# Supplementary material for: Tau activation of microglial cGAS–IFN reduces MEF2C-mediated cognitive resilience
Source: Nat Neurosci. Author manuscript; Available in PMC 2023 May 30. (PMC10166855; doi:10.1038/s41593-023-01315-6)
Supplement: Supplementary Table 3 [file NIHMS1897713-supplement-Supplementary_Table_3.xlsx]

## Sheet: Sheet1
Table S3. Patient clinical information for western blotting (refer to Fig. 1)
Brain Bank	Case number	Region	Buffer	Gender	Age	Braak	PM Hours	Clinical/neuropathologcial characterization
UCSD	5006	Frontal Cortex	RIPA	M	69	0	24	Normal
UCSD	5105	Frontal Cortex	RIPA	F	74	0	8	Normal
UCSD	4942	Frontal Cortex	RIPA	M	83	0		Normal
UCSD	5007	Frontal Cortex	RIPA	M	60	0	8	Frontotemporal dementia
UCSD	5130	Frontal Cortex	RIPA	M	71	1	2	Normal
Brain Bank	Case number	Region	Buffer	Gender	Age	Braak	PMI	CDR	NP-1	WEIGHT	STG	NT
Mount Sinai	1036	Superior Temporal Gyrus	RIPA	M	93	0	250	0.5	1	0	0	0
Mount Sinai	521	Superior Temporal Gyrus	RIPA	F	100	0	890	5	4	0	0	0
Mount Sinai	1339	Superior Temporal Gyrus	RIPA	F	70	0	1605	0.5	4	1	2.3	0
Mount Sinai	325	Superior Temporal Gyrus	RIPA	F	86	0	310	5	4	0	0	0
Mount Sinai	1248	Superior Temporal Gyrus	RIPA	M	83	0	1010	0.5	1	0	0	0
Mount Sinai	611	Superior Temporal Gyrus	RIPA	F	87	6	90	5	2	2	3.04	5
Mount Sinai	350	Superior Temporal Gyrus	RIPA	F	88	6	210	5	2	0	13.2	5
Mount Sinai	649	Superior Temporal Gyrus	RIPA	F	84	6	435	5	2	1	10.8	3
Mount Sinai	992	Superior Temporal Gyrus	RIPA	F	88	6	195	5	2	1	6	5
Mount Sinai	571	Superior Temporal Gyrus	RIPA	F	89	6	300	0.5	2	0	4.4	0
Mount Sinai	1203	Superior Temporal Gyrus	RIPA	F	93	6	180	5	2	0	6.4	5
Mount Sinai	736	Superior Temporal Gyrus	RIPA	F	94	6	260	5	2	1	9.2	5
Mount Sinai	607	Superior Temporal Gyrus	RIPA	F	103	6	235	5	2	0	7.6	3
CDR = Clinical Dementia Rating Scale (CDR 0 = normal CDR 1 = mild dementia CDR 2 = moderate dementia CDR 3 = severe dementia)
