# Supplementary material for: Tau activation of microglial cGAS–IFN reduces MEF2C-mediated cognitive resilience
Source: Nat Neurosci. Author manuscript; Available in PMC 2023 May 30. (PMC10166855; doi:10.1038/s41593-023-01315-6)
Supplement: Supplementary Table 2 [file NIHMS1897713-supplement-Supplementary_Table_2.xlsx]

## Sheet: SwarupTemporalGeneModules_P301S
Table S2. Gene expression modules derived from weighted gene correlation analyses (WGCNA) on temporal P301S bulk-seq data
LimeGreen Module	Blue Module	Midnight blue module
Dusp6	Trappc4	Dhrs1
Rrm1	Psmb5	Cdc42
Junb	Mtif2	Ddr1
Herpud2	Rab14	Slc16a1
Ifrd1	Psma1	Plat
Ddx18	G3bp2	Srsf2
Ccnd2	Gps1	Gsn
Errfi1	Cox18	Elovl5
Ebf1	Rps27 /// Rps27rt	Rasa3
Mfsd10	Armc1	Lamp1
Taf8	Ankrd17	Sgpl1
Nr4a1	Pdpk1	Rrp1
Ebp	Pfdn5	Carhsp1
Pdzrn3	Psmc5	Lcp1
Elf3	Aup1	Txnip
Foxo1	Lamtor5	Gm21399 /// Prdx1
Mto1	Zbed6 /// Zc3h11a	Cldn11
Rsrp1	Ythdf1	Cyr61
Cdc25a	Itch	Sgk1
Zxdc	Rbbp7	Hspa5
Tmem218	Morf4l2	Cd9
Hbb-b1 /// Hbb-b2 /// Hbb-bs /// Hbb-bt	LOC101056240 /// Sumo2	Adam9
Ppm1a	LOC101056240 /// Sumo2	Hist1h1c
Mbtd1	Cct8	Trim59
Ptgs2	Ublcp1	Prnp
Coq5	Gja1	Vcl
Sult2b1	Cct7	Rab31
Sertad1	Atp6v1h	Serpinf1
Prkag1	Lbr	Plekhb1
Hba-a1 /// Hba-a2	Serinc1	Pnrc2
Clca1	Syt4	Gm2a
Ccna2	Chgb	Il33
Pbdc1	Tfg	Arpc1b /// Gm5637
Atp5s	Papss1	Ass1 /// Gm5424
Cpd	Suclg1	Il2rg
Mrps9	Tmsb4x	Litaf
Dusp19	Smoc2	Litaf
Trp63	Cpe	Abhd4
Sdf2l1	Pebp1	Serpinb1a
Fxyd4	Cox6c	Atp6v0e
Ivd	Marcks	Cd81
Zfp276	Marcks	Man2b1
Gpsm3	Marcks	Lamp2
Kif5b	Tubb3	Lamp2
Tgoln1 /// Tgoln2	Sf3b3	Snx18
Ccdc43	Vdac2	Zscan21
Arc	Ywhah	Apod
Srpk3	Psmc1	Ctsc
Pias4	Ehd1	Cd82
Sfxn4	Fabp3	Pfkfb3
Rab3d	Klf10	Rpa2
Nfil3	Cct2	Cryab
Ift74	Ndufb11	Aldh1a1
Pigm	Ndufb11	Igdcc4
Skp2	Atp5c1	Lxn
Pdgfc	Arpc1a	Spop
2810417H13Rik	Zfand5	Nfe2l2
Icosl	Ap1s1	Sparc
Uri1	Pdhb	Scamp2
Trim10	Mrpl20	4632428N05Rik
Bpifa2	Cox8a	Id3
S100a8	Orc3	Slc2a5
Clec14a	Ccnd2	Stxbp3a
Ogn	Efr3a	Clic1
Tpm2	Dhx15	Tspo
Plk4	Hspa4	Irf8
DXErtd223e	Srsf3	S100a10
Rab2a	Vdac3	Fam198b
Zscan21	Rdx	Tia1
Phf3	Imp3	Tia1
Lce1a2	Pin1	Nek7
Mrps14	Aurkaip1	Med20
Srek1ip1	Dctn3	Oser1
Srfbp1	Btg2	Mcl1
Efcab2	Cdkn2d	Parp9
Cacng2	Atp5j2	Npc2
Kcnq2	Polr2g	Trp53inp1
Qsox1	Gm13777 /// Rplp1	Tnfaip8
Aff4	Uba2	Hsd3b7
Sgk3	Psmc3	Bid
Eya3	Rgs4	Slc40a1
Kif3b	Kctd20	C1qb
Gna12	Uqcrb	Cyp4v3
Vps25	Map2k1	Qk
Diap1	Gsta4	Syngr2
Adam12	Panx1	Meis2
Mynn	Guk1	Pmp22
Nck1	Gm8203 /// H2afz	Srpk2
Atp7b	Gabarapl1	Igtp
Cx3cl1	Gabarapl1	Lpar1
Stx1b	Gm5451 /// LOC101056029 /// Rpl9	Nfxl1
Tnfrsf25	Ccni	Tmbim1
Phxr4	Mapk8ip3	Psme2 /// Psme2b
Sike1	Caprin1	Tmem123
Sh3bgr	Vapa	Irf7
Setd7	Ttc3	Palmd
6720475J19Rik	Numbl	Ccl6
Mettl3	Ndufs5	Cd14
Tiam2	BC002163 /// Ndufs5	Mal
Ints6	Mrfap1	Ifi47
Meig1	Pdpk1	Atf1 /// Gm1862
Gpr83	Grcc10	Pvrl3
Pdia3	Spop	Psrc1
Riok2	Ndufb3	Cav2
Farsb	Slc35b4	Ppp1r2
Bambi	Atp2a2	Pycard
Gm3470 /// Rbpms2	Gad1	C1qa
Arl6ip6	Cox6b1	Srgn
9430016H08Rik	Gfm1	Nit1
Lamb1	Gm9840 /// Rbx1	D1Ertd622e
Haus7	Ruvbl1	Myh9
Pet112	Xrcc1	Ctsb
Esco1	Llgl1	Ctsb
Nupl1	Rheb	Cp
0610040J01Rik	Afp	Nfe2l3
Mtap	C1galt1c1	Itgb5
Trub2	Ndufa9	Elf1
Fam26e	Ptpru	Zfp68
Mis12	Gtpbp2	Ncald
Zbtb1	Ngrn	Slc12a2
Kri1	Tcf4	Slc22a4
Enah	Uap1	Snx5
Ptprd	Crym	Sdc4
Slc25a17	Snap25	Grb14
Ahdc1	Ndufb2	Gab1
Cacul1	Gstm5	Gab1
Sox10	Cisd1	Soat1
Mylip	Cisd1	Sap30
Vrk1	Abhd8	Als2
Tmem234	Fgd1	Irgm2
Csf1	Dnal4	Wwtr1
Ffar2	Fam107b	Wwtr1
Grem1	Cox5b	Synj2bp
Dnm3	Ppa1	Ctsz
Mylk	Cox7a2	Ctsz
Cep290	Cox7a2	Ctsz
Crebzf	LOC100862468 /// Nhp2l1	Fcgr1
Stxbp6	Mrps18a	Pdlim4
Tmem167	0610012G03Rik	Ccl9
Hmmr	Zbtb18	Nanp
Rngtt	Hars	Trim30a
Ube2m	Pfdn1	Tmem176b
Psg28	Ube2g2	Sh3glb1
Terf2ip	Bok	C4a /// C4b
Irf3	Lcmt1	Ppp1r14a
Tmem161a	Psme1	Aff1
Mrrf	Lamp3 /// Ppid	Usp18
Eif3j1 /// Eif3j2	Armc10	Aif1
Ttll1	Adck3	Gbp2
Cwc27	Fam136a	Rbfox2
Rps6kl1	Chuk	Padi2
Bfar	Hspa2	Bhlhe22
Rnf121	Ddt	Ifit2
Tubgcp5	Trappc2l	Rbfox1
Btg4	Man1a	Rnf128
Ovgp1	Man1a	Crem
Slc38a2	Rpl22l1	Fcer1g
Abcf3	Srpk2	Ftl1 /// Gm20746 /// LOC100862446
Ppp1r15b	Srpk2	Ctsh
2022-09-08	Slc25a14	Gbp3
Nabp1	Psip1	Pde8a
Ltv1	Kifap3	Aspa
Ccdc64	Dnaja2	Ggta1
Trmt1l	Sod2	Nudt4
Agfg1	Tmem183a	Srsf10
Lace1	Tmem183a	H2-Q7 /// H2-Q9
Pcmtd2	Nt5c2	Rtp4
Ap2b1	Uba3	Adcy9
Luc7l2	Pim2	Clu
Pole2	Arl6ip5	Ptx3
Atr	Chchd4	Osmr
Afg3l2	Ehd3	S100a13
Krt81	Amz2	Pdgfa
Bloc1s3	Fam192a	Cxcl16
Car8	Cct5	Atp7a
Myh1	Ptgs2	Irgm1
Slc2a3	Itpr1	Abcb1b
Gimap6	Ndufa5	Fam188a
Gm12693 /// Rwdd1	Ndufa5	Cnp
Rdh9	Acot13	Cebpa
Zfp654	Gm10029 /// Gm10237 /// Gm11810 /// Gm14279 /// Ino80 /// Rpl35a	Bcl2a1a /// Bcl2a1b /// Bcl2a1d
Zfp689	Brinp1	Gltp
Maats1	Zcchc7	Iigp1
Coro7	Arl6	Iigp1
Atxn7l1	Dynll1	Ugt8a
Btbd17	Bloc1s6	Anxa2
Hba-a1 /// Hba-a2	Asb3	Tdo2
Trmt11	Calm1 /// Calm2 /// Calm3	Nlk
Lpar6	Ppp2ca	Vstm2b
Swt1	Tuba4a	Tlr2
Dpp8	Cadm1	Syngr1
Ddx51	Cadm1	Pdpn
1700008J07Rik	Iqgap1	Slamf9
Bri3bp	Bex2	Decr1
Hddc2	Gpn1	Mttp
4930406D14Rik	Cox6a1	Gnai2
Cd99	Cox6a1 /// LOC101056141	Il10rb
Hmg20a	Gpd2	Dcxr
Coa6 /// Gm17296	Rdh14	Arhgef28
2310045N01Rik /// Mef2b	Gm9234 /// Ppia	Nkd2
Rab27a	Cul4b	Gpam
1700052K11Rik	Nit1	Fam50a
Saal1	Natd1	Kpna1
Anxa6	Ramp1	Lgals1
Dync2h1	Npy2r	Kcnj10
Slc52a3	Timm10	Mbp
Tubgcp4	Ap3m2	Ier3
4930579G24Rik	Srp9	Zfr
Gstcd	Fbxo25	Nkain1
Glt8d2	Sfxn1	Srr
Fbxo30	Ncald	Nupr1
Zdhhc21	Cxcl12	Nupr1
Slc38a2	Galnt3	Cd274
Slc7a6os	Ackr3	Slc26a4
Atat1	Lefty1	Cxcl5
Rps6ka6	Sspn	Csf1r
Armc3	Srrt	Csf1r
Tnik	Ndrg3	Trim25
Clec4a3	Slc4a10	Hpgd
Zfp235	Pdzk1ip1	Nfkbia
6330417A16Rik	Rnf146	Ccl6
Wdr20rt	Pnpla8	Ninj2
Snrnp35	Ntpcr	Slc11a1
Slbp	Gps2	Gp49a /// Lilrb4
Dcp2	Cep19	Atp2b2
4930588G05Rik	Med4	Atp2b2
8430408J09Rik	Ulk2	Cd86
4833412C15Rik	Pgk1	Gch1
5730409N24Rik	Sirt3	Sat1
Trpc2	Emc6	Tmem47
Haus2	Pak3	Kctd4
Ccdc30	Fam3c	Gpr84
Msantd3	Plekha1	Doc2b
Ubxn2b	Pop5	Clec7a
Pdia6	Insig2	Ndrg1
Mtx3	Ube2v2	Myl12a
Aifm2	Itm2b	Ntrk2
Rint1	Sdhb	Fgfr2
Macrod2	Sh3glb1	Lancl2
Rragd	Inpp1	Tgfbr1
Mbtps1	Nap1l2	Snap23
Lrrk2	Neurod6	Il17ra
9230110F15Rik	Prkcz	Stat1
5830400J07Rik	Chd3os	St6gal1
Akap5	Mrpl10	Ctnnal1
Tmem80	Tor1aip2	Sys1
Ypel1	Ndufs4	Rsad2
4932442L08Rik	Hebp1	Rsad2
Slx4ip	Gabrg2	Kif1a
1700128E19Rik	Ina	Zfp386
Ap2a2	Pfn2	Foxp1
6530409C15Rik	Nme7	Foxp1
Ttc28	Nfu1	Mgat4c
5730522E02Rik	Bcas2	Anxa4
Mast1	Hspa4l	Mef2a
Thg1l	Ddx25	Ndst4
Macrod2	Mknk2	Fxyd1
C030005H24Rik	Cdhr1	S100a6
5830415G21Rik	Fn3k	Rcan2
2900011L18Rik	Ufsp2	Cplx2
5430434G16Rik	Fem1b	Hpgds
4932429P19Rik	1110058L19Rik	2010204K13Rik
6720477C19Rik	Agtpbp1	Epha6
Sdha	Rpia	Sytl2
Rpl41	Nucb2	Tapbp
Derl1	Foxg1	Msn
Kdm1b	Tnfaip6	Pip5k1b
Kbtbd8	Cab39	Abca1
Cdh5	Mrpl42	Fgl2
Scn4b	Xpo1	St3gal2
Jag1	Exosc9	Gng12
Rufy2	Cyb561d2	Eif2ak2
Zcchc2	Grem2	Atp1b2
Amigo2	Snca	Hivep2
Erbb3	Fgf13	Ptpn12
Nrf1	Nap1l3	Cdh8
Zfp783	Oxr1	Ptprc
Gxylt1	Prdx2	Nptx1
Zbtb2	Stk3	Dbi
Atpaf1	Stk3	Itga6
Rbfox2	Wasf1	Itga6
Foxf1	Pdha1	Bag3
Pdk1	Srp14	Pde4b
Iqgap1	Yipf5	Ifi30
Rpap2	Cetn2	Cstb
Zfp568	Ccnh	Cstb
Stx18	Nrsn1	Nefm
Map10	Taf6	Gpr34
Disp1	Rab2a	Gna13
Gm5817	Tspan13	Mt1
Fbxo32	Mpdz	Ampd3
Htr7	Lin7b	Tceb3
Sox8	B3galnt1	Rnase4
Ppm1h	Tesc	Etv1 /// Gm5454
Utp23	Tesc	Shroom3
Ldoc1	Psd3	Dmtf1
Acvrl1	Plxnb3	Hfe
Pdk1	Sh3gl2	Cep70
C030034I22Rik	Sh3gl2	Lgals8
2410131K14Rik	Idh3b	Nras
Cachd1	Idh3b	Limd1
Noc2l	Msrb1	Fjx1
Hira	Acsl4	Kif17
Pms2	Ift57	Tlr3
Scyl2	Camkk1	Pafah1b2
Srbd1	Rb1cc1	Fbn2
Lrrfip2	Arpp21	Cd84
Ubn2	Itfg1	Sypl
Psma1	Ptpn21	Sypl
Man2b1	Cys1	Ly86
Ccnjl	Ophn1	Abcg2
Fkrp	Zfp260	Syt17
Shh	Vti1a	Psmb8
Adcy3	Cst7	Rab33b
Pid1	Rab14	Paqr4
Fam25c	Rab14	Atp1b3
Ubn2	Cdk14	Hes5
Tfdp2	Enpp1	Smek2
Dido1	Gas5	Prdx6
Slitrk6	l7Rn6	B4galt6
Syde2	l7Rn6	Cebpd
AK201917 /// Vdac1	Bcl11a	Galnt1
5230400M03Rik	Gng13	Add3
Kif2c	St6galnac5	Hhex
Lrrn4cl	Ccl21a /// Ccl21b /// Ccl21c /// Gm10591 /// Gm13304 /// Gm1987 /// Gm21541 /// LOC100041504 /// LOC100041593	Lin7c
Tmcc1	Gm10094 /// Sap18	Ece2
Armcx2	Rpp14	Clic4
Zfp944	Rela	Clic4
Rbm47	Atp6v1c1	Rock1
Pde7a	Fahd1	Ms4a4b
Zfp867	Rabggtb	2022-09-02
Trps1	Cd47	Jam3
AU022252	Fank1	Sirt2
Foxp2	Fig4	Lyz2
Zfp385b	Dlg4	Kcnc1
Arhgap11a	Dlg4	Gatm
Pten	Ttc28	Axl
Prpf4	Unc5c	Csf1r
Mllt10	Ms4a6d	Nek6
Zfml	Nkain1	Ssfa2
Cryz	Yae1d1	Rasd1
Dlx6os1	Ogn	Synpr
Nab1	Sema3e	Qdpr
Gm10512	Gabrb1	Cela1
Mxd3	Eif1ax	Ifitm3
Fgf5	Ldha	Cd44
Mettl1	Dgkg	Mob1a
Pecr	Rwdd2b	Cmtm6
Zfp658	Ksr1	Tcf19
Tcf12	Nus1	Wls
Tnrc6a	Coprs	Slc44a1
B830012L14Rik /// B830012L14Rik	Pttg1ip	Tmem63a
2310057M21Rik	Tbc1d14	Tmem176a
Dtx2	Kif3a	Pdlim2
Zcchc11	Nap1l1	Cers2
LOC553090 /// Papolg	Chn1	Gm15776 /// Gng5
Rpl7l1	Gria3	Ginm1
C330018D20Rik	Prkacb	Icam1
Stk35	Hspa8	Cd151
Prmt10	Jmy	Nek9
Polb	Sec61a2	Tmem98
D14Ertd725e	Auh	Cdt1
Ptdss2	Gdi2	Rbl1
6330549D23Rik	Ywhag	Seh1l
3110039M20Rik	Sema4d	Susd4
Mb21d1	Letm1	Npl
Vav1	Ccng1	Depdc7
Cmtr1	Pkia	Aldh1l1
Hmga2-ps1	Pkia	Slc39a1
B430203I24Rik	Gucy1b3	Mrps6
Arhgap23	Gucy1b3	Rapgef3
Vps29	Ywhab	Camkk2
Glt8d1	Ywhab	Cklf
Neo1	Xbp1	Tmem219
C230085N15Rik	St6galnac3	Tspan2
Evl	Cd2ap	Tspan2
Rabl6	Arf1	Samd4
Dus4l	Mapk8	F11r
Fbxo3	Cpsf2	Krcc1
Mbd4	Apc	Cdkn1a
Smc2os	Enc1	Plekhf1
Arr3	Lmo4	Pcdh20
C230006B20	Kif3b	Runx2
Med12l	Mobp	Mapt
Kctd18	1700021F05Rik	Ccr5
Slc19a2	Pik3c2a	Kif1c
LOC552904	Hbs1l	Reep3
Ece1	Ypel1	Reep3
Atg4c	Gm14680 /// Sms	Gm13139
8030453O22Rik /// LOC102641489	Per3	Trim34a
Dcdc2a	Trpc1	Spg20
9530006C21Rik	Trpc1	Bst2
6030422H21Rik	Rtn4	Glipr1
Snupn	Tmem42	H2-D1 /// H2-K1 /// LOC101056305
E430010N07Rik	Foxp1	Sox9
5430434G16Rik	Gopc	Lpxn
Adamtsl1	Irf9	Siglec5
Flnb	G3bp2	Fbxw7
Gpr176	Map3k5	5430435G22Rik
Armc9	Prkcg	Itgbl1
C78893	Npy1r	Gbp7
Ctr9	Rabgap1l	Phkg1
Lonp2	Rgs20	C1ql3
B230325K18Rik	Sult4a1	Desi2
Srrm4os	St8sia5	Cebpg
D8Ertd82e	Gabra2	Zfp106
Spata5	Psmd14	H2-K1
C79242	Ppp3r1	Aqp4
Yipf1	Pald1 /// Thbs1	Plp1
Hmg20a	Ppp2cb	Col4a5
Hadhb	Pip5k1b	Col4a5
8030497I03Rik	Golph3	H2-D1 /// H2-L
Fign	Mrps23	Srprb /// Trf
Neat1 /// Neat1	Med1	S100a16
Birc6	Anp32a	Anxa5
Prkcb	Epha4	Tmem176a
Gm3134	Tgfa	Nhej1
Micu1	Pfdn2	Nmi
Ptk2	Nipa2	Olfm1
AU021001	Gria2	Sorbs1
C79741	Add2	Kcnab2
LOC100862268	Unc50	Cabp7
Nav1	Eif4e2	Trim25
Gm3609	3830403N18Rik /// Xlr	Cdc7
Zbtb39	Zfand6	Laptm5
Slc26a2	Zfand6	Gem
Gabpb2	Sema7a	Clk1
Pdss2	Itgam	Parp3
Elmsan1	Gabbr1	Vwa5a
1700012D14Rik	Akt3	Pros1
Klhl5	Gm10420 /// Gm6139 /// Gm8841 /// Gm8842 /// Rps2	Sorl1
Zfp276	Bdnf	Ugt1a1 /// Ugt1a10 /// Ugt1a2 /// Ugt1a5 /// Ugt1a6a /// Ugt1a6b /// Ugt1a7c /// Ugt1a9
AI120166	Cyb5r3	Ifih1
D8Ertd317e	Gnb5	Slc1a3
D19Ertd744e	Ndufa1	Camk1d
Usp6nl	Kcna4	Tgfbr2
Gm5142	Phkg1	Celf1
Ttpal	Calm1 /// Calm2 /// Calm3	Rnf7
Trappc9	Mrps21	Gpm6a
3110021A11Rik	Nsf	Gfap
A830021M18Rik	Nsf	Gfap
Mast4	Ppt1	Lpin1
Ppp2r2b	Bnip3	Arfgap3
Plxna4os1	Cycs	Bcl11a
Spire1	Cycs	Zfp280d
Bend6	Slc30a5	Olfm1
Tra2b	Mageh1	Stat3
Prss23	Idh3a	Slc2a1
Eps15l1	Atp6v1a	Slc2a1
2010007H06Rik /// LOC102635638	Atp5k	Crtac1
Arhgef12	Zfp36l1	Srebf1
Picalm	Id2	Tiparp
4930563E22Rik	Extl2	Cnn3
1700017B05Rik	Myo10	Parp12
Mycbp2	Ilf3	Smarca4
Fam184b	Rprm	Lgals3
Arap3	Ndnl2	Kdm3a
Kdm6b	Gamt	Arrdc4
Prkar1a	Rhog	Pawr
Gm9385 /// Rpl24	Atxn10	Plcg2
Psmd9	Myl4	Pcsk6
Pde2a	Cdk5	Fnbp1
Rbfox1	Ppp1r1a	Arsg
Adm	Arpp19	Slc39a14
Hist2h2be	Map4k4	Mdfic
Ddx54	Pcmt1	Themis2
Zfyve16	Ebag9	5330417C22Rik
AK153988	Exoc4	Gid4
C76533	Exoc4	Mpeg1
Siah2	Sub1	Krt2
Ccnd2	Jarid2	Mrps30
Clmp	Jarid2	Il13ra1
Smoc1	Acp1	Zranb1
Timm22	Hivep1	Ift122
Man2a1	Zeb2	Rell1
G0s2	Bysl	Vcan
Galns	C1galt1	Cd48
Kank3	Tlr3	Actn1
Mrps9	Pafah1b2	Chrna5
Ubxn2b	Lamtor2	Slc25a51
Wnt2	Arf5	Hspa5
Nkap	Nedd9	Helz
Osbpl6	Neurog2	Eml5
Commd5	Vamp4	Gsap
Tfb1m	Mgea5	Egr2
Dach2	Mgea5	H2-K1
Sgpp1	Bcl2	Rhoq
Ccng1	Kif5c	Thnsl1
Mobp	Gp1bb	BC028528
Mynn	Alyref /// Alyref2	Erbb2ip
Ptpn12	Glrx2	AF251705
Grk6	Gm21949 /// Schip1	Neat1
Col5a2	Vcp	Lamp2
Ahr	Nsg1	Slc14a1
Mrpl17	Snx9	Cdc42se1
Pde7a	B3galt2	Prkd3
Sort1	Npc1	Prkd3
Apln	Crbn	Ppp2r1b
Mavs	Rfx5	Pdrg1
Wdr20	Yeats4	Pdrg1
Prkx	Ube2b	Hrsp12
Commd5	Ube2b	Vstm5
D16Ertd472e	Slc25a20	Elac2
Arhgap12	Atp5a1	Coq10b
Cbwd1	Ube2d3	Myo1e
Fam161a	Pum1	Rarres2
B230354O11Rik	Rsph3a /// Rsph3b	Fam115a
Map2k3	Skp1a	Chn2
Lrrc16a	Skp1a	Gnai3
Prf1	Scg5	Tor3a
Edn1	Dnajb11	5830428H23Rik
Myct1	Napb	Creb1
Arl16	Kcnb1	Snapc3
Morc3	Lgi1	Amotl1
Arhgef10	Ncor1	Nckap1l
Tradd	Ncor1	Bcas1
Hba-a1 /// Hba-a2	Ncor1	Mfap3l
Zbtb7a	Tmem167	Tmem57
Mettl15	Nop10	Mt2
Cdc26	Plxnc1	Otud7b
Nudt17	Eif4e	Map7d2
Aven	Cap2	Pon2
Ankhd1 /// Eif4ebp3 /// Maskbp3	Src	4930506M07Rik
Spata9	Tgfb2	Dlgap1
Unc5b	Ints6	Npas3
Hmgxb4	Ptprk	Itih5
2700008G24Rik /// LOC102640169 /// Xkr6	Stmn2	5430400D12Rik
Cacng2	Paxip1	Gm4070 /// Gvin1
Camta1	Tmem261	2022-09-11
4930445K14Rik	Gdap1	Galnt15
Nipbl	Pvrl3	4833424O15Rik
2700022O18Rik	Sdcbp	Rnf130
Tmem126b	1110004F10Rik	Ddah1
Gm10362 /// LOC101056140 /// Rpl17 /// Rpl17-ps10 /// Rpl17-ps9	Sec23a	Ddah1
Adck2 /// Ndufb2	Lipt2	Flrt3
Pabpc1	Yme1l1	Rasgef1a
2310050P20Rik	Pole4	Qk
Neto2	Actr8	Glt8d2
9030407P20Rik	Smad7	Zmynd8
Zeb2	Tsnax	Tcf7l2
Fam118b	Yaf2	Tcf7l2
4930578G10Rik	Ptgs1	Sema3d
1110004M10Rik	Adrb1	Ints2
5730458M16Rik	Rock1	Plscr1
4930453J04Rik	Nol12	Armc8
4930467D19Rik	Bzw2	2810474O19Rik
Hnrnpk	Cops2	Mthfd2l
Rxra	Ptbp2	Fam198b
C230052I12Rik	Ptbp2	Stk40
Sertad2	Cnnm2	Gabrb2
Tmcc3	Prkcb	Gin1
Nob1	Mmd	Qk
Pde12	Mmd	Tmtc2
C2cd3	Fbxo3	Nmnat1
1500012F01Rik	Mrpl45	Megf10
Trim68	Cct6a	Ostc
Tnrc6a	Gap43	Prr5l
Pias1	Zfp207	Gna13
Haus6	Hsph1	Lair1
B330016D10Rik	Fgfr1op2	Scn2b
Zfp273 /// Zfp85	Mdm2	5430427G11Rik
Usp6nl	Fancl	9430082L08Rik
Rufy3	Dnajc19 /// Dnajc19-ps	H2-Q6 /// H2-Q8 /// LOC68395
Gm9958	Pdia6	Sphkap
Tmod3	Tmem68	Herc6
Pgr	Isca1	Srrd
Tbcd	Isca1	Ppp1r18
Ptrh2	Sppl3	6330407A03Rik
Serp2	Atp6ap2	Lypd1
Shmt2	Tmem246	Gm9706 /// Isg15
Cphx1 /// Cphx2 /// Cphx3	Gpsm1	Rasgrp1
Gimap8	Ndufa8	Irak1bp1
Ssh2	Edem2	Rhpn2
B230217O12Rik	Psmd6	4933427G17Rik
Tmem38b	Farsb	As3mt
Gsn	Ndufaf1	4922502B01Rik
Zfp800	Pak1ip1	Mtus2
Neurl1a	Dpy30	1700056N10Rik
Pfkfb4	Ptcd2	Rab3c
Gpi1	Slc25a5	Apoe
Qrfpr	Gpbp1	Mal
Kif24	Chchd6	6720420G18Rik
AA415038	Nae1	Frmd8
Gm16386	Aacs	5230400M06Rik
Vax1	Calm1 /// Calm2 /// Calm3	5730478J17Rik
Gm9870	Arl6ip1	AI467606
C130015C19	Tmem168	Gns
D10Ertd709e	Mier2	Epb4.1l2
Nup133	Mpc2	Epb4.1l2
Vcp	Zfp503	Ctso
Zfp398	Cbs	Fli1
Whsc1l1	Gm5620 /// Tuba1b	Mbp
Kat2b	Lamp5	Gns
Dna2	Atp1b1	Mat2a
Gm4876	Ints3	Slc35d1
7030407E18Rik	Slc35b2	Zfp367
D430030G11Rik	Anapc4	Plscr4
9530019H20Rik	Kctd5	Smad5
Ambra1	Tm2d3	E130309D14Rik
Thap4	Ttc33	Snhg1
Cdadc1	Rab28	Wnk1
Atcayos	Hint1	Ppp1r3c
B930025B16Rik	Ctu1	Hn1l
Abhd17a	Tspyl4	Gna13
LOC552901	Grhl1	Palld
Fndc3a	Rora	Mobp
1700031C06Rik	Fgfr1	Rab9b
C77097	Gdap2	Hnrnpa2b1
Aspm	Napg	Lrrfip1
C78760	Napg	Gm21399 /// Prdx1
D230038C21 /// LOC102641994	2010107G23Rik	1810030O07Rik
Tshz2	Gdpd1	Btbd3
Atxn2	Gdpd1	Efcab14
B130052P14Rik	Pcgf6	Tpm4
LOC497255	Ndufa4	Spag5
1700012D01Rik /// Tmem194	Oaf	Vamp3
C76472	Elovl7	Slco2b1
Pogk	Atg4b	AU020206
Atp6v0a1	Jkamp	Myo6
Cyp26b1	Nme1	Brip1os
Ttc3	Mospd2	Zmat4
D8Ertd124e	Gale	Camta1
Tnfsf13b	Hectd1	Reep3
1700037H04Rik	Ahsa1	Cnksr3
Tex19.2	Pmm1	Dbi
Mnx1	Capzb	Kat2b
Gpr88	Hagh	Synpo
Setd4	Hagh	Slc4a4
Siae	Acat1	Nfib
Pls1	Acat1	Lgi4
Pkp2	A730098P11Rik /// Gm6747 /// Morf4l1	Serhl
Eif2a	Fam216a	Lrig1
Fgd5	Atg101	Sipa1l1
Ceacam1	Mtfp1	Swap70
	Polr3h	Tmcc3
	Hnrnpdl	Phactr4
	Uso1	Fchsd2
	Snx16	S100b
	Tmem55a	C1qb
	Lgalsl	Cryab
	Pcdha1 /// Pcdha10 /// Pcdha11 /// Pcdha12 /// Pcdha2 /// Pcdha3 /// Pcdha4 /// Pcdha5 /// Pcdha6 /// Pcdha7 /// Pcdha8 /// Pcdha9 /// Pcdhac1 /// Pcdhac2	AW112010
	Ppp6c	Cd44
	Uqcr10	Gbp7
	Cdc42ep1	Gulp1
	Nupl1	Mfsd7b
	Rufy3	Rffl
	Ogfrl1	Samhd1
	Pja2	Aqp4
	Gprasp1	Zfp715
	Phldb1	Atcay
	Ppa2	1810022K09Rik
	Mtg1	4933431E20Rik
	Tmem70	Ttyh2
	Nrbp2	Lamp2
	Zgpat	Gpr75
	Rpap2	Gm2808 /// Tulp4
	Slc25a4	Tjp2
	H2afy	Tjp2
	Ift22	Rhpn2
	Xrcc4	Klhl29
	Tbcc	Aga
	Tspan15	A2m
	Gpn3	Hlf
	Rbmx2	Yrdc
	Galnt11	Lrrtm3
	C1qtnf5 /// Mfrp	Tpp1
	Cdh22	Slc2a1
	Mios	Pphln1
	Ndfip1	Dennd4c
	Slain1	Ankrd44
	Slain1	Etv6
	Csnk1a1	Lpcat2
	Fh1	Aspg
	Rnf113a1	Plekhh1
	Kcnma1	Prima1
	Mib2	Fyb
	Hipk2	Atp1b2
	Zfp932	Cntn2
	Gpr85	Ntrk2
	Gdap1l1	Dtx3l
	Myc	Erlin2
	Dync1li1	Bcl11b
	Nln	Heatr5a
	Cacul1	H2-Aa
	Msantd4	Fut9
	Slc25a2	Syn3
	Tnrc6a	Kcnk6
	Pelp1	Cdyl2
	Zfp472	Rhoc
	Prmt6	Micu3
	Zfp286	AI464131
	Kctd1	Rps27l
	Rbbp6	Myo1d
	Sgip1	Kremen1
	Sgip1	Fcgr2b
	Mrpl15	Fcgr2b
	Sfr1	Rimklb
	Fam81a	Cttnbp2nl
	Col20a1	Otud7b
	Zcchc18	Tmcc3
	Ptpra	Cyp20a1
	Myef2	Prr18
	Fam84a	Trim30d
	Plp1	Dus1l
	Stau2	Gda
	Stau2	E130114P18Rik
	Stx3	Itpripl2
	Cdc16	Fam169a
	Pcdh10	Ppm1l
	Asap1	Opalin
	Dhx9	Atl3
	Cdadc1	Gbp2
	Elovl1	Slc13a5
	Cflar	Gsg1l
	Grm1	Bche
	Plcb1	Aldh1l2
	Echdc2	C730029A08Rik /// Paqr9
	Csrp1	Paqr9
	Csrp1	Zc3hav1
	4930520O04Rik	Mbp
	Eml6	1110059G02Rik /// Sntb1
	Hpca	Itgb8
	Psmd4	Rasal2
	Spats2l	Tmem74b
	Armcx1	Mobp
	Nt5c2	Dnaic2
	Cdadc1	Gls
	Cit	Hspb6
	Slc7a4	Tmem243
	ND5	Fam171b
	Rhbdl1	Samd4
	Rrbp1	Nfix
	Ap1ar	Sertm1
	Stk24	Trove2
	Tm2d1	Slc7a2
	Nefl	Ermn
	Timm17a	Ankhd1
	Ugt1a1 /// Ugt1a10 /// Ugt1a2 /// Ugt1a5 /// Ugt1a6a /// Ugt1a6b /// Ugt1a7c /// Ugt1a9	Slc39a12
	Cadm4	2022-03-03
	Lrp4	Gm11772 /// Gm11772
	Dimt1	Nanos1
	Bre	Gm21399 /// Prdx1
	Ak5	Itih5
	Reep5	Cnn3
	Arf1	Cybb
	Ube2w	2022-09-06
	Ppp3ca	Cnn3
	Rnf11	Cotl1
	Yipf4	Pkn1 /// Ptger1
	Sugt1	Afap1l2
	Tmem135	Uap1l1
	Pja1	Laptm5
	Slmap	Atp7a
	Gphn	Foxn3
	Tifa	Rfx4
	Zmynd11	Gm15776 /// Gng5
	Dph6	Wipf1
	0610010B08Rik /// Gm14295 /// Gm14305 /// Gm14308 /// Gm14419 /// Gm14430 /// Gm14432 /// Gm14434 /// Gm2004 /// Gm4724	Tmem88b
	Sbno1	Gsn
	Mapk1	Hist1h1c
	Ndrg4	Lyz1
	Gtf2f2	Sowaha
	Hsp90aa1	Gsk3b
	Gm8096 /// Phgdh	Pnma2
	Cmas	Gba
	Rbm39	Arhgap25
	Tomm70a	Pim3
	Sdha	Camk2a
	Hnrnpm	Nedd9
	Fam160a2	Gsn
	Calm1 /// Calm2 /// Calm3	S1pr3
	Skiv2l2	Lrrc4c
	Gm8801 /// Ppp1r10	2022-09-10
	Fastkd2	Elovl5
	Atp5f1	Dennd6a
	Map4k3	Htra4
	Oaz2	Tnpo2
	Msl3l2	Clvs2
	Maml1	Pak3
	Wasl	Unc13c
	Rab8b	Cnp
	2022-09-08	Pttg1ip
	Nov	Cxxc4
	Aftph	Bmp2k
	Rfwd2	Trim12a
	Dapk1	Clu
	Scrn3	Mcl1
	Agfg1	Zdhhc14
	Celf4	Rhoa
	Ipo5	Fam115a
	Crim1	Rprd2
	Trp53bp1	B3galt2
	Phf20	Cd151
	Pacs2	Prss23
	Abracl /// Gm6314	Clu
	Sec24d	Rad23a
	Plk2	Vamp3
	Lancl1	C1qb
	Satb2	Lrrtm2
	Scara3	Ctnna1
	Mtmr7	Cotl1
	Penk	Fam46a
	Mal2	Hexb
	Them4	Klhl6
	Gm15583 /// Zbed4	Sall1
	Ttc19	Qdpr
	Pcf11	Mcur1
	Elk4	Rprd2
	Armcx4	Rasgrp3
	Mrps33	Herc6
	Syne4	1700047M11Rik
	Palld	Npas3
	D3Bwg0562e	Dbi
	Atp2a2	Vim
	Rnf214	Nfkbia
	Itpr2	Dbp
	Ryr1	Foxn3
	Tubb2a	Rims1
	Adprhl2	Ltbp3
	Fgfr1op2	Mat2a
	Clns1a	Rnf144a
	Cdh9	Jph1
	Sema3e	Spink10
	Nfib	Lin7a
	Rrp1	Socs2
	Rnf114	Gpr158
	Zc3h15	A730054J21Rik
	Zc3h15	Kantr
	Pom121	Clic4
	Rnf6	Grn
	Ndufaf7	Mat2a
	Tceb1	Gja1
	Tceb1	S1pr3
	Ssbp3	Ajap1
	Rasl10a	Auts2
	Usp45	Atp13a4
	Rab12	Htr1a
	Snrnp25	Nav1
	Nudt16l1	Anxa7
	Hat1	Enpp6
	Samm50	H2-Aa
	Rnft1	A530079E22Rik
	Pgam5	Phf11d
	Dnm1l	Ang
	Ipo11	Ang
	Srsf1	Tspo
	Manf	Phactr1
	Atxn7l3b	Bag4
	Atxn7l3b	Angpt1
	Gng2	Erap1
	Gng2	Erbb2ip
	Chchd2 /// Gm13202	Nxf1
	Cdan1	Zbtb16
	Zfp180	Mavs
	Trappc6b	Fnip2
	Trappc6b	Scn3a
	Ndufv2	Gpr137b /// Gpr137b-ps
	3110035E14Rik	Abhd4
	Rmdn3	3110007F17Rik
	Gabrb2	Lyz1
	Gabrb2	Eef1d
	Gabrb2	Gm4024 /// Tmed10
	Bcl7a	Satb1
	Rpl31 /// Rpl31-ps12	Gm4024 /// Tmed10
	Nsmce4a	Myrf
	Tomm7	Pgr
	Sdhd	R3hdm1
	Nrxn1	Erbb2ip
	Chmp2b	Homer1
	2010107E04Rik	Nr2c2
	Atl1	Sema4f
	Tceb2	Ipcef1
	Dhx40	Dtx3l
	Fip1l1	Cyp11a1
	Tbce	Dbndd2
	2900097C17Rik	3632454L22Rik
	Bod1	Cep192
	Ccdc6	Gfap
	Ift80	Elovl7
	Mdp1	Camk2n1
	Gzf1	Stat1
	Ndst1	Grm1
	2022-03-08	8030494B02Rik
	Nrn1	Sipa1l1
	Esyt2	Kcnma1
	1700020I14Rik /// 1700020I14Rik	Fras1
	Zc2hc1a	Plxnb3
	Zc2hc1a	Bach1
	Slc25a12	Eif2ak2
	2610034B18Rik	Ermn
	Syn2	Mrpl35
	Ppp2r5e	Gm4926
	Ppp3cb	A130001G05Rik
	Ppp3cb	Dscam
	Zcrb1	Dmrta2
	Actr6	E330037M01Rik
	Bhlhb9	Cnnm1
	Alkbh7	Dock4
	4930488B01Rik /// Pnmal1	AA388235
	Naa38	C1qtnf4
	Ydjc	Prosc
	Kdsr	Zfp467
	B230217C12Rik	2410022M11Rik
	B230217C12Rik	Kctd4
	Ccnc	Tmem176a
	Basp1	Itih5
	Mettl10	Tmf1
	Kcnj9	2310076G05Rik /// Htr1b
	Zfp131	C3ar1
	Ensa	Mpg
	Magt1	Kalrn
	Lysmd2	Depdc5
	Uqcrc2	Zfp827
	Tns1	Panct2
	2810029C07Rik	Rpusd2
	Chd2	Rgmb
	Scrn1	Acvr1c
	Elavl4	D630033O11Rik
	Fbxo45	Zfp599
	Ndufaf5	Xaf1
	Dmxl2	Sbno2
	Dgcr6	Slc1a3
	Aasdhppt	Pik3cd
	1110008L16Rik	Ctsh
	Prickle2	Trim12c
	Ngfrap1	Gabra2
	Dock3	Cstf3
	Oaz1 /// Oaz1-ps	Lair1
	Srp72	Cd8a
	Parm1	Sptbn1
	Selo	Zfp939
	Rftn2	Zfr
	Tstd3	Appl1
	Mettl15	Apod
	Dtwd2	Nasp
	Gtf2h5	D12Ertd125e
	Mplkip	LOC102633199
	Atp2b1	E230029C05Rik
	Fam103a1 /// Gm4199	Eml5
	Naa50	Stxbp5l
	Ccny	Pde7b
	Snw1	Pla2g16
	Snw1	Vstm2b
	Phip	Usp25
	Tmem167b	Ifi35
	Camsap2	Ap1ar
	Naa16	Gm20754
	A430035B10Rik	C030005K15Rik
	Ankle2	Slc20a1
	Rnf150	Tns3
	Tln2	5330409N07Rik
	Pagr1a /// Prrt2	A830010M20Rik
	Gin1	Dip2b
	4933411K20Rik	Mrps6
	Gm15453 /// Rbm3	Aqp11
	Tmem178	S100a16
	Cox11	Tcn2
	Mllt3	Srpk3
	Slc24a2	Plekhh1
	Inip	1110002E22Rik /// LOC102634333
	Aqp11	Fgfrl1
	Qrsl1	Ttc3
	Setmar	Gm10600 /// Gm21075 /// Gm21093 /// Gm2163 /// Gm3893 /// Gm5859 /// Gm7819 /// LOC100041536 /// LOC102640144
	Cpne4	Sash1
	Evc2	Kalrn
	Samd4	Chd7
	Fam69a	Ctsd
	2310057M21Rik	Tgfbi
	Fpgt	Gusb
	Immt	Ctsa
	Pnisr	Mlc1
	Cyld	Grn
	Slc35a3	Ctnna1
	Phactr3	Vcam1
	Cdkl1	Ifngr1
	5730508B09Rik	Klf15
	Polr3f	Usp10
	Qk	Prnp
	Crls1	Rdx
	Kcnv1	Nfib
	Rtn1	Gpnmb
	Dtna	Nfkbia
	Zwint	Psmg1
	Celf6	Plin2
	Capsl	Lgals3bp
	5330406M23Rik	Tsc22d4
	Gmeb1	Mcl1
	Ssbp2	Efhd1
	Txnrd2	Npc2
	Clasp2	Klc1
	Commd8	Crat
	Vps13a	Rassf3
	2810043O03Rik	Gm2808 /// Tulp4
	Stard3nl	Pla2g4a
	Gm5963 /// Rps21	Ctss
	Stxbp5	Cd53
	Cep83	Fcgr3
	Noxred1	Tmem123
	4122401K19Rik	Cdk5rap1
	Nudt5	Pbk
	Adamts9	Scg3
	5430427O19Rik	Slc14a1
	Ccl27a /// Ccl27b /// Gm13306 /// Gm2506 /// LOC100861978	Eed
	9530086O07Rik	Tob2
	Cmss1	2022-09-04
	Aff3	Ctsb
	Nos1ap	Plek
	Mtch2	Plek
	Slc25a5	Car2
	Cryzl1	Rbp1
	Tpp2	Mog
	Nrcam	Cxcl12
	Tldc1	Ltbp1
	4833423F13Rik	Lgmn
	Nabp1	Fcrls
	C430045I18Rik	Plscr2
	9030612E09Rik	Klk6
	Asnsd1	Phlda3
	4930563E22Rik	Tgtp1 /// Tgtp2
	Pmm1	Hexa
	Nuf2	Ifit3
	Gcnt2	Rhou
	Scoc	Rhou
	Exoc4	Cd68
	Eif4enif1	Cxcl16
	Add2	Spp1
	Pcmt1	Casp1
	Dgkg	Cyfip2
	Fam53b	Ntng1
	Ipw	B2m
	Btbd9	Cnp
	5031426D15Rik	Cttnbp2nl
	LOC102632575 /// LOC102632774 /// Speer7-ps1 /// Speer8-ps1	Npy5r
	Hyls1	Csf2rb2
	Lztfl1	S1pr5
	Gskip	Thbs4
	2022-03-01	C1qc
	3110005L24Rik	Hck
	Map7d2	St6galnac5
	Med8	Eef1d
	9430087N24Rik	Nkain1
	4922502B01Rik	C920025E04Rik /// H2-T23 /// LOC102641046
	Dtnbp1	Dgkg
	Timm8b	Nfkbia
	Dnajb4	Gadd45b
	Zc3h14	Cd86
	Mpped2	Tmem47
	Gm10420 /// Gm6139 /// Gm8841 /// Gm8842 /// Rps2	Lrig1
	Rps2	Zfhx3
	Itsn2	Prkce
	Lyrm1	Cx3cr1
	Azi2	Stat1
	4930447C04Rik	Idh2
	Il34	Gnaq
	Arhgap31	Tef
	Ccdc132	Htr1a
	Mnat1	Ankrd6
	Cox7a2l	Evi2a
	4930432J09Rik	Kif5a
	Tmtc4	Ppp3r1 /// Wdr92
	Tspan2	Add2
	Meaf6	Spock2
	Snf8	Vim
	2610012C04Rik	Zfp36l1
	5730507A11Rik	Gna13
	5330428N10Rik	Itgb2
	C030007D22Rik	Psmb9
	2900064F13Rik	Adamts1
	Ywhaq	Mapre1
	Btbd7	Fabp7
	5330421F21Rik	Hmga2
	2900018E21Rik	Ifit1
	B230112I24Rik	Tyrobp
	Ndfip2	Lap3
	6720460K10Rik	Lipa
	Uba2	Gpr37
	Hmgcs1	Hltf
	Cdk5r1	Rps27l
	Cdk5r1	Id4
	Grsf1	Tm4sf1
	Pi4k2a	Ptplad2
	Rpl38	3110040N11Rik
	C78339	Ndrg1
	Epb4.1l2	Tjp2
	Lcmt2	Rock1
	Gtf2a2 /// LOC102642697	St8sia3
	Cct2	Baiap2
	Polr2b	Stxbp4
	Eaf1	Psat1
	Slc45a4	Pim3
	Atp5f1	Rnf13
	Prpf38a	Vasp
	Serinc5	Dap
	Cdc37l1	Cmtm6
	Sox4	Pbxip1
	1190002N15Rik	Zfp386
	Zfp365	Emr1
	Ppp3r1	Ppap2c
	Arglu1	Edem1
	Gm6415 /// Ndufs6	Cd151
	Tmem199	Jkamp
	Haghl	Elovl4
	Wtip	Ctsl
	Mgea5	Vps36
	Eogt	Acer2
	Fubp3	Pnpla7
	Chmp6	Rab29
	Cabin1	Gprc5b
	Gskip	Dbndd2
	Ptplad1	Antxr1
	Gabra4	Ifnar2
	Gm5963 /// Rps21	Pcolce2
	Akap13	Chil1
	Slc39a10	Sox9
	Trappc11	Ssbp2
	C630043F03Rik	Stx4a
	Rrm2b	Prkdc
	Cldn12	Havcr2
	Bora	Pla2g16
	Hnrnpa2b1	Mt1
	2022-03-06	H2-Q4 /// H2-Q6 /// H2-Q8 /// LOC68395
	Prr15l	Slfn8
	Katnbl1	H2-D1
	Syt1	Mafb
	Iqgap2	Plp1
	Prps1l3	Blnk
	Clvs1	H2-D1
	Syt17	Ryk
	Krt77	Trim30a
	Peg3	Scn8a
	Nhlrc2	Fgfrl1
	Sec24a	H2-K1
	Aff3	Adamtsl4
	Zik1	Fcgr2b
	Zfp277	Mbp
	Atp8a1	Parp3
	Cdkl4	Slc1a3
	Hpcal4	Capza1
	Lhfpl3	Ctdsp1
	4931406P16Rik	Epsti1
	Slk	Rbm28
	Foxn3	Igfbp5
	Dhps	Sepp1
	Hspa12a	Prcp
	Ndufb6	Prcp
	Cdk17	9130401M01Rik
	Elmod1	Dock1
	Lphn2	Agfg1
	Rexo4	Rassf8
	Lhfpl2	Mtmr10
	B3galnt2	Mfsd8
	Clic6	Ifi204 /// Ifi205 /// Mnda /// Mndal
	Fermt2	2810459M11Rik
	Gm14680 /// Sms	Rell1
	A730034C02 /// Map2	Bcr
	Tmem151b	Rabl6
	Chrdl1	Usp53
	Stim2	Plce1
	Polb	B2m
	Vma21	Ap2a2
	Slc20a2	P2rx4
	Tomm70a	D0Kist5
	Prkch	Adamts4
	Ank2	Rnaset2a /// Rnaset2b
	Dda1	Rrbp1
	Frmd4a	Itgav
	Rasgrp1	Cpne3
	Rab3ip	Prr5l
	Gm10224 /// Gm4581 /// Rpl15	Anks1b
	Adipor2	Ifi27
	Snx33	Zmym2
	Pja2	Cpm
	Nrip1	Kdelc2
	Itfg3	1600012P17Rik
	Igf1	Snapc3
	Islr2	Flrt3
	Rnf157	Pnp /// Pnp2
	Cox17	8430429K09Rik
	Gnai1	Ino80dos
	Adcy9	Gas2l3
	Ppig	Fyco1
	Rbm15	Zdhhc2
	Pstk	Cttnbp2
	Eif3e	Fnbp1
	Ephx4	Tap2
	Lrrn3	Rnf138
	Clta	Igfbp2
	Cgrrf1	Cyba
	Pramef8	Psat1
	Erc2	Gtf2a1
	Sema4d	Mbp
	Zfp943	Wasf2
	Ccm2	Scarb2
	Cog3	Sowahc
	Alkbh1	Lrch3
	Mzt1	Ifi27
	Kif5a	Il13ra1
	Gpr22	Mtus1
	Gpr22	Nfib
	Gm10699	Clu
	Zc4h2	Arfip1
	Tarsl2	Eva1b
	Ccnd2	Cspp1
	Exoc3	Ddah1
	Rap1gap2	Sin3b
	Baz1b	Gm8615 /// Gnpda1
	Rfesd	Efcab1
	Gm13826 /// Rpl37	Socs4
	Ptgfrn	Pcdh19
	Tnrc6a	Kif1b
	Mkl1	Ephb1
	Rc3h1	Ccp110
	Mycbp2	Mum1l1
	Dnajc27	Hhip
	Armc8	Fcgr2b
	Mrpl15	Prr18
	Mrpl15	Ddah1
	Ppm1e	2022-09-04
	Dedd	Epha3
	Zfp507	Lgals1
	Cenpe	2610100L16Rik
	Itsn2	Rnf213
	Ogfod1	Shisa6
	Aak1	Osbpl11
	Plcb1	6430547I21Rik
	Mapk8ip2	Notch2
	Rab3c	Cnn3
	Ccdc181	Ar
	Stxbp3a	Csf2rb
	Tmem106b	Kif13a
	Klhdc2	Stt3a
	Gabrb1	Nanos1
	0710007G10Rik /// Tmem175	Socs3
	Stmn3	Scpep1
	Fndc5	Galnt4
	Dnajc27	Adamts4
	Tsen2	Dbi
	Baiap2	Elovl1
	Tvp23a	Rnaset2a /// Rnaset2b
	Uba3	Fermt3
	LOC102642487	Maf
	Npr3	Gli3
	Snph	Cd151
	Rasgef1a	Nav3
	Foxp1	Rbfox3
	Foxp1	Ndrg1
	BC023829	Itgb5
	Mrpl15	4632427E13Rik
	2310009A05Rik	Socs3
	Gria1	Zic5
	Tmem141	Ddr1
	Pign	Mbp
	Gnaz	Pla2g3
	Spopl	Mcl1
	Syn3	Vamp3
	Psma6	Tgfbi
	Usp46	Tpmt
	Cyhr1	Neto1
	Ndufaf4	Ccm2
	Nrp2	Vim
	Parp1	B230114P17Rik
	Ddhd2	Adcy7
	Trappc13	Gsn
	Wdr17	Csrnp3
	Atp5j2	St7l
	Pigq	Cnn3
	Slc22a8	Mcl1
	Braf	Cdh4
	Ccnt2	Trim30a /// Trim30d
	Bcl2l11	Elovl1
	Bcl2l11	Map3k12
	Tor1aip2	Grn
	Gm14446	Bcl11a
	Camsap1	S100a10
	Usp3	Ptpn6
	Irgq	Slc35f3
	Apc	Ncf1
	Mkl2	Slc16a4
	Actr3b	Dbndd2
	Cox5b	Nudt6
	Zfp365	Tmc7
	Phf21a	Opcml
	Marcksl1	Nsun7
	Pcmtd1	Fat3
	Itfg1	Fam228b
	Gm1821 /// Ubb	Homer2
	Mmd	Kalrn
	Gnai2	Tmem136
	Rims1	Zfp385b
	Fam120b	A530058O07Rik
	Pantr1	Asb3
	Btbd9	Fam196a
	Tyw3	Tcn2
	Klhl23	Arsj
	5031439G07Rik	Plxna4
	Uqcrc2	Osbpl6
	Akap9	2010002M12Rik
	Klhl12	Abi2
	Lin7a	Nfkbie
	Cdc42	Sbno2
	Ddr1	Tor1aip1
	Slc5a6	Bmp2k
	Coa6	Klhl32
	Hist3h2a /// Trim17	C030009J22Rik
	Hist3h2a	Gm5113
	Akt3	Kcnq3
	Asxl3	Ccdc122
	Nudt18	Specc1
	Scn2a1	E230029C05Rik
	Nat14	Myo1d
	Stx12	Ddrgk1
	Spink8	Usp53
	Skp2	Ifi35
	Elmo2	Specc1
	Cachd1	Smad1
	Tln1	Osbpl7
	Scn7a	Aldh7a1
	Exoc8	Hexb
	Homer2	Hadh
	A830010M20Rik	Cd52
	D16Ertd472e	Mag
	Crhbp	Csf1
	Soga1	Syn2
	Ccdc127	Scarb2
	Cabp7	Gm2382 /// Mthfs
	Akap5	Timp2
	Fam219a	Akt3
	Usp32	Anxa3
	Pds5b	Pbxip1
	Arhgap30	Gm12854 /// Gm5068 /// S100a11
	Dnajc5	Plgrkt
	Ndrg4	Ammecr1l
	Malat1	Cdh10
	Ttc9	Ccdc32
	Ints2	Nus1
	Gm10419	Slc41a1
	Ddn	Sox2ot
	Oaz1	Samd9l
	Tmem200a	Cybrd1
	Zfp292	Rdh10
	Tardbp	Stat3
	Stard9	Cbfb
	Rnmt
	2210404O09Rik
	3830406C13Rik
	Clcc1
	Fam171a2
	Tlcd1
	Arpc5l
	Prpf4b
	1700025G04Rik
	A630026N12Rik
	Gpr161
	LOC102632463
	Ctxn2
	Zfp260
	Snhg6
	Gpc4
	Bach2
	6720427I07Rik /// 6720427I07Rik
	Krt73
	Rab40b
	Spry2
	H2afv
	Kidins220
	Dnm3
	Tmem150c
	Rrbp1
	Riok2
	Cdipt
	Actb
	Afap1
	Cox6b1
	Gm15501 /// LOC101055915 /// Rps8
	Ankrd17
	Ogt
	Ywhab
	Cdc42ep4
	Ndufb9
	Spin1
	Gm10362 /// Gm6133 /// Hk1 /// LOC101056140 /// Rpl17 /// Rpl17-ps10 /// Rpl17-ps9
	Snca
	Senp7
	Srl
	Slc25a5
	2022-03-07
	Rasal2
	Klf9
	Wipf1
	Nsmf
	Hspa12a
	Cnot2
	Chchd10
	Vdac1
	Pfn2
	Usp39
	Skp2
	Eif1ax
	Pld1
	Letmd1
	Bcl2
	A630052C17Rik
	Pigo
	Arpc2
	Mex3b
	Wwtr1
	Gtf2h4
	Hadhb
	Mapk10
	Xbp1
	Nmd3
	Slc9a2
	Bbs1
	Homer1
	Coq3
	B3galt2
	Grk6
	Mtpn
	Fbxw11
	Uap1
	Hsp90aa1
	Hagh
	Zfhx4
	Zbtb14
	Zgpat
	Gm15501 /// LOC101055915 /// Rps8
	Gpr85
	Phgdh
	Mrpl28
	Glrx2
	Zfp948
	Myo5b
	Rps14
	Slmo1
	Ppp1r12a
	Ppp1r12a
	Atp2c1
	Gm6747 /// Morf4l1
	Mrpl11
	Cog1 /// LOC102641618
	Epha5
	AI314760 /// Csnk1a1
	Dlg2
	Mier2
	Gga3
	Hist1h2ab /// Hist1h2ac /// Hist1h2ad /// Hist1h2ae /// Hist1h2ag /// Hist1h2ah /// Hist1h2ai /// Hist1h2an /// Hist1h2ao /// Hist1h2ap
	Gm9222
	Ppp2r2c
	Dgke
	H2afz
	H2afz
	Taf15
	Pigo
	Cpt1a
	Frmd4b
	Snap47
	Entpd4 /// Gm21685
	Hax1
	Nrxn3
	Bri3bp
	A830018L16Rik
	Rbfox1
	Fam126b
	Wdr26
	Htra1
	Cwc22
	Atxn1
	Endog
	Fdft1
	Fbxw11
	Matr3
	Slc13a3
	Gpt2
	Pex5l
	Dsel
	Ssbp2
	Arhgap32
	Ppp3ca
	Thyn1
	Top1
	Tm7sf3
	Slc25a5
	Btbd10
	Rapgef3
	Kcna4
	Zdhhc14
	Cntn3
	Cetn2
	Pebp1
	Atxn10
	Mmd2
	Chchd6
	Sybu
	Ppp2r2c
	Sfswap
	Gbp6
	C80068
	Pgm2l1
	Bcl11b
	Snx16
	Rapgef6
	Ftx
	Mtch2
	Rps29
	Mecp2
	Dhx30
	Pitpnm1
	Zdhhc14
	Atf4
	Atp6v1d
	Gcfc2
	Slc39a10
	Tbc1d23
	Mylk3
	Ppp6r3
	Tm2d2
	Prelid1
	Rpn1
	Polr3k
	Osbpl9
	Ddit4l
	Kcnv1
	Clpx
	Cdc20
	Cntd1
	Xpo7
	Morf4l2
	Atp6ap2
	Uhrf1bp1
	AA415398
	E130311K13Rik
	Prrg3
	Slc7a14
	Rab27b
	Gan
	Hivep3
	Sox12
	Sipa1l1
	Ly6e
	9630013A20Rik
	Clip1
	Map3k5
	Gm4951
	Fcor
	A330008L17Rik
	9330102E08Rik
	Gsk3b
	Gnal
	Alg11
	Jmjd1c
	St8sia3
	Etl4
	Edf1 /// Gm11964
	Ifnar2
	Ccdc177
	Serbp1
	Zmynd19
	Snord104
	Fgf12
	Gm20033 /// Gm20033
	Dynll1
	Ppp1r9a
	Fbxl16
	Sorbs1
	9530051E23Rik
	Arpp21
	Drp2
	Vps13a
	C80258
	6330403A02Rik
	Gm2590
	Sgip1
	Bcl2
	Ccdc28a
	LOC102633802 /// Tmem243
	Rhot1
	Akap6
	Oxtr
	C77370
	Tbc1d32
	1700096K18Rik
	2022-03-07
	LOC552909
	Stim2
	2610015P09Rik
	Mpv17
	D330050G23Rik
	Dab2ip
	D230019N24Rik
	Ift122
	Lman2l
	Jakmip1
	Zfp955a
	Nav2
	C030017B01Rik
	Gabarapl2
	Ttc39c
	Sstr3
	Prdm10
	Zmiz1
	5230400M03Rik
	Jkamp
	Prkab2
	Gnal
	AW556556
	Ept1
	Abce1
	AI314604
	Arpp21
	Psip1
	Cpne5
	Atxn7
	Smo
	Sema3e
	Gtpbp2
	Srrm3
	Fcho2
	Strbp
	Smchd1
	Grasp
	Atp2b3
	Cdc40
	Rufy3
	A130086G11Rik
	C130075A20Rik
	Lrp1
	130004C03
	A830091E24
	D130084N16Rik
	Alcam
	Ube2k
	Bzw2
	Htr5a
	Ankrd63
	D130043K22Rik
	Dock11
	Lcor
	Fam20c
	Bcl2
	Gm5451 /// Rpl9
	Zfp811
	Klhdc1
	C530005A16Rik
	9630013A20Rik
	A730017C20Rik
	Nckap5
	Prpf38a
	E330020D12Rik
	AW555355
	Yipf5
	Lysmd4
	Gm26794 /// Kcnj3
	Mgat4a
	B130040O20Rik
	Pcdh19
	C77534
	Usp53
	BB166591
	Plaa
	Epha5
	Mex3c
	Dcdc2b
	Taok3
	Git2
	Caln1
	Trim12c
	Mgrn1
	Pdia3
	Itsn2
	Klrb1b
	Ccdc88a
	C77805
	Gm5124
	Gjc3
	Spry4
	Chn1
	Luc7l2
	E330024J20Rik
	Braf
	Nrf1
	Tanc1
	Pex5l
	Usp15
	Trim24
	Lpin2
	Cdh10
	Tango2
	D530017H19Rik
	Ncoa2
	Lias
	Arl1
	5730508B09Rik
	Nrxn1
	Hspa12a
	Bbs12
	Tsga10
	C130071C03Rik
	1500032P08Rik /// Cfp
	Gprasp1
	Utp23
	Pde2a
	Aldoa
	Aqp4
	Brcc3
	Tufm
	Tspyl3
	Rgs2
	St3gal6
	Rilpl1
	Cog8
	Pogk
	Rhobtb3
	Ap1s2
	Nup62
	Stxbp5l
	Gbp6
	Mrpl38
	Rpp30
	Letm2
	Snhg10
	Map4k4
	Serinc1
	Gm12338
	Tcp1
	Arpc5
	Fdft1
	Mdh1
	Cct3
	Hn1
	Prps1 /// Prps1l3
	Mat2b
	Ndufb8
	Prelid1
	Atp5l
	Smad1
	Pdhb
	Cox8a
	Dnajb6
	2700060E02Rik
	Rpsa
	Arpc3
	Uba2
	Ndufc1
	Uqcr11
	Mgst3
	Pcsk2
	Cox4i1
	Coro1b
	Angel2
	Ttc3
	Rab9
	Kcnab1
	Med20
	Ndufb2
	Amd1
	Lrrfip1
	Cbx3 /// Gm5792 /// Gm6901 /// Gm6917
	Tbcb
	Glg1
	Hspa14
	Ndufb5
	Srpk2
	Lpar1
	Smc2
	Mbtd1
	Pcbp1
	Casp7
	Plcb3
	Tob2
	Pvrl3
	Camk2b
	Dynll1
	Ppp1r2
	Lsm8
	Med1
	Rngtt
	Hprt
	Ap3m2
	Copg2
	Rad17
	Atpif1
	Slc12a2
	Gm20604 /// Moap1
	Mrps12
	Mrpl40
	Ulk2
	Cxcl13
	Rap2b
	Thop1
	Mrpl39
	Ndufa10
	Nrp1
	Nrp1
	Pllp
	Kif3c
	Chd3os
	Ndufs4
	Nfyc
	Nipsnap3b
	Slc25a46
	Ina
	Ina
	Atg3
	Ivd
	Vti1b
	Mrpl46
	Btg3 /// Gm7334
	Ezh1
	Crem
	Sephs2
	N6amt2
	Exd2
	Adi1
	Poli
	Grb2
	Gpbp1l1
	Pdha1
	Ostc
	Phtf1
	Lin7b
	Midn
	Entpd4 /// Gm21685
	St3gal5
	Mapk8ip2
	Sh3gl2
	Cdkl2
	Rnf138rt1
	Fam104a
	Lin7c
	Chid1
	Mapk12
	Cyp4f15
	Gm12816 /// Rpl3
	Zfp37
	Ift81
	Mpv17l
	D6Wsu163e
	Dpm1
	Kpna1
	Unc5c
	Figf
	Kcnn1
	Zfr
	Cdc42
	Adcy9
	Mark1
	Atp5a1
	Atp6v1e1
	Fzd3
	Tbc1d14
	Pkp2
	Ssbp2
	Kif3a
	Per1
	Uchl3 /// Uchl4
	Dnaja3
	Endou
	Ywhag
	Vsnl1
	Apc
	Enc1
	Mdp1
	Ivns1abp
	Cyth2
	Ryr2
	Rasgrp1
	Ncs1
	Gm10071 /// Rpl13
	Slfn2
	Grin1
	Ccl28
	Med14
	Elavl4
	Fign
	Clip1
	Ak4
	Map1b
	Mrpl19
	Tor3a
	Cmpk2
	Atp6v1a
	Gm3837 /// Pdcd5
	Atp5k
	Myo10
	Pten
	Rgs7
	Cs
	Arl3
	Jarid2
	Brd4
	Acp1
	Fjx1
	Kif21a
	Cyct
	Dlg1
	Kcnd2
	Kif5c
	Sebox
	Gfra4
	Calm1 /// Calm2 /// Calm3
	Matr3
	Mrpl16
	Napb
	Abi1
	Srp19
	Nedd1
	Eif4e
	Cap2
	Tgfb2
	Hpca
	Eif4a2
	Lin7c
	Gdap1
	Uqcrfs1
	Got1
	Tmem126a
	Sumo1
	Tkt
	Leprotl1
	Lrp6
	Arl1
	Trpc4
	Dtd1
	Sgta
	Usp1
	Vopp1
	Arl6ip1
	Gtf2b
	Atp1b1
	Spcs3
	Ccdc142 /// Mrpl53
	Ttc4
	Pex11b
	Tram1l1
	Dusp18
	Acat1
	Uhrf1bp1l
	Nrde2
	Cops6
	Fam162a
	Edrf1
	Cbr4
	Ecd
	Pcca
	Tgm1
	Gfod2
	Sbno1
	Pcdh20
	Sc5d
	Cntln
	Cryzl1
	Ccsap
	Ndfip1
	Cadps2
	Chchd3
	Eif4h
	Sgtb
	Fbxw7
	Dennd6a
	Mff
	Tiprl
	Armc1
	Dbr1
	Zfp825
	Fam20b
	Narf
	Sox10
	Dhx9
	Ddx60
	Kifap3
	Vegfb
	Oprk1
	Kcnip4
	Ptrh2
	Prpf4b
	Daglb
	Mapre2
	Mapre2
	Glyr1
	Ldb3
	Ttc39b
	Igf1
	Prkar1a
	Klhl26
	2310011J03Rik
	Camk1d
	Ppp3ca
	Rnf11
	Strbp
	Prpsap2
	Mrps35
	Plk4
	Fyb
	AI314180
	Thrap3
	Uqcrh
	Tbc1d20
	Sptbn1
[truncated: 381 more rows]
