# Supplementary material for: Tau activation of microglial cGAS–IFN reduces MEF2C-mediated cognitive resilience
Source: Nat Neurosci. Author manuscript; Available in PMC 2023 May 30. (PMC10166855; doi:10.1038/s41593-023-01315-6)
Supplement: Supplementary Table 1 [file NIHMS1897713-supplement-Supplementary_Table_1.xlsx]

## Sheet: PS19vsWT_bulkseq DEGs
Table S1: Differentially expressed genes (DEGs) in P301S vs nontransgenic hippocampi.
ensembl_gene_id	baseMean	log2FoldChange	lfcSE	stat	pvalue	padj	external_gene_name	direction
ENSMUSG00000040264	62.817	8.69504	0.889662	9.77342	1.46427e-22	7.17346e-19	Gbp2b	UP
ENSMUSG00000016283	17.8542	7.29008	1.72784	4.21917	2.452e-05	0.00187272	H2-M2	UP
ENSMUSG00000049723	21.5564	7.14664	1.55935	4.58308	4.58174e-06	0.000515999	Mmp12	UP
ENSMUSG00000106540	10.4634	6.93828	0.867411	7.99885	1.25591e-15	4.1018e-12	4930590L14Rik	UP
ENSMUSG00000081229	38.5773	6.85613	0.675555	10.1489	3.35186e-24	2.18943e-20	Lamr1-ps1	UP
ENSMUSG00000026981	8.27953	6.1745	0.9829	6.28192	3.34425e-10	3.64078e-07	Il1rn	UP
ENSMUSG00000030789	340.157	6.11766	0.77186	7.92586	2.26567e-15	6.34258e-12	Itgax	UP
ENSMUSG00000022218	67.1093	5.97776	0.954286	6.26412	3.74934e-10	3.6736e-07	Tgm1	UP
ENSMUSG00000068129	246.375	5.9276	0.774834	7.65016	2.00735e-14	4.917e-11	Cst7	UP
ENSMUSG00000063193	9.33955	5.92601	1.08618	5.45583	4.87452e-08	1.49252e-05	Cd300lb	UP
ENSMUSG00000079293	292.277	5.63059	0.832205	6.76587	1.3251e-11	2.59666e-08	Clec7a	UP
ENSMUSG00000039146	12.8199	5.53408	1.04283	5.30679	1.11573e-07	2.77956e-05	Ifi44l	UP
ENSMUSG00000074695	5.02241	5.44367	2.58742	2.1039	0.0353871	0.266402	Il22	UP
ENSMUSG00000028238	10.6493	5.27102	1.51097	3.48849	0.000485756	0.0161096	Atp6v0d2	UP
ENSMUSG00000036594	1120.07	5.17897	0.894456	5.79007	7.03553e-09	3.28258e-06	H2-Aa	UP
ENSMUSG00000024610	3136.33	5.13218	0.88727	5.78424	7.28398e-09	3.31946e-06	Cd74	UP
ENSMUSG00000066677	3.63924	4.97825	1.21324	4.10327	4.07355e-05	0.00271192	Ifi208	UP
ENSMUSG00000030156	2.68854	4.97728	1.47973	3.36363	0.000769248	0.0226	Cd69	UP
ENSMUSG00000030162	2.63343	4.94812	1.17121	4.2248	2.39156e-05	0.00186713	Olr1	UP
ENSMUSG00000023078	52.2314	4.8708	1.12955	4.31218	1.61653e-05	0.00137728	Cxcl13	UP
ENSMUSG00000026285	28.6188	4.80824	0.769171	6.25119	4.07334e-10	3.80101e-07	Pdcd1	UP
ENSMUSG00000073421	624.842	4.75162	0.900097	5.27901	1.29884e-07	3.10392e-05	H2-Ab1	UP
ENSMUSG00000034855	100.862	4.73176	0.705497	6.707	1.9867e-11	3.24428e-08	Cxcl10	UP
ENSMUSG00000060586	620.067	4.68798	0.857716	5.46565	4.61209e-08	1.43458e-05	H2-Eb1	UP
ENSMUSG00000028874	43.8171	4.65695	0.793707	5.86735	4.4282e-09	2.32596e-06	Fgr	UP
ENSMUSG00000004552	10.3131	4.64688	1.00868	4.60688	4.08753e-06	0.000468417	Ctse	UP
ENSMUSG00000079298	10.3594	4.61201	1.12184	4.11111	3.93757e-05	0.00267872	Klrb1b	UP
ENSMUSG00000030577	59.8886	4.5721	0.797577	5.73249	9.89641e-09	4.30956e-06	Cd22	UP
ENSMUSG00000030361	4.24474	4.3142	1.2229	3.52783	0.000418982	0.0145316	Klrb1a	UP
ENSMUSG00000062593	33.949	4.31137	0.82904	5.20044	1.98819e-07	4.42733e-05	Gm49339	UP
ENSMUSG00000073489	24.7292	4.30435	0.796716	5.40262	6.56763e-08	1.94999e-05	Ifi204	UP
ENSMUSG00000000982	39.9588	4.28985	0.636043	6.74459	1.53458e-11	2.73379e-08	Ccl3	UP
ENSMUSG00000054932	4.04097	4.24666	1.11673	3.80275	0.000143101	0.00680631	Afp	UP
ENSMUSG00000035042	19.9392	4.15543	0.643797	6.45456	1.08535e-10	1.4179e-07	Ccl5	UP
ENSMUSG00000073490	23.5617	4.11892	1.09647	3.75651	0.0001723	0.00783463	Ifi207	UP
ENSMUSG00000015340	112.032	4.09447	0.725108	5.64671	1.63547e-08	6.28406e-06	Cybb	UP
ENSMUSG00000027514	25.8595	4.07106	0.694723	5.85998	4.62914e-09	2.32596e-06	Zbp1	UP
ENSMUSG00000000386	23.6323	4.05759	0.66471	6.1043	1.03254e-09	7.2263e-07	Mx1	UP
ENSMUSG00000110528	4.72907	4.03847	1.2473	3.23776	0.00120471	0.0303437	Gm1943	UP
ENSMUSG00000048521	3.52429	4.0366	0.939127	4.29825	1.72153e-05	0.00144167	Cxcr6	UP
ENSMUSG00000073491	4.48651	4.01034	1.20863	3.31808	0.000906387	0.0250163	Ifi213	UP
ENSMUSG00000045502	25.2343	3.96995	0.965162	4.11324	3.90141e-05	0.00266383	Hcar2	UP
ENSMUSG00000004707	76.8566	3.95385	0.790045	5.00459	5.59821e-07	0.000102249	Ly9	UP
ENSMUSG00000043613	2.42801	3.92566	1.22159	3.21357	0.00131098	0.0321062	Mmp3	UP
ENSMUSG00000105096	3.10651	3.84707	1.06864	3.59996	0.000318265	0.0119534	Gbp10	UP
ENSMUSG00000062082	7.0918	3.78965	1.02196	3.70822	0.000208719	0.00896941	Cd200r4	UP
ENSMUSG00000043263	12.7463	3.73578	0.928997	4.02131	5.78763e-05	0.00348967	Ifi209	UP
ENSMUSG00000002033	4.60605	3.7294	1.00838	3.69842	0.000216946	0.00924446	Cd3g	UP
ENSMUSG00000066861	5.50592	3.66595	1.05163	3.48599	0.000490325	0.016203	Oas1g	UP
ENSMUSG00000022491	41.9131	3.62122	0.577283	6.27286	3.54474e-10	3.65593e-07	Glycam1	UP
ENSMUSG00000028459	37.0746	3.6174	0.60781	5.95152	2.6566e-09	1.62684e-06	Cd72	UP
ENSMUSG00000029417	13.9852	3.59236	0.793762	4.52574	6.01851e-06	0.000640971	Cxcl9	UP
ENSMUSG00000018930	20.1844	3.55861	0.694955	5.12064	3.04508e-07	6.02742e-05	Ccl4	UP
ENSMUSG00000026822	39.9816	3.551	1.16028	3.06046	0.00220996	0.0461197	Lcn2	UP
ENSMUSG00000060550	35.553	3.55097	0.647667	5.48271	4.18852e-08	1.32384e-05	H2-Q7	UP
ENSMUSG00000003484	5.0249	3.53822	0.846973	4.17749	2.94739e-05	0.00215511	Cyp4f18	UP
ENSMUSG00000069516	1035.46	3.50967	0.741874	4.73082	2.23614e-06	0.000288286	Lyz2	UP
ENSMUSG00000097194	4.10457	3.49672	0.930486	3.75795	0.000171309	0.00782509	9330175E14Rik	UP
ENSMUSG00000045232	2.44204	3.44611	1.11187	3.09938	0.00193926	0.0419121	Rln3	UP
ENSMUSG00000053977	4.11385	3.44312	1.02912	3.3457	0.000820766	0.023427	Cd8a	UP
ENSMUSG00000001131	28.8265	3.43187	0.553674	6.19836	5.70558e-10	4.65861e-07	Timp1	UP
ENSMUSG00000035385	10.9276	3.41336	0.781605	4.36712	1.25898e-05	0.00113691	Ccl2	UP
ENSMUSG00000037849	6.15316	3.396	1.15307	2.94517	0.00322776	0.0598403	Ifi206	UP
ENSMUSG00000059089	25.8797	3.36283	0.632598	5.3159	1.0613e-07	2.73647e-05	Fcgr4	UP
ENSMUSG00000000682	247.834	3.35288	0.554443	6.04729	1.47303e-09	9.95361e-07	Cd52	UP
ENSMUSG00000024912	6.83313	3.35102	0.69714	4.80681	1.53359e-06	0.000213136	Fosl1	UP
ENSMUSG00000026536	3.83769	3.33491	1.10656	3.01376	0.00258028	0.0510224	Ifi211	UP
ENSMUSG00000038179	17.4338	3.32597	0.859423	3.87001	0.000108831	0.00546833	Slamf7	UP
ENSMUSG00000032661	8.73853	3.26659	0.782966	4.17207	3.01839e-05	0.00219882	Oas3	UP
ENSMUSG00000057191	18.5643	3.26543	0.652534	5.00422	5.60877e-07	0.000102249	AB124611	UP
ENSMUSG00000028327	8.58513	3.26203	0.757253	4.30771	1.64953e-05	0.00139328	Stra6l	UP
ENSMUSG00000024164	307.162	3.26007	0.675557	4.82575	1.39474e-06	0.000198054	C3	UP
ENSMUSG00000056290	6.24937	3.22517	0.843479	3.82365	0.000131488	0.00637782	Ms4a4b	UP
ENSMUSG00000013974	5.84921	3.17165	0.932936	3.39964	0.000674744	0.0203656	Mcemp1	UP
ENSMUSG00000073409	50.234	3.15868	0.754254	4.18782	2.81643e-05	0.00207484	H2-Q6	UP
ENSMUSG00000028037	67.5415	3.15273	0.652495	4.83181	1.35299e-06	0.000193527	Ifi44	UP
ENSMUSG00000032093	3.92991	3.12673	0.93351	3.34944	0.000809763	0.0233205	Cd3e	UP
ENSMUSG00000028362	11.3467	3.07893	0.81533	3.7763	0.000159178	0.00751626	Tnfsf8	UP
ENSMUSG00000022504	14.7237	3.07518	0.806291	3.81398	0.000136747	0.00656786	Ciita	UP
ENSMUSG00000068606	5.92145	3.02845	1.05113	2.88113	0.00396249	0.0685389	Gm4841	UP
ENSMUSG00000038676	2.41998	3.02834	1.38219	2.19097	0.0284537	0.234768	Ucn	UP
ENSMUSG00000053175	53.8777	3.00369	0.514459	5.83855	5.26566e-09	2.57965e-06	Bcl3	UP
ENSMUSG00000052477	2.39529	2.99581	1.1566	2.59018	0.00959245	0.120806	C130026I21Rik	UP
ENSMUSG00000096474	10.1639	2.99438	1.0012	2.99078	0.00278267	0.0538294	Gm5561	UP
ENSMUSG00000032094	2.34271	2.98481	1.02448	2.9135	0.00357406	0.0641021	Cd3d	UP
ENSMUSG00000063388	5.16906	2.96751	0.976749	3.03815	0.00238038	0.0481879	BC023105	UP
ENSMUSG00000029371	79.6646	2.95965	0.735675	4.02303	5.74532e-05	0.00347485	Cxcl5	UP
ENSMUSG00000039013	74.8293	2.93871	0.48081	6.112	9.83897e-10	7.14091e-07	Siglecf	UP
ENSMUSG00000019489	4.78006	2.93501	0.840618	3.49149	0.000480335	0.0160079	Cd70	UP
ENSMUSG00000018927	208.559	2.91336	0.545159	5.34405	9.08912e-08	2.4069e-05	Ccl6	UP
ENSMUSG00000040528	17.5402	2.89211	0.584149	4.95098	7.38421e-07	0.000122628	Milr1	UP
ENSMUSG00000020838	12.9723	2.88055	0.516619	5.57577	2.46439e-08	8.47231e-06	Slc6a4	UP
ENSMUSG00000079017	63.3231	2.8788	0.531686	5.41447	6.14722e-08	1.85324e-05	Ifi27l2a	UP
ENSMUSG00000021886	13.4586	2.87136	0.678633	4.23109	2.32558e-05	0.00184742	Gpr65	UP
ENSMUSG00000073555	19.9193	2.84023	0.724777	3.91877	8.90036e-05	0.00473944	Gm4951	UP
ENSMUSG00000024334	51.8287	2.78491	0.500406	5.56529	2.61718e-08	8.84245e-06	H2-Oa	UP
ENSMUSG00000032845	14.4256	2.78313	0.792717	3.51087	0.000446645	0.0151689	Alpk2	UP
ENSMUSG00000058163	7.40244	2.77567	0.675288	4.11035	3.95056e-05	0.00267872	Gm5431	UP
ENSMUSG00000052776	28.4307	2.76333	0.561355	4.92261	8.53984e-07	0.000133877	Oas1a	UP
ENSMUSG00000052749	3.78684	2.74572	0.91139	3.01267	0.00258958	0.0511547	Trim30b	UP
ENSMUSG00000030124	674.764	2.73449	0.444444	6.15261	7.6218e-10	5.74449e-07	Lag3	UP
ENSMUSG00000038224	64.9058	2.72491	0.483928	5.63082	1.79355e-08	6.50861e-06	Serpinf2	UP
ENSMUSG00000039264	10.1297	2.7168	0.479008	5.67173	1.41364e-08	5.6534e-06	Gimap3	UP
ENSMUSG00000030107	89.2699	2.70461	0.489028	5.53058	3.19168e-08	1.06007e-05	Usp18	UP
ENSMUSG00000093732	3.05828	2.69363	1.0183	2.64522	0.0081639	0.110179	Gm20609	UP
ENSMUSG00000022667	9.38087	2.66301	0.508742	5.2345	1.65432e-07	3.76954e-05	Cd200r1	UP
ENSMUSG00000035352	31.0641	2.64274	0.533142	4.95692	7.16188e-07	0.000122628	Ccl12	UP
ENSMUSG00000097654	2.47629	2.63625	0.976396	2.69998	0.00693441	0.0991874	Gm26714	UP
ENSMUSG00000073411	2194.62	2.62872	0.293382	8.96006	3.24501e-19	1.27178e-15	H2-D1	UP
ENSMUSG00000027322	16.6416	2.61553	0.760317	3.44006	0.000581593	0.0183525	Siglec1	UP
ENSMUSG00000041827	19.8709	2.6079	0.618487	4.21659	2.48028e-05	0.00187272	Oasl1	UP
ENSMUSG00000091649	22.1694	2.5997	0.490166	5.30371	1.13475e-07	2.77956e-05	Phf11b	UP
ENSMUSG00000026832	4.30389	2.58056	0.767522	3.36219	0.000773267	0.0226501	Cytip	UP
ENSMUSG00000018920	122.992	2.57893	0.451317	5.71423	1.10203e-08	4.59476e-06	Cxcl16	UP
ENSMUSG00000035692	104.913	2.56244	0.586022	4.37261	1.22772e-05	0.00112578	Isg15	UP
ENSMUSG00000029561	338.919	2.55397	0.524349	4.87074	1.11182e-06	0.000163844	Oasl2	UP
ENSMUSG00000027995	117.934	2.53924	0.576757	4.40262	1.0695e-05	0.00101498	Tlr2	UP
ENSMUSG00000073902	9.169	2.52957	0.581302	4.35155	1.35177e-05	0.00119321	Gm1966	UP
ENSMUSG00000030365	2.687	2.52777	1.03237	2.44851	0.014345	0.157835	Clec2i	UP
ENSMUSG00000022126	3.18307	2.52229	0.840488	3.00099	0.00269107	0.0525139	Acod1	UP
ENSMUSG00000034459	185.673	2.5079	0.537368	4.66701	3.05621e-06	0.000371985	Ifit1	UP
ENSMUSG00000044827	29.9499	2.50327	0.5274	4.74644	2.07029e-06	0.000272278	Tlr1	UP
ENSMUSG00000057135	2.64137	2.50327	1.00209	2.49804	0.0124884	0.143911	Scimp	UP
ENSMUSG00000001588	2.75792	2.50108	0.803212	3.11385	0.00184661	0.0409345	Acap1	UP
ENSMUSG00000022584	4.64099	2.49302	0.857459	2.90745	0.00364389	0.0649142	Ly6c2	UP
ENSMUSG00000078763	3.15523	2.4736	1.07619	2.29849	0.0215342	0.198614	Slfn1	UP
ENSMUSG00000024529	24.3327	2.45992	0.573346	4.29047	1.78299e-05	0.00148049	Lox	UP
ENSMUSG00000043740	10.8944	2.45407	0.502248	4.88616	1.0282e-06	0.00015499	B430306N03Rik	UP
ENSMUSG00000000817	2.53565	2.45128	0.956527	2.56269	0.0103864	0.127847	Fasl	UP
ENSMUSG00000023964	4.86684	2.44791	0.769645	3.18058	0.00146983	0.0345771	Calcr	UP
ENSMUSG00000023045	3.88339	2.44476	0.874701	2.79496	0.00519058	0.0821584	Soat2	UP
ENSMUSG00000040552	143.982	2.43597	0.353389	6.89316	5.45683e-12	1.18813e-08	C3ar1	UP
ENSMUSG00000071068	29.0566	2.43401	0.510435	4.76849	1.85608e-06	0.000249122	Treml2	UP
ENSMUSG00000026628	62.1223	2.42306	0.380314	6.37121	1.87544e-10	2.29694e-07	Atf3	UP
ENSMUSG00000001020	4.76562	2.4101	0.603057	3.99647	6.42937e-05	0.00377215	S100a4	UP
ENSMUSG00000025498	144.303	2.40979	0.422499	5.70365	1.17269e-08	4.78749e-06	Irf7	UP
ENSMUSG00000055413	5.87689	2.40954	0.910391	2.64671	0.00812796	0.109961	H2-Q5	UP
ENSMUSG00000031506	7.19977	2.40909	0.570715	4.22118	2.43026e-05	0.00187272	Ptpn7	UP
ENSMUSG00000079547	73.7606	2.40715	0.417689	5.76302	8.26234e-09	3.67975e-06	H2-DMb1	UP
ENSMUSG00000020310	3.91951	2.37515	1.01979	2.32905	0.0198564	0.189253	Madcam1	UP
ENSMUSG00000046636	7.00593	2.37463	0.747982	3.17471	0.00149985	0.0351567	Gm7729	UP
ENSMUSG00000099974	7.24769	2.37442	0.680045	3.49156	0.000480217	0.0160079	Bcl2a1d	UP
ENSMUSG00000015355	57.8127	2.36647	0.441039	5.36568	8.06456e-08	2.28364e-05	Cd48	UP
ENSMUSG00000073418	3851.87	2.35525	0.421768	5.58424	2.34721e-08	8.21354e-06	C4b	UP
ENSMUSG00000024675	5.85465	2.34993	0.637057	3.68873	0.000225372	0.00951809	Ms4a4c	UP
ENSMUSG00000004612	3.63694	2.32526	0.747855	3.10923	0.00187573	0.0412996	Nkg7	UP
ENSMUSG00000070691	2.8831	2.32137	0.85575	2.71267	0.00667437	0.0968468	Runx3	UP
ENSMUSG00000062585	18.4866	2.30503	0.516826	4.45997	8.19715e-06	0.000823875	Cnr2	UP
ENSMUSG00000024672	23.7	2.29965	0.715676	3.21326	0.00131236	0.0321062	Ms4a7	UP
ENSMUSG00000108015	4.39004	2.29378	0.697917	3.2866	0.00101403	0.0269846	Gm32591	UP
ENSMUSG00000052865	2.36663	2.26592	0.802739	2.82274	0.0047615	0.0773684	Gm13619	UP
ENSMUSG00000043157	31.0533	2.26447	0.384104	5.89545	3.7367e-09	2.09213e-06	Arl11	UP
ENSMUSG00000025044	8.71677	2.2492	0.921368	2.44115	0.0146404	0.159427	Msr1	UP
ENSMUSG00000047443	4.76309	2.2443	0.864223	2.5969	0.00940704	0.119546	Erfe	UP
ENSMUSG00000020932	29300.8	2.21215	0.341373	6.48014	9.16349e-11	1.28263e-07	Gfap	UP
ENSMUSG00000033538	16.4742	2.21199	0.477996	4.62763	3.69867e-06	0.000431423	Casp4	UP
ENSMUSG00000035208	41.3338	2.21008	0.505844	4.36909	1.24763e-05	0.00113188	Slfn8	UP
ENSMUSG00000031995	48.1145	2.20114	0.368901	5.96674	2.4204e-09	1.53e-06	St14	UP
ENSMUSG00000062310	5.61035	2.18338	0.525792	4.15256	3.28779e-05	0.00234282	Glrp1	UP
ENSMUSG00000094685	12.5767	2.18104	0.526366	4.14358	3.41922e-05	0.0023676	Gm5900	UP
ENSMUSG00000074896	452.054	2.18053	0.508591	4.2874	1.80781e-05	0.00149476	Ifit3	UP
ENSMUSG00000026548	66.0339	2.17925	0.434442	5.01621	5.2701e-07	0.000100265	Slamf9	UP
ENSMUSG00000050370	17.3643	2.17858	0.604206	3.60569	0.00031133	0.011773	Ch25h	UP
ENSMUSG00000050700	8.62433	2.17816	0.709868	3.0684	0.00215207	0.0453463	Emilin3	UP
ENSMUSG00000105261	11.424	2.17649	0.926761	2.3485	0.0188494	0.184597	Gm43333	UP
ENSMUSG00000074151	48.6726	2.17466	0.414342	5.24846	1.53379e-07	3.53602e-05	Nlrc5	UP
ENSMUSG00000069793	25.5535	2.16852	0.543198	3.99213	6.54838e-05	0.00381911	Slfn9	UP
ENSMUSG00000079419	32.4151	2.16092	0.578917	3.73268	0.00018945	0.00841826	Ms4a6c	UP
ENSMUSG00000074141	33.8604	2.14656	0.443139	4.84399	1.2726e-06	0.000183367	Il4i1	UP
ENSMUSG00000027398	13.3466	2.13833	0.647178	3.30409	0.000952868	0.02597	Il1b	UP
ENSMUSG00000029304	393.398	2.12328	0.697009	3.04628	0.00231693	0.0475918	Spp1	UP
ENSMUSG00000050335	113.657	2.11775	0.534305	3.96357	7.38386e-05	0.00415788	Lgals3	UP
ENSMUSG00000038147	169.827	2.11496	0.375398	5.63392	1.76155e-08	6.50861e-06	Cd84	UP
ENSMUSG00000033355	108.824	2.10847	0.418698	5.03579	4.75891e-07	9.1427e-05	Rtp4	UP
ENSMUSG00000086712	7.32028	2.10565	0.586429	3.59063	0.000329886	0.0122201	AI427809	UP
ENSMUSG00000032368	1088.31	2.10357	0.775942	2.71099	0.00670821	0.0970565	Zic1	UP
ENSMUSG00000096225	4.25641	2.09142	1.1186	1.86967	0.0615299	0.356166	Lhx8	UP
ENSMUSG00000032690	26.2718	2.08657	0.558398	3.73671	0.00018644	0.00834128	Oas2	UP
ENSMUSG00000062488	243.553	2.07939	0.386935	5.37399	7.70129e-08	2.21933e-05	Ifit3b	UP
ENSMUSG00000056737	143.822	2.07589	0.393688	5.27294	1.34257e-07	3.15488e-05	Capg	UP
ENSMUSG00000035004	42.1333	2.06772	0.403076	5.12986	2.89963e-07	5.79808e-05	Igsf6	UP
ENSMUSG00000068245	28.3171	2.06599	0.514897	4.01243	6.00957e-05	0.00359035	Phf11d	UP
ENSMUSG00000036853	3.07709	2.05599	1.13571	1.81031	0.0702477	0.383447	Mcoln3	UP
ENSMUSG00000037686	123.677	2.05447	0.347724	5.90832	3.45617e-09	2.05233e-06	Aspg	UP
ENSMUSG00000046223	23.5884	2.04879	0.464847	4.40745	1.04595e-05	0.00100473	Plaur	UP
ENSMUSG00000072955	2.82292	2.04642	1.08236	1.8907	0.0586638	0.347942	Tmsb15l	UP
ENSMUSG00000027832	20.9328	2.0434	0.555667	3.67738	0.000235645	0.00974375	Ptx3	UP
ENSMUSG00000031448	5.42293	2.03582	0.750528	2.71252	0.00667741	0.0968468	Adprhl1	UP
ENSMUSG00000029605	18.348	2.02776	0.575159	3.52557	0.000422576	0.0146177	Oas1b	UP
ENSMUSG00000027483	3.16107	2.0237	0.935461	2.16332	0.0305163	0.24498	Bpifa1	UP
ENSMUSG00000022146	323.771	2.01343	0.334877	6.01244	1.82755e-09	1.19375e-06	Osmr	UP
ENSMUSG00000028268	238.389	2.00269	0.321608	6.22711	4.75124e-10	4.18525e-07	Gbp3	UP
ENSMUSG00000030579	929.75	1.99164	0.406084	4.90451	9.36587e-07	0.000143386	Tyrobp	UP
ENSMUSG00000090667	70.3403	1.98464	0.731236	2.7141	0.0066457	0.0968246	Gm765	UP
ENSMUSG00000026177	166.489	1.97752	0.380535	5.19668	2.02881e-07	4.46704e-05	Slc11a1	UP
ENSMUSG00000033880	1503.68	1.96673	0.419568	4.68752	2.76532e-06	0.00034297	Lgals3bp	UP
ENSMUSG00000102037	8.49571	1.96557	0.607516	3.23541	0.00121466	0.030497	Bcl2a1a	UP
ENSMUSG00000040613	101.96	1.96125	0.400336	4.899	9.63267e-07	0.000146327	Apobec1	UP
ENSMUSG00000097415	158.066	1.95763	0.402462	4.86414	1.14955e-06	0.000168109	AU020206	UP
ENSMUSG00000054072	108.082	1.95746	0.54103	3.61802	0.000296865	0.0114936	Iigp1	UP
ENSMUSG00000024791	3.02277	1.95346	0.82255	2.37488	0.0175546	0.177503	Cdca5	UP
ENSMUSG00000026358	9.30901	1.94987	0.645957	3.01857	0.00253974	0.0504753	Rgs1	UP
ENSMUSG00000037921	33.2626	1.94925	0.510415	3.81895	0.000134024	0.00646878	Ddx60	UP
ENSMUSG00000004709	6.27393	1.94917	0.58675	3.32198	0.000893816	0.0247494	Cd244a	UP
ENSMUSG00000037548	15.2552	1.94849	0.480493	4.0552	5.00914e-05	0.00314612	H2-DMb2	UP
ENSMUSG00000030402	2.60991	1.94713	0.986364	1.97405	0.0483764	0.315154	Ppm1n	UP
ENSMUSG00000076498	36.5495	1.94379	0.565782	3.43559	0.000591272	0.0185572	Trbc2	UP
ENSMUSG00000061232	1354.85	1.94084	0.32882	5.90243	3.58186e-09	2.06442e-06	H2-K1	UP
ENSMUSG00000036887	3904.24	1.93561	0.404687	4.78298	1.72718e-06	0.00023342	C1qa	UP
ENSMUSG00000053113	85.6144	1.92725	0.309754	6.22188	4.91226e-10	4.18525e-07	Socs3	UP
ENSMUSG00000050063	95.1109	1.92246	0.480668	3.99956	6.34605e-05	0.0037457	Klk6	UP
ENSMUSG00000000244	6.41994	1.9178	0.573942	3.34145	0.000833414	0.0236347	Tspan32	UP
ENSMUSG00000040751	108.615	1.91685	0.358626	5.34499	9.04243e-08	2.4069e-05	Lat2	UP
ENSMUSG00000079014	3.92117	1.91371	0.78408	2.44071	0.0146584	0.159427	Serpina3i	UP
ENSMUSG00000035929	227.259	1.90543	0.353029	5.39738	6.76204e-08	1.97774e-05	H2-Q4	UP
ENSMUSG00000031304	25.8384	1.89734	0.478546	3.96481	7.34555e-05	0.00414823	Il2rg	UP
ENSMUSG00000018774	698.762	1.89158	0.425698	4.44349	8.85132e-06	0.000880459	Cd68	UP
ENSMUSG00000107388	3.49442	1.88891	0.726164	2.60122	0.00928923	0.118356	Gm42788	UP
ENSMUSG00000022468	71.6391	1.88725	0.401522	4.70023	2.59871e-06	0.000326438	Endou	UP
ENSMUSG00000024737	159.048	1.88595	0.321392	5.86809	4.40843e-09	2.32596e-06	Slc15a3	UP
ENSMUSG00000024401	4.20293	1.88407	0.591528	3.18509	0.00144707	0.0343301	Tnf	UP
ENSMUSG00000022015	2.58332	1.87034	1.25879	1.48582	0.137327	0.531304	Tnfsf11	UP
ENSMUSG00000026656	214.987	1.86208	0.329036	5.6592	1.52082e-08	5.96038e-06	Fcgr2b	UP
ENSMUSG00000027074	59.3843	1.86179	0.475319	3.91693	8.96831e-05	0.00476268	Slc43a3	UP
ENSMUSG00000064267	233.356	1.85344	0.347514	5.33344	9.63691e-08	2.51793e-05	Hvcn1	UP
ENSMUSG00000042895	2.87091	1.84762	0.884353	2.08924	0.0366863	0.271695	Abra	UP
ENSMUSG00000053318	35.553	1.84528	0.437756	4.21532	2.49429e-05	0.00187272	Slamf8	UP
ENSMUSG00000018341	9.49513	1.8423	0.528446	3.48627	0.000489814	0.016203	Il12rb2	UP
ENSMUSG00000027656	6.65645	1.83896	0.48086	3.82432	0.000131134	0.00637642	Ccn5	UP
ENSMUSG00000006574	5.2744	1.83652	0.999407	1.83761	0.0661195	0.370228	Slc4a1	UP
ENSMUSG00000036905	3026.66	1.8322	0.327888	5.5879	2.2983e-08	8.18863e-06	C1qb	UP
ENSMUSG00000030921	98.6761	1.83015	0.355084	5.15414	2.54793e-07	5.36873e-05	Trim30a	UP
ENSMUSG00000015314	13.968	1.82954	0.498411	3.67074	0.000241851	0.00993568	Slamf6	UP
ENSMUSG00000085549	2.83381	1.82716	0.851687	2.14535	0.0319251	0.250466	1700047F07Rik	UP
ENSMUSG00000061577	5.83472	1.82261	0.846004	2.15438	0.0312106	0.247412	Adgrg5	UP
ENSMUSG00000020641	68.9065	1.82161	0.378938	4.80713	1.5311e-06	0.000213136	Rsad2	UP
ENSMUSG00000089929	3.20865	1.8212	0.813337	2.23917	0.0251448	0.218511	Bcl2a1b	UP
ENSMUSG00000044303	2.77359	1.82046	0.755752	2.4088	0.0160049	0.167897	Cdkn2a	UP
ENSMUSG00000026728	2396.71	1.81661	0.33021	5.50139	3.76808e-08	1.22504e-05	Vim	UP
ENSMUSG00000029816	330.22	1.80831	0.565884	3.19555	0.00139566	0.0334298	Gpnmb	UP
ENSMUSG00000026395	165.625	1.80445	0.340001	5.30718	1.11335e-07	2.77956e-05	Ptprc	UP
ENSMUSG00000102353	3.04392	1.7933	0.732232	2.44909	0.0143217	0.157667	Gm38345	UP
ENSMUSG00000000290	385.108	1.79242	0.318181	5.63334	1.76756e-08	6.50861e-06	Itgb2	UP
ENSMUSG00000074824	2.44587	1.78888	0.800303	2.23525	0.025401	0.220052	Rslcan18	UP
ENSMUSG00000025058	15.4582	1.7786	0.551273	3.22636	0.00125376	0.0312093	5430427O19Rik	UP
ENSMUSG00000029595	17.3498	1.77765	0.868744	2.04623	0.0407339	0.288353	Lhx5	UP
ENSMUSG00000030830	43.1629	1.7761	0.490738	3.61924	0.000295468	0.0114881	Itgal	UP
ENSMUSG00000046805	1767.81	1.77529	0.389452	4.55845	5.15336e-06	0.00056966	Mpeg1	UP
ENSMUSG00000104713	22.3661	1.77391	0.428013	4.14452	3.40533e-05	0.00236634	Gbp6	UP
ENSMUSG00000084796	2.45275	1.77291	0.964722	1.83774	0.0661009	0.370228	Mir142hg	UP
ENSMUSG00000084932	6.64358	1.76275	0.503412	3.50161	0.000462459	0.015615	Gm15156	UP
ENSMUSG00000068699	184.677	1.75969	0.366243	4.80471	1.54978e-06	0.00021387	Flnc	UP
ENSMUSG00000069830	7.33925	1.75964	0.586975	2.99781	0.00271929	0.0528643	Nlrp1a	UP
ENSMUSG00000021624	199.905	1.75605	0.386676	4.5414	5.5882e-06	0.000605007	Cd180	UP
ENSMUSG00000037405	144.254	1.75552	0.348261	5.04082	4.6355e-07	8.99378e-05	Icam1	UP
ENSMUSG00000021091	3685.01	1.75342	0.416548	4.20939	2.56059e-05	0.0019011	Serpina3n	UP
ENSMUSG00000024300	193.807	1.75092	0.341118	5.13288	2.85346e-07	5.76458e-05	Myo1f	UP
ENSMUSG00000050232	3.56773	1.7498	0.659277	2.65412	0.00795145	0.108281	Cxcr3	UP
ENSMUSG00000021903	190.765	1.74238	0.325645	5.35055	8.76874e-08	2.38656e-05	Galnt15	UP
ENSMUSG00000026567	3.37605	1.74203	0.706376	2.46615	0.0136575	0.152845	Adcy10	UP
ENSMUSG00000036896	2543.09	1.73483	0.30318	5.72213	1.05197e-08	4.48139e-06	C1qc	UP
ENSMUSG00000050345	5.2903	1.73024	0.520926	3.32147	0.000895455	0.0247494	4930486L24Rik	UP
ENSMUSG00000024679	46.4333	1.72961	0.410898	4.20934	2.56119e-05	0.0019011	Ms4a6d	UP
ENSMUSG00000030111	430.455	1.7279	0.600438	2.87773	0.00400549	0.0689733	A2m	UP
ENSMUSG00000051439	116.699	1.72688	0.334734	5.15896	2.48325e-07	5.28932e-05	Cd14	UP
ENSMUSG00000052688	71.906	1.72289	0.422128	4.08144	4.47569e-05	0.00292352	Rab7b	UP
ENSMUSG00000047798	31.0972	1.7167	1.14897	1.49412	0.135143	0.527395	Cd300lf	UP
ENSMUSG00000024210	35.8176	1.71362	0.345858	4.9547	7.24407e-07	0.000122628	Ip6k3	UP
ENSMUSG00000072620	80.8173	1.71176	0.457234	3.74374	0.000181303	0.00818622	Slfn2	UP
ENSMUSG00000004633	1639.3	1.70153	0.502922	3.3833	0.00071621	0.0214272	Chn2	UP
ENSMUSG00000021423	611.196	1.7012	0.34218	4.97167	6.638e-07	0.000118253	Ly86	UP
ENSMUSG00000107215	3.89767	1.69978	0.720416	2.35944	0.0183025	0.181782	Gm43197	UP
ENSMUSG00000023992	875.657	1.69788	0.316555	5.36361	8.15751e-08	2.28364e-05	Trem2	UP
ENSMUSG00000063234	59.3541	1.69781	0.396901	4.27767	1.88857e-05	0.00154847	Gpr84	UP
ENSMUSG00000031410	3.7196	1.69711	0.765733	2.21632	0.0266699	0.226342	Nxf7	UP
ENSMUSG00000107092	28.9988	1.69522	0.987996	1.71582	0.0861959	0.425036	Gm7993	UP
ENSMUSG00000035778	243.727	1.69246	0.316128	5.35371	8.617e-08	2.37829e-05	Ggta1	UP
ENSMUSG00000038642	4210.55	1.67929	0.316816	5.30053	1.15466e-07	2.79342e-05	Ctss	UP
ENSMUSG00000028270	231.948	1.66583	0.346306	4.8103	1.50701e-06	0.000212456	Gbp2	UP
ENSMUSG00000047180	45.8256	1.66334	0.335642	4.95568	7.20777e-07	0.000122628	Neurl3	UP
ENSMUSG00000102418	2.95429	1.66225	0.728462	2.28186	0.0224975	0.203745	Sh2d1b1	UP
ENSMUSG00000020897	6.33387	1.66141	0.575465	2.88707	0.0038885	0.0679741	Aurkb	UP
ENSMUSG00000040013	6.78877	1.65571	1.01528	1.63078	0.102936	0.466074	Fkbp6	UP
ENSMUSG00000012428	13.8772	1.65511	0.709449	2.33295	0.0196506	0.188484	Steap4	UP
ENSMUSG00000102813	17.1977	1.65347	0.46142	3.58343	0.000339113	0.0124911	Gm37795	UP
ENSMUSG00000040345	35.5723	1.65123	0.36322	4.54608	5.46537e-06	0.00059832	Arhgap9	UP
ENSMUSG00000048217	2.59735	1.65006	0.814976	2.02467	0.0429011	0.296749	Nags	UP
ENSMUSG00000024910	8.40627	1.64732	0.55682	2.95844	0.00309197	0.0579921	Ctsw	UP
ENSMUSG00000043873	4.4711	1.64096	0.879182	1.86647	0.0619759	0.357621	Chil5	UP
ENSMUSG00000105447	4.50425	1.63559	0.536214	3.05025	0.00228651	0.0472144	Gm43653	UP
ENSMUSG00000023829	3.67176	1.6245	0.719989	2.25628	0.024053	0.212585	Slc22a1	UP
ENSMUSG00000090942	3.82164	1.61843	0.871228	1.85764	0.0632204	0.360555	F830016B08Rik	UP
ENSMUSG00000024669	4.1151	1.61685	0.812043	1.99109	0.046471	0.309542	Cd5	UP
ENSMUSG00000040428	46.5013	1.61529	0.339287	4.76085	1.92781e-06	0.000255252	Plekha4	UP
ENSMUSG00000026866	2.78139	1.61385	0.872603	1.84946	0.0643912	0.364369	Kynu	UP
ENSMUSG00000105813	10.0905	1.61012	0.4888	3.29403	0.000987617	0.0265935	Gm42928	UP
ENSMUSG00000030351	65.057	1.60968	0.539704	2.98253	0.00285873	0.0547431	Tspan11	UP
ENSMUSG00000071713	74.2111	1.60899	0.360312	4.46556	7.98608e-06	0.00081508	Csf2rb	UP
ENSMUSG00000067586	521.217	1.60435	0.273736	5.86093	4.60277e-09	2.32596e-06	S1pr3	UP
ENSMUSG00000070390	12.3898	1.60376	0.386411	4.15041	3.31882e-05	0.00235636	Nlrp1b	UP
ENSMUSG00000101162	3.63199	1.60205	0.832352	1.92473	0.0542637	0.334891	Gm26728	UP
ENSMUSG00000069792	6.10476	1.5991	0.680033	2.3515	0.0186978	0.18366	Wfdc17	UP
ENSMUSG00000021281	40.8934	1.59822	0.301273	5.30489	1.12739e-07	2.77956e-05	Tnfaip2	UP
ENSMUSG00000078853	155.424	1.59582	0.310672	5.13667	2.79646e-07	5.70827e-05	Igtp	UP
ENSMUSG00000058831	2.53203	1.59198	0.877367	1.8145	0.0696003	0.381614	Opn1sw	UP
ENSMUSG00000015880	6.01951	1.58813	0.552518	2.87434	0.00404867	0.0695335	Ncapg	UP
ENSMUSG00000022229	3.29314	1.58724	0.994918	1.59535	0.110635	0.48328	Atp12a	UP
ENSMUSG00000097002	3.30674	1.58329	0.662476	2.38995	0.0168506	0.173009	Gm2670	UP
ENSMUSG00000044468	213.103	1.57748	0.3493	4.5161	6.29878e-06	0.000667194	Tent5c	UP
ENSMUSG00000034422	152.251	1.5742	0.34127	4.61276	3.9735e-06	0.000458028	Parp14	UP
ENSMUSG00000067212	353.87	1.57331	0.315639	4.98452	6.21143e-07	0.000111669	H2-T23	UP
ENSMUSG00000024338	170.067	1.57253	0.318751	4.93342	8.08002e-07	0.000128332	Psmb8	UP
ENSMUSG00000104835	3.79017	1.56921	0.651847	2.40733	0.0160696	0.168215	Gm5547	UP
ENSMUSG00000043008	73.3563	1.55923	0.319498	4.88026	1.05947e-06	0.000158484	Klhl6	UP
ENSMUSG00000097471	6.01311	1.55832	0.457052	3.40951	0.000650794	0.0198027	5830432E09Rik	UP
ENSMUSG00000041515	289.731	1.55498	0.314393	4.94599	7.57593e-07	0.000124755	Irf8	UP
ENSMUSG00000032530	17.7241	1.55385	0.512943	3.02929	0.00245132	0.0492677	Lyzl4	UP
ENSMUSG00000019122	110.256	1.55214	0.462343	3.35712	0.000787603	0.022865	Ccl9	UP
ENSMUSG00000017607	37.1155	1.5505	0.504858	3.07117	0.00213223	0.0449766	Tns4	UP
ENSMUSG00000076609	123.191	1.54939	1.10677	1.39992	0.161538	0.572634	Igkc	UP
ENSMUSG00000004266	285.918	1.54716	0.313399	4.93671	7.94499e-07	0.000128332	Ptpn6	UP
ENSMUSG00000043747	4.10127	1.54607	0.798722	1.93567	0.0529078	0.330185	1520401A03Rik	UP
ENSMUSG00000085952	3.40298	1.54297	1.26551	1.21925	0.222748	0.648759	Gm12315	UP
ENSMUSG00000002228	12.4436	1.54159	0.390286	3.9499	7.81844e-05	0.00433075	Ppm1j	UP
ENSMUSG00000022033	11.2411	1.53922	0.490654	3.13708	0.00170641	0.0387951	Pbk	UP
ENSMUSG00000022144	4.05845	1.53828	0.730895	2.10465	0.0353214	0.266215	Gdnf	UP
ENSMUSG00000056880	16.3876	1.5353	0.427562	3.59082	0.000329643	0.0122201	Gadl1	UP
ENSMUSG00000042622	37.249	1.52611	0.33688	4.53013	5.89472e-06	0.000631218	Maff	UP
ENSMUSG00000068246	4.48917	1.52408	0.610138	2.49793	0.0124919	0.143911	Apol9b	UP
ENSMUSG00000023341	31.9365	1.52325	0.386978	3.93628	8.27552e-05	0.00450464	Mx2	UP
ENSMUSG00000058818	23.1749	1.51985	0.367809	4.13217	3.5936e-05	0.00246224	Pirb	UP
ENSMUSG00000001025	419.581	1.51871	0.295033	5.14762	2.63819e-07	5.49979e-05	S100a6	UP
ENSMUSG00000082292	10.6369	1.50782	0.506854	2.97486	0.00293122	0.0556591	Gm12250	UP
ENSMUSG00000070291	3.42722	1.50755	0.747566	2.01661	0.0437361	0.300088	Ddx43	UP
ENSMUSG00000031559	5.76509	1.5069	0.782551	1.92562	0.0541518	0.334539	4930555F03Rik	UP
ENSMUSG00000097182	32.1165	1.50631	0.534692	2.81716	0.00484504	0.0784024	A830009L08Rik	UP
ENSMUSG00000064109	9.38509	1.50187	0.521322	2.88089	0.0039655	0.0685389	Hcst	UP
ENSMUSG00000034947	52.5649	1.50125	0.353062	4.25209	2.11788e-05	0.00171496	Tmem106a	UP
ENSMUSG00000058715	450.351	1.49641	0.338287	4.4235	9.71149e-06	0.000956313	Fcer1g	UP
ENSMUSG00000021822	140.196	1.49011	0.370028	4.02701	5.64912e-05	0.00344262	Plau	UP
ENSMUSG00000025492	423.9	1.4887	0.365883	4.06879	4.72585e-05	0.0030264	Ifitm3	UP
ENSMUSG00000107374	4.66474	1.48615	0.68776	2.16085	0.030707	0.245505	Gm43172	UP
ENSMUSG00000025574	6.55723	1.48584	0.481399	3.0865	0.00202529	0.0432327	Tk1	UP
ENSMUSG00000100071	2.90521	1.48421	0.82453	1.80007	0.0718493	0.387059	Gm28707	UP
ENSMUSG00000000031	13.5128	1.48174	0.410312	3.61125	0.00030472	0.0116399	H19	UP
ENSMUSG00000063286	81.9314	1.47938	0.349669	4.2308	2.3286e-05	0.00184742	Gm8995	UP
ENSMUSG00000026068	5.65966	1.47625	0.661593	2.23136	0.0256571	0.221098	Il18rap	UP
ENSMUSG00000026009	4.34588	1.47092	0.853396	1.72361	0.0847786	0.421762	Icos	UP
ENSMUSG00000101959	3.40466	1.4683	0.727583	2.01805	0.0435859	0.29973	Ldhal6b	UP
ENSMUSG00000060802	4607.41	1.46828	0.297525	4.93499	8.01558e-07	0.000128332	B2m	UP
ENSMUSG00000058620	6.70385	1.46742	0.630098	2.32888	0.0198653	0.189253	Adra2b	UP
ENSMUSG00000074623	3.74419	1.46309	0.703607	2.07941	0.0375795	0.274882	Gm826	UP
ENSMUSG00000036586	3.57053	1.46248	0.661656	2.21034	0.0270818	0.228378	Grifin	UP
ENSMUSG00000083083	3.46654	1.46145	0.738659	1.97852	0.0478698	0.313941	Gm15382	UP
ENSMUSG00000078921	16.2987	1.45868	0.437808	3.33178	0.000862929	0.0242297	Tgtp2	UP
ENSMUSG00000082605	3.8992	1.45639	0.965899	1.50781	0.131603	0.523441	Gm16148	UP
ENSMUSG00000046879	411.092	1.45603	0.317559	4.58508	4.53814e-06	0.000514042	Irgm1	UP
ENSMUSG00000031097	12.2216	1.44711	0.500451	2.89162	0.00383263	0.0674791	Tnni2	UP
ENSMUSG00000031838	153.608	1.44696	0.328941	4.39885	1.08828e-05	0.00101834	Ifi30	UP
ENSMUSG00000028871	83.1369	1.44183	0.474431	3.03908	0.00237302	0.0481383	Rspo1	UP
ENSMUSG00000067203	33.1267	1.44167	0.310362	4.64511	3.39903e-06	0.000406844	H2-K2	UP
ENSMUSG00000046718	165.105	1.43996	0.389218	3.69963	0.000215917	0.00923825	Bst2	UP
ENSMUSG00000110697	3.09018	1.43983	0.719479	2.00121	0.0453702	0.305734	Gm31718	UP
ENSMUSG00000071715	50.5129	1.43932	0.36465	3.94713	7.9095e-05	0.00434158	Ncf4	UP
ENSMUSG00000037583	2.66938	1.43876	1.02529	1.40328	0.160535	0.57103	Nr0b2	UP
ENSMUSG00000104876	9.29651	1.43543	0.556261	2.58051	0.00986558	0.123531	Trdc	UP
ENSMUSG00000057933	13.552	1.43499	0.969281	1.48047	0.138748	0.533852	Gsta2	UP
ENSMUSG00000060177	15.2878	1.43332	1.516	0.945461	0.344424	0.761462	Klk1b22	UP
ENSMUSG00000096883	63.1294	1.43208	0.422169	3.3922	0.000693335	0.0208064	Shisa8	UP
ENSMUSG00000026258	4.68665	1.43054	0.745084	1.91998	0.0548608	0.336585	Snorc	UP
ENSMUSG00000028195	254.115	1.4286	0.356532	4.00693	6.15123e-05	0.00364587	Ccn1	UP
ENSMUSG00000044811	162.912	1.42807	0.325728	4.38422	1.164e-05	0.00108103	Cd300c2	UP
ENSMUSG00000031138	14.6498	1.42755	0.509516	2.80178	0.00508221	0.0810341	F9	UP
ENSMUSG00000092528	4.48031	1.4238	0.584662	2.43526	0.014881	0.160843	Nlrp1c-ps	UP
ENSMUSG00000034486	4.23826	1.4189	0.861204	1.64758	0.0994383	0.458925	Gbx2	UP
ENSMUSG00000005087	331.697	1.4171	0.333952	4.24344	2.20122e-05	0.00177511	Cd44	UP
ENSMUSG00000027863	3.63607	1.41298	0.831769	1.69876	0.0893642	0.432368	Cd2	UP
ENSMUSG00000085049	3.72836	1.41285	0.775702	1.82138	0.0685497	0.378924	Parvaos	UP
ENSMUSG00000054385	14.6743	1.41242	0.548643	2.5744	0.0100415	0.125173	Ceacam2	UP
ENSMUSG00000105504	114.159	1.41153	0.275792	5.11809	3.08644e-07	6.04818e-05	Gbp5	UP
ENSMUSG00000016256	1947.46	1.41148	0.290382	4.86076	1.16938e-06	0.000169742	Ctsz	UP
ENSMUSG00000087067	5.16414	1.40969	0.505295	2.78982	0.00527366	0.0828065	Gm11532	UP
ENSMUSG00000060470	2.58457	1.40908	0.8169	1.72492	0.0845428	0.420947	Adgrg3	UP
ENSMUSG00000109896	2.52077	1.4081	1.23122	1.14365	0.252767	0.682752	Gm31409	UP
ENSMUSG00000034652	66.0121	1.40784	0.286678	4.91087	9.06741e-07	0.000140456	Cd300a	UP
ENSMUSG00000070720	38.7786	1.40782	0.446342	3.15412	0.00160981	0.0372442	Tmem200b	UP
ENSMUSG00000087035	10.7265	1.40664	0.558162	2.52014	0.011731	0.138649	Tmem74bos	UP
ENSMUSG00000037725	18.3893	1.40628	0.298526	4.71075	2.46804e-06	0.00031405	Ckap2	UP
ENSMUSG00000039853	13.6416	1.40201	0.432468	3.24189	0.00118741	0.0300714	Trim14	UP
ENSMUSG00000085967	6.33281	1.40134	0.529197	2.64804	0.00809604	0.109716	Gm12530	UP
ENSMUSG00000022901	113.635	1.40006	0.326091	4.29346	1.75909e-05	0.00146686	Cd86	UP
ENSMUSG00000056947	129.115	1.39905	0.855622	1.63513	0.102021	0.465149	Mab21l1	UP
ENSMUSG00000027318	28.8192	1.39587	0.474401	2.94238	0.00325697	0.0600613	Adam33	UP
ENSMUSG00000100241	5.83155	1.39388	0.580327	2.40188	0.0163109	0.169745	Slc18a3	UP
ENSMUSG00000046591	2.9184	1.39322	0.822417	1.69406	0.0902543	0.43451	Ticrr	UP
ENSMUSG00000036480	4.20679	1.39102	0.599667	2.31965	0.0203599	0.191767	Prss56	UP
ENSMUSG00000015947	151.247	1.3874	0.341622	4.0612	4.88215e-05	0.00309614	Fcgr1	UP
ENSMUSG00000106820	3.62687	1.38639	0.701081	1.9775	0.0479855	0.314199	D5Ertd605e	UP
ENSMUSG00000027399	32.2171	1.3839	0.339783	4.07288	4.64351e-05	0.00300311	Il1a	UP
ENSMUSG00000022014	35.8499	1.38222	0.384247	3.59723	0.000321621	0.0120277	Epsti1	UP
ENSMUSG00000057596	67.0419	1.37964	0.351194	3.92843	8.55037e-05	0.00463718	Trim30d	UP
ENSMUSG00000085337	3.64944	1.3784	0.654621	2.10564	0.0352359	0.26608	Gm15964	UP
ENSMUSG00000067714	16.3328	1.37522	0.347347	3.9592	7.52026e-05	0.00421049	Lpar5	UP
ENSMUSG00000086763	13.4043	1.37383	0.504796	2.72156	0.00649746	0.0954315	Plxna4os1	UP
ENSMUSG00000026271	21.4661	1.37232	0.412233	3.32898	0.000871644	0.0242969	Gpr35	UP
ENSMUSG00000038204	10.0835	1.37216	0.472994	2.901	0.00371973	0.0660253	Asb10	UP
ENSMUSG00000078920	26.5936	1.36881	0.417448	3.279	0.00104175	0.0273835	Ifi47	UP
ENSMUSG00000032446	38.1499	1.36818	0.839219	1.6303	0.103037	0.4662	Eomes	UP
ENSMUSG00000026480	143.611	1.36571	0.275685	4.95388	7.27474e-07	0.000122628	Ncf2	UP
ENSMUSG00000058755	5.6079	1.36511	0.575732	2.37109	0.0177359	0.17869	Osm	UP
ENSMUSG00000078945	62.1898	1.36423	0.395748	3.44722	0.000566395	0.0179888	Naip2	UP
ENSMUSG00000006219	31.9498	1.36269	0.34722	3.92458	8.68813e-05	0.00465267	Fblim1	UP
ENSMUSG00000029915	88.911	1.36025	0.340645	3.99314	6.52027e-05	0.00381407	Clec5a	UP
ENSMUSG00000091285	2.99141	1.35864	0.739471	1.83731	0.0661634	0.370228	Gm17430	UP
ENSMUSG00000110140	14.1713	1.35527	0.577842	2.34539	0.019007	0.185212	5430421F17Rik	UP
ENSMUSG00000054435	9.68757	1.35438	0.436387	3.10363	0.00191164	0.0416227	Gimap4	UP
ENSMUSG00000083744	3.14914	1.35326	0.670356	2.01871	0.0435169	0.299656	Gm14824	UP
ENSMUSG00000009356	24.9099	1.35204	0.282123	4.79237	1.6482e-06	0.000224292	Lpo	UP
ENSMUSG00000097248	129.015	1.34925	0.648271	2.08131	0.0374057	0.274532	Gm2694	UP
ENSMUSG00000020143	222.885	1.34813	0.293918	4.58676	4.50174e-06	0.000512884	Dock2	UP
ENSMUSG00000033220	140.043	1.34667	0.29645	4.54267	5.55459e-06	0.000604709	Rac2	UP
ENSMUSG00000037411	37.2914	1.34665	0.334193	4.02956	5.58802e-05	0.00342303	Serpine1	UP
ENSMUSG00000087508	2.50214	1.34285	0.762993	1.75997	0.0784124	0.405462	Gm14174	UP
ENSMUSG00000028859	306.809	1.34228	0.268193	5.00489	5.58943e-07	0.000102249	Csf3r	UP
ENSMUSG00000056529	87.2883	1.33914	0.302947	4.42037	9.8532e-06	0.000965127	Ptafr	UP
ENSMUSG00000070101	2.34216	1.33848	1.01358	1.32054	0.186653	0.606175	Mir341	UP
ENSMUSG00000076612	43.9626	1.33768	0.533472	2.5075	0.0121587	0.141318	Ighg2c	UP
ENSMUSG00000074628	3.35711	1.33718	1.04103	1.28448	0.198973	0.623693	Tldc2	UP
ENSMUSG00000110631	39.3333	1.33285	0.47564	2.80222	0.00507523	0.0810341	Gm42047	UP
ENSMUSG00000006519	280.92	1.3316	0.304762	4.36932	1.24634e-05	0.00113188	Cyba	UP
ENSMUSG00000001023	9.37127	1.33058	1.02365	1.29983	0.193658	0.61556	S100a5	UP
ENSMUSG00000054763	13.9301	1.32721	0.532424	2.49277	0.0126752	0.144915	Defb42	UP
ENSMUSG00000083718	2.46527	1.32621	0.700017	1.89454	0.0581532	0.346479	Ccnb2-ps	UP
ENSMUSG00000035273	31.6409	1.32581	0.356816	3.71567	0.000202668	0.00880593	Hpse	UP
ENSMUSG00000093452	40.6081	1.32499	0.581079	2.28022	0.0225945	0.204226	Zfhx2os	UP
ENSMUSG00000024034	3.22597	1.32348	0.926945	1.42779	0.153353	0.560902	Tmprss3	UP
ENSMUSG00000020256	166.918	1.32325	0.251015	5.2716	1.35237e-07	3.15488e-05	Aldh1l2	UP
ENSMUSG00000089815	27.7864	1.32319	0.570317	2.3201	0.0203352	0.191767	Gm5083	UP
ENSMUSG00000032596	106.669	1.32031	0.255414	5.1693	2.34976e-07	5.05998e-05	Uba7	UP
ENSMUSG00000031264	45.7506	1.31967	0.344301	3.83289	0.000126649	0.00618924	Btk	UP
ENSMUSG00000078502	5.47775	1.31964	0.656575	2.00988	0.0444439	0.30212	Gm13212	UP
ENSMUSG00000001583	4.58888	1.31521	0.576638	2.28082	0.022559	0.204	Tnk1	UP
ENSMUSG00000068396	53.3523	1.31263	0.710154	1.84838	0.064548	0.365037	Rpl34-ps1	UP
ENSMUSG00000086556	3.40568	1.31124	0.658818	1.99029	0.0465593	0.309542	Gm15444	UP
ENSMUSG00000057346	4.01751	1.3099	0.645544	2.02914	0.0424445	0.294526	Apol9a	UP
ENSMUSG00000070031	24.6202	1.30947	0.441482	2.96608	0.0030162	0.0569417	Sp140	UP
ENSMUSG00000034266	7.31916	1.30943	0.526356	2.48773	0.012856	0.146469	Batf	UP
ENSMUSG00000041347	2.90412	1.3077	0.817859	1.59894	0.109835	0.481695	Bdkrb1	UP
ENSMUSG00000059498	483.176	1.30573	0.291118	4.48522	7.28384e-06	0.000755207	Fcgr3	UP
ENSMUSG00000056144	62.4175	1.30521	0.294925	4.42556	9.61914e-06	0.000952003	Trim34a	UP
ENSMUSG00000006764	57.361	1.30457	0.312144	4.17939	2.92293e-05	0.00214523	Tph2	UP
ENSMUSG00000104737	3.71075	1.30274	0.723128	1.80154	0.0716176	0.386404	Gm42937	UP
ENSMUSG00000048534	12.7533	1.29907	0.612968	2.1193	0.0340649	0.261445	Jaml	UP
ENSMUSG00000025355	42.2623	1.29562	0.519602	2.49349	0.0126495	0.144908	Mmp19	UP
ENSMUSG00000029925	111.91	1.29469	0.278743	4.64475	3.4049e-06	0.000406844	Tbxas1	UP
ENSMUSG00000049130	21.933	1.2922	0.353788	3.65247	0.000259726	0.0104081	C5ar1	UP
ENSMUSG00000017830	51.8911	1.29119	0.296108	4.36053	1.29749e-05	0.00115571	Dhx58	UP
ENSMUSG00000092349	7.05279	1.29039	0.447158	2.88575	0.0039048	0.068077	Smim40	UP
ENSMUSG00000088818	5.89773	1.29037	0.951681	1.35589	0.175136	0.590384	Gm22389	UP
ENSMUSG00000039981	3.14213	1.28779	0.780448	1.65006	0.0989309	0.457675	Zc3h12d	UP
ENSMUSG00000023031	75.9839	1.28417	0.33126	3.87663	0.000105912	0.00537684	Cela1	UP
ENSMUSG00000040829	11.2326	1.28382	0.586527	2.18885	0.028608	0.235396	Zmynd15	UP
ENSMUSG00000030523	6.74778	1.28331	0.479443	2.67668	0.00743561	0.103339	Trpm1	UP
ENSMUSG00000023067	334.986	1.28258	0.25602	5.0097	5.45151e-07	0.000102249	Cdkn1a	UP
ENSMUSG00000020017	4.25166	1.28096	0.967544	1.32393	0.185527	0.603716	Hal	UP
ENSMUSG00000067571	7.33842	1.2802	0.864948	1.48009	0.138848	0.534027	Ms4a15	UP
ENSMUSG00000026069	12.1267	1.27979	0.419743	3.04897	0.00229625	0.0473312	Il1rl1	UP
ENSMUSG00000024936	3.35465	1.27919	0.686815	1.86249	0.0625337	0.358307	Kcnk7	UP
ENSMUSG00000019942	14.9852	1.27799	0.445346	2.86967	0.00410903	0.0702643	Cdk1	UP
ENSMUSG00000102531	3.58279	1.27773	0.644269	1.98323	0.0473418	0.311626	1110002O04Rik	UP
ENSMUSG00000016496	117.481	1.27454	0.245045	5.20123	1.97973e-07	4.42733e-05	Cd274	UP
ENSMUSG00000026896	161.759	1.26996	0.278646	4.55759	5.1745e-06	0.00056966	Ifih1	UP
ENSMUSG00000056130	22.4455	1.26909	0.328564	3.86255	0.000112212	0.00562378	Ticam2	UP
ENSMUSG00000023982	7.001	1.26779	0.511002	2.48098	0.013102	0.148495	Guca1a	UP
ENSMUSG00000045322	42.5945	1.25935	0.31682	3.97497	7.03877e-05	0.00399802	Tlr9	UP
ENSMUSG00000108634	4.99892	1.25929	0.817976	1.53952	0.123678	0.508518	Gm38534	UP
ENSMUSG00000020120	638.774	1.2572	0.277167	4.5359	5.73589e-06	0.000617585	Plek	UP
ENSMUSG00000104708	3.9897	1.25589	0.699036	1.79661	0.0723982	0.388701	Gm42503	UP
ENSMUSG00000070034	44.8713	1.25522	0.369033	3.40138	0.000670462	0.0203066	Sp110	UP
ENSMUSG00000109645	2.56157	1.25494	0.733881	1.71001	0.0872644	0.427295	Gm45246	UP
ENSMUSG00000006587	3.78017	1.25401	0.876716	1.43035	0.152616	0.560364	Snai3	UP
ENSMUSG00000047407	85.9713	1.24338	0.281585	4.41564	1.0071e-05	0.000975534	Tgif1	UP
ENSMUSG00000024727	19.0068	1.24031	0.353389	3.50975	0.000448527	0.0152065	Trpm6	UP
ENSMUSG00000040483	185.549	1.23756	0.298516	4.14572	3.38741e-05	0.00236634	Xaf1	UP
ENSMUSG00000105355	11.746	1.23696	0.329286	3.75648	0.000172317	0.00783463	Gm40117	UP
ENSMUSG00000101585	3.55175	1.2339	0.718631	1.71701	0.0859773	0.424707	1600010M07Rik	UP
ENSMUSG00000002325	361.192	1.23274	0.237839	5.18308	2.18257e-07	4.75218e-05	Irf9	UP
ENSMUSG00000039079	19.0836	1.23173	0.506004	2.43424	0.0149232	0.160944	Trhr2	UP
ENSMUSG00000085939	7.48664	1.23097	0.488871	2.51798	0.0118029	0.139257	Cd63-ps	UP
ENSMUSG00000029193	3.09605	1.2308	0.880676	1.39757	0.162243	0.573732	Cckar	UP
ENSMUSG00000009654	3.97619	1.22932	0.632057	1.94495	0.0517807	0.326269	Oit3	UP
ENSMUSG00000105966	5.16684	1.22437	0.527307	2.32192	0.0202371	0.191116	Gm43242	UP
ENSMUSG00000021359	12.8067	1.22295	0.744853	1.64186	0.100618	0.461828	Tfap2a	UP
ENSMUSG00000001473	60.2167	1.22155	0.324788	3.76108	0.000169184	0.00778245	Tubb6	UP
ENSMUSG00000022952	43.2191	1.2209	0.300749	4.05952	4.91735e-05	0.0031084	Runx1	UP
ENSMUSG00000032359	518.462	1.2183	0.296763	4.1053	4.03795e-05	0.0027068	Ctsh	UP
ENSMUSG00000055214	160.533	1.21744	0.416498	2.92305	0.00346624	0.0630096	Pld5	UP
ENSMUSG00000046774	2.35318	1.21542	0.890648	1.36464	0.172365	0.586872	8030474K03Rik	UP
ENSMUSG00000091705	16.6678	1.21395	0.718324	1.68997	0.0910336	0.436532	H2-Q2	UP
ENSMUSG00000102570	3.63798	1.21186	0.666821	1.81737	0.0691607	0.380832	Gm37968	UP
ENSMUSG00000022831	244.241	1.21102	0.264796	4.57341	4.7984e-06	0.000534258	Hcls1	UP
ENSMUSG00000047496	363.492	1.21038	0.353446	3.42451	0.000615909	0.0191071	Rnf152	UP
ENSMUSG00000027861	72.2358	1.2103	0.455003	2.65998	0.00781457	0.107087	Casq2	UP
ENSMUSG00000090467	2.94561	1.21018	0.736835	1.6424	0.100506	0.461787	Gm4613	UP
ENSMUSG00000078606	3.59605	1.20697	0.670531	1.80002	0.0718575	0.387059	Gm4070	UP
ENSMUSG00000052160	438.499	1.20684	0.260281	4.63669	3.54038e-06	0.000420469	Pld4	UP
ENSMUSG00000049625	156.158	1.20471	0.263	4.58063	4.63568e-06	0.00051909	Tifab	UP
ENSMUSG00000057092	5.18841	1.20417	0.589189	2.04377	0.0409761	0.28918	Fxyd3	UP
ENSMUSG00000036251	3.57916	1.20045	0.724688	1.65651	0.0976194	0.45449	Trpm8	UP
ENSMUSG00000021250	719.927	1.20044	0.456814	2.62784	0.00859282	0.113238	Fos	UP
ENSMUSG00000037731	52.7026	1.19896	0.328912	3.64523	0.000267156	0.0105548	Themis2	UP
ENSMUSG00000018893	6.63688	1.19062	0.487215	2.44373	0.0145364	0.158929	Mb	UP
ENSMUSG00000034116	157.178	1.18884	0.24212	4.9101	9.10284e-07	0.000140456	Vav1	UP
ENSMUSG00000036816	9.29458	1.18879	0.625319	1.9011	0.0572889	0.344036	Atoh7	UP
ENSMUSG00000086564	8.1121	1.18751	0.490112	2.42294	0.0153954	0.164305	Cd101	UP
ENSMUSG00000046167	77.4567	1.18705	0.340647	3.48468	0.000492726	0.0162348	Gldn	UP
ENSMUSG00000009585	117.199	1.18398	0.272521	4.34455	1.3956e-05	0.00122637	Apobec3	UP
ENSMUSG00000084876	3.68633	1.18346	0.588154	2.01216	0.0442028	0.301391	Gm14965	UP
ENSMUSG00000043807	2.54329	1.18282	0.715657	1.65278	0.0983762	0.456475	Ly6g5b	UP
ENSMUSG00000040663	24.7252	1.181	0.461138	2.56105	0.0104356	0.12821	Clcf1	UP
ENSMUSG00000079243	3.89104	1.17954	1.1065	1.06601	0.286418	0.714171	Xirp1	UP
ENSMUSG00000050010	22.6674	1.17589	0.541274	2.17245	0.0298217	0.241085	Shisa3	UP
ENSMUSG00000022148	143.644	1.17542	0.305689	3.84513	0.00012049	0.00596383	Fyb	UP
ENSMUSG00000061524	614.377	1.17173	0.532953	2.19856	0.027909	0.23233	Zic2	UP
ENSMUSG00000099583	3.80209	1.17161	0.621011	1.88662	0.0592119	0.349809	H3c4	UP
ENSMUSG00000030742	8.62709	1.17148	0.435766	2.68834	0.00718093	0.101381	Lat	UP
ENSMUSG00000046245	15.2645	1.17104	0.376604	3.10946	0.00187428	0.0412996	Pilra	UP
ENSMUSG00000071203	31.8791	1.17009	0.321885	3.63512	0.000277855	0.0108897	Naip5	UP
ENSMUSG00000026979	46.2101	1.16951	0.3012	3.88284	0.000103242	0.0052823	Psd4	UP
ENSMUSG00000054342	10.8791	1.16946	0.510431	2.29112	0.0219566	0.200494	Kcnn4	UP
ENSMUSG00000110239	2.67926	1.16921	0.783425	1.49243	0.135586	0.528323	Gm45620	UP
ENSMUSG00000109713	3.0788	1.16783	0.692805	1.68566	0.091862	0.438685	Pvrig	UP
ENSMUSG00000056586	10.7658	1.16756	0.669499	1.74393	0.0811708	0.412078	Zar1l	UP
ENSMUSG00000021998	467.77	1.16744	0.261685	4.46125	8.14813e-06	0.000823875	Lcp1	UP
ENSMUSG00000030047	223.454	1.16721	0.319668	3.65131	0.000260901	0.0104339	Arhgap25	UP
ENSMUSG00000050107	6.7929	1.16685	0.464331	2.51297	0.0119719	0.140401	Haspin	UP
ENSMUSG00000051048	163.073	1.16645	0.286528	4.07098	4.68162e-05	0.00301392	P4ha3	UP
ENSMUSG00000055978	4.31776	1.16211	0.776603	1.4964	0.13455	0.526725	Fut2	UP
ENSMUSG00000020914	36.9489	1.1611	0.357935	3.24387	0.00117916	0.0299698	Top2a	UP
ENSMUSG00000028068	23.2909	1.16108	0.400097	2.902	0.00370793	0.0658754	Iqgap3	UP
ENSMUSG00000025804	6.55358	1.15882	0.703242	1.64782	0.099389	0.458805	Ccr1	UP
ENSMUSG00000085224	4.02129	1.15822	1.06688	1.08561	0.277651	0.708668	Gm13425	UP
ENSMUSG00000015812	2.44342	1.15683	0.818365	1.41359	0.157483	0.566036	Gnrh1	UP
ENSMUSG00000016206	75.1896	1.15666	0.256469	4.50992	6.48511e-06	0.000683237	H2-M3	UP
ENSMUSG00000038781	37.4166	1.15562	0.502254	2.30087	0.0213989	0.197705	Stap2	UP
ENSMUSG00000003283	97.7942	1.15147	0.329411	3.49556	0.000473075	0.0159012	Hck	UP
ENSMUSG00000044244	96.514	1.14997	0.813474	1.41365	0.157465	0.566036	Il20rb	UP
ENSMUSG00000039476	23.984	1.14974	0.3517	3.26908	0.00107897	0.0280419	Prrx2	UP
ENSMUSG00000000562	25.4366	1.14832	0.288482	3.98057	6.87504e-05	0.00393928	Adora3	UP
ENSMUSG00000032556	107.836	1.14746	0.334539	3.42996	0.000603675	0.018837	Bfsp2	UP
ENSMUSG00000087362	3.78528	1.14634	0.760606	1.50714	0.131774	0.52357	Gm13710	UP
ENSMUSG00000001123	327.31	1.14556	0.260078	4.40469	1.05935e-05	0.00101264	Lgals9	UP
ENSMUSG00000068227	8.40057	1.14549	0.434398	2.63695	0.00836548	0.111365	Il2rb	UP
ENSMUSG00000030745	78.4369	1.14512	0.30334	3.77505	0.000159976	0.00753366	Il21r	UP
ENSMUSG00000034161	27.2476	1.14471	0.403347	2.83804	0.00453916	0.0751152	Scx	UP
ENSMUSG00000064246	560.227	1.1442	0.271621	4.21248	2.52582e-05	0.00188916	Chil1	UP
ENSMUSG00000020419	2.75146	1.1439	0.820756	1.39371	0.163406	0.575983	Hormad2	UP
ENSMUSG00000050493	16.5987	1.14277	0.364224	3.13756	0.00170362	0.0387951	Fam167b	UP
ENSMUSG00000108655	4.26377	1.14142	0.535927	2.1298	0.0331878	0.256953	Gm44949	UP
ENSMUSG00000100707	11.9298	1.14129	0.532073	2.14499	0.0319538	0.250467	Gm28523	UP
ENSMUSG00000007891	7909.73	1.13899	0.258751	4.40188	1.07315e-05	0.00101498	Ctsd	UP
ENSMUSG00000023905	106.56	1.13695	0.239912	4.73901	2.14763e-06	0.000279559	Tnfrsf12a	UP
ENSMUSG00000086925	2.43846	1.13362	0.712961	1.59001	0.111832	0.486452	Gm6286	UP
ENSMUSG00000022479	11.9183	1.13251	0.467633	2.42178	0.0154445	0.164305	Vdr	UP
ENSMUSG00000057899	5.24419	1.13133	0.58674	1.92816	0.0538356	0.333635	Adgrf2	UP
ENSMUSG00000022906	142.6	1.1292	0.304493	3.70845	0.000208534	0.00896941	Parp9	UP
ENSMUSG00000066362	2.51073	1.12856	0.795353	1.41894	0.155917	0.564237	Rps13-ps1	UP
ENSMUSG00000022053	32.3876	1.12717	0.832309	1.35426	0.175653	0.591283	Ebf2	UP
ENSMUSG00000028197	21.585	1.12655	0.469526	2.39933	0.0164249	0.170562	Col24a1	UP
ENSMUSG00000005413	278.606	1.1239	0.274069	4.10081	4.11702e-05	0.00272558	Hmox1	UP
ENSMUSG00000025163	13.8225	1.12377	0.667181	1.68435	0.0921133	0.439185	Cd7	UP
ENSMUSG00000086124	3.79456	1.12328	0.654986	1.71496	0.0863518	0.425385	A530076I17Rik	UP
ENSMUSG00000086552	8.1503	1.12245	0.853808	1.31464	0.188631	0.608614	Dlx4os	UP
ENSMUSG00000028150	118.479	1.1222	0.363502	3.0872	0.00202053	0.0432252	Rorc	UP
ENSMUSG00000035296	7.014	1.12214	0.587423	1.91028	0.056097	0.33972	Sgcg	UP
ENSMUSG00000087014	6.71693	1.12156	0.564495	1.98684	0.0469399	0.310641	Gm16364	UP
ENSMUSG00000039236	23.0612	1.12156	0.383686	2.92313	0.00346534	0.0630096	Isg20	UP
ENSMUSG00000087107	5.05687	1.12042	0.724052	1.54744	0.121758	0.506565	AI662270	UP
ENSMUSG00000073406	15.7438	1.12027	0.696405	1.60865	0.107692	0.477777	H2-Bl	UP
ENSMUSG00000016458	2.92923	1.11887	0.809757	1.38174	0.167053	0.579598	Wt1	UP
ENSMUSG00000021647	90.8803	1.11711	0.473313	2.36019	0.0182658	0.181601	Cartpt	UP
ENSMUSG00000029798	133.688	1.11501	0.271639	4.10477	4.04721e-05	0.0027068	Herc6	UP
ENSMUSG00000038775	44.1763	1.11499	0.909555	1.22586	0.22025	0.64649	Vill	UP
ENSMUSG00000030342	2083.76	1.11447	0.268896	4.14462	3.40384e-05	0.00236634	Cd9	UP
ENSMUSG00000020185	5.74787	1.11302	0.47233	2.35646	0.0184502	0.182895	E2f7	UP
ENSMUSG00000052234	4.57684	1.11108	0.646672	1.71815	0.0857697	0.424109	Epx	UP
ENSMUSG00000070942	27.6267	1.11047	0.295155	3.76233	0.000168339	0.00778013	Il1rl2	UP
ENSMUSG00000062545	28.4613	1.10776	0.281402	3.93658	8.26495e-05	0.00450464	Tlr12	UP
ENSMUSG00000070327	388.468	1.1059	0.274757	4.02501	5.6973e-05	0.00345648	Rnf213	UP
ENSMUSG00000040706	11.6214	1.10538	0.525943	2.10172	0.0355779	0.266814	Agmat	UP
ENSMUSG00000110358	20.1689	1.10494	0.360543	3.06466	0.00217916	0.0456715	A730009L09Rik	UP
ENSMUSG00000081707	2.43385	1.1047	0.809896	1.364	0.172569	0.586872	Gm11343	UP
ENSMUSG00000025017	90.81	1.10033	0.274626	4.00666	6.15831e-05	0.00364587	Pik3ap1	UP
ENSMUSG00000110236	4.44694	1.10012	0.716572	1.53526	0.124721	0.509967	Gm40493	UP
ENSMUSG00000038840	8.86684	1.09967	0.568502	1.93433	0.053072	0.330683	Birc7	UP
ENSMUSG00000045027	5.10888	1.09896	0.629794	1.74494	0.0809947	0.411611	Prss22	UP
ENSMUSG00000068758	35.7145	1.09844	0.275598	3.98565	6.72945e-05	0.00389096	Il3ra	UP
ENSMUSG00000085833	2.36689	1.09645	0.855119	1.28221	0.199767	0.624531	Gm13003	UP
ENSMUSG00000106492	3.51116	1.09576	0.730293	1.50043	0.133502	0.52564	Gm29707	UP
ENSMUSG00000077797	3.75083	1.09379	0.734334	1.4895	0.136357	0.530049	Snord19	UP
ENSMUSG00000079942	2.64227	1.09361	0.725387	1.50763	0.13165	0.523441	Rpl28-ps3	UP
ENSMUSG00000096727	79.9221	1.09353	0.3361	3.25357	0.00113963	0.0291544	Psmb9	UP
ENSMUSG00000022367	8.24241	1.09273	0.448772	2.43494	0.0148941	0.160895	Has2	UP
ENSMUSG00000104157	6.09229	1.09247	0.548302	1.99246	0.0463203	0.308949	Gm38101	UP
ENSMUSG00000098075	3.27635	1.09245	0.624088	1.75048	0.0800355	0.409177	Gm26994	UP
ENSMUSG00000104310	2.92656	1.09203	0.80955	1.34893	0.177358	0.592888	Gm4081	UP
ENSMUSG00000031659	176.614	1.09187	0.27644	3.94974	7.82346e-05	0.00433075	Adcy7	UP
ENSMUSG00000051998	4.29118	1.09116	0.808842	1.34904	0.177324	0.592888	Lax1	UP
ENSMUSG00000079505	3.57983	1.09036	0.817918	1.33309	0.182504	0.600271	Gm11131	UP
ENSMUSG00000104761	5.24335	1.09	0.529494	2.05858	0.0395347	0.284406	Gm43511	UP
ENSMUSG00000104117	50.0875	1.08905	0.288527	3.77452	0.000160315	0.00753366	Gm20743	UP
ENSMUSG00000087142	4.09509	1.08797	0.649467	1.67518	0.0938996	0.444243	Gm12454	UP
ENSMUSG00000097254	2.80215	1.08784	0.731428	1.48728	0.136941	0.530858	C430042M11Rik	UP
ENSMUSG00000028480	135.784	1.08536	0.219111	4.95346	7.29046e-07	0.000122628	Glipr2	UP
ENSMUSG00000106430	11.175	1.08435	0.889376	1.21922	0.22276	0.648759	Gm42460	UP
ENSMUSG00000075010	35.1897	1.08412	0.327572	3.30955	0.000934469	0.0256469	AW112010	UP
ENSMUSG00000052142	118.13	1.08297	0.21645	5.00332	5.63527e-07	0.000102249	Rasal3	UP
ENSMUSG00000042258	12.8013	1.08241	0.803353	1.34737	0.177863	0.593562	Isl1	UP
ENSMUSG00000057457	7.24114	1.08078	0.637536	1.69524	0.0900304	0.434086	Phex	UP
ENSMUSG00000022102	11.9444	1.07789	0.337344	3.19523	0.00139717	0.0334298	Dok2	UP
ENSMUSG00000004730	211.558	1.07778	0.277337	3.88617	0.00010184	0.00523794	Adgre1	UP
ENSMUSG00000033207	65.0217	1.07773	0.301793	3.57109	0.000355501	0.0129247	Mamdc2	UP
ENSMUSG00000020437	24.537	1.0766	0.296165	3.63515	0.000277822	0.0108897	Myo1g	UP
ENSMUSG00000044583	108.099	1.07646	0.272633	3.94838	7.86811e-05	0.004331	Tlr7	UP
ENSMUSG00000036908	640.184	1.07635	0.24682	4.36087	1.29549e-05	0.00115571	Unc93b1	UP
ENSMUSG00000067144	11.7574	1.07627	0.685981	1.56895	0.116661	0.495681	Slc22a7	UP
ENSMUSG00000058925	3.98123	1.07606	0.651609	1.65139	0.0986585	0.456953	Ccdc192	UP
ENSMUSG00000034641	6.57983	1.0753	0.555753	1.93485	0.0530082	0.330494	Cd300ld	UP
ENSMUSG00000024056	5.70599	1.07487	0.559605	1.92077	0.0547609	0.336393	Ndc80	UP
ENSMUSG00000037321	193.5	1.0742	0.276208	3.88909	0.000100623	0.00521641	Tap1	UP
ENSMUSG00000047638	3.2037	1.07279	0.626394	1.71264	0.0867794	0.425877	Nr1h4	UP
ENSMUSG00000002111	142.874	1.07114	0.27862	3.84445	0.000120823	0.00596383	Spi1	UP
ENSMUSG00000024295	2.52745	1.07071	0.714882	1.49774	0.1342	0.526273	Cyp4f41-ps	UP
ENSMUSG00000109305	2.36138	1.06867	0.909138	1.17547	0.239806	0.670074	Smim38	UP
ENSMUSG00000079466	25.9806	1.06803	0.942405	1.13331	0.257086	0.689167	Prdm12	UP
ENSMUSG00000024696	46.3542	1.06703	0.303238	3.5188	0.000433507	0.0149101	Lpxn	UP
ENSMUSG00000050503	6.43632	1.06627	0.743967	1.43322	0.151795	0.559134	Fbxl22	UP
ENSMUSG00000029859	6.38157	1.06473	0.510283	2.08655	0.036929	0.272668	Epha1	UP
ENSMUSG00000036972	122.962	1.06412	0.61672	1.72545	0.0844456	0.420947	Zic4	UP
ENSMUSG00000061859	333.484	1.06367	0.598022	1.77864	0.0752987	0.396164	Patj	UP
ENSMUSG00000006389	4.91976	1.06284	0.493977	2.15161	0.0314283	0.248334	Mpl	UP
ENSMUSG00000031312	4.48481	1.06023	0.604229	1.75469	0.0793127	0.407596	Itgb1bp2	UP
ENSMUSG00000005892	35.1574	1.05768	0.367227	2.88019	0.00397432	0.0686174	Trh	UP
ENSMUSG00000063239	991.98	1.05442	0.494239	2.13342	0.0328906	0.256068	Grm4	UP
ENSMUSG00000040253	132.241	1.05358	0.291281	3.61707	0.000297957	0.0114936	Gbp7	UP
ENSMUSG00000022876	57.0315	1.05304	0.319776	3.29304	0.000991089	0.0266305	Samsn1	UP
ENSMUSG00000072571	6.21435	1.05154	0.482793	2.17804	0.0294032	0.238693	Tmem253	UP
ENSMUSG00000051212	49.8092	1.05102	0.312909	3.35886	0.000782647	0.0227793	Gpr183	UP
ENSMUSG00000029797	46.926	1.04912	0.300741	3.48844	0.000485853	0.0161096	Sspo	UP
ENSMUSG00000054626	25.3378	1.04841	0.372151	2.81715	0.00484514	0.0784024	Xlr	UP
ENSMUSG00000099041	3.79306	1.04832	0.620595	1.68922	0.0911769	0.436642	Gm28035	UP
ENSMUSG00000030798	188.285	1.04795	0.241931	4.33162	1.48014e-05	0.00128154	Cd37	UP
ENSMUSG00000023349	2.79964	1.04758	0.814246	1.28657	0.198246	0.623047	Clec4n	UP
ENSMUSG00000027015	160.995	1.04485	0.268979	3.8845	0.000102541	0.00526021	Cybrd1	UP
ENSMUSG00000041062	10.754	1.04399	0.402974	2.59071	0.0095777	0.120775	Mslnl	UP
ENSMUSG00000108592	2.46812	1.04386	0.993179	1.05102	0.293247	0.719648	Gm38973	UP
ENSMUSG00000070873	8.3265	1.04369	0.703272	1.48405	0.137795	0.53238	Lilra5	UP
ENSMUSG00000106022	2.75576	1.04212	0.724186	1.43903	0.150143	0.557018	Gm42929	UP
ENSMUSG00000059336	838.987	1.03958	0.232697	4.46755	7.91196e-06	0.000811742	Slc14a1	UP
ENSMUSG00000092021	16.9346	1.03946	0.394795	2.63292	0.00846533	0.112161	Gbp11	UP
ENSMUSG00000039699	8.62667	1.03904	0.473072	2.19637	0.0280655	0.233039	Batf2	UP
ENSMUSG00000091680	16.8575	1.03821	0.352344	2.94657	0.00321316	0.0596825	Klhdc7b	UP
ENSMUSG00000038167	6.30162	1.03533	0.638486	1.62155	0.104901	0.471587	Plekhg6	UP
ENSMUSG00000002668	44.2532	1.03515	0.223526	4.63101	3.63882e-06	0.000429556	Dennd1c	UP
ENSMUSG00000024691	67.9129	1.03441	0.299289	3.45621	0.000547837	0.0176279	Fam111a	UP
ENSMUSG00000036872	19.5686	1.03439	0.459284	2.25219	0.0243104	0.214299	Abcc12	UP
ENSMUSG00000070469	72.1843	1.03408	0.36361	2.84391	0.0044563	0.074086	Adamtsl3	UP
ENSMUSG00000022025	52.0103	1.03406	0.33327	3.10278	0.00191713	0.0416332	Cnmd	UP
ENSMUSG00000027716	253.176	1.0333	0.382367	2.70238	0.00688455	0.0987626	Trpc3	UP
ENSMUSG00000109362	5.2973	1.03284	0.546121	1.89123	0.0585937	0.347942	Gm44562	UP
ENSMUSG00000030793	116.73	1.03221	0.296263	3.48411	0.000493771	0.0162348	Pycard	UP
ENSMUSG00000025500	4.72921	1.03205	0.8725	1.18287	0.236862	0.666575	Lmntd2	UP
ENSMUSG00000033213	3.35231	1.03198	0.663142	1.55621	0.119659	0.501892	AA467197	UP
ENSMUSG00000079330	88.9618	1.03091	0.364994	2.82445	0.00473625	0.0772143	Lemd1	UP
ENSMUSG00000052821	23.7177	1.03023	0.310977	3.31289	0.000923388	0.0254139	Cysltr1	UP
ENSMUSG00000029622	601.497	1.02983	0.253473	4.06289	4.84695e-05	0.0030838	Arpc1b	UP
ENSMUSG00000025877	57.328	1.02895	0.297248	3.46157	0.00053704	0.0174236	Hk3	UP
ENSMUSG00000044313	2.72251	1.02828	0.66958	1.53571	0.12461	0.509967	Mab21l3	UP
ENSMUSG00000039878	10.6192	1.02815	0.745064	1.37994	0.167604	0.581101	Slc39a5	UP
ENSMUSG00000045094	45.6331	1.02777	0.375154	2.7396	0.00615141	0.0921582	Arhgef37	UP
ENSMUSG00000024079	210.243	1.02771	0.21689	4.73839	2.15418e-06	0.000279559	Eif2ak2	UP
ENSMUSG00000074203	3.45364	1.02716	0.692507	1.48325	0.138009	0.532465	G430095P16Rik	UP
ENSMUSG00000085733	5.86072	1.02647	0.502016	2.04469	0.0408858	0.289137	Arhgap27os1	UP
ENSMUSG00000030341	436.229	1.02543	0.252814	4.05608	4.99031e-05	0.00314437	Tnfrsf1a	UP
ENSMUSG00000048779	118.908	1.02363	0.302417	3.38482	0.00071224	0.0213411	P2ry6	UP
ENSMUSG00000085555	14.4354	1.02145	0.540687	1.88917	0.0588693	0.348626	2610035F20Rik	UP
ENSMUSG00000085307	4.95983	1.02036	0.500898	2.03706	0.0416439	0.290977	Gm11525	UP
ENSMUSG00000065669	3.81129	1.01962	0.625313	1.63057	0.10298	0.466158	Gm22581	UP
ENSMUSG00000069874	152.213	1.01946	0.29585	3.44585	0.00056927	0.0180508	Irgm2	UP
ENSMUSG00000073413	14.1388	1.01918	0.379979	2.68221	0.00731382	0.102446	Ly6g6d	UP
ENSMUSG00000031103	60.1872	1.01581	0.316181	3.21274	0.00131473	0.032124	Elf4	UP
ENSMUSG00000035678	13.0203	1.01525	0.305641	3.3217	0.000894704	0.0247494	Tnfsf9	UP
ENSMUSG00000031779	7.97014	1.01462	0.448069	2.26443	0.0235477	0.209651	Ccl22	UP
ENSMUSG00000027379	4.293	1.01454	0.719937	1.40921	0.158773	0.567757	Bub1	UP
ENSMUSG00000027301	12.8443	1.01302	0.799008	1.26785	0.204852	0.631274	Oxt	UP
ENSMUSG00000051506	84.9632	1.01231	0.23233	4.35723	1.31717e-05	0.00116793	Wdfy4	UP
ENSMUSG00000065701	4.52591	1.01044	0.60118	1.68077	0.0928082	0.440859	Rny1	UP
ENSMUSG00000028678	8.02827	1.00982	0.448471	2.2517	0.024341	0.214325	Kif2c	UP
ENSMUSG00000039315	2.7728	1.00852	0.74218	1.35887	0.174189	0.588957	Clnk	UP
ENSMUSG00000042228	321.731	1.00599	0.202789	4.96079	7.02087e-07	0.000122628	Lyn	UP
ENSMUSG00000042759	46.6539	1.003	0.284037	3.53125	0.000413606	0.0144475	Apobr	UP
ENSMUSG00000048498	3.34567	1.00217	0.63683	1.57368	0.115561	0.493684	Cd300e	UP
ENSMUSG00000064147	2.69601	1.00158	1.27732	0.784126	0.432966	0.819195	Rab44	UP
ENSMUSG00000038943	28.2796	1.00096	0.237287	4.21834	2.46112e-05	0.00187272	Prc1	UP
ENSMUSG00000041538	38.6172	1.00008	0.420253	2.37972	0.0173257	0.176323	H2-Ob	UP
ENSMUSG00000107761	8.49939	0.999644	0.48538	2.05951	0.0394456	0.284078	2010008C14Rik	UP
ENSMUSG00000077192	3.26598	0.999522	0.723064	1.38234	0.166867	0.579466	Snora17	UP
ENSMUSG00000026247	188.765	0.99877	0.377955	2.64257	0.00822806	0.110268	Ecel1	UP
ENSMUSG00000084864	5.4723	0.997184	0.47426	2.10261	0.0354999	0.266433	1700027A07Rik	UP
ENSMUSG00000028575	2.59027	0.996956	0.830517	1.2004	0.229982	0.657231	Eqtn	UP
ENSMUSG00000003812	192.129	0.996394	0.240143	4.14916	3.33692e-05	0.00235874	Dnase2a	UP
ENSMUSG00000032089	180.389	0.996333	0.181175	5.49928	3.81341e-08	1.22504e-05	Il10ra	UP
ENSMUSG00000036854	267.972	0.995994	0.231432	4.30362	1.68032e-05	0.0014132	Hspb6	UP
ENSMUSG00000046031	9.52851	0.995757	0.4717	2.111	0.0347726	0.264213	Calhm6	UP
ENSMUSG00000048655	2.72017	0.993771	0.650853	1.52688	0.126792	0.514152	Ccdc169	UP
ENSMUSG00000035875	4.78798	0.993709	0.518443	1.91672	0.0552738	0.337815	AI182371	UP
ENSMUSG00000081126	3.79651	0.993661	0.550204	1.80599	0.0709203	0.385153	Gm15784	UP
ENSMUSG00000087060	2.54192	0.990989	0.682551	1.45189	0.146532	0.550346	Eldr	UP
ENSMUSG00000097596	104.911	0.990772	0.390229	2.53895	0.0111185	0.134078	Gm26673	UP
ENSMUSG00000082264	2.59426	0.988355	0.816812	1.21001	0.226273	0.651836	Gm12799	UP
ENSMUSG00000069581	2.56653	0.9883	0.856548	1.15382	0.248575	0.678045	Tspear	UP
ENSMUSG00000003206	34.3962	0.987137	0.299092	3.30045	0.000965305	0.0261973	Ebi3	UP
ENSMUSG00000091408	3.24566	0.98661	0.820433	1.20255	0.229151	0.656595	Gm6728	UP
ENSMUSG00000098197	2.73554	0.985125	0.737653	1.33549	0.181717	0.599093	BC051537	UP
ENSMUSG00000000958	62.2947	0.981494	0.276362	3.55149	0.000383064	0.0136234	Slc7a7	UP
ENSMUSG00000056498	13.5135	0.978777	0.416148	2.35199	0.0186731	0.18366	Tmem154	UP
ENSMUSG00000059483	5.78903	0.978526	0.525433	1.86232	0.0625575	0.358339	Gm5528	UP
ENSMUSG00000037727	27.3826	0.976671	0.425356	2.29613	0.0216687	0.199259	Avp	UP
ENSMUSG00000024989	8.53516	0.97552	0.440199	2.21609	0.0266852	0.226374	Cep55	UP
ENSMUSG00000097979	47.665	0.974905	0.518287	1.88101	0.0599701	0.351743	Gm4691	UP
ENSMUSG00000054520	161.091	0.974615	0.221592	4.39825	1.0913e-05	0.00101834	Sh3bp2	UP
ENSMUSG00000041703	131.008	0.974001	0.374841	2.59844	0.00936488	0.119088	Zic5	UP
ENSMUSG00000040747	308.37	0.97374	0.278843	3.49207	0.000479288	0.0160079	Cd53	UP
ENSMUSG00000074813	5.2253	0.970556	0.483825	2.00601	0.0448556	0.303729	Morrbid	UP
ENSMUSG00000079450	12.2406	0.969658	0.931646	1.0408	0.297968	0.721766	Cldn34c1	UP
ENSMUSG00000053063	4.47104	0.968709	0.642616	1.50745	0.131696	0.523441	Clec12a	UP
ENSMUSG00000037991	8.43169	0.966956	0.437938	2.20797	0.027246	0.229344	Rmi2	UP
ENSMUSG00000033777	91.185	0.966088	0.273242	3.53565	0.000406768	0.0142756	Tlr13	UP
ENSMUSG00000056671	6.27845	0.965639	0.469528	2.05662	0.039723	0.285237	Prelid2	UP
ENSMUSG00000036526	15.2179	0.965085	0.384344	2.51099	0.0120393	0.140513	Card11	UP
ENSMUSG00000026418	149.204	0.96335	0.25748	3.74146	0.000182953	0.00822284	Tnni1	UP
ENSMUSG00000004952	157.816	0.963308	0.236372	4.07539	4.59374e-05	0.00298601	Rasa4	UP
ENSMUSG00000051985	122.268	0.962949	0.416312	2.31305	0.0207199	0.193623	Igfn1	UP
ENSMUSG00000025225	101.533	0.962506	0.24155	3.98471	6.75632e-05	0.00389403	Nfkb2	UP
ENSMUSG00000031165	65.9398	0.959579	0.279335	3.43523	0.000592061	0.0185572	Was	UP
ENSMUSG00000024965	177.919	0.959304	0.236967	4.04827	5.15987e-05	0.00318968	Fermt3	UP
ENSMUSG00000045802	2.57099	0.959262	0.742399	1.29211	0.196319	0.620393	Hsf3	UP
ENSMUSG00000024761	3.11363	0.958689	0.69795	1.37358	0.169572	0.584396	Gm16437	UP
ENSMUSG00000038037	15.0244	0.957239	0.32328	2.96102	0.0030662	0.057608	Socs1	UP
ENSMUSG00000031004	35.9273	0.956758	0.442737	2.16101	0.0306947	0.245505	Mki67	UP
ENSMUSG00000079037	49983.5	0.955969	0.0840056	11.3798	5.27055e-30	1.03282e-25	Prnp	UP
ENSMUSG00000040592	7.87369	0.955346	0.512786	1.86305	0.0624552	0.358189	Cd79b	UP
ENSMUSG00000046688	285.029	0.954103	0.154227	6.18635	6.15724e-10	4.82629e-07	Tifa	UP
ENSMUSG00000024778	47.2265	0.953529	0.297586	3.20421	0.00135433	0.0328053	Fas	UP
ENSMUSG00000079645	9.32452	0.953222	0.475087	2.00641	0.044812	0.303643	Gm17193	UP
ENSMUSG00000110067	4.32077	0.952878	0.770923	1.23602	0.21645	0.642953	6330411D24Rik	UP
ENSMUSG00000083454	4.81277	0.951932	0.561092	1.69657	0.0897778	0.433215	Gm13226	UP
ENSMUSG00000078942	17.7362	0.94903	0.398897	2.37913	0.0173534	0.176323	Naip6	UP
ENSMUSG00000031387	133.965	0.948045	0.244936	3.87058	0.000108576	0.00546833	Renbp	UP
ENSMUSG00000037868	153.367	0.94799	0.518198	1.8294	0.0673399	0.373716	Egr2	UP
ENSMUSG00000026104	405.497	0.947385	0.227322	4.1676	3.07826e-05	0.00222589	Stat1	UP
ENSMUSG00000024600	3.89168	0.947019	0.548063	1.72794	0.0839995	0.420474	Slc27a6	UP
ENSMUSG00000110235	31.2439	0.947002	0.342492	2.76504	0.00569163	0.0869316	Gm5086	UP
ENSMUSG00000074874	20.5092	0.946492	0.393274	2.4067	0.0160973	0.168382	Ctla2b	UP
ENSMUSG00000106028	4.43805	0.944976	0.83656	1.1296	0.258646	0.690659	Gm8493	UP
ENSMUSG00000049871	10.013	0.944078	0.3988	2.3673	0.0179185	0.179451	Nlrc3	UP
ENSMUSG00000046338	2.80549	0.943114	0.900441	1.04739	0.294919	0.721103	Gpat2	UP
ENSMUSG00000031849	12.7434	0.942446	0.564066	1.67081	0.0947597	0.446939	Comp	UP
ENSMUSG00000061132	221.954	0.942426	0.214137	4.40104	1.07735e-05	0.00101498	Blnk	UP
ENSMUSG00000010601	10.3802	0.941502	0.858162	1.09711	0.272592	0.704339	Apol7a	UP
ENSMUSG00000044626	29.9287	0.940887	0.282785	3.32722	0.000877187	0.0243821	Liph	UP
ENSMUSG00000022488	491.19	0.940583	0.224019	4.19867	2.68484e-05	0.00198537	Nckap1l	UP
ENSMUSG00000023249	196.621	0.94047	0.208905	4.5019	6.73497e-06	0.000702013	Parp3	UP
ENSMUSG00000005716	1670.04	0.940137	0.412886	2.27699	0.0227869	0.20496	Pvalb	UP
ENSMUSG00000076617	710.289	0.939881	0.315231	2.98156	0.00286781	0.0548269	Ighm	UP
ENSMUSG00000087443	4.49962	0.939652	0.597767	1.57194	0.115965	0.49462	Ppp1r18os	UP
ENSMUSG00000067724	4.6294	0.939644	0.63122	1.48862	0.136589	0.530049	Gbx1	UP
ENSMUSG00000021665	4538.65	0.938962	0.227023	4.13598	3.53446e-05	0.00243878	Hexb	UP
ENSMUSG00000042333	10.11	0.937943	0.39711	2.36192	0.0181804	0.181054	Tnfrsf14	UP
ENSMUSG00000036523	23.7692	0.937519	0.412395	2.27335	0.023005	0.206602	Greb1	UP
ENSMUSG00000020399	154.75	0.937208	0.231505	4.04834	5.15831e-05	0.00318968	Havcr2	UP
ENSMUSG00000022096	799.873	0.934879	0.225404	4.14758	3.36013e-05	0.00236004	Hr	UP
ENSMUSG00000095315	4.15699	0.934432	0.691368	1.35157	0.176513	0.5924	Gm10130	UP
ENSMUSG00000106239	6.14697	0.934415	0.973365	0.959983	0.337064	0.7553	Gm9260	UP
ENSMUSG00000104154	7.19263	0.934359	0.650862	1.43557	0.151125	0.558312	Gm38104	UP
ENSMUSG00000032372	99.5522	0.932486	0.286687	3.25262	0.00114345	0.0291758	Plscr2	UP
ENSMUSG00000078486	15.5417	0.932275	0.327639	2.84544	0.00443507	0.0739028	Perm1	UP
ENSMUSG00000029217	45.9567	0.932019	0.249213	3.73985	0.000184133	0.00825692	Tec	UP
ENSMUSG00000052760	14.1571	0.929423	0.470984	1.97336	0.0484542	0.315239	A630001G21Rik	UP
ENSMUSG00000098470	2.91892	0.929331	0.893828	1.03972	0.29847	0.721766	C1rb	UP
ENSMUSG00000028584	43.6078	0.927908	0.309659	2.99655	0.00273056	0.0530308	Lrrc38	UP
ENSMUSG00000027376	24.0289	0.9271	0.468357	1.97947	0.0477627	0.313344	Prom2	UP
ENSMUSG00000089726	3.21449	0.925738	0.717746	1.28978	0.197126	0.621241	Mir17hg	UP
ENSMUSG00000045326	3.04128	0.92452	0.634897	1.45617	0.145345	0.548253	Fndc7	UP
ENSMUSG00000085007	375	0.924454	0.356507	2.59309	0.00951186	0.120254	Gm11549	UP
ENSMUSG00000042129	278.518	0.923781	0.229255	4.02949	5.58976e-05	0.00342303	Rassf4	UP
ENSMUSG00000084987	2.77018	0.923041	0.832677	1.10852	0.267637	0.697236	Gm13134	UP
ENSMUSG00000078958	95.2435	0.920048	0.364448	2.5245	0.0115864	0.137772	Atp6ap1l	UP
ENSMUSG00000048865	141.685	0.918698	0.251208	3.65713	0.000255056	0.0103222	Arhgap30	UP
ENSMUSG00000058099	107.403	0.917535	0.254968	3.59862	0.000319906	0.0119864	Nfam1	UP
ENSMUSG00000028581	1896.7	0.917529	0.235255	3.90015	9.61344e-05	0.00500346	Laptm5	UP
ENSMUSG00000108804	7.94629	0.917413	0.609815	1.50441	0.132475	0.524588	Gm30437	UP
ENSMUSG00000105339	2.57213	0.917296	0.735615	1.24698	0.212406	0.639281	Gm42457	UP
ENSMUSG00000026452	2019.29	0.916998	0.390545	2.348	0.0188747	0.184597	Syt2	UP
ENSMUSG00000050014	11.2328	0.916437	0.363376	2.52201	0.0116688	0.138247	Apol10b	UP
ENSMUSG00000030353	22.4819	0.916112	0.461321	1.98585	0.0470503	0.311039	Tead4	UP
ENSMUSG00000086272	2.66844	0.915154	0.797888	1.14697	0.251394	0.680986	BC039966	UP
ENSMUSG00000089818	2.67382	0.91514	0.932307	0.981587	0.326303	0.748214	Gm15950	UP
ENSMUSG00000002104	16.5273	0.913222	0.391169	2.3346	0.0195645	0.188096	Rapsn	UP
ENSMUSG00000054822	3.05297	0.912551	0.643041	1.41912	0.155865	0.564154	1700041G16Rik	UP
ENSMUSG00000022357	20.3086	0.90986	0.35792	2.54207	0.0110197	0.13336	Klhl38	UP
ENSMUSG00000098206	3.843	0.909538	0.640116	1.4209	0.155347	0.563529	Mir181a-1hg	UP
ENSMUSG00000019936	2.45193	0.908427	0.834456	1.08865	0.27631	0.707972	Epyc	UP
ENSMUSG00000034457	18.1813	0.907755	0.325321	2.79034	0.0052653	0.0827568	Eda2r	UP
ENSMUSG00000013707	80.9855	0.907705	0.295107	3.07585	0.00209904	0.0445643	Tnfaip8l2	UP
ENSMUSG00000037661	20.6144	0.906929	0.322513	2.81207	0.00492238	0.07939	Gpr160	UP
ENSMUSG00000027824	5.17045	0.90566	0.594861	1.52247	0.12789	0.516197	Vmn2r1	UP
ENSMUSG00000050490	2.59372	0.905087	0.842653	1.07409	0.282781	0.711246	Gm8394	UP
ENSMUSG00000021702	570.109	0.905025	0.431242	2.09865	0.0358479	0.267916	Thbs4	UP
ENSMUSG00000086743	3.79185	0.904764	0.58922	1.53553	0.124654	0.509967	Hnrnpa1l2-ps	UP
ENSMUSG00000097993	9.73181	0.90452	0.426902	2.1188	0.0341071	0.261445	Ptprv	UP
ENSMUSG00000042351	2.74995	0.904408	0.726565	1.24477	0.213215	0.639549	Grap2	UP
ENSMUSG00000021356	10.2947	0.903761	0.492553	1.83485	0.066528	0.371208	Irf4	UP
ENSMUSG00000083672	2.77852	0.903391	0.645205	1.40016	0.161465	0.572634	Kpna2-ps	UP
ENSMUSG00000107369	11.8718	0.902179	0.389977	2.31342	0.0206997	0.193526	Gstm2-ps1	UP
ENSMUSG00000026205	12.4169	0.90215	0.504048	1.78981	0.0734844	0.391706	Slc23a3	UP
ENSMUSG00000054360	2.50388	0.902107	1.18479	0.761406	0.446414	0.827209	Bsx	UP
ENSMUSG00000103427	2.95136	0.901943	0.731067	1.23373	0.217302	0.643726	Gm37534	UP
ENSMUSG00000029204	31.7052	0.900844	0.33414	2.69601	0.00701761	0.0999234	Rhoh	UP
ENSMUSG00000043953	29.5722	0.900213	0.336143	2.67807	0.00740486	0.103173	Ccrl2	UP
ENSMUSG00000032691	35.1892	0.900062	0.294936	3.05172	0.00227534	0.0470333	Nlrp3	UP
ENSMUSG00000035129	3.31354	0.897829	0.699175	1.28413	0.199098	0.623782	Gm6781	UP
ENSMUSG00000018819	178.67	0.897811	0.237949	3.77312	0.000161221	0.00755812	Lsp1	UP
ENSMUSG00000051378	5.37592	0.896838	0.530693	1.68994	0.0910402	0.436532	Kif18b	UP
ENSMUSG00000026222	123.197	0.896726	0.245155	3.6578	0.000254392	0.0103222	Sp100	UP
ENSMUSG00000097183	18.4573	0.896492	0.36299	2.46975	0.0135209	0.15175	Gm17501	UP
ENSMUSG00000049709	7.32257	0.896474	0.888172	1.00935	0.312808	0.735516	Nlrp10	UP
ENSMUSG00000030792	148.522	0.896154	0.600864	1.49144	0.135845	0.528809	Dkkl1	UP
ENSMUSG00000078963	21.3759	0.894595	0.290412	3.08043	0.00206701	0.0439317	Hsbp1l1	UP
ENSMUSG00000005763	2.98465	0.894567	0.656462	1.36271	0.172974	0.587369	Cd247	UP
ENSMUSG00000086827	2.78169	0.893493	0.813966	1.0977	0.272334	0.703847	4930461C15Rik	UP
ENSMUSG00000090558	2.37144	0.891948	0.923975	0.965338	0.334376	0.753357	Gm17202	UP
ENSMUSG00000028699	3.18899	0.891885	0.620284	1.43786	0.150472	0.557547	Tspan1	UP
ENSMUSG00000006585	45.6658	0.890373	0.265105	3.35856	0.000783489	0.0227793	Cdt1	UP
ENSMUSG00000028661	168.509	0.890059	0.420126	2.11855	0.0341282	0.261445	Epha8	UP
ENSMUSG00000040296	214.235	0.889832	0.271784	3.27404	0.00106023	0.0276649	Ddx58	UP
ENSMUSG00000022221	14.6507	0.889766	0.484173	1.8377	0.0661066	0.370228	Ripk3	UP
ENSMUSG00000029061	29.6532	0.889764	0.456505	1.94908	0.0512863	0.324845	Mmp23	UP
ENSMUSG00000045314	289.481	0.889692	0.335211	2.65413	0.00795137	0.108281	Sowahb	UP
ENSMUSG00000030748	208.411	0.889664	0.200184	4.44422	8.82095e-06	0.000880459	Il4ra	UP
ENSMUSG00000030110	227.161	0.887588	0.31918	2.78084	0.00542184	0.0844566	Ret	UP
ENSMUSG00000010358	89.7791	0.887115	0.306334	2.8959	0.00378067	0.0667442	Ifi35	UP
ENSMUSG00000099708	2.35849	0.886448	0.690447	1.28387	0.199186	0.62384	Gm29361	UP
ENSMUSG00000049988	27.4384	0.886025	0.312008	2.83975	0.0045149	0.0748511	Lrrc25	UP
ENSMUSG00000097603	7.1824	0.885271	0.476509	1.85783	0.0631939	0.360509	A430010J10Rik	UP
ENSMUSG00000086602	16.1194	0.884965	0.438513	2.01811	0.0435801	0.29973	Gm15609	UP
ENSMUSG00000020808	6.00415	0.884715	0.549238	1.6108	0.107223	0.47704	Pimreg	UP
ENSMUSG00000030560	497.074	0.883734	0.261673	3.37725	0.000732156	0.0218045	Ctsc	UP
ENSMUSG00000029994	244.621	0.882772	0.204865	4.30904	1.63961e-05	0.0013909	Anxa4	UP
ENSMUSG00000074489	28.3354	0.882746	0.93409	0.945033	0.344642	0.761656	Bglap3	UP
ENSMUSG00000019312	104.506	0.881757	0.407898	2.16171	0.0306404	0.245273	Grb7	UP
ENSMUSG00000048852	3.40285	0.88166	0.689129	1.27938	0.200762	0.625815	Gm12185	UP
ENSMUSG00000025557	2.83013	0.881655	0.702795	1.2545	0.209661	0.636431	Slc15a1	UP
ENSMUSG00000022912	415.571	0.880568	0.217417	4.05013	5.11886e-05	0.00318968	Pros1	UP
ENSMUSG00000025888	93.5927	0.880563	0.37112	2.37271	0.0176579	0.178285	Casp1	UP
ENSMUSG00000108660	4.24819	0.878698	0.57233	1.5353	0.12471	0.509967	Gm21284	UP
ENSMUSG00000015950	271.221	0.877071	0.262918	3.33591	0.000850216	0.024007	Ncf1	UP
ENSMUSG00000074261	2.689	0.87687	0.732661	1.19683	0.231373	0.659201	Erich4	UP
ENSMUSG00000102365	2.72699	0.875812	0.698507	1.25383	0.209903	0.636431	Gm37045	UP
ENSMUSG00000031207	1323	0.874851	0.189038	4.62791	3.6938e-06	0.000431423	Msn	UP
ENSMUSG00000000216	13.2348	0.87444	0.540353	1.61828	0.105603	0.472465	Scnn1g	UP
ENSMUSG00000029484	323.839	0.872128	0.238775	3.65251	0.000259686	0.0104081	Anxa3	UP
ENSMUSG00000066107	9.89083	0.871332	0.868221	1.00358	0.315579	0.738409	Gm12666	UP
ENSMUSG00000085129	2.66168	0.870786	0.719065	1.211	0.225896	0.651554	5031425F14Rik	UP
ENSMUSG00000110443	3.01115	0.870585	0.685389	1.2702	0.204012	0.630951	Gm39197	UP
ENSMUSG00000090397	2.85039	0.869296	0.895845	0.970365	0.331865	0.751754	Gm17096	UP
ENSMUSG00000028718	9.15515	0.868127	0.52087	1.66669	0.095577	0.44887	Stil	UP
ENSMUSG00000059108	3.91406	0.86791	0.64179	1.35233	0.176271	0.592127	Ifitm6	UP
ENSMUSG00000044217	4.54823	0.867783	0.666857	1.3013	0.193155	0.615106	Aqp5	UP
ENSMUSG00000009670	15.1942	0.866941	0.462789	1.8733	0.0610273	0.35475	Tex11	UP
ENSMUSG00000038352	51.2641	0.865822	0.26244	3.29912	0.000969894	0.0262514	Arl5c	UP
ENSMUSG00000084826	8.17238	0.865811	0.486831	1.77846	0.0753276	0.396164	AI847159	UP
ENSMUSG00000007041	362.127	0.865508	0.185217	4.67295	2.969e-06	0.000363629	Clic1	UP
ENSMUSG00000051517	4.39525	0.865159	0.623203	1.38825	0.165062	0.578084	Arhgef39	UP
ENSMUSG00000068877	10.2131	0.864897	0.745867	1.15959	0.246217	0.675597	Selenbp2	UP
ENSMUSG00000024292	230.906	0.864541	0.129388	6.68178	2.36051e-11	3.5582e-08	Cyp4f14	UP
ENSMUSG00000103973	3.67925	0.864222	0.594844	1.45285	0.146264	0.550026	BC055308	UP
ENSMUSG00000102953	7.50199	0.863712	0.383459	2.25243	0.0242954	0.214263	Gm37019	UP
ENSMUSG00000100199	4.56739	0.863562	0.58043	1.4878	0.136805	0.530542	Gm20324	UP
ENSMUSG00000083921	2.37877	0.863175	0.724405	1.19157	0.233432	0.662251	Gm15750	UP
ENSMUSG00000025351	1967.46	0.863096	0.245732	3.51235	0.000444166	0.0151656	Cd63	UP
ENSMUSG00000110390	47.5199	0.861751	0.284875	3.02501	0.00248621	0.0497649	Gm45869	UP
ENSMUSG00000079445	35.1893	0.860635	0.302356	2.84643	0.00442129	0.0738616	B3gnt7	UP
ENSMUSG00000087129	2.35792	0.860166	0.7599	1.13195	0.257657	0.689938	Gm16316	UP
ENSMUSG00000055541	339.678	0.860008	0.249695	3.44423	0.000572689	0.0181007	Lair1	UP
ENSMUSG00000001249	21.2849	0.859274	0.268451	3.20085	0.00137021	0.0330507	Hpn	UP
ENSMUSG00000051354	16.77	0.858185	0.595685	1.44067	0.149678	0.556036	Samd3	UP
ENSMUSG00000090124	15.3923	0.857901	0.368639	2.32721	0.019954	0.189815	Ugt1a7c	UP
ENSMUSG00000059887	4.57695	0.857402	0.879666	0.97469	0.329714	0.750415	Olfr1507	UP
ENSMUSG00000087277	4.09081	0.857251	0.617884	1.3874	0.16532	0.578084	2010013B24Rik	UP
ENSMUSG00000067017	70.9277	0.856908	0.698408	1.22694	0.219843	0.646175	Gm3608	UP
ENSMUSG00000087289	4.40089	0.856556	0.522887	1.63813	0.101395	0.463963	4933424M12Rik	UP
ENSMUSG00000032717	9.33109	0.856536	0.506983	1.68948	0.0911278	0.436642	Mdfi	UP
ENSMUSG00000034708	2833.95	0.856474	0.202217	4.23541	2.28133e-05	0.00183217	Grn	UP
ENSMUSG00000034493	2.54062	0.856315	0.739979	1.15721	0.247185	0.676135	4930556J24Rik	UP
ENSMUSG00000097918	2.90504	0.854446	1.00153	0.853145	0.393579	0.796013	Ascl5	UP
ENSMUSG00000053441	2.39508	0.854358	0.909975	0.938881	0.347792	0.763722	Adamts19	UP
ENSMUSG00000039943	1320.24	0.853289	0.295548	2.88715	0.00388752	0.0679741	Plcb4	UP
ENSMUSG00000044285	36.9762	0.853224	0.348953	2.4451	0.0144813	0.158622	Gm1821	UP
ENSMUSG00000060519	362.069	0.852894	0.256264	3.32819	0.000874116	0.0243312	Tor3a	UP
ENSMUSG00000067149	12.3754	0.851908	0.758077	1.12377	0.261109	0.692725	Jchain	UP
ENSMUSG00000048327	21.8828	0.851846	0.254343	3.34921	0.000810434	0.0233205	Ckap2l	UP
ENSMUSG00000036390	154.709	0.851112	0.196491	4.33155	1.48061e-05	0.00128154	Gadd45a	UP
ENSMUSG00000075576	7.8273	0.851045	0.372841	2.2826	0.022454	0.203614	Gm12359	UP
ENSMUSG00000004347	333.771	0.849809	0.270489	3.14175	0.0016794	0.0384908	Pde1c	UP
ENSMUSG00000028463	26.1224	0.849424	0.55692	1.52522	0.127205	0.514491	Car9	UP
ENSMUSG00000084139	3.22353	0.849139	0.661659	1.28335	0.19937	0.624132	Gm12322	UP
ENSMUSG00000105904	9.43168	0.848672	0.513052	1.65416	0.0980943	0.456159	Mir24-1	UP
ENSMUSG00000033114	12.3934	0.847944	0.424388	1.99804	0.0457126	0.306775	Slc35d2	UP
ENSMUSG00000021919	8.4302	0.847903	0.561645	1.50968	0.131126	0.52269	Chat	UP
ENSMUSG00000001943	39.6478	0.847374	0.366979	2.30905	0.0209407	0.194943	Vsig2	UP
ENSMUSG00000030187	2.51571	0.847208	0.902739	0.938486	0.347995	0.763725	Klra2	UP
ENSMUSG00000027168	333.419	0.846944	0.275536	3.07381	0.00211347	0.0447735	Pax6	UP
ENSMUSG00000039070	3.68	0.846496	0.613379	1.38005	0.16757	0.581101	Cpa4	UP
ENSMUSG00000031662	35.7549	0.843973	0.262586	3.21409	0.00130861	0.0320944	Snx20	UP
ENSMUSG00000001918	69.8212	0.843946	0.330733	2.55174	0.0107185	0.130411	Slc1a5	UP
ENSMUSG00000106664	14.224	0.843471	0.323314	2.60883	0.00908524	0.116897	Gm17936	UP
ENSMUSG00000084951	2.48276	0.842537	0.99268	0.848751	0.39602	0.797098	Mipepos	UP
ENSMUSG00000066258	78.4462	0.842482	0.2462	3.42194	0.000621762	0.0191573	Trim12a	UP
ENSMUSG00000092625	2.37032	0.841325	0.674766	1.24684	0.212457	0.639281	Gm20404	UP
ENSMUSG00000028214	58.1957	0.840825	0.287111	2.92857	0.00340521	0.0621888	Gem	UP
ENSMUSG00000040146	115.256	0.840242	0.308758	2.72136	0.00650138	0.0954315	Rgl3	UP
ENSMUSG00000096966	3.48571	0.8402	0.586529	1.43249	0.152002	0.559134	Gm18336	UP
ENSMUSG00000071714	59.0559	0.839357	0.352678	2.37995	0.0173148	0.176323	Csf2rb2	UP
ENSMUSG00000028583	552.8	0.836883	0.248177	3.37213	0.000745897	0.0220462	Pdpn	UP
ENSMUSG00000074507	9.03509	0.835405	0.549426	1.52051	0.128384	0.516699	Gm14340	UP
ENSMUSG00000085565	85.2014	0.835395	0.355547	2.34961	0.0187933	0.184413	Gm15721	UP
ENSMUSG00000085749	3.43479	0.834861	0.59916	1.39339	0.163503	0.576133	Gm12843	UP
ENSMUSG00000063820	2.50116	0.834197	0.717551	1.16256	0.245007	0.674132	Arl9	UP
ENSMUSG00000049409	7.52457	0.833479	0.509792	1.63494	0.102062	0.465224	Prokr1	UP
ENSMUSG00000100253	2.73978	0.83323	0.812351	1.0257	0.305032	0.728242	1700020N18Rik	UP
ENSMUSG00000068117	38.6371	0.832801	0.426967	1.95051	0.0511159	0.324555	Mei1	UP
ENSMUSG00000023393	9.38965	0.832737	0.392288	2.12277	0.0337731	0.260348	Slc17a9	UP
ENSMUSG00000001508	12.3009	0.831193	0.383522	2.16726	0.0302147	0.24347	Sgca	UP
ENSMUSG00000021469	21.5344	0.82998	0.518181	1.60172	0.109217	0.480409	Msx2	UP
ENSMUSG00000043251	23.2847	0.829465	0.433614	1.91291	0.0557596	0.339237	Exoc3l	UP
ENSMUSG00000067106	4.61931	0.829406	0.511417	1.62178	0.104851	0.471587	Gm5529	UP
ENSMUSG00000081568	2.53569	0.828394	0.917602	0.902781	0.366642	0.776139	Gm15032	UP
ENSMUSG00000029771	153.739	0.828272	0.247534	3.34609	0.000819595	0.023427	Irf5	UP
ENSMUSG00000102573	5.25512	0.828007	0.582445	1.42161	0.155141	0.562988	Gm7265	UP
ENSMUSG00000108199	2.47371	0.827649	0.680291	1.21661	0.223753	0.649958	Gm44249	UP
ENSMUSG00000056116	458.047	0.827441	0.19172	4.31589	1.58961e-05	0.00136026	H2-T22	UP
ENSMUSG00000042349	35.3752	0.826591	0.292576	2.82521	0.0047249	0.0771576	Ikbke	UP
ENSMUSG00000027315	96.0183	0.826549	0.315892	2.61656	0.00888216	0.115344	Spint1	UP
ENSMUSG00000005142	1930.16	0.826277	0.21543	3.83547	0.000125324	0.00615499	Man2b1	UP
ENSMUSG00000091549	120.731	0.825804	0.240713	3.43066	0.000602118	0.0188184	Gm6548	UP
ENSMUSG00000049307	8.99586	0.825727	0.479668	1.72146	0.0851682	0.422764	Fut4	UP
ENSMUSG00000038508	3.72348	0.824864	0.756319	1.09063	0.275436	0.707329	Gdf15	UP
ENSMUSG00000033581	16.3364	0.824205	0.348027	2.36822	0.0178739	0.17916	Igf2bp2	UP
ENSMUSG00000101693	16.8634	0.823276	0.592222	1.39015	0.164484	0.577484	Gm19461	UP
ENSMUSG00000097295	2.75905	0.82258	0.688498	1.19474	0.232187	0.660271	Hmgb1-ps8	UP
ENSMUSG00000014782	21.0596	0.822391	0.539322	1.52486	0.127294	0.514662	Plekhg4	UP
ENSMUSG00000029862	39.1274	0.821993	0.378558	2.17138	0.0299027	0.241539	Clcn1	UP
ENSMUSG00000046179	10.6216	0.821243	0.394545	2.08149	0.0373889	0.274512	E2f8	UP
ENSMUSG00000033187	5.73164	0.820375	0.558249	1.46955	0.141683	0.540415	BC016579	UP
ENSMUSG00000045679	67.817	0.820315	0.516106	1.58943	0.111963	0.486805	Pqlc3	UP
ENSMUSG00000030785	132.751	0.819887	0.410654	1.99654	0.0458754	0.307447	Cox6a2	UP
ENSMUSG00000066058	15.5393	0.81971	0.468323	1.75031	0.0800651	0.409221	Cldn19	UP
ENSMUSG00000006395	82.2755	0.817974	0.25045	3.26602	0.00109071	0.0282346	Hyi	UP
ENSMUSG00000039103	57.0917	0.817714	0.321693	2.54191	0.0110249	0.13336	Nexn	UP
ENSMUSG00000020363	217.095	0.816045	0.191551	4.26019	2.04256e-05	0.00166083	Gfpt2	UP
ENSMUSG00000026387	14.4799	0.815901	0.409826	1.99085	0.0464975	0.309542	Sctr	UP
ENSMUSG00000054003	4.95619	0.815472	0.583537	1.39746	0.162274	0.573732	Tdrd9	UP
ENSMUSG00000040690	373.44	0.814368	0.195924	4.15656	3.23075e-05	0.00231058	Col16a1	UP
ENSMUSG00000060639	45.61	0.813815	0.277073	2.93718	0.00331211	0.0607717	H4c9	UP
ENSMUSG00000025383	3.03062	0.813596	0.816581	0.996344	0.319083	0.740408	Il23a	UP
ENSMUSG00000098090	7.51461	0.81336	0.442193	1.83938	0.0658595	0.369371	2700099C18Rik	UP
ENSMUSG00000032554	271.334	0.812863	0.213402	3.80908	0.000139488	0.00666682	Trf	UP
ENSMUSG00000024774	12.4549	0.812378	1.3856	0.586301	0.557674	0.882124	Ankrd22	UP
ENSMUSG00000037295	131.416	0.812241	0.230861	3.51831	0.00043431	0.0149101	Ldlrap1	UP
ENSMUSG00000086150	3.54785	0.812186	0.911935	0.890618	0.373134	0.780094	Bach2os	UP
ENSMUSG00000000275	222.111	0.812084	0.206795	3.927	8.60117e-05	0.00463718	Trim25	UP
ENSMUSG00000028599	160.734	0.81136	0.265834	3.05213	0.00227221	0.0470183	Tnfrsf1b	UP
ENSMUSG00000046410	129.86	0.811342	0.200356	4.04949	5.13285e-05	0.00318968	Kcnk6	UP
ENSMUSG00000026407	22.2403	0.811115	0.325821	2.48945	0.0127942	0.145934	Cacna1s	UP
ENSMUSG00000060791	37.6901	0.810524	0.288964	2.80493	0.00503272	0.0806387	Gmfg	UP
ENSMUSG00000085048	6.82124	0.810404	0.505442	1.60336	0.108856	0.480328	Gm15537	UP
ENSMUSG00000022817	1883.77	0.809857	0.172669	4.69022	2.72907e-06	0.000340629	Itgb5	UP
ENSMUSG00000024420	465.018	0.809276	0.324593	2.4932	0.0126598	0.144908	Zfp521	UP
ENSMUSG00000000411	2.92399	0.808302	0.696854	1.15993	0.246078	0.675597	Tssk3	UP
ENSMUSG00000086881	2.50755	0.808141	0.745469	1.08407	0.278333	0.708891	Gm13594	UP
ENSMUSG00000027420	18.4912	0.808054	0.283253	2.85276	0.00433415	0.0729029	Bfsp1	UP
ENSMUSG00000056380	15.8356	0.806901	0.417838	1.93113	0.0534664	0.33219	Gpr50	UP
ENSMUSG00000082044	3.45143	0.806497	0.665564	1.21175	0.225608	0.651245	Snrpert	UP
ENSMUSG00000055632	22.943	0.806405	0.284908	2.8304	0.00464898	0.0763633	Hmcn2	UP
ENSMUSG00000031273	36.015	0.806295	0.399891	2.01629	0.0437698	0.30013	Col4a6	UP
ENSMUSG00000031497	59.9681	0.80627	0.206085	3.91232	9.14154e-05	0.00481553	Tnfsf13b	UP
ENSMUSG00000102995	5.40771	0.806063	0.61897	1.30226	0.192826	0.614509	A330074H02Rik	UP
ENSMUSG00000057990	9.12971	0.805378	0.488142	1.64989	0.098966	0.457675	E030024N20Rik	UP
ENSMUSG00000038917	5.93595	0.804963	0.511585	1.57347	0.115611	0.49379	3930402G23Rik	UP
ENSMUSG00000003644	622.103	0.804898	0.207589	3.87737	0.000105591	0.00537443	Rps6ka1	UP
ENSMUSG00000040205	4.30895	0.804625	0.538629	1.49384	0.135218	0.527395	Cuzd1	UP
ENSMUSG00000073529	3.66356	0.80419	0.645655	1.24554	0.212933	0.639549	F830208F22Rik	UP
ENSMUSG00000093507	10.4772	0.803814	0.394051	2.03987	0.0413629	0.29031	Gm20627	UP
ENSMUSG00000070271	3.12893	0.802618	0.741754	1.08205	0.279228	0.709123	Gm13268	UP
ENSMUSG00000038521	31.7703	0.801858	0.377871	2.12204	0.0338344	0.260348	C1s1	UP
ENSMUSG00000075405	10.8523	0.801679	0.330916	2.42261	0.0154096	0.164305	9430097D07Rik	UP
ENSMUSG00000087467	16.0867	0.801186	0.52508	1.52584	0.127051	0.514251	Gm13601	UP
ENSMUSG00000095597	53.0296	0.800668	0.549129	1.45807	0.144821	0.547227	Gm6472	UP
ENSMUSG00000032494	9.75946	0.8	0.421011	1.90019	0.0574085	0.344526	Tdgf1	UP
ENSMUSG00000087371	4.22201	0.799583	0.518933	1.54082	0.12336	0.508274	Gm15541	UP
ENSMUSG00000027961	5.48114	0.799099	0.515357	1.55057	0.121004	0.505347	Lrrc39	UP
ENSMUSG00000037860	76.8598	0.798787	0.257006	3.10805	0.00188323	0.0413168	Aim2	UP
ENSMUSG00000018411	22581.4	0.798453	0.0774942	10.3034	6.80181e-25	6.66441e-21	Mapt	UP
ENSMUSG00000035673	493.931	0.798353	0.136921	5.83078	5.51698e-09	2.63685e-06	Sbno2	UP
ENSMUSG00000044854	2.52519	0.797943	0.684447	1.16582	0.243687	0.67267	1700056E22Rik	UP
ENSMUSG00000066270	2.68416	0.796914	0.655139	1.2164	0.223831	0.649958	Gm10157	UP
ENSMUSG00000073422	4.02205	0.795602	0.638144	1.24674	0.212491	0.639281	H2-Ke6	UP
ENSMUSG00000081559	4.16562	0.795374	0.569174	1.39742	0.162288	0.573732	Gm12411	UP
ENSMUSG00000032000	59.6623	0.795022	0.176447	4.50573	6.61442e-06	0.000693135	Birc3	UP
ENSMUSG00000036560	1709.47	0.794726	0.126418	6.28649	3.2473e-10	3.64078e-07	Lgi4	UP
ENSMUSG00000090122	147.983	0.792284	0.219706	3.60611	0.000310823	0.011773	Kcne1l	UP
ENSMUSG00000042529	289.596	0.791673	0.326851	2.42213	0.01543	0.164305	Kcnj12	UP
ENSMUSG00000020592	39.9874	0.791655	0.431145	1.83617	0.0663327	0.370598	Sdc1	UP
ENSMUSG00000089999	5.72984	0.791283	0.562284	1.40727	0.159349	0.569274	Gm6485	UP
ENSMUSG00000038811	99.1611	0.790397	0.244857	3.228	0.00124659	0.0311584	Gngt2	UP
ENSMUSG00000025534	495.412	0.790184	0.195182	4.04844	5.15601e-05	0.00318968	Gusb	UP
ENSMUSG00000085180	4.67722	0.790087	0.661477	1.19443	0.232311	0.660528	AI838599	UP
ENSMUSG00000046372	3.16889	0.789713	0.639569	1.23476	0.216921	0.643334	Gm5590	UP
ENSMUSG00000106734	17.9283	0.788442	0.398714	1.97746	0.0479893	0.314199	Gm20559	UP
ENSMUSG00000026479	264.86	0.787536	0.489711	1.60816	0.107799	0.478035	Lamc2	UP
ENSMUSG00000086296	16.004	0.786253	0.453118	1.73521	0.0827042	0.416946	D030055H07Rik	UP
ENSMUSG00000024397	246.31	0.786196	0.254141	3.09354	0.00197781	0.0426084	Aif1	UP
ENSMUSG00000079434	40.9355	0.786027	0.288894	2.72082	0.00651202	0.0955161	Neu2	UP
ENSMUSG00000046337	4.50318	0.78566	0.634129	1.23896	0.215361	0.641783	Fam178b	UP
ENSMUSG00000030717	161.509	0.784998	0.316812	2.4778	0.0132194	0.149393	Nupr1	UP
ENSMUSG00000015850	416.767	0.784826	0.200079	3.92258	8.76041e-05	0.00467763	Adamtsl4	UP
ENSMUSG00000007877	38.1322	0.784726	0.476635	1.64639	0.0996837	0.459555	Tcap	UP
ENSMUSG00000108806	3.83703	0.784547	0.55898	1.40353	0.160458	0.57099	Gm44729	UP
ENSMUSG00000020374	188.787	0.783797	0.351739	2.22835	0.0258575	0.222141	Rasgef1c	UP
ENSMUSG00000084754	7.57916	0.783344	0.637424	1.22892	0.219101	0.645659	Gm12532	UP
ENSMUSG00000001435	229.168	0.782804	0.584307	1.33971	0.180339	0.597451	Col18a1	UP
ENSMUSG00000049608	7.90927	0.78186	0.440708	1.7741	0.0760463	0.398344	Gpr55	UP
ENSMUSG00000005373	131.686	0.781743	0.207359	3.77	0.000163246	0.0076298	Mlxipl	UP
ENSMUSG00000029759	109.422	0.781542	0.372491	2.09815	0.0358918	0.268142	Pon3	UP
ENSMUSG00000034394	46.9257	0.781095	0.282418	2.76574	0.00567933	0.0868113	Lif	UP
ENSMUSG00000001021	9.27186	0.781018	0.442002	1.767	0.0772285	0.402587	S100a3	UP
ENSMUSG00000002769	16.33	0.780653	0.446754	1.74739	0.0805702	0.410294	Gnmt	UP
ENSMUSG00000024227	39.0853	0.779438	0.261147	2.98467	0.00283883	0.0544855	Pdzph1	UP
ENSMUSG00000031762	3356.28	0.779204	0.22324	3.49043	0.000482239	0.0160441	Mt2	UP
ENSMUSG00000044786	155.244	0.779	0.245785	3.16943	0.00152738	0.0356316	Zfp36	UP
ENSMUSG00000032511	85.5611	0.778954	0.431368	1.80578	0.0709534	0.385153	Scn5a	UP
ENSMUSG00000082769	2.66451	0.778343	0.63558	1.22462	0.220719	0.646808	Gm15793	UP
ENSMUSG00000037438	4.65395	0.778335	0.593597	1.31122	0.189784	0.610015	Uqcrh-ps1	UP
ENSMUSG00000097078	2.87849	0.777899	0.6637	1.17207	0.241171	0.670857	Gm26566	UP
ENSMUSG00000083391	7.64036	0.777002	0.412358	1.88429	0.0595255	0.350816	Gm14148	UP
ENSMUSG00000006313	5.81666	0.776214	0.436305	1.77906	0.0752299	0.396079	Upk1a	UP
ENSMUSG00000048065	11.7053	0.775938	0.408177	1.90098	0.0573043	0.344036	Cyb5r2	UP
ENSMUSG00000044254	17.2643	0.775618	0.392824	1.97446	0.048329	0.314987	Pcsk9	UP
ENSMUSG00000040950	8.20916	0.774586	0.659783	1.174	0.240394	0.670757	Mgl2	UP
ENSMUSG00000063268	75.252	0.772724	0.26384	2.92876	0.00340314	0.0621888	Parp10	UP
ENSMUSG00000027306	18.4548	0.772696	0.331349	2.33197	0.0197021	0.188701	Nusap1	UP
ENSMUSG00000020773	102.201	0.772671	0.234574	3.29393	0.00098796	0.0265935	Trim47	UP
ENSMUSG00000020636	3.72502	0.772654	0.69637	1.10955	0.267195	0.697236	Allc	UP
ENSMUSG00000104850	10.645	0.772298	0.505875	1.52666	0.126847	0.514152	Gm42901	UP
ENSMUSG00000063328	4.03299	0.772176	0.582896	1.32472	0.185263	0.603258	Gm9396	UP
ENSMUSG00000040283	3.17671	0.771644	0.831877	0.927594	0.353618	0.76909	Btnl9	UP
ENSMUSG00000084837	2.52702	0.771355	0.958673	0.804607	0.421047	0.811211	1700108N11Rik	UP
ENSMUSG00000001281	24.6096	0.771242	0.379154	2.03411	0.0419405	0.291873	Itgb7	UP
ENSMUSG00000107481	2.61009	0.771165	0.668058	1.15434	0.248361	0.67765	4833403J16Rik	UP
ENSMUSG00000015839	645.518	0.771061	0.208975	3.68973	0.000224491	0.00950135	Nfe2l2	UP
ENSMUSG00000014599	1062.76	0.770985	0.192254	4.01024	6.0656e-05	0.00361281	Csf1	UP
ENSMUSG00000053399	25.1868	0.770971	0.472317	1.63231	0.102613	0.465824	Adamts18	UP
ENSMUSG00000092056	3.09999	0.77065	0.902913	0.853516	0.393373	0.795762	Gm7289	UP
ENSMUSG00000110216	4.37335	0.770376	0.55637	1.38465	0.166161	0.578843	Gm36325	UP
ENSMUSG00000020334	260.877	0.769857	0.223134	3.4502	0.000560176	0.0179366	Slc22a4	UP
ENSMUSG00000107667	20.4006	0.769809	0.36185	2.12742	0.033385	0.258276	C530044C16Rik	UP
ENSMUSG00000091387	223.552	0.769209	0.307612	2.50059	0.0123988	0.143395	Gcnt4	UP
ENSMUSG00000037185	14.1867	0.769179	0.501197	1.53469	0.124861	0.510161	Krt80	UP
ENSMUSG00000028755	29.9576	0.768968	0.248582	3.09342	0.00197865	0.0426084	Cda	UP
ENSMUSG00000105006	9.35966	0.768521	0.364017	2.11122	0.0347533	0.264168	Gm9484	UP
ENSMUSG00000053158	135.765	0.768314	0.22602	3.39932	0.000675526	0.0203656	Fes	UP
ENSMUSG00000042834	2834.91	0.767916	0.281681	2.72619	0.00640701	0.0947302	Nrep	UP
ENSMUSG00000031490	91.3448	0.766632	0.279976	2.73821	0.00617751	0.0923949	Eif4ebp1	UP
ENSMUSG00000012519	5.7121	0.766179	0.479539	1.59774	0.110101	0.481701	Mlkl	UP
ENSMUSG00000087117	4.68425	0.76539	0.527031	1.45227	0.146428	0.550307	Gm11523	UP
ENSMUSG00000074916	58.9107	0.76522	0.148804	5.14245	2.71175e-07	5.59363e-05	Chst14	UP
ENSMUSG00000038963	60.2287	0.765089	0.408217	1.87422	0.0609	0.354583	Slco4a1	UP
ENSMUSG00000090451	7.44549	0.764614	0.446261	1.71338	0.0866429	0.425514	Gm6133	UP
ENSMUSG00000035683	5.89786	0.763782	0.510067	1.49742	0.134285	0.52629	Melk	UP
ENSMUSG00000033847	3.59714	0.762898	0.606741	1.25737	0.20862	0.635115	Pla2g4c	UP
ENSMUSG00000035551	36.8889	0.762755	0.57333	1.33039	0.183389	0.6011	Igfbpl1	UP
ENSMUSG00000015852	613.851	0.762461	0.340273	2.24073	0.0250433	0.218111	Fcrls	UP
ENSMUSG00000107015	3.86045	0.761692	0.621644	1.22529	0.220467	0.646554	2900076G11Rik	UP
ENSMUSG00000087360	3.06973	0.759907	0.703265	1.08054	0.279901	0.709361	Gm15104	UP
ENSMUSG00000023224	268.329	0.759651	0.358968	2.1162	0.0343274	0.261984	Serping1	UP
ENSMUSG00000059751	924.075	0.759209	0.965738	0.786144	0.431783	0.818712	Rps3a3	UP
ENSMUSG00000096977	5.71492	0.759142	0.545167	1.39249	0.163773	0.576279	Gm10827	UP
ENSMUSG00000051043	150.646	0.758951	0.411958	1.8423	0.0654313	0.368106	Gprc5c	UP
ENSMUSG00000019933	4.67534	0.758703	0.871294	0.870778	0.383875	0.788101	Mrln	UP
ENSMUSG00000036553	68.0354	0.758219	0.241182	3.14377	0.00166786	0.0383609	Sh3tc1	UP
ENSMUSG00000037279	81.3385	0.757887	0.591424	1.28146	0.200031	0.624565	Ovol2	UP
ENSMUSG00000045932	312.838	0.757366	0.229735	3.29669	0.000978308	0.0264427	Ifit2	UP
ENSMUSG00000011171	41.133	0.756766	0.449637	1.68306	0.0923632	0.439735	Vipr2	UP
ENSMUSG00000071342	9.39598	0.756667	0.449024	1.68514	0.0919623	0.438786	Lsmem1	UP
ENSMUSG00000081783	7.65376	0.755927	0.430203	1.75714	0.0788938	0.406522	Gm15599	UP
ENSMUSG00000028689	57.85	0.754391	0.200737	3.75811	0.000171203	0.00782509	Ccdc163	UP
ENSMUSG00000025161	122.28	0.754271	0.376598	2.00286	0.0451925	0.305166	Slc16a3	UP
ENSMUSG00000054667	25.9051	0.754001	0.427773	1.76262	0.0779646	0.404951	Irs4	UP
ENSMUSG00000043020	56.5812	0.753797	0.541163	1.39292	0.163643	0.576133	Wdr63	UP
ENSMUSG00000039005	40.9431	0.753451	0.282338	2.66861	0.00761653	0.105182	Tlr4	UP
ENSMUSG00000094724	13.9669	0.75333	0.360713	2.08844	0.0367577	0.271916	Rnaset2b	UP
ENSMUSG00000079323	5.71818	0.753164	0.603176	1.24866	0.211788	0.639281	Gm20661	UP
ENSMUSG00000097318	9.77656	0.752594	0.361729	2.08055	0.0374754	0.274633	1700007L15Rik	UP
ENSMUSG00000086006	81.05	0.752486	0.251591	2.9909	0.00278154	0.0538294	Gm13293	UP
ENSMUSG00000092193	2.98028	0.751544	0.685488	1.09636	0.27292	0.704692	Cd9-ps	UP
ENSMUSG00000081436	3.17214	0.75142	0.608088	1.23571	0.216567	0.642999	Gm5912	UP
ENSMUSG00000108024	3.52301	0.750524	0.610991	1.22837	0.219307	0.645659	Gm43912	UP
ENSMUSG00000029828	21.5362	0.750443	0.258948	2.89805	0.0037549	0.066529	4921507P07Rik	UP
ENSMUSG00000081159	4.20001	0.749981	0.593437	1.26379	0.206305	0.632109	Gm6023	UP
ENSMUSG00000013766	160.425	0.749977	0.56517	1.32699	0.18451	0.602231	Ly6g6e	UP
ENSMUSG00000009941	2.65845	0.749845	0.733947	1.02166	0.306941	0.729689	Nxf2	UP
ENSMUSG00000031101	88.6456	0.749757	0.244614	3.06506	0.00217629	0.0456615	Sash3	UP
ENSMUSG00000002603	237.811	0.748269	0.210133	3.56093	0.000369543	0.0132387	Tgfb1	UP
ENSMUSG00000026126	40.9965	0.747613	0.239062	3.12727	0.00176439	0.0398784	Ptpn18	UP
ENSMUSG00000094595	16.7529	0.747187	0.258001	2.89606	0.00377881	0.0667442	Fsbp	UP
ENSMUSG00000031722	4.28621	0.747123	0.533519	1.40037	0.161403	0.572566	Hp	UP
ENSMUSG00000046687	8.68793	0.747047	0.515094	1.45031	0.146971	0.551416	Gm5424	UP
ENSMUSG00000085755	2.51053	0.746417	0.803354	0.929126	0.352824	0.768563	Gm13496	UP
ENSMUSG00000049387	10.7144	0.745923	0.512017	1.45683	0.145163	0.547883	Cox7b2	UP
ENSMUSG00000069372	126.412	0.745607	0.550587	1.3542	0.175671	0.591283	Ctxn3	UP
ENSMUSG00000028906	941.641	0.7454	0.282743	2.63632	0.00838109	0.111422	Epb41	UP
ENSMUSG00000026879	2268.26	0.744102	0.199758	3.72501	0.000195305	0.00858114	Gsn	UP
ENSMUSG00000025795	759.566	0.743694	0.193711	3.83919	0.00012344	0.00607771	Rassf3	UP
ENSMUSG00000085042	23.9955	0.743449	0.42234	1.76031	0.0783553	0.405359	Abhd11os	UP
ENSMUSG00000041736	112.661	0.742943	0.301446	2.46459	0.0137168	0.153247	Tspo	UP
ENSMUSG00000000555	82.5997	0.742867	0.220123	3.37478	0.000738754	0.0219343	Itga5	UP
ENSMUSG00000095134	3.56684	0.742362	0.742155	1.00028	0.317176	0.73971	Mid1-ps1	UP
ENSMUSG00000035279	60.5741	0.74203	0.237407	3.12555	0.00177471	0.0399033	Ssc5d	UP
ENSMUSG00000022422	2.68806	0.741924	0.683927	1.0848	0.278011	0.708668	Dscc1	UP
ENSMUSG00000097057	15.3902	0.741396	0.326778	2.2688	0.0232803	0.208026	Gm17638	UP
ENSMUSG00000055937	6.16168	0.741386	0.503865	1.4714	0.141184	0.539095	Krt28	UP
ENSMUSG00000097716	3.29345	0.741334	0.86062	0.861395	0.38902	0.791433	1700026J14Rik	UP
ENSMUSG00000103804	3.06687	0.740991	0.8175	0.90641	0.364719	0.775298	Gm37062	UP
ENSMUSG00000017417	838.818	0.740069	0.322693	2.29341	0.0218243	0.199926	Plxdc1	UP
ENSMUSG00000018654	153.513	0.739742	0.208022	3.55608	0.000376435	0.0134365	Ikzf1	UP
ENSMUSG00000026227	528.055	0.738927	0.157167	4.70153	2.58216e-06	0.000326438	2810459M11Rik	UP
ENSMUSG00000026483	135.284	0.737538	0.204571	3.60529	0.000311809	0.011773	Fam129a	UP
ENSMUSG00000085984	7.56106	0.73699	0.412037	1.78865	0.0736709	0.392191	1700001G11Rik	UP
ENSMUSG00000078815	177.853	0.736844	0.372521	1.97799	0.0479296	0.314018	Cacng6	UP
ENSMUSG00000028883	227.36	0.736823	0.254884	2.89082	0.0038424	0.0675904	Sema3a	UP
ENSMUSG00000086111	2.71846	0.736587	0.836625	0.880427	0.378628	0.783841	Gm15326	UP
ENSMUSG00000040204	6.23611	0.734514	0.460636	1.59456	0.11081	0.483831	Pclaf	UP
ENSMUSG00000023367	637.226	0.733767	0.241422	3.03935	0.00237088	0.0481383	Tmem176a	UP
ENSMUSG00000022090	395.379	0.733749	0.241503	3.03826	0.00237949	0.0481879	Pdlim2	UP
ENSMUSG00000074277	2.62319	0.733319	0.766226	0.957054	0.33854	0.75622	Phldb3	UP
ENSMUSG00000037106	6.50438	0.733142	0.482757	1.51866	0.128849	0.517766	Fer1l6	UP
ENSMUSG00000073018	3.74278	0.732715	0.549872	1.33252	0.18269	0.600367	Gm1070	UP
ENSMUSG00000097858	7.21205	0.732598	0.402418	1.82049	0.0686843	0.379351	9530052C20Rik	UP
ENSMUSG00000033488	314.009	0.732523	0.17877	4.09757	4.17513e-05	0.00275475	Cryzl2	UP
ENSMUSG00000053358	23.1613	0.732264	0.275349	2.65941	0.00782783	0.107194	Gm9905	UP
ENSMUSG00000074881	2.71964	0.732192	0.856954	0.854413	0.392876	0.795423	Mageb3	UP
ENSMUSG00000024986	58.4037	0.732177	0.199101	3.67741	0.000235613	0.00974375	Hhex	UP
ENSMUSG00000008540	270.168	0.730813	0.211552	3.45453	0.000551256	0.0177089	Mgst1	UP
ENSMUSG00000031142	2.86831	0.730118	0.683301	1.06852	0.285288	0.713149	Cacna1f	UP
ENSMUSG00000079429	2.3599	0.730032	0.839372	0.869735	0.384445	0.788527	Mroh2a	UP
ENSMUSG00000039328	145.153	0.728919	0.197512	3.69051	0.000223806	0.00949286	Rnf122	UP
ENSMUSG00000096546	2.38852	0.728663	0.845918	0.861388	0.389024	0.791433	Smlr1	UP
ENSMUSG00000055045	3.13658	0.728307	0.674314	1.08007	0.280111	0.709377	Gm11190	UP
ENSMUSG00000107756	4.21511	0.728209	0.633967	1.14865	0.250699	0.680222	Gm44164	UP
ENSMUSG00000097805	6.27828	0.727959	0.492307	1.47867	0.139229	0.534862	Gm17473	UP
ENSMUSG00000020061	99.5126	0.727151	0.348854	2.0844	0.037124	0.273497	Mybpc1	UP
ENSMUSG00000040093	106.889	0.726605	0.243193	2.98778	0.00281015	0.0541472	Bmf	UP
ENSMUSG00000026725	10.0099	0.726479	0.475428	1.52805	0.126499	0.513757	Tnn	UP
ENSMUSG00000087565	3.57899	0.724188	0.644037	1.12445	0.260821	0.692467	Gm14662	UP
ENSMUSG00000110172	3.07145	0.723784	0.658068	1.09986	0.271392	0.702073	Gm39147	UP
ENSMUSG00000073877	22.2009	0.723577	0.489438	1.47838	0.139305	0.535049	Gm13306	UP
ENSMUSG00000104241	9.90638	0.723499	0.371573	1.94712	0.0515198	0.325361	Gm9442	UP
ENSMUSG00000062382	9.35686	0.723122	0.448004	1.6141	0.106506	0.47538	Ftl1-ps1	UP
ENSMUSG00000084291	2.62216	0.722992	0.696219	1.03845	0.299059	0.722074	Gm6654	UP
ENSMUSG00000002602	1935.98	0.72293	0.202309	3.5734	0.000352376	0.0128349	Axl	UP
ENSMUSG00000034923	16.8688	0.722587	0.36191	1.9966	0.045869	0.307447	Ly6g6f	UP
ENSMUSG00000034041	64.1901	0.722107	0.24352	2.96529	0.00302396	0.0570333	Lyl1	UP
ENSMUSG00000040666	47.647	0.721862	0.481442	1.49937	0.133776	0.526075	Sh3bgr	UP
ENSMUSG00000024769	315.058	0.721732	0.298209	2.42022	0.015511	0.164566	Cdc42bpg	UP
ENSMUSG00000029919	249.186	0.721643	0.207852	3.4719	0.000516786	0.0168782	Hpgds	UP
ENSMUSG00000032440	723.437	0.720421	0.215928	3.3364	0.000848714	0.0239991	Tgfbr2	UP
ENSMUSG00000033450	31.1002	0.720111	0.400821	1.79659	0.0724004	0.388701	Tagap	UP
ENSMUSG00000029826	333.448	0.719917	0.225834	3.18781	0.00143354	0.0340918	Zc3hav1	UP
ENSMUSG00000110030	3.04684	0.719155	0.723001	0.99468	0.319892	0.741369	Gm45546	UP
ENSMUSG00000038507	335.185	0.719049	0.160707	4.47428	7.66706e-06	0.000790756	Parp12	UP
ENSMUSG00000046768	145.123	0.718837	0.172856	4.15858	3.20228e-05	0.0022986	Rhoj	UP
ENSMUSG00000057143	78.1394	0.718316	0.218967	3.28047	0.00103634	0.0272958	Trim12c	UP
ENSMUSG00000106717	4.57416	0.7179	0.661254	1.08566	0.277628	0.708668	Gm42798	UP
ENSMUSG00000027938	10.5229	0.717593	0.383142	1.87292	0.0610801	0.35475	Creb3l4	UP
ENSMUSG00000020388	284.423	0.717424	0.183297	3.91399	9.07823e-05	0.00479507	Pdlim4	UP
ENSMUSG00000030669	52.7391	0.716128	0.473196	1.51339	0.130182	0.521046	Calca	UP
ENSMUSG00000064057	3.42616	0.715729	0.726208	0.98557	0.324344	0.745729	Scgb3a1	UP
ENSMUSG00000109559	2.5909	0.71569	0.655325	1.09211	0.274783	0.706738	Gm34280	UP
ENSMUSG00000015316	4.30832	0.715617	0.622248	1.15005	0.250123	0.679793	Slamf1	UP
ENSMUSG00000030206	6.67452	0.715062	0.445195	1.60618	0.108235	0.478991	Gsg1	UP
ENSMUSG00000104728	4.51923	0.715045	0.580775	1.23119	0.218252	0.644591	Gm42462	UP
ENSMUSG00000103971	3.48007	0.714921	0.60145	1.18866	0.234573	0.663474	Gm37679	UP
ENSMUSG00000054191	4.21237	0.714226	0.574807	1.24255	0.214034	0.640639	Klf1	UP
ENSMUSG00000105377	3.31523	0.714092	0.573253	1.24568	0.21288	0.639549	Gm43148	UP
ENSMUSG00000101621	3.34897	0.71394	0.623243	1.14552	0.251992	0.681916	Gm28905	UP
ENSMUSG00000030786	265.545	0.71351	0.237393	3.00561	0.00265047	0.0520306	Itgam	UP
ENSMUSG00000055341	10.0818	0.713444	0.452527	1.57658	0.114892	0.491901	Zfp457	UP
ENSMUSG00000059883	61.3486	0.71344	0.217413	3.2815	0.00103256	0.027233	Irak4	UP
ENSMUSG00000026637	37.1816	0.713327	0.270764	2.6345	0.0084262	0.111794	Traf5	UP
ENSMUSG00000000214	49.8957	0.712613	0.391791	1.81886	0.0689326	0.3799	Th	UP
ENSMUSG00000042289	7.69546	0.711444	0.43887	1.62108	0.105	0.471587	Hsd3b7	UP
ENSMUSG00000075023	5.43408	0.710827	0.481978	1.47481	0.140263	0.53736	Accsl	UP
ENSMUSG00000033196	22.7379	0.710231	0.5388	1.31817	0.187446	0.60716	Myh2	UP
ENSMUSG00000026288	497.873	0.710048	0.199641	3.55662	0.000375656	0.0134331	Inpp5d	UP
ENSMUSG00000038560	21.1504	0.708903	0.269838	2.62715	0.00861042	0.113318	Sp6	UP
ENSMUSG00000036995	141.655	0.708781	0.213685	3.31694	0.000910089	0.0250831	Asap3	UP
ENSMUSG00000004043	68.7984	0.70864	0.245769	2.88336	0.00393463	0.0683537	Stat5a	UP
ENSMUSG00000090248	4.4124	0.708342	0.575195	1.23148	0.218143	0.644465	Gm14027	UP
ENSMUSG00000091648	5.47912	0.708316	0.530698	1.33469	0.181979	0.599446	C2cd4d	UP
ENSMUSG00000104432	2.51551	0.707776	0.724524	0.976884	0.328627	0.749921	A430027C01Rik	UP
ENSMUSG00000037474	106.631	0.707315	0.350836	2.01608	0.0437912	0.30013	Dtl	UP
ENSMUSG00000099512	2.49329	0.706106	0.925184	0.763206	0.44534	0.82657	Gm28703	UP
ENSMUSG00000035021	30.5975	0.704996	0.245211	2.87505	0.00403961	0.0694997	Baz1a	UP
ENSMUSG00000072972	4.68442	0.704907	0.542425	1.29955	0.193756	0.615629	Adam4	UP
ENSMUSG00000032783	4.00278	0.704033	0.547509	1.28588	0.198484	0.623208	Troap	UP
ENSMUSG00000091685	3.47184	0.703373	0.751832	0.935545	0.349507	0.765277	Gm17359	UP
ENSMUSG00000034786	58.1717	0.702611	0.278007	2.52732	0.0114938	0.137184	Gpsm3	UP
ENSMUSG00000073414	2.46479	0.702363	0.758387	0.926128	0.35438	0.76921	Mpig6b	UP
ENSMUSG00000086395	2.85167	0.701879	0.677086	1.03662	0.299914	0.722805	A630014C17Rik	UP
ENSMUSG00000063684	7.46618	0.70134	0.412962	1.69832	0.0894478	0.432368	Gm13910	UP
ENSMUSG00000069456	2.37704	0.7007	0.7885	0.88865	0.374191	0.780734	Rdh16	UP
ENSMUSG00000085915	3.22357	0.699963	0.67115	1.04293	0.29698	0.721766	Gm8091	UP
ENSMUSG00000024411	4853.73	0.699803	0.173791	4.02668	5.65688e-05	0.00344262	Aqp4	UP
ENSMUSG00000087075	44.8314	0.699552	0.876071	0.79851	0.424574	0.813131	Lbhd2	UP
ENSMUSG00000032577	70.9167	0.699366	0.187683	3.72632	0.0001943	0.00856072	Mapkapk3	UP
ENSMUSG00000022945	16.0678	0.699021	0.376609	1.85609	0.0634402	0.361119	Chaf1b	UP
ENSMUSG00000036718	96.5318	0.698817	0.192767	3.6252	0.000288743	0.0112938	Micall2	UP
ENSMUSG00000039137	1157.08	0.698321	0.197001	3.54477	0.000392962	0.013916	Whrn	UP
ENSMUSG00000041235	609.612	0.698218	0.350746	1.99066	0.0465177	0.309542	Chd7	UP
ENSMUSG00000051984	7.62534	0.698124	0.464922	1.50159	0.133202	0.524893	Sec31b	UP
ENSMUSG00000018381	207.353	0.697743	0.239146	2.91765	0.00352682	0.0636386	Abi3	UP
ENSMUSG00000086288	16.0675	0.697611	0.378505	1.84307	0.0653187	0.367706	Gm15265	UP
ENSMUSG00000029298	90.6445	0.697313	0.250477	2.78394	0.00537026	0.0839199	Gbp9	UP
ENSMUSG00000025496	3.60379	0.697199	0.695813	1.00199	0.316347	0.738766	Drd4	UP
ENSMUSG00000068860	3.59699	0.696902	0.754935	0.923128	0.35594	0.770698	Gm128	UP
ENSMUSG00000110388	6.56352	0.696858	0.401501	1.73563	0.0826286	0.416788	Gm30329	UP
ENSMUSG00000027412	38.6338	0.696287	0.294387	2.36521	0.0180197	0.18016	Lpin3	UP
ENSMUSG00000056888	53.4177	0.696108	0.339339	2.05137	0.0402313	0.286889	Glipr1	UP
ENSMUSG00000078937	2.42568	0.696068	0.881967	0.789222	0.429982	0.817337	Cpt1b	UP
ENSMUSG00000049796	59.0849	0.694872	0.349785	1.98657	0.0469703	0.310641	Crh	UP
ENSMUSG00000029810	1298.99	0.694767	0.205816	3.37567	0.000736353	0.0218962	Tmem176b	UP
ENSMUSG00000093394	8.33356	0.694743	0.394649	1.76041	0.0783389	0.405359	Gm20621	UP
ENSMUSG00000029470	404.284	0.694501	0.148252	4.6846	2.80511e-06	0.000345716	P2rx4	UP
ENSMUSG00000096160	6.76046	0.693559	0.510104	1.35964	0.173943	0.588791	Gm3436	UP
ENSMUSG00000097237	5.69335	0.693032	0.550791	1.25825	0.208302	0.634674	Gm26519	UP
ENSMUSG00000014791	68.8293	0.692711	0.264088	2.62303	0.00871522	0.113869	Elmo3	UP
ENSMUSG00000032890	3683.63	0.692204	0.236937	2.92147	0.00348387	0.0630557	Rims3	UP
ENSMUSG00000062939	6.07417	0.692179	0.652976	1.06004	0.289128	0.716478	Stat4	UP
ENSMUSG00000001166	33.4843	0.692142	0.239506	2.88988	0.00385394	0.0677325	Oas1c	UP
ENSMUSG00000026786	282.16	0.692045	0.200869	3.44525	0.000570533	0.0180616	Apbb1ip	UP
ENSMUSG00000104686	4.02247	0.691892	0.621319	1.11359	0.265457	0.697063	Gm42815	UP
ENSMUSG00000104494	51.8934	0.691136	0.223708	3.08946	0.00200522	0.0429702	Gm37111	UP
ENSMUSG00000106825	25.9115	0.691109	0.256363	2.69582	0.00702156	0.0999234	2510016D11Rik	UP
ENSMUSG00000058398	4.36728	0.69085	0.539155	1.28136	0.200068	0.624565	Prss43	UP
ENSMUSG00000032122	158.516	0.690545	0.306252	2.25482	0.0241444	0.213219	Slc37a2	UP
ENSMUSG00000062758	2.57747	0.690256	0.813551	0.848448	0.396189	0.797342	Gm16477	UP
ENSMUSG00000026701	7388.09	0.690219	0.177903	3.87975	0.000104563	0.00533598	Prdx6	UP
ENSMUSG00000085925	7.56189	0.690033	0.607937	1.13504	0.256358	0.687881	Rtl1	UP
ENSMUSG00000034792	68.4628	0.689862	0.243337	2.83501	0.00458244	0.0755529	Gna15	UP
ENSMUSG00000097184	18.6738	0.689603	0.412143	1.67321	0.094285	0.445429	4632428C04Rik	UP
ENSMUSG00000092085	4.93625	0.68951	0.569261	1.21124	0.225805	0.651387	Gm17224	UP
ENSMUSG00000107068	4.92669	0.689055	0.681085	1.0117	0.31168	0.734875	Gm42742	UP
ENSMUSG00000038235	363.692	0.688996	0.241833	2.84905	0.00438495	0.0733795	F11r	UP
ENSMUSG00000018907	3.96032	0.688837	0.846716	0.81354	0.415909	0.807377	Alox12e	UP
ENSMUSG00000039899	76.08	0.688821	0.393157	1.75202	0.0797696	0.408662	Fgl2	UP
ENSMUSG00000093672	7.25085	0.688732	0.396745	1.73596	0.0825716	0.416707	Gm20655	UP
ENSMUSG00000068105	20.1591	0.688636	0.451632	1.52477	0.127316	0.514662	Tnfrsf13c	UP
ENSMUSG00000022687	546.121	0.686625	0.233388	2.94199	0.00326114	0.0600613	Boc	UP
ENSMUSG00000036928	19.1067	0.686366	0.332005	2.06733	0.0387027	0.28083	Stag3	UP
ENSMUSG00000079363	49.0474	0.686089	0.258857	2.65045	0.00803842	0.109086	Gbp4	UP
ENSMUSG00000020077	194.132	0.685366	0.223575	3.06548	0.00217319	0.0456615	Srgn	UP
ENSMUSG00000022323	1145.78	0.685248	0.165179	4.14852	3.34625e-05	0.00235874	Rida	UP
ENSMUSG00000084383	8.66331	0.685208	0.490631	1.39659	0.162538	0.574247	Gm13370	UP
ENSMUSG00000107195	4.98877	0.684483	0.477546	1.43334	0.151762	0.559134	4930589O11Rik	UP
ENSMUSG00000021255	90.7049	0.684319	0.291319	2.34903	0.0188222	0.184512	Esrrb	UP
ENSMUSG00000100475	10.0096	0.684084	0.494806	1.38253	0.166809	0.579466	Gm29543	UP
ENSMUSG00000070532	645.169	0.684006	0.161944	4.22373	2.40293e-05	0.00186856	Ccdc190	UP
ENSMUSG00000099899	3.09206	0.683898	0.83253	0.82147	0.411379	0.805242	Gm28784	UP
ENSMUSG00000103183	60.4863	0.683859	0.274112	2.49482	0.012602	0.144754	Gm37090	UP
ENSMUSG00000005357	384.696	0.683801	0.343586	1.99019	0.0465703	0.309542	Slc1a6	UP
ENSMUSG00000028028	197.868	0.68268	0.254665	2.6807	0.00734692	0.102836	Alpk1	UP
ENSMUSG00000031074	7.62549	0.682345	0.564898	1.20791	0.227082	0.653053	Fgf3	UP
ENSMUSG00000050108	4.19286	0.68123	0.650649	1.047	0.295099	0.721103	Bpifc	UP
ENSMUSG00000073402	2.33116	0.680574	1.04466	0.651478	0.514738	0.863893	Gm8909	UP
ENSMUSG00000036570	1755.76	0.680395	0.202576	3.35872	0.000783044	0.0227793	Fxyd1	UP
ENSMUSG00000058626	13.8131	0.680304	0.808363	0.841582	0.400022	0.800093	Capn11	UP
ENSMUSG00000110546	3.14306	0.679679	0.770126	0.882556	0.377476	0.783418	Gm45734	UP
ENSMUSG00000028494	188.466	0.679573	0.164394	4.13381	3.568e-05	0.00245328	Plin2	UP
ENSMUSG00000086745	4.70406	0.679139	0.550098	1.23458	0.216987	0.643377	Tspan2os	UP
ENSMUSG00000021242	2262.08	0.678274	0.191507	3.54177	0.000397458	0.0140082	Npc2	UP
ENSMUSG00000029811	2.40313	0.677944	0.897152	0.755662	0.449852	0.829041	Aoc1	UP
ENSMUSG00000033685	1047.27	0.677905	0.254388	2.66485	0.0077023	0.106068	Ucp2	UP
ENSMUSG00000031737	7.66048	0.677777	0.649639	1.04331	0.296803	0.721766	Irx5	UP
ENSMUSG00000028841	4.80813	0.677742	0.608884	1.11309	0.26567	0.697063	Cnksr1	UP
ENSMUSG00000031880	31.1338	0.676284	0.250376	2.70108	0.00691146	0.0990036	Rrad	UP
ENSMUSG00000005220	17.5653	0.676102	0.596742	1.13299	0.257219	0.689277	Corin	UP
ENSMUSG00000022129	14.9709	0.675502	0.486902	1.38735	0.165336	0.578084	Dct	UP
ENSMUSG00000034595	297.653	0.675363	0.171954	3.92757	8.58078e-05	0.00463718	Ppp1r18	UP
ENSMUSG00000035506	42.0315	0.674499	0.260757	2.5867	0.00969012	0.121801	Slc12a8	UP
ENSMUSG00000019102	43.3872	0.674431	0.434445	1.5524	0.120567	0.504506	Aldh3a1	UP
ENSMUSG00000086189	5.58566	0.67435	0.791999	0.851453	0.394518	0.796421	Gm15462	UP
ENSMUSG00000037318	31.5799	0.674094	0.240347	2.80467	0.00503683	0.0806387	Traf3ip3	UP
ENSMUSG00000037638	33.3192	0.67315	0.267474	2.51669	0.0118462	0.139483	Zbtb42	UP
ENSMUSG00000107968	6.2568	0.673075	0.480018	1.40219	0.16086	0.571363	Gm44419	UP
ENSMUSG00000039396	2.81713	0.672753	0.647361	1.03922	0.298701	0.721766	Neil3	UP
ENSMUSG00000044092	5.64489	0.672165	0.637063	1.0551	0.29138	0.718947	C130050O18Rik	UP
ENSMUSG00000054589	3.301	0.672057	0.691964	0.971231	0.331433	0.751688	Gm9949	UP
ENSMUSG00000097435	11.8475	0.671961	0.523092	1.28459	0.198934	0.623693	Gm26783	UP
ENSMUSG00000066975	14.7365	0.671579	0.490687	1.36865	0.171108	0.585638	Cryba4	UP
ENSMUSG00000020887	14.8637	0.670669	0.658798	1.01802	0.308669	0.731666	A230052G05Rik	UP
ENSMUSG00000086245	8.92602	0.66989	0.478522	1.39991	0.161539	0.572634	Gm16170	UP
ENSMUSG00000080115	2.58252	0.669369	0.831108	0.805394	0.420592	0.810814	Eef1akmt3	UP
ENSMUSG00000021636	41.8376	0.669282	0.322056	2.07815	0.0376951	0.275419	Marveld2	UP
ENSMUSG00000002699	125.188	0.668623	0.229571	2.91249	0.00358558	0.0642258	Lcp2	UP
ENSMUSG00000075555	42.2709	0.668473	0.207264	3.22522	0.00125874	0.0312626	Gm10863	UP
ENSMUSG00000013523	5415	0.66818	0.231696	2.88387	0.00392823	0.0683088	Bcas1	UP
ENSMUSG00000025283	851.084	0.668118	0.143522	4.65518	3.237e-06	0.000391557	Sat1	UP
ENSMUSG00000079414	16.075	0.668118	0.290773	2.29773	0.0215772	0.198697	Gm11110	UP
ENSMUSG00000019836	3.11322	0.667309	0.687393	0.970781	0.331657	0.751754	Amd-ps4	UP
ENSMUSG00000009145	17.3516	0.66615	0.37035	1.7987	0.0720657	0.38786	Dqx1	UP
ENSMUSG00000098112	280.494	0.66561	0.181908	3.65906	0.000253145	0.0103132	Bin2	UP
ENSMUSG00000036875	33.1117	0.66536	0.220497	3.01755	0.00254828	0.0505473	Dna2	UP
ENSMUSG00000042631	34.2787	0.664977	0.395824	1.67998	0.0929609	0.441187	Xkr7	UP
ENSMUSG00000061684	12.6096	0.664206	0.332524	1.99746	0.0457747	0.307074	Rpl21-ps8	UP
ENSMUSG00000015243	1432.35	0.664159	0.178739	3.7158	0.000202559	0.00880593	Abca1	UP
ENSMUSG00000106767	3.91109	0.663298	0.724998	0.914895	0.360247	0.773122	Gm42727	UP
ENSMUSG00000103309	26.6813	0.662796	0.243913	2.71735	0.00658074	0.0963216	BC037039	UP
ENSMUSG00000089996	4.72483	0.662383	0.49086	1.34943	0.177198	0.592875	Tmsb15b2	UP
ENSMUSG00000026928	56.6309	0.662273	0.227759	2.90778	0.00364009	0.0649056	Card9	UP
ENSMUSG00000020051	3.38978	0.661677	0.732766	0.902986	0.366533	0.776139	Pah	UP
ENSMUSG00000106644	6.5139	0.661565	0.874065	0.756884	0.44912	0.829006	Gm40331	UP
ENSMUSG00000029659	105.371	0.661545	0.27224	2.43001	0.0150985	0.162387	Medag	UP
ENSMUSG00000033192	416.408	0.660853	0.206797	3.19567	0.00139508	0.0334298	Lpcat2	UP
ENSMUSG00000095588	9.57918	0.660453	0.37792	1.7476	0.0805335	0.410294	Gm12350	UP
ENSMUSG00000057439	2.93512	0.660233	0.834055	0.791594	0.428598	0.816462	Kir3dl2	UP
ENSMUSG00000024235	30.1443	0.660025	0.2368	2.78727	0.0053154	0.0833285	Map3k8	UP
ENSMUSG00000088226	2.70249	0.659672	0.694136	0.950349	0.341935	0.759356	Gm22596	UP
ENSMUSG00000053931	2987.04	0.659504	0.182308	3.61753	0.00029743	0.0114936	Cnn3	UP
ENSMUSG00000037977	174.865	0.659249	0.340417	1.93659	0.0527953	0.329693	6430571L13Rik	UP
ENSMUSG00000024190	877.562	0.659115	0.272455	2.41916	0.0155562	0.164867	Dusp1	UP
ENSMUSG00000078153	8.0222	0.659018	0.390227	1.68881	0.0912566	0.436877	Psme2b	UP
ENSMUSG00000107320	4.49204	0.658846	0.51913	1.26913	0.204394	0.63108	Gm42549	UP
ENSMUSG00000043664	8.18935	0.658685	0.480118	1.37192	0.170088	0.584436	Tmem221	UP
ENSMUSG00000030681	300.152	0.658645	0.186693	3.52796	0.000418774	0.0145316	Mvp	UP
ENSMUSG00000045350	3.45051	0.657282	0.592922	1.10855	0.267625	0.697236	Fam186a	UP
ENSMUSG00000082088	6.20764	0.656164	0.600998	1.09179	0.274926	0.706904	Gm15753	UP
ENSMUSG00000030966	77.1229	0.655799	0.243074	2.69794	0.00697709	0.0995099	Trim21	UP
ENSMUSG00000102599	2.76435	0.65573	0.981813	0.667877	0.504212	0.858937	Gm38386	UP
ENSMUSG00000105987	118.908	0.654731	0.226269	2.89359	0.00380864	0.0671775	AI506816	UP
ENSMUSG00000038403	12.8961	0.653695	0.38078	1.71673	0.0860288	0.424766	Hjv	UP
ENSMUSG00000024299	386.487	0.653115	0.483535	1.35071	0.176789	0.5924	Adamts10	UP
ENSMUSG00000053560	219.157	0.652925	0.27743	2.35348	0.0185987	0.183558	Ier2	UP
ENSMUSG00000024871	35.3817	0.652882	0.320755	2.03545	0.0418054	0.291433	Doc2g	UP
ENSMUSG00000092277	6.28121	0.652653	0.636659	1.02512	0.305306	0.728452	Gm19684	UP
ENSMUSG00000102929	5.29914	0.652059	0.508883	1.28135	0.200069	0.624565	Gm37154	UP
ENSMUSG00000024818	116.342	0.651842	0.177347	3.67552	0.000237363	0.00979233	Slc25a45	UP
ENSMUSG00000028551	61.1363	0.650638	0.221016	2.94385	0.00324159	0.0599833	Cdkn2c	UP
ENSMUSG00000087536	6.37004	0.650332	0.584966	1.11174	0.266249	0.697063	Gm14246	UP
ENSMUSG00000105156	3.43877	0.650271	0.587084	1.10763	0.268022	0.697869	Gm9057	UP
ENSMUSG00000020836	589.809	0.649131	0.227768	2.84997	0.00437238	0.0732944	Coro6	UP
ENSMUSG00000041377	60.0481	0.649048	0.28794	2.25411	0.0241896	0.213522	Ninj2	UP
ENSMUSG00000035697	242.761	0.648976	0.14873	4.36344	1.28032e-05	0.00115088	Arhgap45	UP
ENSMUSG00000096549	2.41236	0.648648	0.899131	0.721416	0.470653	0.841124	Prickle4	UP
ENSMUSG00000103662	12.928	0.648147	0.600499	1.07935	0.280433	0.709411	Gm34294	UP
ENSMUSG00000081404	3.47097	0.647762	0.639779	1.01248	0.311309	0.734282	Gm15694	UP
ENSMUSG00000040212	41.8421	0.647751	0.481446	1.34543	0.178487	0.594246	Emp3	UP
ENSMUSG00000041859	120.672	0.647642	0.159288	4.06585	4.78581e-05	0.00305481	Mcm3	UP
ENSMUSG00000053173	9.0163	0.647463	0.401362	1.61317	0.106708	0.47567	Rpl18-ps2	UP
ENSMUSG00000047606	174.089	0.647435	0.320025	2.02308	0.0430652	0.297359	Ankrd34c	UP
ENSMUSG00000081021	2.80819	0.647277	0.720398	0.898499	0.368919	0.777627	Gm11964	UP
ENSMUSG00000052336	2261.2	0.64686	0.198738	3.25484	0.00113456	0.0290804	Cx3cr1	UP
ENSMUSG00000039934	257.872	0.646693	0.152955	4.22801	2.35772e-05	0.00185511	Gsap	UP
ENSMUSG00000029149	13.1499	0.646311	0.387361	1.6685	0.0952169	0.448307	Krtcap3	UP
ENSMUSG00000094690	2.63084	0.646276	0.825226	0.78315	0.433539	0.81958	1600014C23Rik	UP
ENSMUSG00000027401	33.8586	0.644895	0.367273	1.7559	0.0791052	0.407183	Tgm3	UP
ENSMUSG00000081979	5.33928	0.644793	0.606272	1.06354	0.287538	0.715392	Rps8-ps3	UP
ENSMUSG00000032231	355.851	0.6447	0.265432	2.42887	0.0151458	0.162717	Anxa2	UP
ENSMUSG00000031553	2.87658	0.6447	0.649082	0.993249	0.320589	0.74205	Adam3	UP
ENSMUSG00000037544	8.0654	0.644353	0.428878	1.50242	0.13299	0.524893	Dlgap5	UP
ENSMUSG00000019301	4.60365	0.64386	0.5516	1.16726	0.243106	0.671926	Hsd17b1	UP
ENSMUSG00000054951	4.52304	0.642978	0.73636	0.873183	0.382563	0.787113	9130008F23Rik	UP
ENSMUSG00000088583	3.39548	0.642643	0.582978	1.10235	0.270311	0.701127	Gm22965	UP
ENSMUSG00000045934	158.973	0.642306	0.151707	4.23385	2.29721e-05	0.00183739	Mtmr11	UP
ENSMUSG00000103062	4.44413	0.641703	0.621547	1.03243	0.301872	0.725015	Gm37200	UP
ENSMUSG00000078154	18.3884	0.641615	0.348334	1.84195	0.0654825	0.368205	Gm12184	UP
ENSMUSG00000029563	139.637	0.641521	0.262553	2.44339	0.0145498	0.158929	Foxp2	UP
ENSMUSG00000032436	74.6548	0.641409	0.211544	3.03204	0.00242908	0.0490015	Cmtm7	UP
ENSMUSG00000025961	3.88018	0.640823	0.696218	0.920435	0.357346	0.770874	4933402D24Rik	UP
ENSMUSG00000109160	4.34884	0.640642	0.644436	0.994112	0.320168	0.741697	4930598N05Rik	UP
ENSMUSG00000090799	74.9473	0.640351	0.262493	2.4395	0.0147077	0.159852	Klhl33	UP
ENSMUSG00000049265	665.737	0.640107	0.258823	2.47315	0.0133929	0.150918	Kcnk3	UP
ENSMUSG00000022034	2.38218	0.640092	0.776873	0.823934	0.409977	0.804518	Esco2	UP
ENSMUSG00000067996	4.87368	0.639869	0.708985	0.902514	0.366784	0.776233	Bpifb9b	UP
ENSMUSG00000020709	117.543	0.639632	0.194864	3.28246	0.00102907	0.0271774	Adap2	UP
ENSMUSG00000041202	8.06349	0.638962	0.504991	1.2653	0.205765	0.632109	Pla2g2d	UP
ENSMUSG00000085501	18.5334	0.638743	0.289443	2.2068	0.0273279	0.229637	Gm11772	UP
ENSMUSG00000028845	16.2876	0.638703	0.324097	1.97072	0.0487562	0.316367	Tekt2	UP
ENSMUSG00000037020	43.877	0.638512	0.196061	3.25671	0.00112713	0.0289859	Wdr62	UP
ENSMUSG00000026380	177.388	0.638024	0.233544	2.73192	0.00629667	0.0935478	Tfcp2l1	UP
ENSMUSG00000104727	21.8952	0.636092	0.318742	1.99563	0.045974	0.307792	Gm42500	UP
ENSMUSG00000084846	21.4742	0.636003	0.435744	1.45958	0.144406	0.546185	A730011C13Rik	UP
ENSMUSG00000027864	670.322	0.634933	0.240202	2.64333	0.00820957	0.110268	Ptgfrn	UP
ENSMUSG00000074052	7.87055	0.633693	0.406075	1.56053	0.118634	0.500004	BC048644	UP
ENSMUSG00000020573	118.795	0.633557	0.240467	2.63469	0.00842147	0.111794	Pik3cg	UP
ENSMUSG00000085766	3.83616	0.633226	0.680933	0.92994	0.352402	0.768236	2810430I11Rik	UP
ENSMUSG00000087055	6.2782	0.632173	0.636129	0.993782	0.320329	0.741894	Gm11948	UP
ENSMUSG00000104569	3.80764	0.631865	0.57828	1.09266	0.274542	0.706588	Gm43054	UP
ENSMUSG00000045751	24.0805	0.631688	0.268673	2.35114	0.0187161	0.183748	Mms22l	UP
ENSMUSG00000089809	643.379	0.631449	0.291616	2.16535	0.0303612	0.244376	Rasgef1b	UP
ENSMUSG00000030866	6.30197	0.631176	0.638984	0.98778	0.32326	0.744635	Ern2	UP
ENSMUSG00000024521	60.8804	0.630385	0.309375	2.03761	0.0415894	0.290977	Pmaip1	UP
ENSMUSG00000060044	4.22811	0.630045	0.798479	0.789055	0.43008	0.817364	Tmem26	UP
ENSMUSG00000050121	1043.89	0.629856	0.219479	2.86978	0.00410763	0.0702643	Opalin	UP
ENSMUSG00000104694	4.50375	0.629632	0.486996	1.29289	0.196049	0.620042	Gm43797	UP
ENSMUSG00000061311	7.54676	0.629602	0.466229	1.35041	0.176883	0.592411	Rag1	UP
ENSMUSG00000074622	610.155	0.629196	0.205636	3.05975	0.00221524	0.0461806	Mafb	UP
ENSMUSG00000048277	366.351	0.62892	0.197091	3.191	0.00141779	0.0338405	Syngr2	UP
ENSMUSG00000030089	154.013	0.62826	0.287156	2.18787	0.0286792	0.235396	Slc41a3	UP
ENSMUSG00000005628	11.6239	0.628251	0.478357	1.31335	0.189065	0.609003	Tmod4	UP
ENSMUSG00000025511	346.716	0.627894	0.216486	2.90039	0.00372702	0.0660947	Tspan4	UP
ENSMUSG00000110575	3.64977	0.627534	0.607136	1.0336	0.301324	0.724465	6330537M06Rik	UP
ENSMUSG00000039158	208.349	0.62751	0.167669	3.74255	0.000182159	0.00820595	Akna	UP
ENSMUSG00000051159	47.4167	0.626883	0.261698	2.39545	0.0166	0.171388	Cited1	UP
ENSMUSG00000026875	37.2456	0.626395	0.264433	2.36882	0.0178449	0.179144	Traf1	UP
ENSMUSG00000022385	23.2276	0.62617	0.26669	2.34793	0.0188779	0.184597	Gtse1	UP
ENSMUSG00000041842	159.099	0.626067	0.177591	3.52533	0.000422956	0.0146177	Fhdc1	UP
ENSMUSG00000105366	7.54305	0.6248	0.464866	1.34404	0.178934	0.595211	Gm43719	UP
ENSMUSG00000029727	12.9872	0.624557	0.316067	1.97603	0.0481515	0.314465	Cyp3a13	UP
ENSMUSG00000026655	444.503	0.623882	0.264849	2.35562	0.0184921	0.183201	Fam107b	UP
ENSMUSG00000085169	10.0528	0.623299	0.439704	1.41754	0.156324	0.564513	Gm10785	UP
ENSMUSG00000047884	4.40766	0.623147	0.538666	1.15683	0.24734	0.676183	Klk9	UP
ENSMUSG00000025140	46.6712	0.623005	0.236984	2.62889	0.00856635	0.113041	Pycr1	UP
ENSMUSG00000033386	55.6691	0.62274	0.341929	1.82125	0.0685683	0.378924	Frrs1	UP
ENSMUSG00000086162	2.64226	0.622188	0.704158	0.883592	0.376917	0.782773	Gm16342	UP
ENSMUSG00000099760	44.0466	0.622122	0.333052	1.86794	0.06177	0.357064	Gm28800	UP
ENSMUSG00000085262	6.71405	0.620703	0.545198	1.13849	0.254916	0.685821	Gm11574	UP
ENSMUSG00000032491	30.1171	0.619955	0.23275	2.6636	0.00773086	0.106343	Nradd	UP
ENSMUSG00000085887	3.64868	0.619811	0.638361	0.970942	0.331577	0.751688	Arhgap27os3	UP
ENSMUSG00000025912	82.0771	0.619655	0.217367	2.85073	0.00436191	0.0731815	Mybl1	UP
ENSMUSG00000022758	75.3653	0.619309	0.188352	3.28804	0.00100889	0.0269194	P2rx6	UP
ENSMUSG00000007613	805.191	0.618954	0.199247	3.10646	0.0018934	0.0413324	Tgfbr1	UP
ENSMUSG00000046341	40.7596	0.618795	0.395011	1.56653	0.117226	0.496368	Gm11223	UP
ENSMUSG00000038765	8.53908	0.618035	0.506075	1.22123	0.221998	0.648328	Lmx1b	UP
ENSMUSG00000106139	17.2606	0.617649	0.45854	1.34699	0.177983	0.593589	Gm30648	UP
ENSMUSG00000021217	779.253	0.617392	0.308554	2.00092	0.0454011	0.305802	Tshz3	UP
ENSMUSG00000031283	188.237	0.617152	0.215092	2.86925	0.0041145	0.0702643	Chrdl1	UP
ENSMUSG00000026414	149.837	0.616812	0.593427	1.03941	0.298616	0.721766	Tnnt2	UP
ENSMUSG00000059791	42.1971	0.616771	0.225303	2.73752	0.00619042	0.0923949	Nrm	UP
ENSMUSG00000051682	2.47802	0.616765	0.838176	0.735842	0.461827	0.835793	Treml4	UP
ENSMUSG00000043279	321.686	0.616454	0.174466	3.53338	0.000410285	0.0143571	Trim56	UP
ENSMUSG00000030339	328.428	0.616141	0.174192	3.53715	0.000404476	0.01423	Ltbr	UP
ENSMUSG00000026611	20.7091	0.615967	0.362482	1.6993	0.0892618	0.432368	Spata17	UP
ENSMUSG00000101903	3.07548	0.615846	0.70794	0.869913	0.384348	0.788449	Gm29291	UP
ENSMUSG00000090264	2.48705	0.615502	0.682881	0.901331	0.367412	0.776637	Eif4ebp3	UP
ENSMUSG00000073405	14.7135	0.615474	0.431499	1.42636	0.153763	0.560902	H2-T-ps	UP
ENSMUSG00000039349	790.03	0.615291	0.301007	2.0441	0.0409432	0.28918	C130074G19Rik	UP
ENSMUSG00000101945	3.12843	0.614798	0.645937	0.951793	0.341202	0.759134	Gm29138	UP
ENSMUSG00000097265	8.86714	0.614581	0.451005	1.36269	0.17298	0.587369	Gm26803	UP
ENSMUSG00000105359	6.52521	0.614381	0.550432	1.11618	0.264345	0.695911	Rpl21-ps10	UP
ENSMUSG00000105465	3.04126	0.614279	0.684661	0.897202	0.369611	0.777655	Gm44325	UP
ENSMUSG00000051980	4.7914	0.613922	0.47842	1.28323	0.199413	0.624132	Casr	UP
ENSMUSG00000069892	42.3179	0.613833	0.251216	2.44345	0.0145477	0.158929	9930111J21Rik2	UP
ENSMUSG00000034758	56.9439	0.613783	0.260032	2.36041	0.0182545	0.181582	Tle6	UP
ENSMUSG00000028072	5.54513	0.613676	0.792779	0.774082	0.438882	0.822605	Ntrk1	UP
ENSMUSG00000078588	8.43558	0.61314	0.480073	1.27718	0.201539	0.626343	Ccdc24	UP
ENSMUSG00000025469	3.85523	0.612396	0.616757	0.992929	0.320745	0.74205	Msx3	UP
ENSMUSG00000042655	19.1478	0.612121	0.616706	0.992565	0.320922	0.742127	Shisal2b	UP
ENSMUSG00000068335	74.6321	0.611922	0.256009	2.39023	0.0168377	0.173009	Dok1	UP
ENSMUSG00000082186	4.3801	0.611883	0.594176	1.0298	0.303103	0.726214	Gm12403	UP
ENSMUSG00000067608	3.17444	0.611151	0.663576	0.920997	0.357052	0.770874	Pcna-ps2	UP
ENSMUSG00000092274	2607.5	0.610926	0.189997	3.21546	0.00130238	0.0320135	Neat1	UP
ENSMUSG00000061119	258.27	0.610788	0.191555	3.18858	0.00142971	0.0340421	Prcp	UP
ENSMUSG00000026435	23.7216	0.610686	0.312393	1.95487	0.0505989	0.322661	Slc45a3	UP
ENSMUSG00000026829	21.5055	0.609906	0.346902	1.75815	0.0787219	0.406241	Gbgt1	UP
ENSMUSG00000097921	3.2808	0.609695	0.689261	0.884563	0.376392	0.781996	Gm26576	UP
ENSMUSG00000051627	12.8423	0.609472	0.421851	1.44476	0.148526	0.554741	H1f4	UP
ENSMUSG00000001750	349.117	0.609424	0.15824	3.85126	0.000117513	0.00585952	Tcirg1	UP
ENSMUSG00000104985	10.5858	0.609422	0.34468	1.76808	0.0770474	0.40219	Gm42917	UP
ENSMUSG00000047735	120.393	0.609252	0.265671	2.29326	0.0218332	0.199926	Samd9l	UP
ENSMUSG00000092035	706.015	0.609023	0.220982	2.75598	0.00585163	0.0886841	Peg10	UP
ENSMUSG00000103388	4.9117	0.607943	0.547972	1.10944	0.26724	0.697236	Gm37581	UP
ENSMUSG00000030092	317.08	0.60773	0.270822	2.24402	0.0248314	0.21665	Cntn6	UP
ENSMUSG00000018008	598.483	0.607491	0.218565	2.77945	0.0054451	0.0846842	Cyth4	UP
ENSMUSG00000035873	59.508	0.607489	0.234073	2.5953	0.00945096	0.119716	Pawr	UP
ENSMUSG00000024349	171.655	0.606753	0.199085	3.04771	0.0023059	0.0474548	Tmem173	UP
ENSMUSG00000025366	350.051	0.606587	0.236776	2.56186	0.0104114	0.128074	Esyt1	UP
ENSMUSG00000067860	89.2894	0.606188	0.318772	1.90163	0.057219	0.34384	Zic3	UP
ENSMUSG00000089812	10.506	0.606153	0.354236	1.71115	0.0870525	0.426802	Gm15867	UP
ENSMUSG00000086015	7.96955	0.605659	0.48943	1.23748	0.215909	0.642247	4833417C18Rik	UP
ENSMUSG00000104973	4.4486	0.605438	0.567843	1.06621	0.28633	0.71413	A530041M06Rik	UP
ENSMUSG00000039384	254.696	0.605134	0.175054	3.45684	0.000546545	0.017625	Dusp10	UP
ENSMUSG00000051220	5.64937	0.604958	0.46979	1.28772	0.197843	0.622463	Ercc6l	UP
ENSMUSG00000110125	5.28244	0.604797	0.670605	0.901868	0.367127	0.776539	Gm33148	UP
ENSMUSG00000098708	7.02861	0.604658	0.419385	1.44177	0.149367	0.555373	Gm27252	UP
ENSMUSG00000025232	1935.03	0.604623	0.176637	3.42296	0.000619423	0.0191342	Hexa	UP
ENSMUSG00000034837	4.81605	0.604499	0.585455	1.03253	0.301825	0.725015	Gnat1	UP
ENSMUSG00000024816	713.164	0.604461	0.158797	3.8065	0.000140945	0.0067201	Frmd8	UP
ENSMUSG00000065147	4.90003	0.604019	0.572722	1.05464	0.291588	0.719047	Snora31	UP
ENSMUSG00000032060	3439.27	0.603839	0.176955	3.41238	0.000643976	0.019687	Cryab	UP
ENSMUSG00000039377	21.9302	0.603477	0.362094	1.66663	0.0955876	0.44887	Hlx	UP
ENSMUSG00000045672	203.923	0.603063	0.256725	2.34906	0.0188208	0.184512	Col27a1	UP
ENSMUSG00000022037	38773.8	0.603045	0.184319	3.27174	0.00106887	0.0278162	Clu	UP
ENSMUSG00000037280	601.743	0.602885	0.207217	2.90944	0.00362072	0.0646191	Galnt6	UP
ENSMUSG00000038860	1417.8	0.602363	0.256091	2.35215	0.0186653	0.18366	Garnl3	UP
ENSMUSG00000025477	1516.71	0.602252	0.286712	2.10055	0.0356809	0.267283	Inpp5a	UP
ENSMUSG00000079671	13.5247	0.602102	0.391995	1.536	0.124539	0.509967	2610203C22Rik	UP
ENSMUSG00000048489	53.5859	0.601916	0.308825	1.94905	0.0512895	0.324845	Depp1	UP
ENSMUSG00000108064	6.79156	0.60186	0.552979	1.0884	0.27642	0.708162	Gm44423	UP
ENSMUSG00000095477	3.02383	0.601714	0.655974	0.917283	0.358994	0.77179	Gm25076	UP
ENSMUSG00000096967	5.55592	0.601455	0.566634	1.06145	0.288484	0.71595	Gm26621	UP
ENSMUSG00000003657	1407.79	0.601085	0.541328	1.11039	0.266831	0.697236	Calb2	UP
ENSMUSG00000109556	6.28395	0.601064	0.45725	1.31452	0.188671	0.608614	Gm38843	UP
ENSMUSG00000028860	54.8432	0.600669	0.555689	1.08094	0.279722	0.709272	Sytl1	UP
ENSMUSG00000027712	1538.58	0.600654	0.163254	3.67927	0.0002339	0.00973143	Anxa5	UP
ENSMUSG00000083033	2.9802	0.600162	0.694952	0.863602	0.387806	0.790951	Gm9083	UP
ENSMUSG00000015452	14.5388	0.599484	0.299219	2.0035	0.0451237	0.305045	Ager	UP
ENSMUSG00000031595	39.0146	0.599442	0.275156	2.17855	0.0293648	0.238693	Pdgfrl	UP
ENSMUSG00000108402	39.1769	0.598762	0.248444	2.41005	0.0159503	0.167504	9430064I24Rik	UP
ENSMUSG00000098893	7.51332	0.598415	0.508684	1.1764	0.239436	0.669842	Gm17828	UP
ENSMUSG00000025213	108.648	0.598217	0.239268	2.50019	0.0124126	0.143418	Kazald1	UP
ENSMUSG00000041309	321.554	0.598178	0.18882	3.16798	0.001535	0.0357668	Nkx6-2	UP
ENSMUSG00000056078	13.8633	0.597954	0.726743	0.822787	0.410629	0.804669	Lipm	UP
ENSMUSG00000050777	31.18	0.597662	0.320759	1.86327	0.0624239	0.358189	Tmem37	UP
ENSMUSG00000031552	12.1639	0.597468	0.415051	1.43951	0.150007	0.556836	Adam18	UP
ENSMUSG00000045005	53.0012	0.597362	0.255475	2.33824	0.0193751	0.187243	Fzd5	UP
ENSMUSG00000025432	10.2919	0.597341	0.331466	1.80212	0.071527	0.386021	Avil	UP
ENSMUSG00000086328	12.259	0.596956	0.372035	1.60457	0.108589	0.47969	2700033N17Rik	UP
ENSMUSG00000095115	240.172	0.596662	0.174932	3.41082	0.00064768	0.0197386	Itpripl2	UP
ENSMUSG00000027293	379.682	0.596481	0.166189	3.58916	0.00033174	0.0122656	Ehd4	UP
ENSMUSG00000023505	23.5917	0.596323	0.252741	2.35942	0.0183034	0.181782	Cdca3	UP
ENSMUSG00000052085	185.708	0.595969	0.191389	3.11391	0.00184626	0.0409345	Dock8	UP
ENSMUSG00000049134	26.8117	0.595772	0.29861	1.99515	0.0460263	0.307844	Nrap	UP
ENSMUSG00000019832	72.8541	0.595709	0.226423	2.63096	0.00851437	0.112659	Rab32	UP
ENSMUSG00000000125	78.0795	0.595663	0.34106	1.7465	0.0807233	0.410551	Wnt3	UP
ENSMUSG00000069996	3.61152	0.595642	0.911402	0.653545	0.513405	0.86347	Gm7125	UP
ENSMUSG00000083367	4.4586	0.595479	0.490311	1.21449	0.22456	0.650381	Gm8806	UP
ENSMUSG00000101122	5.07351	0.595467	0.68493	0.869384	0.384637	0.788756	Gm17971	UP
ENSMUSG00000034936	379.688	0.594521	0.218399	2.72218	0.00648524	0.0953374	Arl4d	UP
ENSMUSG00000044429	2.81242	0.594328	0.885527	0.671158	0.50212	0.858	Cryga	UP
ENSMUSG00000020963	11.7949	0.594309	0.450284	1.31985	0.186884	0.606231	Tshr	UP
ENSMUSG00000097150	8.96625	0.594041	0.435391	1.36439	0.172446	0.586872	Gm26513	UP
ENSMUSG00000048707	721.924	0.593973	0.16801	3.53535	0.000407229	0.0142756	Tprn	UP
ENSMUSG00000011148	605.219	0.593603	0.180702	3.28498	0.0010199	0.0270449	Adssl1	UP
ENSMUSG00000032812	538.607	0.593575	0.120271	4.93533	8.00154e-07	0.000128332	Arap1	UP
ENSMUSG00000032369	56.7212	0.592505	0.202767	2.9221	0.00347681	0.0630557	Plscr1	UP
ENSMUSG00000109216	3.51176	0.592487	0.671983	0.8817	0.377939	0.783628	Gm44907	UP
ENSMUSG00000017868	69.775	0.59246	0.221071	2.67995	0.00736331	0.102881	Sgk2	UP
ENSMUSG00000068417	13.2894	0.592243	0.389494	1.52054	0.128374	0.516699	Pnp2	UP
ENSMUSG00000008461	6.99859	0.592011	0.773897	0.764973	0.444287	0.825785	Fut1	UP
ENSMUSG00000106133	5.65815	0.591463	0.476955	1.24008	0.214945	0.641175	Gm3724	UP
ENSMUSG00000043461	67.994	0.590957	0.302996	1.95038	0.0511308	0.324555	Sptssb	UP
ENSMUSG00000039714	546.369	0.590938	0.641816	0.920729	0.357192	0.770874	Cplx3	UP
ENSMUSG00000046750	13.6467	0.590835	0.316895	1.86445	0.0622586	0.358111	Selenov	UP
ENSMUSG00000104585	2.62337	0.590788	0.837049	0.705798	0.480314	0.846616	4921511C10Rik	UP
ENSMUSG00000039395	197.31	0.590609	0.247339	2.38785	0.016947	0.173508	Mreg	UP
ENSMUSG00000035498	6.35797	0.589965	0.648013	0.910422	0.3626	0.774021	Cdcp1	UP
ENSMUSG00000100789	26.3044	0.589925	0.247247	2.38598	0.0170338	0.174215	Gm29508	UP
ENSMUSG00000085314	5.82292	0.589303	0.479183	1.22981	0.21877	0.645342	Gm14866	UP
ENSMUSG00000021765	52.1761	0.589094	0.335334	1.75674	0.0789627	0.406663	Fst	UP
ENSMUSG00000097530	4.78963	0.589071	0.511589	1.15145	0.249546	0.679181	Kansl2-ps	UP
ENSMUSG00000032380	24.1601	0.589061	0.288751	2.04003	0.0413473	0.290305	Dapk2	UP
ENSMUSG00000110063	2.84833	0.58786	0.638673	0.920439	0.357343	0.770874	Gm31045	UP
ENSMUSG00000022575	76.0475	0.587781	0.233146	2.52109	0.0116992	0.138481	Gsdmd	UP
ENSMUSG00000090356	8.19324	0.587704	0.58882	0.998104	0.318229	0.740177	Teddm3	UP
ENSMUSG00000096544	16.8538	0.586955	0.353931	1.65839	0.0972393	0.453691	Gm4617	UP
ENSMUSG00000021457	149.41	0.585832	0.207204	2.82732	0.0046939	0.0769077	Syk	UP
ENSMUSG00000037625	4468.34	0.584742	0.191178	3.05862	0.00222358	0.0463053	Cldn11	UP
ENSMUSG00000046991	11.3205	0.584144	0.395863	1.47562	0.140046	0.536842	Wdr27	UP
ENSMUSG00000031613	119.353	0.583881	0.311314	1.87554	0.060719	0.354336	Hpgd	UP
ENSMUSG00000063458	30.6523	0.58283	0.30481	1.91211	0.0558624	0.339237	Lrmda	UP
ENSMUSG00000015619	4.10171	0.582743	0.670749	0.868794	0.38496	0.789005	Gata3	UP
ENSMUSG00000081400	2.85842	0.582668	0.686512	0.848738	0.396027	0.797098	Gm13680	UP
ENSMUSG00000087264	3.40008	0.582665	0.64771	0.899577	0.368346	0.777561	Gad1os	UP
ENSMUSG00000096177	2.84889	0.582579	0.812389	0.717118	0.473302	0.84217	Gm5070	UP
ENSMUSG00000021477	2987.82	0.582458	0.162123	3.5927	0.00032727	0.0121924	Ctsl	UP
ENSMUSG00000033952	11.2292	0.581703	0.428495	1.35755	0.174607	0.589219	Aspm	UP
ENSMUSG00000078162	22.3223	0.581024	0.348941	1.66511	0.0958917	0.449651	Gm2574	UP
ENSMUSG00000070803	68.0491	0.581009	0.303589	1.9138	0.0556454	0.338747	Cited4	UP
ENSMUSG00000025650	50.2992	0.58065	0.407922	1.42343	0.154611	0.562251	Col7a1	UP
ENSMUSG00000019773	28.1843	0.58024	0.256152	2.26521	0.0234996	0.209317	Fbxo5	UP
ENSMUSG00000005681	10.8734	0.58006	0.739027	0.784898	0.432514	0.818841	Apoa2	UP
ENSMUSG00000074344	3.98903	0.579963	0.56946	1.01844	0.308467	0.731363	Tmigd3	UP
ENSMUSG00000020732	138.513	0.579924	0.292567	1.9822	0.0474574	0.312072	Rab37	UP
ENSMUSG00000026525	38.2266	0.579454	0.316233	1.83237	0.066897	0.372419	Opn3	UP
ENSMUSG00000041431	8.47666	0.579423	0.389898	1.48609	0.137255	0.531271	Ccnb1	UP
ENSMUSG00000095361	4.18845	0.579023	0.577735	1.00223	0.316233	0.738766	Gm24967	UP
ENSMUSG00000097339	5.53723	0.578908	0.478832	1.209	0.226663	0.652142	Gm26671	UP
ENSMUSG00000019088	45.6629	0.578884	0.227187	2.54805	0.0108328	0.131442	Dnase1l1	UP
ENSMUSG00000104126	5.16664	0.578296	0.511728	1.13008	0.258441	0.690443	Gm37486	UP
ENSMUSG00000041482	25.7748	0.578249	0.40137	1.44069	0.149673	0.556036	Piezo2	UP
ENSMUSG00000073367	9.3568	0.57797	0.361328	1.59957	0.109694	0.481423	Gm10493	UP
ENSMUSG00000034959	37.4428	0.57767	0.234699	2.46133	0.0138424	0.154182	Rubcnl	UP
ENSMUSG00000104277	5.86315	0.577509	0.463227	1.24671	0.212505	0.639281	Gm38299	UP
ENSMUSG00000000628	242.905	0.577281	0.178049	3.24225	0.00118589	0.0300714	Hk2	UP
ENSMUSG00000041143	125.495	0.577221	0.21709	2.6589	0.00783964	0.107258	Tmco4	UP
ENSMUSG00000103409	3.85026	0.576772	0.534029	1.08004	0.280125	0.709377	Lsmem2	UP
ENSMUSG00000040533	7.96539	0.57638	0.467987	1.23162	0.218093	0.644413	Matn1	UP
ENSMUSG00000025887	22.3294	0.576157	0.310923	1.85306	0.0638741	0.362594	Casp12	UP
ENSMUSG00000010142	45.7346	0.575912	0.226951	2.5376	0.0111615	0.134181	Tnfrsf13b	UP
ENSMUSG00000038173	258.858	0.575618	0.25776	2.23315	0.0255388	0.220628	Enpp6	UP
ENSMUSG00000049897	6.08356	0.575469	0.44182	1.30249	0.192747	0.614358	Stkld1	UP
ENSMUSG00000069136	6.46987	0.574996	0.416713	1.37984	0.167637	0.581101	A130006I12Rik	UP
ENSMUSG00000086732	4.53405	0.574835	0.517864	1.11001	0.266994	0.697236	Gm6117	UP
ENSMUSG00000094772	7.87207	0.574589	0.468897	1.22541	0.220422	0.646554	Rpl29-ps2	UP
ENSMUSG00000007033	13.3095	0.573811	0.313504	1.83031	0.0672031	0.373644	Hspa1l	UP
ENSMUSG00000084067	2.48985	0.573202	0.73236	0.782677	0.433817	0.819771	Gm14269	UP
ENSMUSG00000008090	790.209	0.573059	0.12849	4.45994	8.19839e-06	0.000823875	Fgfrl1	UP
ENSMUSG00000109392	3.58705	0.572496	0.653217	0.876426	0.380799	0.785405	Gm5737	UP
ENSMUSG00000026023	14.4242	0.572343	0.421442	1.35806	0.174445	0.588957	Cdk15	UP
ENSMUSG00000108143	4.70655	0.572285	0.799678	0.715644	0.474211	0.842478	Gm44414	UP
ENSMUSG00000087094	3.59232	0.572132	0.5493	1.04157	0.297613	0.721766	Gm13093	UP
ENSMUSG00000040373	535.803	0.571582	0.363633	1.57187	0.115982	0.49462	Cacng5	UP
ENSMUSG00000079497	4.32716	0.571317	0.659971	0.865669	0.386672	0.789952	Gm13420	UP
ENSMUSG00000029054	815.51	0.57127	0.249595	2.28879	0.0220918	0.201448	Gabrd	UP
ENSMUSG00000107585	94.6335	0.57109	0.56524	1.01035	0.312328	0.735296	3300002P13Rik	UP
ENSMUSG00000002007	87.0682	0.570345	0.17597	3.24116	0.00119045	0.0300714	Srpk3	UP
ENSMUSG00000110468	2.6842	0.569262	0.745719	0.763373	0.445241	0.82657	Gm39185	UP
ENSMUSG00000107713	3.21196	0.569097	0.651622	0.873354	0.38247	0.787113	Gm6681	UP
ENSMUSG00000035357	505.937	0.568777	0.318609	1.78518	0.0742313	0.393571	Pdzrn3	UP
ENSMUSG00000108546	2.90271	0.568769	0.910926	0.624385	0.532375	0.871943	Gm44662	UP
ENSMUSG00000027323	26.4658	0.568588	0.242594	2.34378	0.0190893	0.185737	Rad51	UP
ENSMUSG00000079491	30.2252	0.568392	0.264915	2.14556	0.0319078	0.250466	H2-T10	UP
ENSMUSG00000040680	24.028	0.568212	0.410042	1.38574	0.165826	0.578813	Kremen2	UP
ENSMUSG00000031831	15.5831	0.567613	0.341502	1.66211	0.096491	0.45149	Dnaaf1	UP
ENSMUSG00000074665	2.53214	0.567392	0.946668	0.599356	0.548935	0.878117	Bpifb4	UP
ENSMUSG00000086029	6.05525	0.567057	0.520057	1.09037	0.275548	0.707408	Pax6os1	UP
ENSMUSG00000042190	145.707	0.5665	0.25078	2.25895	0.0238864	0.21176	Cmklr1	UP
ENSMUSG00000051735	73.8802	0.566283	0.163438	3.46482	0.000530591	0.0173003	Rinl	UP
ENSMUSG00000073779	25.4233	0.566018	0.531198	1.06555	0.286627	0.714171	Lrp8os2	UP
ENSMUSG00000027331	27.8697	0.565788	0.234484	2.41291	0.0158258	0.166553	Knstrn	UP
ENSMUSG00000058183	29.0013	0.565774	0.460551	1.22847	0.21927	0.645659	Mmel1	UP
ENSMUSG00000108801	6.00551	0.565647	0.492814	1.14779	0.251055	0.680736	Gm39090	UP
ENSMUSG00000050410	102.054	0.565519	0.189623	2.98233	0.00286063	0.0547431	Tcf19	UP
ENSMUSG00000025202	176.592	0.565144	0.220209	2.56639	0.0102763	0.127131	Scd3	UP
ENSMUSG00000107355	9.80845	0.565048	0.327202	1.72691	0.0841837	0.420474	AI839979	UP
ENSMUSG00000040997	2687.41	0.565029	0.156829	3.60284	0.000314759	0.0118616	Abhd4	UP
ENSMUSG00000052631	27.0893	0.564945	0.296776	1.90361	0.0569616	0.34275	Sh2d6	UP
ENSMUSG00000024621	3722.95	0.564702	0.177276	3.18544	0.00144537	0.0343301	Csf1r	UP
ENSMUSG00000006469	4.6219	0.564308	0.50157	1.12508	0.260554	0.692467	Slc34a3	UP
ENSMUSG00000048572	24.8843	0.56398	0.394791	1.42855	0.153132	0.560789	Tmem252	UP
ENSMUSG00000055826	2.66711	0.563655	0.913407	0.617091	0.537175	0.873349	Tescl	UP
ENSMUSG00000110386	14.1467	0.562988	0.608015	0.925944	0.354475	0.769277	Gm42031	UP
ENSMUSG00000094628	8.39754	0.562721	0.437847	1.2852	0.198723	0.623319	Gm3252	UP
ENSMUSG00000024165	182.28	0.562638	0.154216	3.64838	0.000263904	0.0104898	Jpt2	UP
ENSMUSG00000036634	6854.83	0.562324	0.173946	3.23275	0.00122604	0.0306838	Mag	UP
ENSMUSG00000096458	3.906	0.562079	0.603853	0.93082	0.351947	0.767916	Moap1	UP
ENSMUSG00000058665	4.07655	0.560914	1.04367	0.537442	0.590962	0.895415	En1	UP
ENSMUSG00000021948	1003.57	0.560436	0.500451	1.11986	0.262773	0.694201	Prkcd	UP
ENSMUSG00000070443	11.1206	0.560155	0.382953	1.46273	0.143542	0.544137	Gm10291	UP
ENSMUSG00000022574	206.341	0.560122	0.174502	3.20983	0.00132812	0.0323705	Naprt	UP
ENSMUSG00000029762	33.5234	0.559482	0.312315	1.79141	0.0732282	0.391003	Akr1b8	UP
ENSMUSG00000038543	51.4467	0.558698	0.222497	2.51104	0.0120377	0.140513	BC028528	UP
ENSMUSG00000058542	24.9951	0.558546	0.426683	1.30904	0.190521	0.611138	Gm15590	UP
ENSMUSG00000070644	74.4447	0.557783	0.273144	2.04208	0.0411433	0.289288	Etnk2	UP
ENSMUSG00000100937	5.53286	0.557755	0.528495	1.05536	0.291259	0.71883	1700020D05Rik	UP
ENSMUSG00000085260	19.8344	0.557372	0.250608	2.22408	0.0261429	0.223613	Med9os	UP
ENSMUSG00000052105	1509.07	0.556809	0.200824	2.77262	0.00556068	0.0856156	Mtcl1	UP
ENSMUSG00000020901	108.022	0.556608	0.159798	3.48319	0.000495479	0.0162637	Pik3r5	UP
ENSMUSG00000042485	42.9018	0.556553	0.341003	1.63211	0.102657	0.465824	Mustn1	UP
ENSMUSG00000044377	2.83026	0.556011	0.62588	0.888367	0.374343	0.780748	Gm13080	UP
ENSMUSG00000004609	253.227	0.555999	0.176247	3.15466	0.00160684	0.0372194	Cd33	UP
ENSMUSG00000026934	6.26706	0.555514	0.662764	0.838177	0.401932	0.801621	Lhx3	UP
ENSMUSG00000030029	1321.99	0.555451	0.166106	3.34395	0.000825952	0.0234911	Lrig1	UP
ENSMUSG00000097240	2.49723	0.555309	0.714062	0.777677	0.43676	0.821385	Gm26614	UP
ENSMUSG00000032715	15.1672	0.555243	0.337877	1.64333	0.100315	0.46145	Trib3	UP
ENSMUSG00000108844	2.43494	0.554818	0.673103	0.824268	0.409787	0.804341	Gm6702	UP
ENSMUSG00000035429	45.2231	0.554467	0.468318	1.18395	0.236432	0.666061	Ptprh	UP
ENSMUSG00000029923	2.66146	0.553873	0.795057	0.696645	0.486025	0.850269	Rab19	UP
ENSMUSG00000055271	13.5057	0.553669	0.343771	1.61057	0.107272	0.477102	9330161L09Rik	UP
ENSMUSG00000103050	8.68114	0.553516	0.453322	1.22102	0.222078	0.648328	Gm38273	UP
ENSMUSG00000020941	133.855	0.55301	0.166067	3.33005	0.000868311	0.0242385	Map3k14	UP
ENSMUSG00000048332	626.445	0.552604	0.175428	3.15003	0.00163254	0.0377256	Lhfp	UP
ENSMUSG00000039865	7.42936	0.552405	0.468281	1.17965	0.238141	0.667861	Slc44a3	UP
ENSMUSG00000024810	2258.25	0.551877	0.166979	3.30508	0.000949499	0.0259142	Il33	UP
ENSMUSG00000026547	442.385	0.551756	0.208586	2.64522	0.00816369	0.110179	Tagln2	UP
ENSMUSG00000011884	1689.53	0.551706	0.172526	3.19781	0.00138475	0.0333362	Gltp	UP
ENSMUSG00000034330	211.215	0.551511	0.161022	3.42507	0.00061465	0.0191071	Plcg2	UP
ENSMUSG00000107838	37.696	0.550496	0.205609	2.67739	0.00741977	0.103265	Gm45769	UP
ENSMUSG00000108107	6.14611	0.55044	0.570094	0.965525	0.334282	0.753357	Gm5312	UP
ENSMUSG00000049588	17.7644	0.550433	0.279046	1.97255	0.0485466	0.315562	Ccdc69	UP
ENSMUSG00000072115	38.841	0.550214	0.27843	1.97613	0.0481404	0.314465	Ang	UP
ENSMUSG00000020097	1154.99	0.54994	0.112908	4.8707	1.11203e-06	0.000163844	Sgpl1	UP
ENSMUSG00000107863	8.11846	0.549482	0.590222	0.930974	0.351867	0.767916	Gm44389	UP
ENSMUSG00000047875	93.0165	0.549121	0.160506	3.4212	0.000623456	0.0191793	Gpr157	UP
ENSMUSG00000018899	235.638	0.54896	0.210887	2.6031	0.00923858	0.117941	Irf1	UP
ENSMUSG00000041801	424.183	0.548796	0.204083	2.68909	0.00716475	0.101363	Phlda3	UP
ENSMUSG00000022500	815.417	0.548772	0.197406	2.77991	0.00543734	0.0846307	Litaf	UP
ENSMUSG00000107164	2.60592	0.54841	0.74211	0.738987	0.459915	0.835431	4933425D22Rik	UP
ENSMUSG00000032908	552.706	0.548298	0.253576	2.16226	0.0305982	0.245036	Sgpp2	UP
ENSMUSG00000055172	59.0847	0.548277	0.278378	1.96954	0.0488909	0.316742	C1ra	UP
ENSMUSG00000027270	1985.81	0.548125	0.245781	2.23014	0.0257384	0.221604	Lamp5	UP
ENSMUSG00000072812	34.7703	0.548051	0.335983	1.63119	0.102851	0.466074	Ahnak2	UP
ENSMUSG00000042115	424.491	0.547739	0.302092	1.81315	0.0698079	0.382111	Klhdc8a	UP
ENSMUSG00000020867	5.741	0.547602	0.568796	0.962738	0.335679	0.754238	Spata20	UP
ENSMUSG00000036533	189.695	0.546872	0.213339	2.5634	0.0103653	0.127747	Cdc42ep3	UP
ENSMUSG00000040564	57.9141	0.546769	0.262543	2.08259	0.0372887	0.27429	Apoc1	UP
ENSMUSG00000032313	243.344	0.546689	0.312228	1.75093	0.0799586	0.409104	Tmem266	UP
ENSMUSG00000020019	360.11	0.546352	0.199957	2.73235	0.00628843	0.0934962	Ntn4	UP
ENSMUSG00000109304	2.76406	0.546254	0.842376	0.648468	0.516682	0.864938	Gm45112	UP
ENSMUSG00000083551	9.07052	0.546036	0.533813	1.0229	0.306356	0.729308	Gm14516	UP
ENSMUSG00000026170	115.13	0.545925	0.239536	2.27909	0.0226615	0.204643	Cyp27a1	UP
ENSMUSG00000097622	27.6045	0.545371	0.235119	2.31956	0.0203647	0.191767	A330033J07Rik	UP
ENSMUSG00000072476	5.71231	0.545191	0.593725	0.918255	0.358485	0.771628	Gm9008	UP
ENSMUSG00000050708	3230.97	0.545104	0.163083	3.34249	0.000830295	0.0235804	Ftl1	UP
ENSMUSG00000032135	731.429	0.544614	0.158393	3.43837	0.000585231	0.0184376	Mcam	UP
ENSMUSG00000029360	5.64275	0.544402	0.853547	0.637812	0.523596	0.867405	Gm9754	UP
ENSMUSG00000045087	560.479	0.544249	0.146638	3.7115	0.000206033	0.00891264	S1pr5	UP
ENSMUSG00000109307	15.4766	0.544189	0.490587	1.10926	0.267317	0.697236	Gm44700	UP
ENSMUSG00000092626	8.96688	0.544001	0.502963	1.08159	0.279433	0.709123	9130230N09Rik	UP
ENSMUSG00000025083	433.52	0.543996	0.265359	2.05004	0.0403606	0.287289	Afap1l2	UP
ENSMUSG00000090075	9.17062	0.543681	0.806846	0.673835	0.500416	0.857049	Gm16251	UP
ENSMUSG00000000686	23.3161	0.543613	0.357179	1.52196	0.128018	0.516396	Abhd15	UP
ENSMUSG00000022602	5514.51	0.543507	0.315384	1.72332	0.0848305	0.421863	Arc	UP
ENSMUSG00000027078	141.293	0.54326	0.196314	2.7673	0.00565219	0.0865992	Ube2l6	UP
ENSMUSG00000032220	569.263	0.54323	0.173812	3.1254	0.00177565	0.0399033	Myo1e	UP
ENSMUSG00000080877	6.93614	0.543025	0.456552	1.18941	0.23428	0.663322	Rpl22-ps1	UP
ENSMUSG00000087543	27.8408	0.542878	0.260358	2.08512	0.0370586	0.273316	Gm16576	UP
ENSMUSG00000091383	8.90404	0.542834	0.701884	0.773395	0.439289	0.822764	Hist1h2al	UP
ENSMUSG00000040140	14.8774	0.542817	0.388882	1.39584	0.162762	0.574596	Tdrd6	UP
ENSMUSG00000026669	17.3476	0.542321	0.293096	1.85032	0.0642681	0.364027	Mcm10	UP
ENSMUSG00000085655	14.8563	0.5423	0.339005	1.59968	0.109669	0.481423	Gm15952	UP
ENSMUSG00000109603	4.47641	0.542259	0.701002	0.773548	0.439198	0.822764	Gm32389	UP
ENSMUSG00000038732	101.117	0.541962	0.180733	2.99869	0.00271139	0.0528103	Mboat1	UP
ENSMUSG00000108494	2.48563	0.541449	0.850383	0.636712	0.524312	0.86759	Gm45203	UP
ENSMUSG00000056031	13.6328	0.541234	0.432809	1.25051	0.211112	0.638436	9330154J02Rik	UP
ENSMUSG00000038618	38.6224	0.54115	0.253749	2.13262	0.0329563	0.256121	Rassf7	UP
ENSMUSG00000098057	4.04517	0.540757	0.600933	0.899863	0.368193	0.77742	Gm6283	UP
ENSMUSG00000019987	7.59529	0.540359	0.529298	1.0209	0.307303	0.730371	Arg1	UP
ENSMUSG00000105607	2.45788	0.540188	0.835004	0.646928	0.517678	0.865122	Gm43513	UP
ENSMUSG00000039985	9.5105	0.539857	0.459171	1.17572	0.239706	0.669892	Sinhcaf	UP
ENSMUSG00000025584	697.442	0.539735	0.172401	3.1307	0.00174391	0.0394615	Pde8a	UP
ENSMUSG00000021055	8.67436	0.539481	0.601317	0.897165	0.369631	0.777655	Esr2	UP
ENSMUSG00000031543	2250.97	0.53891	0.280205	1.92328	0.0544455	0.335387	Ank1	UP
ENSMUSG00000085795	964.373	0.538625	0.135143	3.98559	6.73115e-05	0.00389096	Zfp703	UP
ENSMUSG00000087268	3.3748	0.538267	0.661282	0.813974	0.41566	0.807377	Gm14486	UP
ENSMUSG00000065734	2.40867	0.537887	0.728159	0.738694	0.460093	0.835431	Snord49a	UP
ENSMUSG00000043501	4.59744	0.537656	0.644361	0.834402	0.404055	0.801651	Lgals2	UP
ENSMUSG00000097305	38.3062	0.537491	0.217672	2.46927	0.0135388	0.151864	Gm17276	UP
ENSMUSG00000042793	118.086	0.537238	0.142559	3.76853	0.000164214	0.00764354	Lgr6	UP
ENSMUSG00000073910	229.305	0.5372	0.23905	2.24723	0.0246255	0.215721	Mob3b	UP
ENSMUSG00000045625	338.201	0.537172	0.193	2.78327	0.00538137	0.0840265	Pigz	UP
ENSMUSG00000024985	184.088	0.537117	0.160799	3.3403	0.000836876	0.0236986	Tcf7l2	UP
ENSMUSG00000025789	153.419	0.536639	0.176251	3.04474	0.00232883	0.047736	St8sia2	UP
ENSMUSG00000029618	2.65773	0.5364	0.736515	0.728294	0.466434	0.838821	Ocm	UP
ENSMUSG00000042677	33.6242	0.53625	0.30456	1.76074	0.0782828	0.405359	Zc3h12a	UP
ENSMUSG00000089901	2.38981	0.53616	0.712982	0.751996	0.452053	0.830388	Gm8113	UP
ENSMUSG00000004864	22.426	0.536113	0.503476	1.06482	0.286956	0.714632	Mapk13	UP
ENSMUSG00000014503	6.0897	0.53572	0.532022	1.00695	0.313959	0.736718	Pkd2l2	UP
ENSMUSG00000068220	510.514	0.535631	0.229469	2.33422	0.0195841	0.188096	Lgals1	UP
ENSMUSG00000010066	1543	0.535578	0.215038	2.49062	0.0127519	0.145537	Cacna2d2	UP
ENSMUSG00000033590	50.5118	0.535495	0.341927	1.56611	0.117323	0.496449	Myo5c	UP
ENSMUSG00000090369	3.05641	0.53466	0.717164	0.745519	0.455958	0.832552	4933411K16Rik	UP
ENSMUSG00000043943	48.8424	0.534244	0.258939	2.0632	0.0390932	0.28237	Naalad2	UP
ENSMUSG00000030703	13.5264	0.533786	0.342041	1.56059	0.11862	0.500004	Gdpd3	UP
ENSMUSG00000032508	173.026	0.533784	0.172063	3.10226	0.00192047	0.0416332	Myd88	UP
ENSMUSG00000015133	118.551	0.53366	0.220469	2.42057	0.0154964	0.1645	Lrrk1	UP
ENSMUSG00000093629	26.5702	0.533614	0.271784	1.96337	0.049603	0.319534	Prox2os	UP
ENSMUSG00000027257	785.076	0.533542	0.139932	3.81286	0.000137369	0.0065816	Pacsin3	UP
ENSMUSG00000065191	2.56837	0.533506	0.733133	0.727707	0.466793	0.838821	Gm23458	UP
ENSMUSG00000071192	3.75658	0.533429	0.61704	0.864496	0.387315	0.790423	Wfikkn1	UP
ENSMUSG00000031775	2100.13	0.53319	0.161142	3.30882	0.000936896	0.0256775	Pllp	UP
ENSMUSG00000065608	10.4038	0.53305	0.427776	1.2461	0.212729	0.639549	Mirlet7c-2	UP
ENSMUSG00000041429	74.7997	0.532939	0.161492	3.30008	0.000966556	0.0261973	Nthl1	UP
ENSMUSG00000030513	915.46	0.532181	0.165866	3.20851	0.00133427	0.0324799	Pcsk6	UP
ENSMUSG00000044937	29.4367	0.53209	0.243158	2.18825	0.0286515	0.235396	Ttc41	UP
ENSMUSG00000025076	70.3454	0.531551	0.243909	2.1793	0.0293092	0.238693	Casp7	UP
ENSMUSG00000095079	3.69872	0.530716	0.745198	0.712181	0.476353	0.843898	Igha	UP
ENSMUSG00000024998	504.29	0.530409	0.189845	2.7939	0.0052077	0.0822985	Plce1	UP
ENSMUSG00000053268	7.86626	0.530179	0.436947	1.21337	0.224988	0.650573	Dspp	UP
ENSMUSG00000058669	5.42017	0.530177	0.504664	1.05055	0.293463	0.719648	Nkx2-9	UP
ENSMUSG00000002233	373.126	0.530007	0.165317	3.20601	0.00134591	0.032682	Rhoc	UP
ENSMUSG00000026605	29.6032	0.529953	0.246084	2.15354	0.0312759	0.247629	Cenpf	UP
ENSMUSG00000000673	14.1431	0.529944	0.377454	1.404	0.16032	0.570764	Haao	UP
ENSMUSG00000031504	47.0153	0.529934	0.3681	1.43965	0.149967	0.556793	Rab20	UP
ENSMUSG00000029177	36.1691	0.529863	0.292966	1.80862	0.0705108	0.384023	Cenpa	UP
ENSMUSG00000078247	33.3816	0.529615	0.423379	1.25092	0.210962	0.638309	Airn	UP
ENSMUSG00000086254	4.13388	0.529565	0.748212	0.707775	0.479085	0.845694	3100003L05Rik	UP
ENSMUSG00000006522	1141.49	0.529187	0.185972	2.84552	0.00443391	0.0739028	Itih3	UP
ENSMUSG00000027858	3616.28	0.529022	0.17794	2.97304	0.00294864	0.0559356	Tspan2	UP
ENSMUSG00000105389	11.0088	0.528912	0.389326	1.35853	0.174295	0.588957	BB187690	UP
ENSMUSG00000071647	383.334	0.528055	0.148247	3.56199	0.000368048	0.0132093	Eml3	UP
ENSMUSG00000024885	183.443	0.527812	0.163896	3.2204	0.00128011	0.031633	Aldh3b1	UP
ENSMUSG00000046814	11.3584	0.527555	0.364808	1.44612	0.148144	0.553867	Gchfr	UP
ENSMUSG00000032358	5.02067	0.527445	0.537567	0.981172	0.326508	0.748455	Fam83b	UP
ENSMUSG00000060441	12.4787	0.527364	0.324099	1.62717	0.103701	0.468232	Trim5	UP
ENSMUSG00000023940	4.80161	0.527149	0.626411	0.841538	0.400047	0.800093	Sgo1	UP
ENSMUSG00000079580	2.37565	0.52711	0.897688	0.587186	0.557079	0.881858	Tmem217	UP
ENSMUSG00000053279	1764.99	0.526581	0.230628	2.28325	0.0224157	0.203454	Aldh1a1	UP
ENSMUSG00000035455	21.2372	0.526371	0.290631	1.81113	0.0701208	0.383181	Fignl1	UP
ENSMUSG00000098758	11.5203	0.526329	0.690415	0.762337	0.445859	0.826746	7630403G23Rik	UP
ENSMUSG00000082922	6.62636	0.524972	0.462151	1.13593	0.255984	0.687066	Gm6939	UP
ENSMUSG00000051456	14.9684	0.524862	0.358357	1.46464	0.14302	0.543355	Hspb3	UP
ENSMUSG00000083344	3.80344	0.524534	0.602955	0.869939	0.384334	0.788449	Gm7363	UP
ENSMUSG00000048721	55.8367	0.524413	0.305939	1.71411	0.0865084	0.425453	Fndc9	UP
ENSMUSG00000048904	3.94073	0.524393	0.684599	0.765985	0.443685	0.825373	Neurog1	UP
ENSMUSG00000026321	124.421	0.524171	0.1875	2.79558	0.00518066	0.082136	Tnfrsf11a	UP
ENSMUSG00000063556	8.44436	0.524129	0.566514	0.925183	0.354871	0.76966	Gm10132	UP
ENSMUSG00000057440	120.613	0.52393	0.301189	1.73954	0.0819406	0.414804	Mpp7	UP
ENSMUSG00000011267	36.9911	0.523771	0.382006	1.37111	0.170342	0.584835	Zfp296	UP
ENSMUSG00000103280	43.3703	0.523629	0.271664	1.92749	0.0539189	0.333743	Gm37277	UP
ENSMUSG00000101335	24.8835	0.523608	0.32678	1.60232	0.109084	0.480409	Gm28229	UP
ENSMUSG00000074768	5.14904	0.523548	0.837128	0.62541	0.531702	0.871392	Bhmt	UP
ENSMUSG00000041000	891.293	0.522776	0.26606	1.96488	0.0494282	0.318826	Trim62	UP
ENSMUSG00000024013	196.62	0.522557	0.212494	2.45915	0.0139265	0.154578	Fgd2	UP
ENSMUSG00000082766	2.56374	0.522545	0.756374	0.690855	0.489656	0.852274	1700064H15Rik	UP
ENSMUSG00000086291	23.7177	0.522411	0.409024	1.27722	0.201526	0.626343	Gm15513	UP
ENSMUSG00000037946	299.351	0.521368	0.188505	2.76581	0.00567823	0.0868113	Fgd3	UP
ENSMUSG00000031740	114.395	0.521283	0.2877	1.8119	0.0700023	0.382747	Mmp2	UP
ENSMUSG00000074213	10.1338	0.521071	0.370732	1.40552	0.159867	0.570216	Gm10642	UP
ENSMUSG00000015745	910.307	0.521019	0.142719	3.65066	0.000261565	0.0104392	Plekho1	UP
ENSMUSG00000101942	5.67761	0.520922	0.61291	0.849916	0.395372	0.796659	Gm19582	UP
ENSMUSG00000059555	127.841	0.520756	0.217901	2.38987	0.0168541	0.173009	Tor4a	UP
ENSMUSG00000018479	2.63326	0.520704	0.734735	0.708697	0.478513	0.845149	1700125H20Rik	UP
ENSMUSG00000038151	21.0613	0.520647	0.297251	1.75154	0.0798525	0.408775	Prdm1	UP
ENSMUSG00000025257	15.1214	0.520177	0.301694	1.72419	0.0846743	0.42135	Ribc1	UP
ENSMUSG00000069893	14.5856	0.519975	0.442555	1.17494	0.240019	0.670216	9930111J21Rik1	UP
ENSMUSG00000049515	7.80976	0.51987	0.555883	0.935215	0.349678	0.765277	Espnl	UP
ENSMUSG00000058741	4.03828	0.51974	0.646152	0.804362	0.421188	0.811375	Prr19	UP
ENSMUSG00000006281	164.16	0.519587	0.185508	2.80089	0.00509623	0.0810548	Tep1	UP
ENSMUSG00000100084	5.17902	0.519448	0.493243	1.05313	0.292282	0.719236	2310068J16Rik	UP
ENSMUSG00000002147	374.774	0.519381	0.170735	3.04203	0.00234988	0.0478672	Stat6	UP
ENSMUSG00000017760	3848.59	0.518179	0.140122	3.69806	0.000217256	0.00924446	Ctsa	UP
ENSMUSG00000056738	32.9712	0.518071	0.21205	2.44315	0.0145597	0.158948	A730036I17Rik	UP
ENSMUSG00000030898	741.706	0.517793	0.420998	1.22992	0.218727	0.645342	Cckbr	UP
ENSMUSG00000029723	2739.61	0.517579	0.141195	3.6657	0.000246661	0.0100699	Tsc22d4	UP
ENSMUSG00000030088	1925.47	0.517348	0.135016	3.83175	0.000127237	0.00620233	Aldh1l1	UP
ENSMUSG00000020123	11.0015	0.517266	0.677559	0.763426	0.44521	0.82657	Avpr1a	UP
ENSMUSG00000001027	2.92267	0.516627	0.63453	0.814189	0.415537	0.807377	Scn4a	UP
ENSMUSG00000057337	104.84	0.516581	0.145018	3.56219	0.000367775	0.0132093	Chst3	UP
ENSMUSG00000045319	56.9751	0.516336	0.297883	1.73335	0.083033	0.417852	Proser2	UP
ENSMUSG00000109669	5.5905	0.515397	0.476854	1.08083	0.279774	0.709272	Gm45472	UP
ENSMUSG00000071537	12.3456	0.51526	0.36168	1.42463	0.154264	0.561773	Klrg2	UP
ENSMUSG00000040061	136.314	0.515177	0.252243	2.04239	0.0411133	0.28918	Plcb2	UP
ENSMUSG00000062175	32.1325	0.515166	0.22946	2.24513	0.0247601	0.21622	Tgif2	UP
ENSMUSG00000092090	58.0529	0.515096	0.344857	1.49365	0.135267	0.527395	Gm3294	UP
ENSMUSG00000107859	20.1722	0.514861	0.335291	1.53557	0.124645	0.509967	Gm30731	UP
ENSMUSG00000004040	1850.48	0.514307	0.120375	4.27255	1.93253e-05	0.00157791	Stat3	UP
ENSMUSG00000025787	12.8704	0.514077	0.32977	1.55889	0.119022	0.50078	Tgm4	UP
ENSMUSG00000020908	65.2127	0.513767	0.399434	1.28624	0.19836	0.623047	Myh3	UP
ENSMUSG00000009185	2.59034	0.51374	0.888824	0.578	0.563264	0.883461	Ccl8	UP
ENSMUSG00000022070	33.9461	0.513606	0.259633	1.9782	0.0479062	0.314008	Bora	UP
ENSMUSG00000026173	542.509	0.513574	0.121654	4.2216	2.42574e-05	0.00187272	Plcd4	UP
ENSMUSG00000017009	2398.1	0.513495	0.163687	3.13705	0.00170654	0.0387951	Sdc4	UP
ENSMUSG00000043029	33.5086	0.513464	0.237454	2.16237	0.0305896	0.245036	Trpv3	UP
ENSMUSG00000083826	4.48828	0.513309	0.577408	0.888989	0.374009	0.78052	Gm13039	UP
ENSMUSG00000099686	3.70234	0.513048	0.690263	0.743265	0.457321	0.834132	Gm29460	UP
ENSMUSG00000039193	4.07122	0.512917	0.679514	0.754829	0.450352	0.82927	Nlrc4	UP
ENSMUSG00000029490	18.9708	0.512833	0.252847	2.02824	0.0425359	0.294952	Mfsd7a	UP
ENSMUSG00000042804	375.91	0.512823	0.204427	2.50859	0.0121215	0.14097	Gpr153	UP
ENSMUSG00000015653	525.47	0.512291	0.310663	1.64903	0.0991423	0.458098	Steap2	UP
ENSMUSG00000079057	251.037	0.511847	0.143655	3.56303	0.000366599	0.0132056	Cyp4v3	UP
ENSMUSG00000021939	22449.8	0.511526	0.137279	3.72618	0.000194403	0.00856072	Ctsb	UP
ENSMUSG00000033016	237.023	0.511522	0.16756	3.05277	0.00226737	0.0469676	Nfatc1	UP
ENSMUSG00000083394	9.16651	0.511423	0.417461	1.22508	0.220545	0.646614	Gm11703	UP
ENSMUSG00000032501	437.978	0.511413	0.186866	2.73679	0.00620416	0.0925241	Trib1	UP
ENSMUSG00000030844	872.14	0.510946	0.164408	3.10779	0.00188494	0.0413168	Rgs10	UP
ENSMUSG00000026185	9361.3	0.510928	0.18318	2.78921	0.00528374	0.0828985	Igfbp5	UP
ENSMUSG00000043832	21.2363	0.510884	0.301659	1.69358	0.0903449	0.434598	Clec4a3	UP
ENSMUSG00000036334	125.12	0.510392	0.130726	3.90429	9.45008e-05	0.00495144	Igsf10	UP
ENSMUSG00000054717	98.8984	0.510306	0.134724	3.78777	0.000152003	0.00719481	Hmgb2	UP
ENSMUSG00000027833	8.88135	0.510175	0.627232	0.813374	0.416003	0.807377	Shox2	UP
ENSMUSG00000089662	8.37808	0.510167	0.370494	1.37699	0.168515	0.582556	Gm14057	UP
ENSMUSG00000058740	1818.34	0.510163	0.268703	1.89861	0.0576157	0.34507	Kcnt1	UP
ENSMUSG00000105283	2.82783	0.510156	0.733424	0.695582	0.486691	0.850622	Gm33370	UP
ENSMUSG00000041669	73.5692	0.510136	0.190945	2.67164	0.00754821	0.104533	Prima1	UP
ENSMUSG00000073982	1184.16	0.509958	0.147369	3.46041	0.000539354	0.0174697	Rhog	UP
ENSMUSG00000006398	24.3779	0.509828	0.27868	1.82943	0.0673346	0.373716	Cdc20	UP
ENSMUSG00000038523	4.86095	0.509454	0.578283	0.880977	0.37833	0.783628	1700003F12Rik	UP
ENSMUSG00000103046	15.13	0.509198	0.329582	1.54498	0.122351	0.506941	Gm37309	UP
ENSMUSG00000020486	6588.74	0.50884	0.166972	3.04746	0.00230784	0.0474548	2021-09-04	UP
ENSMUSG00000052593	477.651	0.508493	0.133084	3.82083	0.000133002	0.00643532	Adam17	UP
ENSMUSG00000039653	2.93816	0.508417	0.7732	0.657549	0.510828	0.862575	Baat	UP
ENSMUSG00000026683	73.7227	0.508339	0.293727	1.73065	0.0835141	0.418955	Nuf2	UP
ENSMUSG00000082399	4.24901	0.508189	0.634724	0.800646	0.423337	0.812362	Gm14036	UP
ENSMUSG00000097666	12.347	0.507887	0.409622	1.23989	0.215015	0.641175	A330094K24Rik	UP
ENSMUSG00000097761	5.53196	0.507728	0.444286	1.1428	0.253123	0.682941	4930534D22Rik	UP
ENSMUSG00000108854	5.59519	0.507627	0.522549	0.971443	0.331328	0.751557	D830036C21Rik	UP
ENSMUSG00000030510	7.26789	0.507355	0.4482	1.13198	0.257642	0.689938	Cers3	UP
ENSMUSG00000030666	4.7745	0.507229	0.652364	0.777524	0.43685	0.821385	Calcb	UP
ENSMUSG00000030208	70.0049	0.507126	0.354532	1.43041	0.1526	0.560364	Emp1	UP
ENSMUSG00000028750	5.31773	0.507074	0.472275	1.07368	0.282964	0.71135	Pla2g2c	UP
ENSMUSG00000053559	31.9133	0.506842	0.222121	2.28182	0.0224997	0.203745	Smagp	UP
ENSMUSG00000030148	14.4796	0.506757	0.359431	1.40989	0.158573	0.567592	Clec4a2	UP
ENSMUSG00000085614	29.4456	0.506091	0.285594	1.77206	0.0763842	0.3999	1700123M08Rik	UP
ENSMUSG00000092492	17.8519	0.505708	0.314077	1.61014	0.107368	0.477246	B230208B08Rik	UP
ENSMUSG00000026237	4.51994	0.505628	0.605209	0.835461	0.403458	0.801651	Nmur1	UP
ENSMUSG00000049103	6.0889	0.505486	0.468809	1.07823	0.280929	0.710059	Ccr2	UP
ENSMUSG00000028497	84.7685	0.505396	0.307112	1.64564	0.0998375	0.459792	Hacd4	UP
ENSMUSG00000027580	125.719	0.505369	0.231227	2.18559	0.0288453	0.23631	Helz2	UP
ENSMUSG00000071573	24.1604	0.505159	0.344525	1.46625	0.142581	0.542422	Rnls	UP
ENSMUSG00000087213	5.45145	0.504703	0.452421	1.11556	0.26461	0.696107	2810408I11Rik	UP
ENSMUSG00000027965	858.786	0.504693	0.231195	2.18298	0.0290376	0.237488	Olfm3	UP
ENSMUSG00000084929	2.53956	0.504678	0.757068	0.666622	0.505014	0.859171	Foxo6os	UP
ENSMUSG00000107749	2.89261	0.504506	0.645334	0.781775	0.434347	0.819862	Gm44321	UP
ENSMUSG00000064417	3.41916	0.504496	0.598012	0.843622	0.39888	0.799624	DQ267102	UP
ENSMUSG00000026347	349.582	0.504408	0.286256	1.76209	0.0780546	0.404951	Tmem163	UP
ENSMUSG00000020734	1403.01	0.504361	0.249141	2.0244	0.0429288	0.296836	Grin2c	UP
ENSMUSG00000097296	20.9275	0.504301	0.294297	1.71358	0.086606	0.425453	Gm26532	UP
ENSMUSG00000062300	200.458	0.504049	0.158437	3.18139	0.00146569	0.0345771	Nectin2	UP
ENSMUSG00000079051	4.69834	0.503918	0.527305	0.955649	0.33925	0.756792	Vinac1	UP
ENSMUSG00000026012	4.41095	0.503789	0.641338	0.785527	0.432145	0.818712	Cd28	UP
ENSMUSG00000028680	279.179	0.502905	0.140858	3.5703	0.000356577	0.0129398	Plk3	UP
ENSMUSG00000097007	2.7166	0.50226	0.636346	0.789286	0.429945	0.817337	4930432B10Rik	UP
ENSMUSG00000001552	1597.67	0.50188	0.170397	2.94536	0.00322582	0.0598403	Jup	UP
ENSMUSG00000042644	179.022	0.501734	0.280047	1.79161	0.0731958	0.390936	Itpr3	UP
ENSMUSG00000106218	14.4302	0.501697	0.706308	0.710308	0.477513	0.844721	Gm43713	UP
ENSMUSG00000102059	29.835	0.50136	0.251014	1.99734	0.0457885	0.307074	Gm20257	UP
ENSMUSG00000092748	2.6413	0.501313	0.702067	0.714053	0.475194	0.843241	Gm22175	UP
ENSMUSG00000083649	5.68952	0.501292	0.446741	1.12211	0.261817	0.693651	Rasl2-9	UP
ENSMUSG00000039252	2782.63	0.501258	0.262777	1.90754	0.0564501	0.341103	Lgi2	UP
ENSMUSG00000060224	93.7854	0.50115	0.286382	1.74993	0.0801296	0.409338	Pyroxd2	UP
ENSMUSG00000024677	26.7549	0.500816	0.272472	1.83805	0.0660555	0.370228	Ms4a6b	UP
ENSMUSG00000015396	578.138	0.500722	0.171798	2.91459	0.00356154	0.0639984	Cd83	UP
ENSMUSG00000052135	574.89	-0.500573	0.268122	-1.86696	0.0619072	0.357499	Foxo6	DN
ENSMUSG00000029661	255.229	-0.500599	0.471805	-1.06103	0.288676	0.716013	Col1a2	DN
ENSMUSG00000024873	10125.5	-0.500708	0.12012	-4.16839	3.06756e-05	0.00222589	Cnih2	DN
ENSMUSG00000070601	5.22517	-0.501729	0.527333	-0.951446	0.341378	0.759238	Vmn2r84	DN
ENSMUSG00000076269	4.83227	-0.502047	0.644039	-0.779529	0.435668	0.820899	Mir374b	DN
ENSMUSG00000026604	329.504	-0.502447	0.205154	-2.44912	0.0143207	0.157667	Ptpn14	DN
ENSMUSG00000085495	3.8614	-0.503222	0.52869	-0.951828	0.341184	0.759134	Gm16796	DN
ENSMUSG00000043088	18.6345	-0.503738	0.582059	-0.865443	0.386796	0.790123	Il17re	DN
ENSMUSG00000030543	13.2073	-0.504204	0.351903	-1.43279	0.151917	0.559134	Mesp2	DN
ENSMUSG00000085386	10.7043	-0.504237	0.420218	-1.19994	0.230163	0.657474	Gm13630	DN
ENSMUSG00000040046	14.8668	-0.504271	0.405549	-1.24343	0.21371	0.640542	Tph1	DN
ENSMUSG00000097946	4.66568	-0.504273	0.501222	-1.00609	0.314373	0.736809	Gm8343	DN
ENSMUSG00000069085	2.35788	-0.504472	0.79868	-0.631632	0.527627	0.869221	Dytn	DN
ENSMUSG00000030559	48.9787	-0.504997	0.411782	-1.22637	0.220059	0.64649	Rab38	DN
ENSMUSG00000082872	6.18829	-0.505215	0.498952	-1.01255	0.311274	0.734282	Gm15773	DN
ENSMUSG00000094910	5264.1	-0.505339	0.148496	-3.40306	0.00066636	0.0202136	D430019H16Rik	DN
ENSMUSG00000026589	21.7649	-0.505392	0.357724	-1.4128	0.157715	0.566532	Sec16b	DN
ENSMUSG00000052125	819.222	-0.505469	0.158524	-3.18859	0.00142969	0.0340421	F730043M19Rik	DN
ENSMUSG00000051149	11.3242	-0.505566	0.435201	-1.16168	0.245364	0.674827	Adnp	DN
ENSMUSG00000048373	14.278	-0.506329	0.617347	-0.820169	0.41212	0.805495	Fgfbp1	DN
ENSMUSG00000031255	44.6393	-0.506727	0.428525	-1.18249	0.237011	0.66683	Sytl4	DN
ENSMUSG00000067594	254.315	-0.507409	0.282963	-1.7932	0.0729412	0.390108	Krt77	DN
ENSMUSG00000097675	36.2906	-0.508279	0.228811	-2.22139	0.0263245	0.224577	1700101I11Rik	DN
ENSMUSG00000047531	5.39442	-0.508546	0.600658	-0.846648	0.397192	0.798212	Rtp2	DN
ENSMUSG00000105811	5.54902	-0.508739	0.752895	-0.675711	0.499224	0.856855	Gm42707	DN
ENSMUSG00000098235	3.14487	-0.50874	0.754552	-0.674228	0.500166	0.857049	Gm7497	DN
ENSMUSG00000031766	3.1121	-0.508807	0.64566	-0.788041	0.430673	0.81768	Slc12a3	DN
ENSMUSG00000069378	8.76481	-0.509438	0.590902	-0.862135	0.388613	0.791433	Prdm6	DN
ENSMUSG00000100005	11.4938	-0.509667	0.45477	-1.12071	0.26241	0.694201	B130024G19Rik	DN
ENSMUSG00000003032	120.555	-0.509693	0.155574	-3.27622	0.00105207	0.0275117	Klf4	DN
ENSMUSG00000020848	3313.98	-0.510241	0.2059	-2.4781	0.0132085	0.149356	Doc2b	DN
ENSMUSG00000007805	24.4692	-0.510384	0.333165	-1.53193	0.125541	0.511636	Twist2	DN
ENSMUSG00000025128	1707.03	-0.511109	0.18184	-2.81076	0.00494248	0.0796487	Bhlhe22	DN
ENSMUSG00000109853	15.1401	-0.511135	0.300939	-1.69847	0.089419	0.432368	Gm33045	DN
ENSMUSG00000059412	93.633	-0.511171	0.187348	-2.72846	0.0063631	0.0942489	Fxyd2	DN
ENSMUSG00000092368	95.8614	-0.511212	0.323355	-1.58096	0.113887	0.49058	A930015D03Rik	DN
ENSMUSG00000070645	6.58403	-0.51152	0.706938	-0.723572	0.469328	0.840289	Ren1	DN
ENSMUSG00000062778	31.6589	-0.511611	0.313001	-1.63453	0.102147	0.465289	Chia1	DN
ENSMUSG00000026828	3.52127	-0.511624	0.654487	-0.781718	0.434381	0.819862	Galnt5	DN
ENSMUSG00000020635	896.331	-0.511631	0.122909	-4.16269	3.14525e-05	0.00226596	Fkbp1b	DN
ENSMUSG00000098108	3.1911	-0.511634	0.740635	-0.690805	0.489688	0.852274	Gm27008	DN
ENSMUSG00000001506	172.518	-0.512244	0.270109	-1.89643	0.0579029	0.345965	Col1a1	DN
ENSMUSG00000027994	89.9277	-0.512753	0.243272	-2.10773	0.035054	0.265322	Mcub	DN
ENSMUSG00000033498	55.7244	-0.513239	0.277386	-1.85027	0.064275	0.364027	Strc	DN
ENSMUSG00000072902	7.54417	-0.514214	0.409929	-1.2544	0.209697	0.636431	Gm10435	DN
ENSMUSG00000090136	7.9148	-0.51425	0.436215	-1.17889	0.238441	0.668168	Gm10177	DN
ENSMUSG00000036446	82.2067	-0.515036	0.343785	-1.49813	0.134099	0.526191	Lum	DN
ENSMUSG00000023886	794.359	-0.515822	0.286217	-1.80221	0.0715129	0.386021	Smoc2	DN
ENSMUSG00000090625	84.512	-0.515944	0.283104	-1.82245	0.0683866	0.378133	Gm20721	DN
ENSMUSG00000005677	6.78895	-0.516201	0.430779	-1.1983	0.230802	0.657983	Nr1i3	DN
ENSMUSG00000105664	3.48088	-0.516318	0.692042	-0.746079	0.45562	0.832454	Gm42797	DN
ENSMUSG00000108372	7.38073	-0.51663	0.60802	-0.849692	0.395496	0.796659	Gm45124	DN
ENSMUSG00000012705	6.77832	-0.516811	0.440361	-1.17361	0.240552	0.670757	Retn	DN
ENSMUSG00000043794	5.39989	-0.51723	0.484582	-1.06737	0.285803	0.713452	D830025C05Rik	DN
ENSMUSG00000048251	4144.99	-0.517401	0.221318	-2.33781	0.019397	0.187243	Bcl11b	DN
ENSMUSG00000107479	3.20699	-0.517585	0.62876	-0.823184	0.410404	0.804622	2610300M13Rik	DN
ENSMUSG00000108849	2.97233	-0.517703	1.32897	-0.389552	0.696868	0.932911	Gm35147	DN
ENSMUSG00000029123	206.795	-0.518027	0.199284	-2.59944	0.00933771	0.118897	Stk32b	DN
ENSMUSG00000085611	7.75371	-0.518158	0.445276	-1.16368	0.244555	0.673548	Ap3s1-ps1	DN
ENSMUSG00000064945	2.53375	-0.51818	0.817279	-0.63403	0.526061	0.868391	Rny3	DN
ENSMUSG00000024883	2294.63	-0.518434	0.149909	-3.45832	0.000543557	0.0175768	Rin1	DN
ENSMUSG00000087293	2.4955	-0.518551	0.774348	-0.669661	0.503074	0.858507	Gm14341	DN
ENSMUSG00000082013	2.66251	-0.519076	0.699846	-0.741701	0.458268	0.834802	Gm13216	DN
ENSMUSG00000097876	9.1134	-0.519177	0.460345	-1.1278	0.259404	0.690946	Gm16892	DN
ENSMUSG00000054999	3.01904	-0.519351	0.880862	-0.589595	0.555462	0.881108	Naaladl1	DN
ENSMUSG00000084038	5.09162	-0.519478	0.558965	-0.929356	0.352705	0.768468	Gm11295	DN
ENSMUSG00000086043	5.04154	-0.519526	0.482422	-1.07691	0.281519	0.710174	Gm12473	DN
ENSMUSG00000094185	2.53438	-0.519745	0.726322	-0.715585	0.474248	0.842478	Gm5445	DN
ENSMUSG00000102559	26.8848	-0.520704	0.346693	-1.50192	0.133119	0.524893	Gm37570	DN
ENSMUSG00000030583	5848.88	-0.520871	0.207378	-2.51169	0.0120153	0.140465	Sipa1l3	DN
ENSMUSG00000073164	25.535	-0.52096	0.396221	-1.31482	0.188569	0.608614	2410018L13Rik	DN
ENSMUSG00000019831	13293.3	-0.521168	0.127588	-4.08477	4.41199e-05	0.00289155	Wasf1	DN
ENSMUSG00000049414	17.7634	-0.521235	0.27805	-1.8746	0.0608472	0.354553	Gm5417	DN
ENSMUSG00000039109	20.8157	-0.521252	0.51314	-1.01581	0.309721	0.731741	F13a1	DN
[truncated: 764 more rows]

## Sheet: Upstream regulator analysis
Table S1: Ingenuity Pathway Analysis upstream regulator prediction for differentially expressed genes (DEGs) upregulated in P301S hippocampi
Upstream Regulator	Molecule Type	p-value of overlap	Target Molecules in Dataset	Mechanistic Network
STAT1	transcription regulator	3.4e-77	B2M,BST2,CASP4,CCL2,CCL5,CD274,CD86,CDKN1A,CIITA,CXCL10,CXCL9,DDX60,EIF2AK2,EPSTI1,FCGR1A,GBP2,GBP4,GBP6,HERC6,HLA-DQA1,ICAM1,IFI30,IFI44,IFI44L,IFIH1,IFIT3,IFITM3,IRF7,IRF8,IRF9,ISG15,MX1,NLRC5,OAS1,OAS2,OAS3,OASL,PARP9,PSMB8,PSMB9,RNF213,RSAD2,RTP4,SOCS3,SP110,TAP1,USP18,XAF1,ZBP1	58 (7)
Interferon alpha	group	4.64e-70	B2M,BST2,CCL2,CCL5,CD274,CD69,CD86,CDKN1A,CIITA,CSF2RB,CXCL10,CXCL9,DHX58,EIF2AK2,EPSTI1,FCGR1A,GBP2,GBP6,HERC6,HLA-A,ICAM1,IFI44,IFI44L,IFIH1,IFIT3,IFITM3,IRF7,IRF8,IRF9,ISG15,MX1,OAS1,OAS2,OAS3,PARP14,PARP9,PSMB8,PSMB9,RNF213,RSAD2,RTP4,SLAMF7,SOCS3,SP110,TAP1,UBA7,USP18,ZBP1	56 (4)
IFNA2	cytokine	2.72e-62	B2M,BST2,CCL2,CCL5,CD274,CD69,CD86,CDKN1A,CXCL10,CXCL9,DDX60,EIF2AK2,GBP2,GBP4,HERC6,HLA-A,IFI44,IFI44L,IFIH1,IFIT3,IFITM3,IRF7,IRF9,ISG15,LGALS3BP,MX1,OAS1,OAS2,OAS3,PARP9,RSAD2,SOCS3,SP110,TAP1,TRIM14,UBA7,USP18,XAF1,ZBP1	51 (3)
IFNG	cytokine	1.34e-54	B2M,BST2,CASP4,CCL2,CCL5,CD274,CD74,CD86,CDKN1A,CIITA,CSF2RB,CXCL10,CXCL9,DDX60,EIF2AK2,FCGR1A,GBP2,GBP4,GBP6,HERC6,HLA-A,HLA-DQA1,ICAM1,IFI30,IFI44,IFI44L,IFIH1,IFIT3,IFITM3,IRF7,IRF8,IRF9,ISG15,LGALS3BP,MX1,NLRC5,OAS1,OAS2,OAS3,OASL,PARP14,PARP9,PSMB8,PSMB9,PTPN6,RSAD2,RTP4,SOCS3,SP110,TAP1,TNFAIP2,USP18,XAF1	60 (11)
Ifnar	group	2.55e-54	B2M,CCL2,CCL5,CD274,CD74,CD86,CXCL10,EIF2AK2,GBP2,HLA-A,IFIH1,IFIT3,IFITM3,IRF7,IRF8,IRF9,ISG15,NLRC5,OAS1,OAS2,OASL,PSMB8,PSMB9,RNF213,RSAD2,TAP1,USP18,XAF1,ZBP1	51 (7)
IRF7	transcription regulator	2.11e-52	CASP4,CCL5,CD69,CXCL10,CXCL9,DHX58,FCGR1A,GBP4,IFI44,IFI44L,IFIH1,IFIT3,IFITM3,IRF7,IRF8,IRF9,ISG15,MX1,OAS1,OAS2,OAS3,OASL,PARP14,PSMB8,PSMB9,RSAD2,RTP4,TAP1,UBA7,USP18,XAF1,ZBP1	39 (2)
STAT3	transcription regulator	2.32e-51	BST2,CASP4,CCL2,CCL5,CD274,CD74,CD86,CDKN1A,CIITA,CXCL10,CXCL9,EIF2AK2,FCGR1A,GBP2,GBP6,HERC6,HLA-A,HLA-DQA1,ICAM1,IFI30,IFI44,IFIH1,IFIT3,IFITM3,IRF7,IRF9,ISG15,MX1,OAS1,OAS2,OAS3,OASL,PSMB8,PSMB9,PTPN6,RSAD2,SOCS3,SP110,TAP1,TRIM14,USP18,XAF1	58 (16)
poly rI:rC-RNA	biologic drug	5.34e-50	B2M,BST2,CCL2,CCL5,CD274,CD69,CD74,CD86,CXCL10,CXCL9,DDX60,DHX58,EIF2AK2,FCGR1A,GBP2,GBP6,HLA-A,ICAM1,IFI44,IFIH1,IFIT3,IFITM3,IRF7,IRF9,ISG15,MX1,NLRC5,OAS1,OAS2,OAS3,OASL,PARP14,PSMB8,PSMB9,RSAD2,SOCS3,TAP1,TNFAIP2,USP18,ZBP1	52 (14)
IFNL1	cytokine	3.4e-48	BST2,CXCL10,CXCL9,DDX60,EIF2AK2,HERC6,IFI44,IFI44L,IFIH1,IFIT3,IFITM3,IRF9,ISG15,LGALS3BP,MX1,OAS1,OAS2,OAS3,OASL,PSMB9,RSAD2,RTP4,SP110,TRIM14,USP18,XAF1
IFN Beta	group	1.08e-43	BST2,CASP4,CCL5,CD274,CD69,CD74,CD86,CDKN1A,CXCL10,EIF2AK2,HLA-A,IFI44,IFIH1,IFIT3,IRF7,IRF9,ISG15,MX1,OAS1,OAS2,OAS3,OASL,RSAD2,TRIM14,USP18,XAF1,ZBP1	59 (12)
IRF1	transcription regulator	1.59e-42	B2M,CCL2,CCL5,CD274,CDKN1A,CIITA,CXCL10,EIF2AK2,GBP2,IFI44,IFI44L,IFIH1,IFIT3,IFITM3,IRF7,IRF9,ISG15,MX1,OAS1,OAS2,OAS3,OASL,PSMB8,PSMB9,RSAD2,SP110,TAP1,XAF1	60 (9)
IRF3	transcription regulator	1.6e-41	B2M,CCL2,CCL5,CD274,CD69,CD86,CXCL10,DDX60,DHX58,EIF2AK2,FCGR1A,IFI44,IFI44L,IFIH1,IFIT3,IFITM3,IRF7,ISG15,NLRC5,OAS1,OAS2,OAS3,OASL,PARP14,RSAD2,TAP1,USP18,ZBP1	44 (7)
PNPT1	enzyme	8.4e-40	CCL5,CDKN1A,CXCL10,EIF2AK2,GBP2,GBP4,GBP6,IFI44,IFIH1,IFIT3,IRF7,ISG15,LGALS3BP,OAS1,PARP14,PARP9,RNF213,RTP4,USP18,XAF1
IFNB1	cytokine	1.34e-38	BST2,CCL2,CCL5,CD274,CD86,CDKN1A,CXCL10,CXCL9,DHX58,EIF2AK2,GBP2,GBP4,GBP6,HLA-A,IFIH1,IFIT3,IRF7,IRF9,ISG15,MX1,OAS1,OAS2,PARP14,RSAD2,TRIM14,UBA7,USP18,XAF1,ZBP1	55 (4)
TRIM24	transcription regulator	5.55e-38	CCL5,CXCL10,DDX60,DHX58,EPSTI1,GBP2,GBP4,HERC6,IFI44,IFIH1,IFIT3,IRF7,IRF9,ISG15,LGALS3BP,OAS1,OASL,PSMB8,PSMB9,RTP4,TAP1,UBA7,USP18
lipopolysaccharide	chemical drug	2.06e-37	CASP4,CCL2,CCL5,CD274,CD69,CD74,CD86,CDKN1A,CIITA,CSF2RB,CXCL10,CXCL9,DDX60,DHX58,EIF2AK2,GBP2,GBP4,GBP6,HLA-A,HLA-DQA1,ICAM1,IFI44,IFI44L,IFIH1,IFIT3,IRF7,IRF8,IRF9,ISG15,LGALS3BP,MX1,NLRC5,OAS1,OAS2,OAS3,OASL,PARP14,PARP9,PSMB8,PSMB9,RSAD2,SLAMF7,SOCS3,TAP1,TNFAIP2,USP18,XAF1	58 (17)
PRL	cytokine	3.19e-37	B2M,BST2,CCL2,CD69,CDKN1A,CXCL10,CXCL9,DHX58,EIF2AK2,EPSTI1,HERC6,IFI44,IFI44L,IFIH1,IFIT3,IRF7,IRF9,ISG15,OAS1,OAS2,OAS3,PARP14,RSAD2,SOCS3,SP110,TRIM14,USP18,XAF1	58 (6)
IFNAR1	transmembrane receptor	1e-36	B2M,CCL5,CD274,CD86,CIITA,CXCL10,EIF2AK2,GBP4,HLA-A,IFI44,IFIH1,IFIT3,IRF7,ISG15,OAS1,OAS2,OAS3,OASL,RSAD2,RTP4,SOCS3,TNFAIP2,USP18,XAF1	59 (14)
RNY3	other	1.61e-35	CXCL10,DDX60,EPSTI1,IFI44,IFI44L,IFIT3,IFITM3,ISG15,MX1,OAS1,OAS2,OAS3,OASL,RSAD2,RTP4,XAF1
STAT2	transcription regulator	4.37e-33	CCL5,CD86,CIITA,CXCL10,GBP6,IFIT3,IRF7,IRF9,ISG15,MX1,OAS1,OAS2,PSMB8,RSAD2,RTP4,SOCS3,USP18,ZBP1	57 (10)
resiquimod	chemical drug	1.18e-31	BST2,CASP4,CCL2,CCL5,CD86,CIITA,CXCL10,CXCL9,DDX60,DHX58,EIF2AK2,FCGR1A,ICAM1,IFI44L,IFIT3,IFITM3,IRF7,IRF9,ISG15,MX1,NLRC5,OAS1,OAS2,OAS3,OASL	58 (12)
SIRT1	transcription regulator	5.42e-31	CCL5,CD74,CDKN1A,DDX60,DHX58,GBP6,HLA-A,HLA-DQA1,ICAM1,IFI44,IFIT3,IFITM3,IRF7,LGALS3BP,NLRC5,OAS1,OAS2,PARP14,PSMB9,RNF213,RSAD2,RTP4,SOCS3,SP110,TAP1,UBA7,USP18
Ifn	group	5.55e-31	B2M,CD69,CD86,CXCL10,DHX58,EIF2AK2,HLA-A,ICAM1,IFIH1,IFITM3,IRF7,IRF8,ISG15,MX1,OAS2,OAS3,OASL,RSAD2,TAP1,ZBP1	30 (4)
IL4	cytokine	5.62e-30	CCL2,CCL5,CD274,CD69,CD74,CD86,CDKN1A,CIITA,CSF2RB,CXCL10,CXCL9,DHX58,EIF2AK2,GBP2,GBP6,ICAM1,IFI30,IFI44,IFI44L,IFIH1,IFIT3,IFITM3,IRF7,IRF8,IRF9,ISG15,LGALS3BP,OAS3,OASL,PSMB8,RNF213,SLAMF7,SOCS3,ZBP1	45 (16)
MAPK1	kinase	5.95e-30	BST2,CCL2,CCL5,CD69,CDKN1A,EIF2AK2,GBP2,IFI30,IFI44,IFIH1,IFIT3,IFITM3,IRF7,IRF9,ISG15,LGALS3BP,OAS1,OAS2,OAS3,OASL,PSMB8,PSMB9,SP110,TAP1,TRIM14,USP18	58 (6)
IL27	cytokine	3.06e-29	B2M,BST2,CCL2,CCL5,CD274,CD69,CD74,CD86,CIITA,CXCL10,CXCL9,EIF2AK2,GBP2,HLA-A,HLA-DQA1,ICAM1,MX1,OAS1,SOCS3,TAP1	49 (20)
TLR3	transmembrane receptor	4.88e-29	CCL2,CCL5,CD274,CD69,CD86,CXCL10,DHX58,EIF2AK2,GBP2,GBP4,ICAM1,IFI44,IFI44L,IFIH1,IFIT3,IRF7,ISG15,MX1,OAS1,OASL,RSAD2,SOCS3,USP18	49 (12)
ACKR2	G-protein coupled receptor	8.72e-29	CCL5,CXCL10,DDX60,DHX58,EIF2AK2,IFI44,IFIT3,IRF7,ISG15,OAS1,OAS2,OAS3,OASL,RSAD2,USP18
SOCS1	other	1.45e-27	CCL2,CD69,CD86,CDKN1A,CIITA,CXCL10,GBP6,ICAM1,IFI44,IFIH1,IFIT3,IRF7,ISG15,MX1,OAS1,OAS2,RSAD2,SOCS3,USP18	54 (15)
RC3H1	enzyme	3.64e-27	BST2,CCL2,CCL5,IFI30,IFI44,IFI44L,IFIT3,IFITM3,IRF9,ISG15,MX1,OAS1,OAS2,OAS3,PARP9,RSAD2
RNASEH2A	enzyme	9.57e-27	CXCL10,GBP2,IFI44,IFIH1,IFIT3,IFITM3,IRF7,IRF9,ISG15,OAS1,OASL,PARP9,RSAD2,USP18
E. coli B4 lipopolysaccharide	chemical toxicant	1.46e-26	CCL2,CCL5,CD274,CD86,CXCL10,CXCL9,FCGR1A,GBP2,GBP4,HLA-A,ICAM1,IFIT3,IFITM3,PARP9,PSMB8,PTPN6,RSAD2,RTP4,SOCS3,TAP1,USP18,ZBP1	51 (19)
IFNA1/IFNA13	cytokine	1.66e-26	CD274,CD69,CD86,CXCL10,CXCL9,DHX58,EIF2AK2,IFIH1,IRF7,ISG15,MX1,OAS1,OAS2,RSAD2,ZBP1	51 (4)
IL1RN	cytokine	2.12e-26	CCL2,CIITA,HERC6,ICAM1,IFI44,IFI44L,IFIH1,IFIT3,IRF7,IRF9,MX1,OAS1,OAS2,OAS3,OASL,RSAD2,RTP4,USP18
PML	transcription regulator	3.25e-26	BST2,CDKN1A,CIITA,DDX60,EPSTI1,HERC6,IFI44,IFI44L,IFIH1,IFIT3,IRF7,ISG15,MX1,OAS1,OAS2,OAS3,PSMB8,PSMB9,TAP1
TLR7	transmembrane receptor	1.18e-25	CCL2,CCL5,CD274,CD69,CD86,CDKN1A,CXCL10,CXCL9,ICAM1,IFI44,IFI44L,IFIT3,IRF7,IRF9,ISG15,MX1,OAS2,OAS3,PTPN6,RSAD2	59 (19)
tretinoin	chemical - endogenous mammalian	1.2e-25	CCL2,CD274,CD74,CD86,CDKN1A,CXCL10,DDX60,DHX58,EIF2AK2,GBP4,HLA-A,ICAM1,IFI44,IFI44L,IFIH1,IFIT3,IRF9,ISG15,LGALS3BP,OAS1,OAS2,OAS3,OASL,PARP14,PARP9,PSMB8,PSMB9,RNF213,RTP4,SLAMF7,SP110,TAP1,TNFAIP2,UBA7,USP18,XAF1
IRF9	transcription regulator	1.8e-25	CD69,CIITA,CXCL10,GBP6,IFIT3,IFITM3,IRF7,IRF8,ISG15,MX1,OAS2,RTP4,SOCS3,ZBP1	50 (3)
TGM2	enzyme	3.57e-25	CCL2,CD74,CD86,CXCL10,DDX60,IFIT3,IRF9,OAS1,OAS2,OAS3,OASL,PARP14,PARP9,RNF213,SLAMF7,SP110,TAP1,TNFAIP2,UBA7,XAF1
CpG ODN 2006	chemical reagent	5.99e-25	CCL2,CCL5,CD86,CXCL10,CXCL9,ICAM1,IFI44,IFI44L,IFIH1,IFIT3,IRF7,IRF9,MX1,OAS1,OASL,RSAD2	58 (15)
STAT6	transcription regulator	3.59e-24	CCL2,CCL5,CD69,CDKN1A,CXCL10,DHX58,EIF2AK2,FCGR1A,GBP2,GBP6,IFI44,IFI44L,IFIH1,IFIT3,IFITM3,IRF7,IRF9,ISG15,LGALS3BP,OAS3,OASL,RNF213,ZBP1	51 (5)
IL21	cytokine	7.06e-24	CCL5,CD69,CD86,CDKN1A,CXCL10,EIF2AK2,GBP6,HERC6,IFIT3,IRF7,ISG15,OAS2,OASL,PSMB9,RSAD2,SOCS3,TAP1,USP18	55 (6)
CNOT7	transcription regulator	8.11e-24	B2M,BST2,HERC6,IFI44L,ISG15,LGALS3BP,OAS1,OAS2,OAS3,PSMB8,SP110,TAP1
Immunoglobulin	complex	1.14e-23	CASP4,CCL2,CCL5,CD274,CD69,CD74,CD86,CIITA,CSF2RB,CXCL10,CXCL9,EIF2AK2,FCGR1A,HLA-A,ICAM1,IFI30,IFIT3,IRF7,IRF8,LGALS3BP,OAS1,OAS2,OAS3,PSMB8,RSAD2,SOCS3	39 (16)
IFNA4	cytokine	1.26e-23	CD274,CD69,CD86,CXCL10,CXCL9,GBP2,IFIH1,ISG15,MX1,OASL,RSAD2,USP18,ZBP1
IRF5	transcription regulator	1.67e-23	CCL5,CDKN1A,CXCL10,DHX58,IFI44,IFIH1,IFIT3,IFITM3,IRF7,ISG15,OAS1,OAS2,OASL,RSAD2,SP110
DDX58	enzyme	6.16e-23	CASP4,CCL2,CCL5,CXCL10,EIF2AK2,IFI44,IFIH1,IFIT3,IRF7,IRF8,ISG15,OAS1,RSAD2,SOCS3	44 (7)
CGAS	enzyme	1.15e-22	CCL5,CDKN1A,CXCL10,IFI44,IFI44L,IFIT3,IRF7,ISG15,OAS1,RSAD2,USP18
