# Supplementary material for: Tau activation of microglial cGAS–IFN reduces MEF2C-mediated cognitive resilience
Source: Nat Neurosci. Author manuscript; Available in PMC 2023 May 30. (PMC10166855; doi:10.1038/s41593-023-01315-6)
Supplement: Supplementary Table 4 [file NIHMS1897713-supplement-Supplementary_Table_4.xlsx]

## Sheet: Tau vs Baseline_UP
Table S4. Differentially expressed genes (DEGs) in tau treated vs ctrl iPSC-derived Microglia
	baseMean	log2FoldChange	lfcSE	stat	pvalue	padj
IDO1	3602.16	11.0577	0.679363	12.6412	1.25e-36	9.72e-35
MMP13	7698.34	10.0888	0.810582	12.4906	8.4e-36	6.19e-34
TNFAIP6	1921.15	9.13231	0.648319	13.2639	3.75e-40	3.59e-38
MIR3945HG	257.394	9.09434	0.750452	9.41732	4.63e-21	1.14e-19
CCM2L	235.528	8.99381	0.686429	9.70715	2.81e-22	7.77e-21
MT1H	1329.37	8.71534	0.432687	18.7485	1.99e-78	1.17e-75
IL36G	5874.35	8.59508	0.671478	8.82349	1.11e-18	2.22e-17
LAD1	253.887	8.38761	0.708768	9.07082	1.18e-19	2.53e-18
MT1M	563.11	8.32953	0.556013	13.6758	1.42e-42	1.52e-40
EBF4	70.181	8.32002	0.816333	8.41827	3.82e-17	6.68e-16
CCR7	691.293	8.20345	0.799833	8.57582	9.84e-18	1.82e-16
CHI3L2	2242.99	8.18528	0.241015	33.1396	8e-241	7.28e-237
CCL5	11845.6	8.09479	0.618521	13.18	1.14e-39	1.07e-37
MMP3	24352.7	8.03088	0.41056	17.0725	2.38e-65	7.46e-63
CA12	305.336	7.56931	0.632315	10.373	3.29e-25	1.15e-23
MMP10	16111.4	7.55403	0.560104	8.82797	1.07e-18	2.14e-17
UPB1	91.809	7.55205	0.715519	8.34221	7.29e-17	1.25e-15
MARCO	62.5364	7.48847	0.689916	7.94988	1.87e-15	2.8e-14
MT1L	370.968	7.3948	0.437802	14.9487	1.59e-50	2.63e-48
AC022816.1	74.3991	7.38486	0.7518	7.99985	1.25e-15	1.9e-14
MUCL1	156.87	7.36651	0.725982	8.13096	4.26e-16	6.77e-15
CCL4L2	12850.6	7.31565	0.710552	10.4449	1.55e-25	5.53e-24
SLAMF1	1327.14	7.30079	0.783586	9.4082	5.05e-21	1.24e-19
LINC01215	177.422	7.27679	0.644153	7.72766	1.1e-14	1.52e-13
AC245884.12	175.695	7.27599	0.613758	9.87832	5.17e-23	1.51e-21
OLIG1	299.994	7.20107	0.602441	9.253	2.18e-20	5.01e-19
RIPOR2	1285.95	7.18817	0.768977	9.32051	1.16e-20	2.74e-19
CRLF2	147.905	7.154	0.721142	7.30675	2.74e-13	3.25e-12
HSD11B1	80.9972	7.13346	0.732927	7.47334	7.82e-14	9.77e-13
AQP9	3832.41	7.09617	0.276755	25.3992	2.57e-142	1.17e-138
ETV3L	713	7.05567	0.432613	15.2299	2.24e-52	4.03e-50
PNPLA1	50.7271	7.04318	0.784548	7.53717	4.8e-14	6.16e-13
CCL19	26.9734	6.98622	0.862311	7.03891	1.94e-12	2.11e-11
AC106865.1	411.214	6.97068	0.374626	17.545	6.49e-69	2.88e-66
CFAP161	264.48	6.95591	0.39858	16.2685	1.65e-59	4.11e-57
IL12B	253.324	6.9104	0.867746	7.18511	6.72e-13	7.69e-12
DAZL	131.503	6.90448	0.731526	7.71386	1.22e-14	1.68e-13
ACOD1	319.759	6.89701	0.85877	7.86295	3.75e-15	5.43e-14
RND1	47.2532	6.83464	0.786685	7.35401	1.92e-13	2.32e-12
EREG	125.088	6.82209	0.701696	7.11101	1.15e-12	1.29e-11
AL031590.1	43.1735	6.81096	0.794612	7.29182	3.06e-13	3.6e-12
CD70	206.18	6.78639	0.76863	7.4209	1.16e-13	1.43e-12
CLEC4E	2095.77	6.78226	0.617926	10.9998	3.83e-28	1.65e-26
TRGC1	138.283	6.76367	0.74944	7.50831	5.99e-14	7.58e-13
MT2P1	48.1424	6.74758	0.752385	7.46837	8.12e-14	1.01e-12
IL19	441.311	6.59283	0.796051	7.92647	2.25e-15	3.36e-14
SLAMF7	24108.3	6.49696	0.442399	14.7067	5.84e-49	8.78e-47
OLIG2	752.368	6.44863	0.694946	9.21407	3.14e-20	7.06e-19
LINC01093	30.8396	6.42465	0.883552	6.51358	7.34e-11	6.65e-10
MT1G	3574.67	6.42195	0.65911	9.81253	9.94e-23	2.85e-21
DNAAF1	60.6523	6.41627	0.6178	9.15827	5.27e-20	1.16e-18
CXCR5	39.7836	6.38221	0.890748	6.47312	9.6e-11	8.56e-10
AC026310.2	125.09	6.37556	0.735166	7.25392	4.05e-13	4.72e-12
LINC01629	34.4462	6.36745	0.831725	6.72258	1.79e-11	1.76e-10
PRR16	140.294	6.33374	0.591435	9.33051	1.05e-20	2.5e-19
ADORA2A-AS1	55.1184	6.30845	0.792942	6.90465	5.03e-12	5.2e-11
HS3ST3B1	3580.35	6.25726	0.330945	18.8832	1.57e-79	1.02e-76
LAMP3	1672.39	6.22903	0.681677	9.20313	3.48e-20	7.76e-19
AC020895.2	36.3712	6.20807	0.791027	6.81388	9.5e-12	9.59e-11
IL6	2779.14	6.15485	0.908919	7.36764	1.74e-13	2.1e-12
HMGN2P46	104.935	6.11649	0.565861	8.92219	4.57e-19	9.4e-18
IL3RA	4408.39	6.11282	0.44836	13.6374	2.4e-42	2.57e-40
ELOVL7	658.471	6.09919	0.627638	9.62836	6.07e-22	1.63e-20
CYP27B1	580.751	6.06348	0.342478	17.5784	3.61e-69	1.64e-66
CFB	78.3717	6.05463	0.516564	10.8717	1.57e-27	6.46e-26
ISG20	508.692	6.05396	0.387742	15.4716	5.39e-54	1.08e-51
CD207	292.798	6.03659	0.759307	7.5118	5.83e-14	7.38e-13
AC120193.1	25.7169	6.0329	0.907473	6.08989	1.13e-09	8.95e-09
SGPP2	864.462	6.03086	0.356505	16.635	3.88e-62	1.09e-59
MMP8	2012.06	6.02995	0.900193	7.53694	4.81e-14	6.16e-13
ADORA2A	138.43	6.02436	0.58246	9.2788	1.71e-20	3.97e-19
AC007991.2	29.7042	5.95814	0.860512	6.23755	4.44e-10	3.67e-09
CD80	875.012	5.92748	0.405686	14.5525	5.63e-48	8.19e-46
TRAF1	9925.91	5.91287	0.595884	9.98533	1.77e-23	5.38e-22
NRCAM	424.492	5.89067	0.732166	8.01642	1.09e-15	1.67e-14
ITGB8	5235.01	5.88392	0.540695	10.8486	2.02e-27	8.28e-26
CEACAM3	609.623	5.88215	0.588589	9.93185	3.03e-23	9.04e-22
CSF3	2885.96	5.85406	0.687411	7.07894	1.45e-12	1.6e-11
IL36RN	740.751	5.84985	0.860264	6.33045	2.44e-10	2.08e-09
ADAMTS14	1263.89	5.83723	0.54348	10.7356	6.92e-27	2.73e-25
SCG3	476.247	5.82202	0.417804	13.8254	1.79e-43	2.07e-41
PI3	566.127	5.80273	0.552254	8.02833	9.88e-16	1.52e-14
CXCL5	103258	5.79734	0.737551	8.12941	4.31e-16	6.85e-15
CCL17	11.2904	5.78561	0.950206	5.57207	2.52e-08	1.69e-07
CXCL9	32.2486	5.778	0.974681	5.25163	1.51e-07	9.17e-07
RTP4	17.4579	5.76061	0.984448	5.45842	4.8e-08	3.11e-07
MT2A	5476.08	5.75678	0.609485	9.49566	2.19e-21	5.57e-20
MCOLN2	674.171	5.74276	0.321326	17.7923	8.11e-71	4.1e-68
CCL1	1462.74	5.72604	0.710909	8.09541	5.71e-16	8.97e-15
AC007686.1	20.4818	5.71958	0.939777	5.62086	1.9e-08	1.29e-07
CD38	509	5.71338	0.680305	8.38076	5.26e-17	9.14e-16
TFAP2A	109.344	5.69968	0.624416	8.53484	1.4e-17	2.55e-16
NWD2	397.85	5.68442	0.755976	6.57569	4.84e-11	4.49e-10
EBI3	4999.29	5.64678	0.235361	23.9759	4.96e-127	1.29e-123
NDP	11.3114	5.64627	0.955479	5.45834	4.81e-08	3.11e-07
AC093583.1	116.512	5.64563	0.492486	11.0103	3.41e-28	1.47e-26
IFI27	963.115	5.63812	0.538554	10.434	1.74e-25	6.18e-24
IL2RA	671.904	5.60891	0.441024	12.6767	7.96e-37	6.27e-35
LINC00937	69.3748	5.59702	0.577307	8.9982	2.29e-19	4.83e-18
PTGER4	1543.01	5.5921	0.326242	17.0797	2.1e-65	6.71e-63
AC025580.2	239.069	5.58601	0.481175	11.1536	6.88e-29	3.1e-27
MT1X	420.737	5.5583	0.291571	18.9034	1.07e-79	7.2e-77
SLC18A1	120.473	5.55499	0.564246	9.52134	1.71e-21	4.41e-20
CLEC4D	12.4493	5.52157	0.988992	5.20302	1.96e-07	1.17e-06
HCAR2	338.374	5.51438	0.457955	11.9095	1.06e-32	6.12e-31
MMP12	16865.2	5.49149	0.751679	7.41146	1.25e-13	1.53e-12
AL031658.1	13.6323	5.4904	0.869162	5.80493	6.44e-09	4.67e-08
LINC02541	40.6727	5.47359	0.876057	5.84961	4.93e-09	3.63e-08
AC025048.4	25.8664	5.46445	0.814504	6.08566	1.16e-09	9.18e-09
HLA-F	501.251	5.43839	0.41453	13.0633	5.34e-39	4.83e-37
FFAR3	1693.98	5.43316	0.931987	5.82692	5.65e-09	4.12e-08
CD274	1641.95	5.42804	0.350763	15.4487	7.7e-54	1.52e-51
MYH11	565.174	5.42379	0.377247	14.3324	1.37e-46	1.89e-44
SYN1	19.2005	5.41176	0.855447	5.83276	5.45e-09	3.99e-08
CES1	2531.95	5.39415	0.450279	11.9769	4.7e-33	2.8e-31
AC083837.1	88.1638	5.38124	0.598886	7.93461	2.11e-15	3.15e-14
IL1RN	7104.6	5.37862	0.31997	16.8068	2.17e-63	6.59e-61
CCL20	1060.78	5.35324	0.276129	19.1879	4.67e-82	3.54e-79
SLC1A2	17.7093	5.34211	0.896112	5.59639	2.19e-08	1.48e-07
PKD1L1	54.0562	5.32778	0.658135	7.75854	8.59e-15	1.2e-13
MMP1	122409	5.30306	0.877056	7.15419	8.42e-13	9.56e-12
KLK10	13.7835	5.29604	0.883514	5.5866	2.32e-08	1.56e-07
UNQ6494	18.8541	5.26617	0.893126	5.55807	2.73e-08	1.82e-07
CCL7	8577.75	5.25095	0.715975	7.34984	1.98e-13	2.39e-12
GBP1	1140.8	5.23451	0.863166	6.02467	1.69e-09	1.31e-08
AC007991.4	17.175	5.2307	0.950346	5.23733	1.63e-07	9.85e-07
FAM20A	718.01	5.22983	0.421634	12.3772	3.47e-35	2.38e-33
MAP1LC3A	1279.35	5.22175	0.333158	15.6493	3.36e-55	7.02e-53
PTGIR	925.221	5.21159	0.548435	9.50464	2.01e-21	5.13e-20
JAK3	2455.26	5.19869	0.567215	9.18121	4.26e-20	9.46e-19
MT1E	860.671	5.1967	0.788612	6.72033	1.81e-11	1.78e-10
RNF144B	2550.87	5.16464	0.290372	17.7756	1.09e-70	5.37e-68
2022-09-04	81.3958	5.13186	0.872206	5.57058	2.54e-08	1.7e-07
OASL	857.806	5.12131	0.428186	11.9395	7.36e-33	4.29e-31
TBX3	1382.48	5.11476	0.31412	16.2461	2.38e-59	5.71e-57
SDAD1P1	16.127	5.0724	0.881308	5.44099	5.3e-08	3.4e-07
SAMD9L	614.552	5.05998	0.657578	7.65521	1.93e-14	2.6e-13
TMEM171	354.365	5.05904	0.882923	5.86429	4.51e-09	3.33e-08
ADGRE1	5093.51	5.04973	0.148589	33.9726	5.65e-253	1.03e-248
PLA2G4E	13.4622	5.04441	0.977373	4.93077	8.19e-07	4.53e-06
AC007686.4	30.7186	5.04433	0.72538	6.21009	5.3e-10	4.34e-09
TFAP2E	86.9667	5.04186	0.676296	6.93979	3.93e-12	4.11e-11
MT1JP	8.95838	5.03798	1.05705	4.44812	8.66e-06	4.07e-05
SOD2	117831	5.02879	0.429423	11.7266	9.32e-32	5.1e-30
LIMK2	5725.72	5.02878	0.34095	14.7493	3.11e-49	4.8e-47
AL592429.1	25.2733	5.01961	0.803056	5.56193	2.67e-08	1.78e-07
CXCL1	18020.5	5.00628	0.34043	14.7108	5.5e-49	8.34e-47
USP18	650.74	4.98121	0.577582	8.60651	7.53e-18	1.41e-16
GCH1	3437.18	4.97801	0.511254	9.74529	1.93e-22	5.43e-21
AF064858.1	14.5038	4.97723	0.854804	5.47505	4.37e-08	2.84e-07
SOCS3	5927.79	4.97291	0.490298	10.1615	2.95e-24	9.47e-23
LILRB4	42.0357	4.96927	0.593428	7.94417	1.95e-15	2.93e-14
DEFB4A	96.9379	4.95226	0.810233	5.72463	1.04e-08	7.33e-08
HIST1H2BJ	50.1148	4.95075	0.689893	6.93284	4.12e-12	4.31e-11
TLR8	5956.37	4.92969	0.633617	7.77146	7.76e-15	1.09e-13
FLT1	1143.58	4.91764	0.903298	5.68079	1.34e-08	9.34e-08
CCL18	3096.7	4.91733	0.543114	7.55926	4.05e-14	5.25e-13
SLC8A3	14.7895	4.89957	1.03401	4.7022	2.57e-06	1.32e-05
CXCL10	940.736	4.89744	0.965235	4.93261	8.11e-07	4.48e-06
IL17C	17.3795	4.87737	0.869376	5.34374	9.1e-08	5.68e-07
SERPINB2	15896.9	4.87347	0.530316	9.23091	2.68e-20	6.09e-19
AK4P3	19.376	4.86581	0.880868	5.29436	1.19e-07	7.35e-07
LINC01268	15.7544	4.86266	0.895388	5.21606	1.83e-07	1.1e-06
AC121764.1	15.9986	4.85328	0.876041	5.28989	1.22e-07	7.52e-07
APOBEC3A	77.4777	4.84719	0.800823	5.88146	4.07e-09	3.02e-08
CXCL6	1062.69	4.8382	0.683473	7.12612	1.03e-12	1.16e-11
MT1A	19.4519	4.82825	0.961131	4.97899	6.39e-07	3.58e-06
APOL3	229.065	4.82357	0.500076	9.60066	7.94e-22	2.12e-20
TTC39A	12.3238	4.79723	0.899139	5.12446	2.98e-07	1.75e-06
IFI44L	1773.15	4.78969	0.74474	6.38664	1.7e-10	1.47e-09
SBSN	44.1571	4.78763	0.644226	6.96589	3.26e-12	3.45e-11
LINC01181	256.115	4.77764	0.780571	5.69461	1.24e-08	8.66e-08
AL078604.2	22.9324	4.773	0.80052	4.99612	5.85e-07	3.3e-06
AC084871.1	14.0512	4.76194	0.987682	4.78638	1.7e-06	8.91e-06
MSC	995.86	4.74232	0.723662	6.65116	2.91e-11	2.79e-10
TRGC2	21.8527	4.72391	0.89596	5.13474	2.83e-07	1.66e-06
ZP3	40.9708	4.7185	0.753687	5.11792	3.09e-07	1.8e-06
ACSL1	24988.1	4.71772	0.268262	17.5863	3.14e-69	1.46e-66
NR4A3	66.2144	4.7159	0.578946	7.87809	3.32e-15	4.86e-14
NTN1	181.196	4.70925	0.496514	9.20906	3.29e-20	7.38e-19
CXCL11	128.865	4.69356	1.04803	4.35841	1.31e-05	5.98e-05
AC131011.1	14.7953	4.66243	0.881115	5.1042	3.32e-07	1.93e-06
IL36B	20.3235	4.65711	1.00279	4.78074	1.75e-06	9.15e-06
CARMIL3	10.6178	4.6385	0.965282	4.68915	2.74e-06	1.4e-05
HCAR3	178.702	4.63736	0.436531	10.5352	5.94e-26	2.18e-24
GBP4	384.95	4.63269	0.862711	5.32733	9.97e-08	6.19e-07
RSAD2	3798.71	4.62774	0.821542	5.78297	7.34e-09	5.29e-08
AC025580.1	34.5389	4.60535	0.745262	5.09698	3.45e-07	2.01e-06
ETV7	73.476	4.60411	0.656469	6.91678	4.62e-12	4.8e-11
IL1B	237328	4.60092	0.455815	10.1098	5e-24	1.57e-22
DMKN	7.6938	4.59876	1.02553	4.34305	1.41e-05	6.39e-05
ALDH1A2	107.847	4.58105	0.529684	8.49808	1.93e-17	3.47e-16
C1orf61	85.9539	4.57138	0.59975	7.41766	1.19e-13	1.46e-12
C15orf48	6742.71	4.56806	0.308983	14.785	1.83e-49	2.9e-47
NKG7	511.925	4.56358	0.47715	9.54584	1.35e-21	3.53e-20
SLC7A11	10028.2	4.55485	0.593325	7.72788	1.09e-14	1.51e-13
TNFSF10	636.115	4.5548	0.399009	11.396	4.38e-30	2.16e-28
GJB2	751.717	4.54004	0.803301	5.79497	6.83e-09	4.94e-08
SMIM35	8.93119	4.53243	1.01068	4.35278	1.34e-05	6.12e-05
HSH2D	44.0359	4.53042	0.752829	5.86187	4.58e-09	3.37e-08
APOL1	90.5735	4.52804	0.482094	9.29492	1.47e-20	3.45e-19
CXCL3	4714.12	4.52012	0.709201	6.48481	8.88e-11	7.95e-10
MT1F	950.499	4.51615	0.543722	8.31731	9e-17	1.53e-15
BATF2	202.568	4.50106	0.485621	9.22896	2.73e-20	6.2e-19
MGC12916	78.0523	4.50072	0.526665	8.397	4.58e-17	7.99e-16
VNN3	79.5137	4.49759	0.553158	7.77193	7.73e-15	1.08e-13
HESX1	34.5184	4.49711	0.813243	5.37335	7.73e-08	4.85e-07
ZDHHC4P1	5.50676	4.49534	1.04586	4.08675	4.37e-05	0.000182937
AC004540.2	19.5427	4.49076	0.968708	4.63863	3.51e-06	1.76e-05
TMOD1	12.2475	4.48742	1.00077	4.52822	5.95e-06	2.88e-05
GRAMD1A	14938.8	4.4627	0.169804	26.2796	3.28e-152	1.99e-148
HIC1	226.111	4.45854	0.539441	8.20685	2.27e-16	3.68e-15
LILRA1	90.4869	4.44405	0.544698	7.99965	1.25e-15	1.9e-14
IL7	100.295	4.44144	0.562048	7.79587	6.4e-15	9.04e-14
AC083837.2	184.211	4.44039	0.908507	5.05192	4.37e-07	2.51e-06
RASGRP1	350.247	4.43743	0.666009	6.67234	2.52e-11	2.43e-10
LINC00158	16.6086	4.43287	0.891012	4.33348	1.47e-05	6.65e-05
CASP5	422.411	4.42092	0.4713	9.36254	7.78e-21	1.88e-19
TEPP	11.1909	4.41431	0.940093	4.64018	3.48e-06	1.74e-05
PDE4B	2206.03	4.41075	0.195318	22.5697	8.6e-113	1.74e-109
MEFV	463.861	4.40766	0.336477	13.0749	4.58e-39	4.19e-37
IFITM1	995.128	4.39994	0.591549	7.40973	1.27e-13	1.55e-12
HELZ2	6456.94	4.39729	0.584494	7.52283	5.36e-14	6.82e-13
CPXM1	24.2898	4.37875	0.637501	6.40459	1.51e-10	1.31e-09
IL7R	19491	4.35876	0.270704	16.1021	2.46e-58	5.68e-56
SOCS1	152.33	4.35244	0.476484	9.02564	1.79e-19	3.79e-18
CH25H	8.39459	4.33091	1.10243	3.77501	0.000160001	0.000608145
IFIT3	3916.52	4.32096	0.641618	6.71789	1.84e-11	1.81e-10
NEURL3	410.237	4.30885	0.838259	5.24651	1.55e-07	9.41e-07
STEAP4	373.051	4.30464	0.918454	4.67788	2.9e-06	1.47e-05
CACNG4	31.5642	4.2948	0.850344	4.88469	1.04e-06	5.63e-06
CLEC17A	81.9392	4.28622	0.816975	5.14677	2.65e-07	1.56e-06
ZC3H12A	4474.34	4.28275	0.237871	18.0018	1.89e-72	1.01e-69
TFPI2	740.844	4.28004	0.398803	10.5845	3.52e-26	1.31e-24
GCKR	14.5229	4.27816	0.953793	4.5093	6.5e-06	3.12e-05
AL132642.1	10.3277	4.27449	0.927934	4.55137	5.33e-06	2.6e-05
TNFAIP3	9163.84	4.2722	0.419283	10.196	2.07e-24	6.77e-23
N4BP3	192.237	4.27077	0.555815	7.5836	3.36e-14	4.39e-13
AL121753.1	8.13666	4.2694	0.978249	4.35223	1.35e-05	6.14e-05
MIR3142HG	1159.83	4.26529	0.58215	7.35541	1.9e-13	2.3e-12
GPR42	181.305	4.26424	0.962624	4.35495	1.33e-05	6.07e-05
TGM3	186.992	4.25714	0.558781	7.58819	3.24e-14	4.25e-13
AZIN1-AS1	491.658	4.25321	0.38118	11.1392	8.08e-29	3.62e-27
GGT5	417.129	4.25307	0.924263	4.98154	6.31e-07	3.54e-06
EDN1	473.575	4.24472	0.650406	6.54683	5.88e-11	5.38e-10
OR7E140P	4.64095	4.23176	1.07196	3.73009	0.000191415	0.000716909
CLEC6A	56.4327	4.22384	0.720058	5.78415	7.29e-09	5.25e-08
FBXO6	397.908	4.22202	0.285063	14.7843	1.85e-49	2.9e-47
THCAT158	35.3149	4.22041	0.780657	4.6349	3.57e-06	1.78e-05
XAF1	541.672	4.21146	0.395582	10.6334	2.08e-26	7.98e-25
OAS1	3505.4	4.20916	0.483105	8.71249	2.97e-18	5.75e-17
NAMPT	18058.1	4.20508	0.173147	24.2856	2.78e-130	8.44e-127
NSUN7	32.5615	4.19175	0.821684	4.98556	6.18e-07	3.47e-06
CXCL14	17.4594	4.18446	0.904652	4.64918	3.33e-06	1.67e-05
RN7SKP26	14.8173	4.18229	0.985955	4.37836	1.2e-05	5.5e-05
CXCL2	3195.13	4.18106	0.477582	8.76734	1.83e-18	3.62e-17
NCF1C	7186.4	4.16497	0.166279	25.0447	2e-138	7.26e-135
TREML3P	76.7206	4.15227	0.472201	8.65041	5.13e-18	9.72e-17
IFIT2	2006.74	4.15212	0.710379	5.80494	6.44e-09	4.67e-08
TFAP2A-AS1	12.2859	4.15175	0.920035	4.53464	5.77e-06	2.8e-05
EPOP	592.465	4.14852	0.354877	11.677	1.67e-31	8.96e-30
COL24A1	9.4715	4.14191	0.956931	4.36103	1.29e-05	5.92e-05
IRF7	2622.8	4.13542	0.29198	14.1605	1.61e-45	2.12e-43
WNT5A	8775.03	4.1301	0.215921	19.1269	1.51e-81	1.1e-78
AZIN2	18.5386	4.12914	0.775875	5.03441	4.79e-07	2.74e-06
AC006449.3	5.86843	4.12903	1.01004	4.05298	5.06e-05	0.000209406
ERC2	35.4823	4.12848	0.747173	5.372	7.79e-08	4.89e-07
GCSHP4	6.7545	4.12003	1.0285	3.92106	8.82e-05	0.000349922
SPATA6	15.8869	4.11976	0.847259	4.31757	1.58e-05	7.09e-05
HAMP	30.2448	4.11255	0.775347	5.17363	2.3e-07	1.36e-06
AL390760.1	9.62935	4.10323	0.972984	4.26365	2.01e-05	8.88e-05
AC245100.8	7.75803	4.08911	1.02239	4.07171	4.67e-05	0.000194395
AL355388.2	37.6863	4.08657	0.609227	6.34315	2.25e-10	1.92e-09
GBP1P1	12.9692	4.08362	1.04791	3.54713	0.000389448	0.00137696
TRPA1	19.7854	4.07908	0.818196	4.37348	1.22e-05	5.61e-05
CCL13	1676.99	4.06768	0.898431	4.54331	5.54e-06	2.69e-05
MX1	6761.91	4.06704	0.580579	6.99995	2.56e-12	2.75e-11
TMEM200A	54.1155	4.06063	0.667676	5.67473	1.39e-08	9.65e-08
CMPK2	3164.2	4.05434	0.515012	7.87598	3.38e-15	4.93e-14
CFP	772.639	4.05048	0.615106	6.60323	4.02e-11	3.78e-10
SERPINA6	10.8056	4.03574	0.96715	4.26952	1.96e-05	8.67e-05
FAM66C	14.3205	4.02153	0.996682	4.21426	2.51e-05	0.000109059
RN7SL356P	6.44204	4.01986	1.06046	3.71718	0.000201462	0.000750829
AK4	1647.48	4.00286	0.776388	5.28918	1.23e-07	7.55e-07
AGBL2	7.43694	3.99949	0.96528	3.8276	0.000129398	0.000499125
SERPINB9P1	24.9596	3.99731	0.81589	4.76676	1.87e-06	9.76e-06
OAS2	3458.27	3.99521	0.613322	6.49961	8.05e-11	7.26e-10
PIM1	3151.76	3.99434	0.192036	20.7961	4.7e-96	6.57e-93
LINC02019	10.6535	3.9935	0.944283	4.30045	1.7e-05	7.6e-05
ADGRB1	719.829	3.99111	0.404295	9.86564	5.87e-23	1.7e-21
WTAPP1	235.694	3.98849	0.783281	5.02267	5.1e-07	2.89e-06
IL15RA	385.645	3.98809	0.496184	8.02794	9.91e-16	1.53e-14
HLA-H	57.5105	3.98765	0.585455	6.69558	2.15e-11	2.09e-10
NAMPTP1	1221.61	3.98586	0.258253	15.4265	1.09e-53	2.1e-51
AC004847.1	110.41	3.97737	0.486657	8.12771	4.37e-16	6.94e-15
NCF1B	2128.07	3.96222	0.509236	7.76379	8.24e-15	1.15e-13
AL139246.2	11.5551	3.95318	0.913387	4.38864	1.14e-05	5.26e-05
S100A12	1238.06	3.94689	0.641077	6.16241	7.16e-10	5.8e-09
ISG15	7171.29	3.94667	0.504496	7.8156	5.47e-15	7.78e-14
RNF19B	6853.09	3.94652	0.209576	18.83	4.29e-79	2.69e-76
TGFA	183.209	3.9435	0.389118	10.0774	6.96e-24	2.16e-22
SERPINB4	39.3591	3.94148	0.958463	4.31389	1.6e-05	7.2e-05
SLC28A3	171.058	3.93684	0.406521	9.62179	6.47e-22	1.73e-20
HIST2H2BE	234.136	3.9332	0.401531	9.77361	1.46e-22	4.15e-21
TAP1	2372.66	3.93249	0.488574	8.05111	8.2e-16	1.28e-14
AL139423.1	12.7856	3.92278	0.93491	3.92988	8.5e-05	0.000337923
CYP3A5	222.014	3.91696	0.357995	10.8991	1.16e-27	4.85e-26
IRAK2	2968.38	3.9017	0.483107	8.08802	6.06e-16	9.52e-15
FAM129A	3922.02	3.90022	0.451288	8.65004	5.15e-18	9.75e-17
AC083949.1	14.9504	3.89145	0.8252	4.46814	7.89e-06	3.73e-05
TNFRSF9	4109.71	3.88794	0.627901	6.22401	4.85e-10	3.99e-09
LINC01539	12.9052	3.88766	0.950981	4.13469	3.55e-05	0.00015128
PLCL1	224.935	3.88567	0.351756	11.0129	3.31e-28	1.43e-26
ITGB3	2932.53	3.88202	0.321572	12.0724	1.48e-33	9.08e-32
PAPPA2	8.43421	3.882	1.00171	3.99746	6.4e-05	0.000260093
S100A8	7839.94	3.87723	0.622759	6.24122	4.34e-10	3.6e-09
CCNA1	177.368	3.87345	0.530255	7.2436	4.37e-13	5.07e-12
AL390719.1	574.73	3.86397	0.224428	17.1273	9.29e-66	3.1e-63
HIST1H2AC	631.155	3.85576	0.708447	5.45184	4.99e-08	3.21e-07
FNDC1	22.7798	3.85106	0.94652	4.21559	2.49e-05	0.000108446
IER5	4124.01	3.85082	0.219661	17.5289	8.62e-69	3.73e-66
DDX58	1252.51	3.84828	0.53236	7.22143	5.14e-13	5.95e-12
IFIH1	2778.57	3.84371	0.333411	11.5268	9.67e-31	4.93e-29
AC003991.1	5.33233	3.84243	1.04186	3.34651	0.000818347	0.00272249
AC020907.4	68.6097	3.84011	0.479096	7.91619	2.45e-15	3.63e-14
BCL2A1	2928.6	3.83705	0.180809	21.2152	6.92e-100	1.05e-96
HAS1	290.512	3.83459	1.09033	5.3233	1.02e-07	6.32e-07
MX2	3944.08	3.83298	0.634744	6.02087	1.73e-09	1.34e-08
NCF1	13857.9	3.82916	0.252477	15.1637	6.15e-52	1.09e-49
IFI44	998.495	3.82287	0.572027	6.66759	2.6e-11	2.51e-10
SMPD5	31.9739	3.81335	0.645409	5.76186	8.32e-09	5.94e-08
GRPR	7.70223	3.80984	0.972849	4.02158	5.78e-05	0.000236849
AIM2	4.09973	3.80225	1.08679	3.41001	0.000649607	0.0021974
MT1DP	10.305	3.79736	0.955657	4.10841	3.98e-05	0.000167878
MSC-AS1	249.825	3.77997	0.779508	4.91993	8.66e-07	4.76e-06
ADAMDEC1	1840.25	3.77921	0.294091	12.8481	8.81e-38	7.42e-36
SSTR2	2790.57	3.77897	0.84636	4.67944	2.88e-06	1.46e-05
KYNU	4729.63	3.76946	0.242093	15.5695	1.17e-54	2.4e-52
RAPGEF5	45.0285	3.76633	0.782911	4.14677	3.37e-05	0.000144083
WNT5A-AS1	390.899	3.75867	0.377146	9.95104	2.5e-23	7.48e-22
CSF1	2046.38	3.75457	0.358848	10.4643	1.26e-25	4.54e-24
NCCRP1	26.7016	3.75391	0.823048	4.46717	7.93e-06	3.75e-05
AC107067.1	4.02306	3.75298	1.10446	3.22422	0.00126315	0.00403689
PPBP	2155.04	3.7426	0.786519	4.89743	9.71e-07	5.3e-06
SOX2	8.22782	3.72477	0.993945	3.90735	9.33e-05	0.000368299
FCRLA	84.1978	3.72448	0.348772	10.5962	3.1e-26	1.16e-24
AC002511.1	26.8284	3.72438	0.694579	5.23845	1.62e-07	9.8e-07
HERC6	1128.37	3.72316	0.336843	11.0493	2.21e-28	9.63e-27
BBOX1-AS1	11.7988	3.71715	0.972148	3.96109	7.46e-05	0.000299797
AC233723.2	20.1894	3.71129	0.802045	4.28431	1.83e-05	8.14e-05
HIST1H2BD	160.552	3.70972	0.458551	8.0638	7.4e-16	1.15e-14
PTAFR	11990.7	3.70415	0.297938	12.4336	1.72e-35	1.22e-33
SYNGR3	93.7	3.70371	0.445808	8.24614	1.64e-16	2.69e-15
ENPP2	577.735	3.69177	0.316413	11.6578	2.09e-31	1.12e-29
AC010980.1	33.4107	3.68423	0.761531	4.73981	2.14e-06	1.11e-05
DCUN1D3	1318.67	3.67499	0.306873	11.9727	4.94e-33	2.93e-31
AF064858.3	7.32	3.67354	1.02603	3.75763	0.000171532	0.00064872
HLA-DPA3	45.9481	3.67063	0.821933	4.41365	1.02e-05	4.73e-05
LILRB1	485.582	3.66388	0.789723	4.62136	3.81e-06	1.9e-05
HERC5	1003.81	3.66293	0.525383	6.96805	3.21e-12	3.4e-11
FPR2	1622.3	3.66055	0.696412	5.23678	1.63e-07	9.88e-07
AC012569.1	39.0399	3.65853	0.454202	7.92571	2.27e-15	3.38e-14
SLC7A11-AS1	99.265	3.65612	0.698801	5.22742	1.72e-07	1.04e-06
AC010980.2	30.3851	3.65517	0.792652	4.51717	6.27e-06	3.02e-05
TNIP1	19502	3.65251	0.241023	15.1549	7.03e-52	1.22e-49
AL031777.3	12.6544	3.65194	0.975988	3.60686	0.000309924	0.00111596
MT1B	8.27654	3.65024	0.959497	3.95177	7.76e-05	0.000310766
QPCT	445.529	3.63913	0.670494	5.42607	5.76e-08	3.67e-07
HIST2H2BF	23.3956	3.63884	0.834563	4.28325	1.84e-05	8.17e-05
OAS3	12769.5	3.63765	0.499417	7.28242	3.28e-13	3.85e-12
PDGFRL	116.916	3.63301	0.494274	7.32673	2.36e-13	2.82e-12
HLA-B	11395.7	3.62583	0.257153	14.0997	3.81e-45	4.85e-43
KRT18P22	5.57666	3.61227	1.07065	3.42586	0.000612854	0.00208733
AP001610.1	16.3098	3.60524	0.786632	4.43846	9.06e-06	4.25e-05
TREM1	2086.8	3.59779	0.297921	12.0738	1.45e-33	8.96e-32
RASSF6	7.23928	3.58637	1.00291	3.74689	0.000179043	0.000674881
TNRC18P1	6.30762	3.57998	1.06161	3.54604	0.00039106	0.00138239
EID3	11.2335	3.57886	0.927889	4.0188	5.85e-05	0.000239493
AP000355.1	4.99472	3.57881	1.04854	3.52877	0.000417502	0.00146731
FFAR2	4348.23	3.57305	0.580015	6.14662	7.92e-10	6.39e-09
NFKB2	6170.92	3.57083	0.475328	7.52191	5.4e-14	6.87e-13
AC034199.1	18.743	3.56864	0.833593	3.88962	0.000100401	0.000394639
CYP27A1	1823.81	3.56691	0.315476	11.3059	1.23e-29	5.77e-28
PLA1A	14.1697	3.5581	0.972759	3.86302	0.000111995	0.000436206
AGTR1	17.572	3.55452	0.976737	3.76455	0.000166848	0.000631793
HLA-K	6.70084	3.55238	1.06375	3.55502	0.000377945	0.00133941
IL4I1	3318.28	3.55199	0.575504	6.17306	6.7e-10	5.44e-09
AL050344.1	5.85412	3.55117	1.09296	3.26255	0.00110415	0.0035765
C3orf67	9.67566	3.54416	0.908865	3.65299	0.000259205	0.000943982
CDYL2	134.653	3.54255	0.51791	6.82406	8.85e-12	8.96e-11
AC008467.1	9.25958	3.53989	0.991243	3.77686	0.000158819	0.000603906
CISH	1262.24	3.53385	0.315727	11.19	4.56e-29	2.07e-27
AC072022.2	75.3839	3.53087	0.745415	4.71805	2.38e-06	1.22e-05
DHX58	464.451	3.52543	0.333598	10.5601	4.56e-26	1.68e-24
FLJ31104	9.43067	3.52475	0.94138	3.57136	0.000355133	0.00126473
AC010359.1	7.39419	3.5244	0.952552	3.85869	0.000113996	0.000443479
P2RY2	52.544	3.52285	0.716107	4.86661	1.14e-06	6.11e-06
PLIN5	8.01821	3.48589	1.06591	3.51229	0.000444256	0.00155473
NFKBIA	13731.6	3.4779	0.284376	12.2312	2.12e-34	1.39e-32
IL23A	3282.14	3.47716	0.554236	6.29811	3.01e-10	2.55e-09
HIST1H4E	3.57848	3.46323	1.05912	3.32719	0.000877272	0.00290154
PIM2	2515.27	3.45588	0.312378	11.0642	1.87e-28	8.19e-27
PARP10	1502.83	3.45531	0.246524	14.0131	1.3e-44	1.59e-42
CHST2	9784.44	3.45353	0.246578	14.0064	1.42e-44	1.74e-42
SLCO4A1-AS1	23.4002	3.45331	0.918731	3.99777	6.39e-05	0.000259807
MLC1	4.56123	3.45211	1.03351	3.46707	0.00052617	0.00181796
MYO1G	4060.44	3.44635	0.233012	14.7898	1.7e-49	2.74e-47
HPN	18.138	3.44542	0.887568	3.82915	0.000128585	0.000496199
GK-IT1	9.34787	3.4441	0.824469	3.69776	0.000217514	0.000805373
HS3ST3A1	134.471	3.43749	0.882258	4.03186	5.53e-05	0.000227676
FFAR1	4.21836	3.43511	1.09871	3.1267	0.00176781	0.00546908
EPSTI1	2235.28	3.43309	0.464493	7.38864	1.48e-13	1.81e-12
TP53INP2	1649.4	3.43228	0.30117	11.3951	4.42e-30	2.18e-28
IFIT1	2856.85	3.43083	0.745253	4.56363	5.03e-06	2.46e-05
AL391903.1	8.35672	3.42846	1.06195	3.48647	0.000489433	0.00169942
SOCS2	245.762	3.42827	0.467752	7.31707	2.53e-13	3.02e-12
NRIR	45.0776	3.42361	0.682914	4.98428	6.22e-07	3.49e-06
CD44-AS1	21.0702	3.41849	0.747643	4.3545	1.33e-05	6.08e-05
SGSM1	43.9934	3.41537	0.944914	3.87933	0.000104745	0.000410385
BPI	10.9007	3.41414	0.787363	4.11919	3.8e-05	0.000160811
LTK	3.81728	3.41325	1.12229	2.8482	0.00439667	0.0123426
AK8	53.723	3.40696	0.609442	5.54866	2.88e-08	1.91e-07
CXCL12	286.972	3.40627	0.778801	4.44039	8.98e-06	4.21e-05
GBP2	256.957	3.40114	0.449898	7.54936	4.37e-14	5.64e-13
SNX10	6644.72	3.39679	0.174685	19.4442	3.26e-84	3.3e-81
AC009812.1	4.82562	3.39677	1.06372	3.35071	0.000806047	0.00268402
CALHM6	242.274	3.39076	0.367404	9.21685	3.06e-20	6.89e-19
PPM1N	242.416	3.38627	0.412083	8.20403	2.32e-16	3.77e-15
GBP5	48.1822	3.38418	1.1022	3.10066	0.00193092	0.00592533
AC010247.2	8.88409	3.37969	1.04669	3.55257	0.000381492	0.00135093
KIAA0319	117.719	3.37329	0.705797	4.50493	6.64e-06	3.18e-05
PRKAG3	5.16663	3.37061	1.05639	3.36537	0.00076442	0.00255429
LPAR3	18.7969	3.36622	0.776867	4.2512	2.13e-05	9.35e-05
EHD1	14865.6	3.36523	0.212298	15.8516	1.37e-56	2.97e-54
KCNJ10	14.7271	3.36475	0.935916	3.42938	0.000604972	0.00206203
POPDC3	137.8	3.36165	0.666145	4.98235	6.28e-07	3.52e-06
MAST4	374.789	3.36049	0.498455	6.74274	1.55e-11	1.53e-10
C22orf42	43.1206	3.35715	0.774683	4.31574	1.59e-05	7.15e-05
MEP1A	26.5959	3.35659	0.81465	4.01889	5.85e-05	0.000239458
LY6E	5877.46	3.35391	0.448004	7.48111	7.37e-14	9.22e-13
AC092327.2	39.3777	3.34856	1.00994	3.7648	0.00016668	0.000631286
AL590385.2	15.4368	3.34825	0.703433	4.56981	4.88e-06	2.4e-05
ASB2	186.212	3.34629	0.431984	7.7263	1.11e-14	1.53e-13
HLX	1678.24	3.34171	0.280896	11.8953	1.25e-32	7.21e-31
ICAM1	16060.1	3.34131	0.448718	7.44984	9.35e-14	1.16e-12
AC012020.2	6.2506	3.34016	1.05416	3.41111	0.000646983	0.00219107
IFIT5	1056.03	3.33696	0.354169	9.41907	4.55e-21	1.12e-19
AC091493.1	134.378	3.33605	0.895193	3.86161	0.000112642	0.000438398
RAB3C	16.7188	3.33421	0.927464	3.85455	0.000115941	0.00045037
ANKRD22	247.043	3.33312	0.284926	11.678	1.65e-31	8.88e-30
WNK2	22.9039	3.33014	1.01578	3.5338	0.000409638	0.00144273
NCR1	13.4972	3.32687	0.993232	3.68298	0.000230522	0.000849905
PNRC1	3123.1	3.32476	0.202603	16.4089	1.65e-60	4.36e-58
FAM124A	38.0735	3.32436	0.769651	4.25906	2.05e-05	9.04e-05
AC020895.1	6.0091	3.32367	1.08982	3.29899	0.000970338	0.00318368
HIVEP2	1545.36	3.3163	0.702127	4.78564	1.7e-06	8.94e-06
ATP10B	25.7528	3.31301	0.891274	3.97473	7.05e-05	0.000284445
IFNA20P	3.16932	3.31224	1.09285	3.02612	0.00247713	0.00739319
PANX2	322.271	3.3117	0.292331	11.3059	1.23e-29	5.77e-28
KMO	497.474	3.31157	0.428856	7.72029	1.16e-14	1.6e-13
AL162231.2	4.99153	3.30898	1.05521	3.29927	0.000969365	0.00318126
CYB5R2	471.206	3.30816	0.266706	12.3892	2.99e-35	2.08e-33
AC061992.1	9.55812	3.30441	1.02415	3.28486	0.00102033	0.00332869
TSLP	194.31	3.30322	0.868412	4.05779	4.95e-05	0.000205416
GADD45G	825.628	3.30118	0.247593	13.3275	1.6e-40	1.57e-38
C1QTNF1	691.167	3.29976	1.02647	3.73978	0.000184184	0.000692394
KCNA3	7.51402	3.29925	1.04489	3.44591	0.000569141	0.00195256
WDR63	8.65053	3.28907	1.04816	3.01384	0.0025796	0.00766632
AL137145.2	17.9977	3.28543	0.788483	3.88518	0.000102253	0.000401226
ZMYND15	59.972	3.28215	0.48138	6.76185	1.36e-11	1.36e-10
IFI6	9777.97	3.28003	0.427473	7.67065	1.71e-14	2.32e-13
CD48	5255.59	3.27177	0.235663	13.8831	8.02e-44	9.48e-42
AL049757.1	13.8813	3.26962	0.939089	3.73463	0.000187994	0.000705694
PAX5	10.8126	3.26638	0.982172	3.12695	0.00176629	0.00546625
RPS2P36	15.359	3.26341	0.932957	3.43208	0.000598978	0.00204505
LCTL	23.8339	3.25889	0.814609	3.94686	7.92e-05	0.000316789
CDKN2D	188.086	3.25315	0.408212	7.95629	1.77e-15	2.67e-14
TNIK	2887.39	3.25237	0.254911	12.7581	2.81e-37	2.3e-35
ZDHHC19	25.307	3.25172	0.923346	3.48579	0.000490683	0.00170311
TRGV5P	73.8788	3.25087	0.606851	5.34218	9.18e-08	5.72e-07
PFKFB3	7293.03	3.24857	0.150828	21.5375	6.94e-103	1.15e-99
CR1	19.896	3.24826	0.885311	3.62222	0.00029209	0.00105467
LINC02362	20.0655	3.24374	0.669194	4.67216	2.98e-06	1.51e-05
TNFSF13B	607.942	3.23855	0.594283	5.43106	5.6e-08	3.58e-07
MYBPC3	44.6187	3.23801	0.808309	4.00817	6.12e-05	0.000249523
AC245297.1	727.314	3.23447	0.342293	9.44484	3.56e-21	8.85e-20
BIRC3	2441.93	3.23372	1.0122	3.55119	0.000383487	0.0013572
SAMD9	823.926	3.23201	0.549595	5.87322	4.27e-09	3.16e-08
SLC41A2	1921.05	3.23152	0.275794	11.7163	1.05e-31	5.73e-30
ANO7L1	28.2327	3.22899	0.662629	4.8214	1.43e-06	7.57e-06
AC241377.3	8.42507	3.22853	1.05314	3.41702	0.000633102	0.00214905
HES1	287.98	3.22752	0.44043	7.32247	2.43e-13	2.91e-12
CD300E	5618.82	3.22407	0.542639	5.93364	2.96e-09	2.23e-08
PTGER2	1796.2	3.22287	0.333881	9.65307	4.77e-22	1.3e-20
AC004816.2	3.5931	3.21986	1.12291	2.73746	0.00619165	0.0167036
HIST1H2BK	488.309	3.21915	0.3699	8.69921	3.34e-18	6.44e-17
AC048341.1	250.41	3.21713	0.314054	10.2217	1.59e-24	5.26e-23
TRIM31	9.55712	3.21463	1.0578	2.85459	0.00430921	0.0121232
AC008121.2	4.31828	3.2129	1.09765	3.08648	0.00202544	0.0061812
ATP6AP1L	86.3919	3.20333	0.485229	6.49081	8.54e-11	7.67e-10
MEI1	453.056	3.20199	0.205978	15.5294	2.19e-54	4.43e-52
FCAR	397.472	3.20057	0.70776	4.52669	5.99e-06	2.9e-05
NFKBIZ	2159.87	3.19875	0.228778	13.9805	2.05e-44	2.49e-42
S100A9	51349	3.19238	0.618085	5.16919	2.35e-07	1.4e-06
AL445490.1	57.025	3.19126	0.73767	4.29822	1.72e-05	7.68e-05
KIAA1217	456.505	3.19126	0.722115	4.47743	7.55e-06	3.59e-05
CXCL16	1729.89	3.19078	0.197499	16.153	1.08e-58	2.52e-56
MXD1	8440.53	3.18852	0.230856	13.8117	2.17e-43	2.48e-41
CD82	5186.49	3.18706	0.156963	20.3036	1.2e-91	1.36e-88
AC241585.2	7.05303	3.18176	0.933847	3.14906	0.00163797	0.00510824
SLC12A5-AS1	363.818	3.18173	0.41492	7.6645	1.8e-14	2.43e-13
ANGPT2	3.8986	3.18148	1.10156	3.00854	0.00262506	0.00778489
EBF1	44.9591	3.1735	0.821004	3.50632	0.000454355	0.00158763
AL353801.1	4.61739	3.17207	1.10922	2.89924	0.00374065	0.0106873
LINC01465	62.6461	3.17159	0.609243	5.19287	2.07e-07	1.24e-06
DDX60	2135.71	3.16849	0.3289	9.63344	5.78e-22	1.56e-20
PIWIL4	38.387	3.16757	0.491106	6.38775	1.68e-10	1.46e-09
ZSWIM4	1009.48	3.16743	0.409316	7.73927	1e-14	1.39e-13
AC112496.1	143.934	3.1658	0.369873	8.54011	1.34e-17	2.45e-16
ABTB2	1270.97	3.16438	0.855896	3.84603	0.000120046	0.000465421
LINC00346	37.3935	3.16297	0.621982	5.02344	5.08e-07	2.88e-06
FSD1L	1124.91	3.16273	0.178993	17.6614	8.31e-70	3.98e-67
ZNF341-AS1	6.41993	3.16053	0.990558	3.41928	0.000627871	0.00213328
SRC	9218.41	3.15902	0.199183	15.8598	1.2e-56	2.64e-54
Z97832.2	21.0695	3.15588	0.751876	4.09695	4.19e-05	0.000175711
IFI35	1966.51	3.15451	0.279112	11.3005	1.3e-29	6.11e-28
PTGS2	1851.55	3.15055	0.240835	13.0805	4.26e-39	3.91e-37
C4A	9.76759	3.15021	0.841124	3.60593	0.00031104	0.00111976
BCL3	2193.09	3.14791	0.457715	6.87973	6e-12	6.17e-11
AC009126.1	21.2595	3.14645	0.651852	4.73327	2.21e-06	1.14e-05
TREML4	149.034	3.14641	0.390441	8.04291	8.77e-16	1.36e-14
PF4	13.9766	3.1417	0.947538	3.29584	0.000981294	0.00321519
RNF144A-AS1	49.3631	3.13141	0.908844	3.7196	0.000199538	0.00074442
HIST1H2BC	80.0496	3.12787	0.736722	4.22798	2.36e-05	0.000102989
IDO2	8.93154	3.12555	1.1069	3.21824	0.00128978	0.00411478
NR1H3	1599.38	3.12237	0.340512	9.16939	4.76e-20	1.05e-18
AC093627.6	3.98058	3.12061	1.09639	2.86575	0.00416017	0.0117475
HLA-C	8315.61	3.11108	0.234083	13.2902	2.64e-40	2.54e-38
AL645608.8	67.3484	3.10883	0.514471	5.95958	2.53e-09	1.92e-08
RPL11P3	3.99403	3.107	1.07492	3.06692	0.00216278	0.00655326
TSPY26P	11.7705	3.10694	0.983461	3.06028	0.00221128	0.00667862
AK4P1	66.6417	3.10547	0.570928	5.4066	6.42e-08	4.06e-07
PLSCR1	4589.64	3.10291	0.177283	17.5017	1.39e-68	5.62e-66
RNU7-61P	3.15756	3.10065	1.11865	2.69901	0.00695451	0.0185426
ZBP1	4.05679	3.1004	1.1197	2.57406	0.0100512	0.0257043
FMR1-IT1	5.55529	3.09757	1.03553	2.99276	0.00276467	0.00815503
GFPT2	2910.81	3.09677	0.803933	3.98404	6.78e-05	0.000274137
AC064801.2	5.75506	3.09438	1.0482	2.80625	0.00501224	0.0138652
PLEKHM3	973.152	3.09049	0.200659	15.3979	1.69e-53	3.24e-51
RELB	1715.96	3.08585	0.31268	9.86891	5.68e-23	1.65e-21
LINC02154	63.3176	3.08452	0.824072	3.63756	0.000275234	0.00099896
SPSB1	1030.05	3.08269	0.549539	5.62696	1.83e-08	1.25e-07
PLAGL2	2507.48	3.08068	0.172252	17.8832	1.59e-71	8.28e-69
CSF2	7249.96	3.07337	0.939827	4.2502	2.14e-05	9.39e-05
AL133216.2	55.3722	3.07096	0.549497	5.56368	2.64e-08	1.76e-07
AL355355.2	4.63687	3.06391	1.05677	3.05934	0.00221829	0.00669646
CD22	93.249	3.06382	0.547285	5.58749	2.3e-08	1.55e-07
AP001122.1	47.7943	3.05528	0.939505	3.52069	0.000430426	0.00150923
CARD16	530.558	3.05525	0.259923	11.7485	7.19e-32	3.99e-30
HSPA7	767.803	3.05516	0.202685	15.0683	2.62e-51	4.45e-49
IL24	3124.41	3.0541	0.667592	4.65073	3.31e-06	1.66e-05
CLDND2	10.8554	3.05037	0.959865	3.04878	0.00229772	0.00690759
SLC31A2	44.7282	3.04894	0.646998	4.69209	2.7e-06	1.38e-05
C5orf56	108.64	3.04878	0.374139	8.12495	4.48e-16	7.1e-15
AC099778.1	20.4153	3.04714	0.828516	3.65503	0.000257149	0.000936869
AC009974.1	9.59625	3.04576	0.979644	3.41336	0.000641672	0.0021753
SLC39A8	3388.85	3.04267	0.321583	9.45892	3.11e-21	7.8e-20
COL9A2	137.257	3.0404	0.353597	8.58065	9.43e-18	1.74e-16
RND3	3680.25	3.0382	0.316953	9.5867	9.09e-22	2.42e-20
AC244669.2	37.787	3.03563	0.755505	3.85782	0.000114405	0.000444592
C1orf21	1151.41	3.03266	0.198694	15.26	1.41e-52	2.59e-50
ACAN	12.156	3.03114	1.03108	3.05021	0.00228679	0.00687815
PROX1	48.7259	3.03085	0.547531	5.50852	3.62e-08	2.38e-07
TNFSF9	251.451	3.02922	0.480976	6.29574	3.06e-10	2.58e-09
RHD	29.7938	3.02844	0.629985	4.5849	4.54e-06	2.24e-05
CD300H	69.8175	3.02457	0.635521	4.72807	2.27e-06	1.17e-05
AC069224.1	9.8728	3.02232	0.804932	3.62295	0.000291267	0.00105232
RARA-AS1	12.5135	3.02175	0.872524	3.35014	0.000807706	0.00268905
POU5F1P3	33.6204	3.01653	0.742899	4.02266	5.75e-05	0.000236043
VNN1	260.47	3.00964	0.795969	3.87834	0.000105171	0.0004117
CLEC4F	168.703	3.00945	1.1149	3.05821	0.00222663	0.00671608
SCO2	174.82	3.00806	0.259819	11.5615	6.45e-31	3.34e-29
HLA-J	4.22809	2.9956	1.04083	3.08478	0.00203705	0.00620912
SERPINB9	6336.69	2.99517	0.456378	6.5584	5.44e-11	5e-10
ADA	1964.4	2.99374	0.283558	10.5574	4.7e-26	1.73e-24
CD44	31592.5	2.99353	0.155656	19.2317	2.01e-82	1.59e-79
GK	6933.43	2.98873	0.206204	14.4939	1.32e-47	1.9e-45
KIRREL2	4.95428	2.9868	1.11539	2.9235	0.00346125	0.00997205
AC008957.3	15.5994	2.97824	0.711047	4.11156	3.93e-05	0.000165866
MARCKS	16838.4	2.97675	0.228026	13.0546	5.98e-39	5.36e-37
AC123768.2	2.72046	2.97374	1.12252	2.58399	0.00976654	0.0250406
RHEBL1	41.9162	2.9737	0.675312	4.38373	1.17e-05	5.37e-05
PILRA	6288.74	2.97354	0.127731	23.279	7.24e-120	1.65e-116
TTC39C-AS1	5.16374	2.97282	1.0841	2.57912	0.00990517	0.0253567
IFITM3	5905.13	2.97113	0.475756	6.23475	4.53e-10	3.73e-09
AL645929.2	5.69159	2.96785	1.08128	2.92622	0.00343103	0.00989598
CD83	2115.29	2.96757	0.470205	6.31582	2.69e-10	2.28e-09
RNF122	126.958	2.96421	0.376833	7.85147	4.11e-15	5.92e-14
RTN2	525.612	2.96271	0.335225	8.83469	1e-18	2.02e-17
PLK3	2259.95	2.96039	0.182544	16.2158	3.9e-59	9.21e-57
ADM	4693.55	2.95725	0.26086	11.3368	8.62e-30	4.16e-28
AL121985.1	36.9551	2.95622	0.622998	4.71585	2.41e-06	1.24e-05
HSPA6	1418.23	2.95553	0.169618	17.421	5.72e-68	2.17e-65
GK-AS1	138.585	2.95013	0.384299	7.66445	1.8e-14	2.43e-13
SPATC1	43.8164	2.94939	0.562166	5.21274	1.86e-07	1.12e-06
TOR1B	2059.93	2.94688	0.22165	13.2938	2.52e-40	2.45e-38
PARP9	2972.88	2.94157	0.260284	11.3004	1.31e-29	6.11e-28
SFRP2	12.217	2.93023	1.02799	3.27593	0.00105314	0.0034253
AC004865.2	18.4044	2.92805	0.794376	3.61501	0.00030034	0.00108274
ESRRB	3.9003	2.922	1.11249	2.8208	0.0047904	0.0133123
LRG1	342.062	2.92068	0.349592	8.34974	6.84e-17	1.18e-15
INHBA-AS1	8.24927	2.91749	1.06114	3.05652	0.00223923	0.00674659
NRG2	4.12121	2.9143	1.10952	2.83895	0.00452629	0.0126771
IFNLR1	492.144	2.91329	0.277533	10.4917	9.43e-26	3.42e-24
RN7SL124P	4.92054	2.91254	1.0628	3.00992	0.00261316	0.00775339
TREML2	698.004	2.91212	0.28055	10.3734	3.28e-25	1.14e-23
CHI3L1	4519.41	2.90723	0.265596	10.9469	6.88e-28	2.91e-26
DTX2P1	3.12601	2.90508	1.09473	2.80189	0.00508035	0.0140216
ZHX2	383.054	2.9044	0.295739	9.816	9.61e-23	2.76e-21
MAFF	1600.49	2.90439	0.29199	9.94683	2.6e-23	7.79e-22
BEST4	5.98905	2.90365	1.112	2.89518	0.00378938	0.0108045
MYBPH	45.2492	2.90234	0.698547	4.1461	3.38e-05	0.000144446
NMNAT3	172.046	2.89986	0.452179	6.40709	1.48e-10	1.29e-09
HCK	12491.4	2.89773	0.229256	12.6397	1.28e-36	9.87e-35
LYN	17905	2.89496	0.204645	14.1462	1.97e-45	2.54e-43
CDC42EP5	26.6643	2.8942	1.00076	2.85055	0.00436432	0.012266
BCL6	2246.96	2.8941	0.19709	14.6831	8.27e-49	1.22e-46
AC092919.2	22.3932	2.89408	0.692205	4.14494	3.4e-05	0.000144972
LINC02574	2.9444	2.89191	1.12015	2.63432	0.00843055	0.0219777
SLCO4A1	1347.15	2.88316	0.154734	18.623	2.09e-77	1.15e-74
TRAF3IP2	646.109	2.8815	0.168147	17.1268	9.37e-66	3.1e-63
AC011511.5	16.6848	2.88047	0.843915	3.37012	0.000751354	0.0025134
GPR174	4.61035	2.87886	1.11931	2.82777	0.00468735	0.0130598
BAALC-AS2	262.743	2.87726	1.00023	3.418	0.00063083	0.00214214
SLCO5A1	9.88764	2.87703	1.06753	3.09206	0.00198775	0.00608332
SPINK1	271.373	2.87607	0.404338	7.05222	1.76e-12	1.93e-11
SERPINA1	5364.24	2.87017	0.165671	17.324	3.1e-67	1.11e-64
SOCS2-AS1	12.1404	2.86629	1.03309	3.18805	0.00143237	0.00452445
AL031123.3	8.82405	2.86586	0.971954	2.89294	0.00381651	0.0108767
DRAM1	3890.83	2.85947	0.19388	14.748	3.17e-49	4.84e-47
LINC01176	67.9323	2.85777	0.390169	7.29559	2.97e-13	3.51e-12
TMEM232	9.89178	2.85335	0.895503	3.0754	0.00210217	0.00638621
FGF13	84.3842	2.85109	0.462599	6.11257	9.8e-10	7.82e-09
AC083900.1	4.45822	2.84355	1.09058	2.87897	0.0039898	0.0113174
KNDC1	65.0236	2.84351	0.597222	4.73394	2.2e-06	1.14e-05
MMP9	172464	2.84347	0.298943	9.51337	1.85e-21	4.75e-20
N4BP1	4433.34	2.84197	0.1887	15.0603	2.95e-51	4.97e-49
AC011451.1	5.85326	2.84169	1.03916	2.81918	0.00481472	0.0133758
PIK3AP1	16006.1	2.83578	0.173244	16.3686	3.2e-60	8.21e-58
STX11	1080.18	2.83444	0.209162	13.5493	8e-42	8.41e-40
SCN9A	30.7041	2.83074	0.700345	4.01786	5.87e-05	0.000240351
FRK	37.2406	2.8303	0.612696	4.57904	4.67e-06	2.3e-05
IL2RG	147.012	2.82726	0.360284	7.83518	4.68e-15	6.7e-14
AL645939.5	6.63385	2.82303	1.09267	2.79223	0.00523458	0.0143794
EIF1B-AS1	8.71222	2.82246	0.895943	3.0711	0.00213271	0.00646711
EGR2	217.418	2.8215	0.458737	6.14475	8.01e-10	6.46e-09
AGPAT4-IT1	84.0469	2.82144	0.50663	5.55673	2.75e-08	1.83e-07
AC005632.2	123.599	2.82095	0.291635	9.6491	4.96e-22	1.35e-20
GMPR	96.458	2.82043	0.581369	4.82976	1.37e-06	7.27e-06
ADGRV1	19.7753	2.81916	0.938394	3.02573	0.00248031	0.00740148
MANEAL	122.844	2.81668	0.407426	6.90298	5.09e-12	5.26e-11
EFHC2	11.1541	2.81621	0.962457	2.89726	0.00376437	0.010745
HGD	11.682	2.81506	0.975943	2.85932	0.00424555	0.0119691
CBLN3	74.9946	2.81381	0.61507	4.56891	4.9e-06	2.4e-05
BCL2L11	710.986	2.81137	0.270482	10.3919	2.7e-25	9.48e-24
KREMEN1	753.745	2.80736	0.22903	12.2538	1.6e-34	1.06e-32
CPAMD8	316.356	2.80572	0.288317	9.69241	3.25e-22	8.94e-21
AL021807.1	6.73531	2.80214	1.1092	2.96844	0.00299314	0.00876501
HIST1H2BE	8.03969	2.79907	1.0192	2.68923	0.0071618	0.0190246
AL844908.1	97.6877	2.79809	0.612094	4.5603	5.11e-06	2.5e-05
IL15	57.2142	2.79207	0.613333	4.54211	5.57e-06	2.71e-05
PRELID2P1	3.76077	2.79194	1.12201	2.65841	0.00785113	0.0206208
NLRC5	764.499	2.78759	0.299856	9.29394	1.49e-20	3.48e-19
ERFE	104.257	2.78605	0.901929	3.4607	0.000538782	0.00185836
FCRL6	187.27	2.7848	0.401224	6.93148	4.16e-12	4.34e-11
HIST2H4A	3.95201	2.78117	1.12407	2.52462	0.0115823	0.0291054
LPAR1	1094.35	2.77699	0.284971	9.74346	1.97e-22	5.52e-21
APOL6	2141.49	2.7758	0.266873	10.4005	2.47e-25	8.68e-24
UPK2	3.09603	2.7744	1.11711	2.50028	0.0124094	0.030864
ZBTB32	5.66109	2.77279	1.10855	2.89806	0.00375479	0.0107227
C17orf100	6.73734	2.77248	1.0394	2.79546	0.0051826	0.0142606
PSTPIP2	4385.08	2.77203	0.240968	11.5035	1.27e-30	6.44e-29
ABCA6	3.79459	2.77172	1.12414	2.52014	0.0117307	0.0294335
AC009414.2	7.84121	2.7717	1.07699	2.63287	0.00846674	0.0220669
PARP12	1961.16	2.77087	0.230396	12.0257	2.6e-33	1.58e-31
SLC5A3	5439.23	2.7643	0.195253	14.1574	1.68e-45	2.18e-43
FCER2	48.1142	2.75901	0.831205	3.38353	0.000715599	0.00240485
AMPD3	9287.08	2.75871	0.161174	17.1163	1.12e-65	3.65e-63
TIFAB	534.828	2.75761	0.724811	3.77188	0.000162021	0.000615052
AC002511.2	20.1065	2.75657	0.992933	2.68422	0.00726998	0.0192782
C1orf122	3275.31	2.75614	0.226695	12.1577	5.22e-34	3.34e-32
MRAP2	18.8708	2.75505	1.02674	2.94944	0.00318349	0.00925832
CYP1B1	12603.8	2.75455	0.158453	17.3839	1.09e-67	3.97e-65
AC099552.1	13.3698	2.75433	1.00625	3.15314	0.00161527	0.00504175
CES1P1	156.025	2.75345	0.396295	6.94136	3.88e-12	4.06e-11
SOX5	98.3991	2.7485	0.756278	3.65603	0.00025615	0.000933792
TNFRSF18	31.3665	2.73905	0.603647	4.51099	6.45e-06	3.1e-05
AL139424.2	7.86603	2.73643	1.09006	3.01268	0.00258948	0.00769315
NR3C1	4458.59	2.72791	0.177927	15.3312	4.73e-53	8.96e-51
2022-03-09	412.526	2.72373	0.295739	9.20712	3.35e-20	7.5e-19
KIAA0040	163.338	2.72224	0.499275	5.45264	4.96e-08	3.2e-07
GPR132	1415.2	2.72176	0.218679	12.4453	1.48e-35	1.06e-33
LRRC15	45.2889	2.72037	0.970529	3.11947	0.00181176	0.0055927
AL024508.1	26.7761	2.71846	0.762986	3.56116	0.000369214	0.00131051
H1F0	2617.97	2.71122	0.186328	14.55	5.84e-48	8.43e-46
CD40	2224.13	2.6994	0.224296	12.0346	2.34e-33	1.43e-31
SMCO2	11.1827	2.69626	1.00839	3.05897	0.002221	0.00670353
AP006222.1	5.48238	2.69387	0.948491	2.74353	0.00607822	0.0164366
PDGFB	906.302	2.6912	0.342041	7.8655	3.68e-15	5.33e-14
SERPING1	322.736	2.68997	0.690846	3.85814	0.000114255	0.000444107
MLLT6	4995.64	2.68795	0.175932	15.2781	1.07e-52	1.99e-50
BX539320.1	4.21521	2.68742	1.08225	2.76645	0.00566696	0.0154461
ARNTL2	1313.87	2.6866	0.289086	9.29331	1.5e-20	3.49e-19
AP000640.2	2.8549	2.68603	1.12392	2.41985	0.0155271	0.0375005
RNU6-196P	4.33527	2.68295	1.06355	2.79553	0.00518149	0.0142597
ZNRF2	1800.01	2.68229	0.221618	12.1023	1.03e-33	6.42e-32
NMRAL2P	47.4647	2.67789	0.675368	3.9531	7.71e-05	0.000309311
HIST1H4J	2.87378	2.67786	1.11398	2.42445	0.0153316	0.0371072
AC093535.1	4.42463	2.67777	1.08719	2.7682	0.0056366	0.0153703
KCNJ2-AS1	8.69535	2.67749	0.955854	2.70232	0.00688568	0.0183716
OR10AC1	6.32392	2.67738	1.06501	2.74827	0.005991	0.0162369
AL049597.2	8.08899	2.67726	1.07865	2.56238	0.0103958	0.0264822
LINC02246	3.24351	2.67405	1.08207	2.68073	0.00734625	0.0194464
FJX1	645.351	2.67313	0.200142	13.3529	1.14e-40	1.13e-38
AC087289.5	6.13331	2.67205	1.07325	2.76517	0.00568934	0.0154979
CDKL3	9.71651	2.67126	0.780688	3.35603	0.000790706	0.0026368
RF00004	9.63001	2.66849	1.06585	2.87686	0.0040165	0.0113843
AC116651.1	3.59576	2.6655	1.0849	2.40517	0.0161652	0.0388641
TMEM176A	887.532	2.66528	0.267784	9.95143	2.49e-23	7.46e-22
ST3GAL2	2650.2	2.66407	0.210478	12.6568	1.03e-36	8.01e-35
FTH1P7	430.39	2.66024	0.322566	8.24513	1.65e-16	2.71e-15
AC024475.4	2.87664	2.65679	1.11587	2.40444	0.0161971	0.0389171
DUSP16	1189.13	2.65538	0.254959	10.4139	2.14e-25	7.58e-24
MIRLET7I	3.51377	2.65394	1.12322	2.55804	0.0105263	0.0267729
ZEB1-AS1	37.7381	2.65352	0.888528	3.41708	0.000632976	0.00214902
ATF3	579.812	2.65293	0.323831	8.19075	2.6e-16	4.19e-15
AC068870.2	32.4228	2.64896	0.625389	4.20559	2.6e-05	0.000113027
IL10RA	7833.02	2.62998	0.201154	13.0744	4.61e-39	4.2e-37
MAS1	28.8091	2.62988	0.919919	3.25642	0.00112827	0.00364749
AC010247.1	38.9805	2.62846	0.773773	3.41219	0.000644439	0.00218387
EEF1E1P1	3.29518	2.62782	1.11579	2.47168	0.0134481	0.0331259
AC116025.2	4.89284	2.62739	1.08687	2.74393	0.00607085	0.0164264
CECR2	72.1952	2.6272	0.524696	5.00008	5.73e-07	3.24e-06
STAT1	9456.13	2.62578	0.307327	8.54311	1.31e-17	2.39e-16
MIR210HG	52.109	2.62455	0.708827	3.71307	0.000204763	0.000761881
DLL1	3530.28	2.61984	0.128008	20.4635	4.55e-93	5.52e-90
TNF	1232.89	2.61966	0.268128	9.7692	1.53e-22	4.33e-21
AC242988.2	19.4046	2.61288	0.671693	3.85862	0.000114027	0.000443504
AP3B2	63.2762	2.6124	0.511063	5.10215	3.36e-07	1.95e-06
LILRB2	7949.17	2.61156	0.600546	4.33793	1.44e-05	6.53e-05
AC015909.5	3.34744	2.6091	1.12443	2.46969	0.013523	0.0332923
ARRDC3-AS1	12.3767	2.60845	0.816047	3.16749	0.00153761	0.00483254
RHOQP3	49.748	2.60384	0.369838	7.00997	2.38e-12	2.57e-11
FAM21FP	8.32933	2.60045	0.983427	2.64952	0.00806054	0.0211099
GPR31	3.02492	2.59738	1.1227	2.31927	0.0203803	0.0476161
KLF8	36.0869	2.59652	0.593689	4.35854	1.31e-05	5.98e-05
RUNX1	2972.63	2.59646	0.227	11.4379	2.7e-30	1.35e-28
AP003733.4	28.941	2.59567	0.76048	3.40244	0.000667862	0.00225359
AC245128.3	155.138	2.59513	0.570239	4.54603	5.47e-06	2.66e-05
TDRD7	1041.88	2.59082	0.228711	11.3265	9.7e-30	4.64e-28
HPD	11.728	2.58977	0.904197	2.81596	0.00486319	0.0134939
TMEM229B	73.0777	2.58549	0.613136	4.19761	2.7e-05	0.000116751
AC005578.1	7.81752	2.58533	1.04791	2.87228	0.00407518	0.0115359
AC023202.1	78.3373	2.58425	0.931234	3.15435	0.00160857	0.00502344
FTH1P11	23.527	2.58343	0.6326	4.05826	4.94e-05	0.000205052
AC063976.2	9.38601	2.58177	0.99627	2.71156	0.00669676	0.0179188
AL442067.1	4.76372	2.58157	1.07114	2.71814	0.0065651	0.0176014
STEAP1B	57.2801	2.57738	0.486165	5.28632	1.25e-07	7.64e-07
AC007395.1	2.75884	2.57614	1.11192	2.34651	0.0189499	0.0446468
RNU6ATAC9P	2.97734	2.57563	1.10705	2.47311	0.0133941	0.0330108
FOSL2	7705.72	2.57476	0.274232	9.39016	5.99e-21	1.46e-19
NOL4L	1931.8	2.57393	0.173737	14.8142	1.19e-49	1.93e-47
GVINP1	47.3483	2.57248	0.508431	5.045	4.54e-07	2.6e-06
AC072061.1	8.31724	2.57231	0.935113	2.71203	0.0066873	0.0179036
AC010973.1	3.80955	2.56823	1.1106	2.59854	0.0093621	0.0241192
STARD10	490.619	2.56547	0.25271	10.1485	3.36e-24	1.07e-22
DUSP5	3584.69	2.56474	0.33303	7.70349	1.32e-14	1.81e-13
TIMP1	16155.6	2.56454	0.4143	6.19104	5.98e-10	4.88e-09
LINC01169	4.82246	2.56275	1.01167	2.43347	0.0149548	0.0362822
PSMB9	180.203	2.5587	0.305172	8.37807	5.38e-17	9.34e-16
PDYN-AS1	10.4296	2.5583	0.874922	2.87857	0.00399482	0.0113299
HHLA2	42.8528	2.55605	0.779508	3.31296	0.000923154	0.00304278
SMPDL3A	192.229	2.55536	0.27784	9.18918	3.96e-20	8.8e-19
CCL2	47364.2	2.54948	0.580451	4.38501	1.16e-05	5.35e-05
MOV10	1210.69	2.54629	0.203198	12.5298	5.13e-36	3.84e-34
AL022328.4	24.7964	2.54234	0.674292	3.75723	0.000171805	0.000649615
SERPINB7	983.791	2.54221	0.902434	2.98342	0.0028505	0.00839053
TRIM69	572.149	2.5417	0.205516	12.3646	4.06e-35	2.78e-33
LINC01857	11.0284	2.54086	1.05421	2.75664	0.00583985	0.0158604
TCTEX1D4	53.6259	2.53948	0.604084	4.20286	2.64e-05	0.000114288
CACNA2D3	472.297	2.53938	0.460122	5.52049	3.38e-08	2.23e-07
AC145098.1	37.185	2.53717	0.554084	4.55552	5.23e-06	2.55e-05
HAP1	4.02606	2.53381	1.11834	2.51563	0.0118819	0.0297513
CYP2F2P	4.138	2.5333	1.10548	2.62256	0.00872725	0.0226602
FRG2FP	27.2401	2.532	0.975692	2.66718	0.00764905	0.0201424
TBC1D17	1136.47	2.5314	0.355062	7.12886	1.01e-12	1.14e-11
AL356215.1	3.63378	2.52702	1.12078	2.45517	0.0140816	0.034467
AC005304.2	40.2755	2.52338	0.774739	3.2101	0.00132688	0.00422203
NFE2L3	592.592	2.52086	0.394366	6.38869	1.67e-10	1.45e-09
RNY1P11	3.47748	2.52036	1.12158	2.48937	0.0127971	0.0317328
ALPL	3.11402	2.51827	1.11903	2.44975	0.0142956	0.034925
PML	1357.6	2.51608	0.258314	9.73936	2.05e-22	5.72e-21
PBX1	151.96	2.51596	0.64971	3.88378	0.000102845	0.000403288
AC007780.1	4.43661	2.5154	1.08996	2.61473	0.00892969	0.0231297
TRIM22	1682.97	2.51509	0.335535	7.49283	6.74e-14	8.47e-13
AL162431.2	6.77503	2.51349	1.09398	2.75705	0.00583263	0.0158431
AC145098.2	7.93166	2.51225	1.11327	2.79767	0.0051473	0.0141742
P2RX7	2221.9	2.51164	0.30406	8.26075	1.45e-16	2.39e-15
BX255923.2	16.388	2.51128	0.972397	3.01737	0.0025498	0.00758644
AC013444.1	3.43345	2.50846	1.1024	2.54212	0.0110183	0.0278691
PDE4DIP	8565.49	2.50709	0.209249	11.9816	4.44e-33	2.66e-31
SAMSN1-AS1	4.29958	2.50642	1.07195	2.40095	0.0163528	0.039229
GPR85	183.693	2.504	0.349923	7.15077	8.63e-13	9.79e-12
KCNJ2	677.4	2.50379	0.286738	8.72952	2.56e-18	4.99e-17
RBM44	5.75307	2.50292	1.07129	2.47386	0.0133661	0.0329642
ITGAL	4365.37	2.50031	0.267162	9.35747	8.17e-21	1.96e-19
AC241952.1	524.697	2.50028	0.316823	7.89035	3.01e-15	4.43e-14
RET	17.676	2.49899	0.829239	3.0124	0.00259189	0.00769908
AL133299.1	32.0772	2.4953	1.03193	2.8216	0.00477854	0.0132813
TNFRSF4	56.2368	2.48812	0.754788	3.28892	0.00100572	0.00328635
APOBEC3G	127.963	2.48808	0.418023	5.94228	2.81e-09	2.13e-08
CPHL1P	6.86128	2.48429	1.04039	2.73652	0.00620927	0.0167462
OTUD7A	28.0231	2.48342	0.843732	2.98061	0.00287679	0.00846108
RTN4RL2	283.036	2.48287	0.282494	8.78413	1.58e-18	3.13e-17
SPATA13	394.978	2.48221	0.207808	11.9404	7.29e-33	4.26e-31
DTX3L	3838.87	2.48056	0.178787	13.874	9.11e-44	1.06e-41
CSF2RB	9521.64	2.47932	0.192819	12.8582	7.74e-38	6.58e-36
AC079630.1	23.6216	2.47929	0.630422	3.90742	9.33e-05	0.000368263
SH2D3C	317.767	2.47841	0.258663	9.57682	1e-21	2.65e-20
AL031733.2	3.35633	2.47614	1.12164	2.35259	0.0186433	0.0440385
PIM3	3616.14	2.47439	0.150993	16.387	2.37e-60	6.15e-58
MAATS1	4.32151	2.47413	1.11485	2.46135	0.0138416	0.0339658
SP6	98.1541	2.47218	0.785008	3.19381	0.0014041	0.0044444
LINC01138	22.888	2.472	0.741992	3.31879	0.000904092	0.00298373
SLC27A3	374.721	2.46759	0.363733	6.781	1.19e-11	1.19e-10
PHF24	10.5453	2.46544	1.00183	2.55182	0.0107163	0.0271822
PLEK	12732.7	2.46241	0.162441	15.1587	6.64e-52	1.16e-49
AANAT	13.0023	2.45946	0.822266	2.96604	0.00301662	0.00882666
FCGR2B	1069.38	2.45816	0.321988	7.63228	2.31e-14	3.08e-13
PRRX1	19.2356	2.4569	1.03098	2.64215	0.00823812	0.0215192
LTA	3.37398	2.45602	1.12383	2.43513	0.0148866	0.0361359
CD226	431.51	2.45418	0.240236	10.2127	1.74e-24	5.77e-23
RHOV	11.341	2.45286	0.750061	3.2244	0.00126235	0.00403576
CCL24	219.348	2.45274	0.972766	2.54327	0.0109819	0.0277847
AC068722.2	4.31745	2.45246	1.07636	2.51772	0.0118117	0.029604
AL139246.3	4.47989	2.44965	1.08988	2.56974	0.0101775	0.0259953
SIGLEC1	6028.23	2.44597	0.454108	5.37926	7.48e-08	4.71e-07
LHX6	19.4712	2.44508	1.02378	2.74287	0.00609048	0.0164648
DUSP8	71.8617	2.44293	0.621084	3.93358	8.37e-05	0.000333279
UPP1	2368.85	2.4427	0.176806	13.8151	2.07e-43	2.38e-41
HLA-A	5231.19	2.44162	0.177342	13.7677	3.99e-43	4.42e-41
U62317.2	204.923	2.43968	0.334838	7.28082	3.32e-13	3.89e-12
RORA	15.3388	2.43847	0.771207	3.09004	0.00200131	0.00611862
HIST1H4I	165.319	2.43829	0.308094	7.90794	2.62e-15	3.87e-14
HIST4H4	30.0677	2.43808	0.931005	2.62694	0.00861561	0.0224055
TMEM176B	1808.67	2.4373	0.287494	8.47726	2.31e-17	4.12e-16
RNU6-638P	3.15499	2.43659	1.12447	2.35789	0.0183793	0.0435052
ETV3	2538.74	2.43517	0.153639	15.8494	1.42e-56	3.04e-54
VNN2	229.484	2.43036	0.428995	5.66575	1.46e-08	1.01e-07
AC011290.2	6.97697	2.42997	1.01389	2.42265	0.0154076	0.0372712
LILRB3	960.011	2.42935	0.170545	14.2429	4.96e-46	6.69e-44
CFLAR	5370.28	2.42851	0.162007	14.9899	8.55e-51	1.43e-48
TRIM36	1594.42	2.42614	0.12492	19.4201	5.22e-84	5e-81
B3GALT4	288.165	2.41953	0.222358	10.8761	1.5e-27	6.17e-26
RRAD	131.648	2.41889	0.903761	2.79421	0.00520262	0.014307
PLA2G6	22.0033	2.41715	0.686082	3.50564	0.000455507	0.00159134
AC013444.2	3.96403	2.41706	1.11591	2.51195	0.0120066	0.03001
DYSF	4411.74	2.41606	0.181777	13.2914	2.6e-40	2.51e-38
FCGR2C	1054.21	2.41519	0.22572	10.6985	1.03e-26	4.01e-25
S100B	12637.6	2.41502	0.227194	10.6299	2.16e-26	8.25e-25
LINC00926	48.4688	2.41288	0.677907	3.5553	0.000377554	0.00133855
MTF1	4434.24	2.41234	0.198097	12.1775	4.1e-34	2.63e-32
LIPM	15.7952	2.40548	0.745607	3.20387	0.00135594	0.00430469
VCAN	3904.88	2.40455	0.312465	7.6949	1.42e-14	1.94e-13
CCRL2	588.316	2.40205	0.370401	6.48636	8.79e-11	7.88e-10
AL627171.2	6.6613	2.4014	0.944225	2.46573	0.0136735	0.033599
IRAK3	2518.32	2.39948	0.128285	18.7035	4.64e-78	2.64e-75
LINC01547	347.092	2.39576	0.433692	5.52173	3.36e-08	2.21e-07
SLC30A4	299.936	2.39131	0.287674	8.30903	9.65e-17	1.64e-15
FKBP5	918.143	2.39061	0.327947	7.2872	3.16e-13	3.72e-12
ACHE	27.6786	2.39021	0.949899	2.47367	0.0133732	0.0329727
AC080023.1	45.4896	2.38635	0.58958	4.04044	5.34e-05	0.000219918
LINC00528	32.6443	2.38625	0.633292	3.76396	0.000167241	0.00063315
AC011476.2	5.48722	2.3859	1.06555	2.59125	0.00956292	0.0245601
FTH1P8	178.789	2.38581	0.324954	7.33777	2.17e-13	2.61e-12
SPACA6	132.707	2.38233	0.544895	4.36717	1.26e-05	5.76e-05
LINC01132	23.6165	2.37863	0.90137	2.57403	0.0100522	0.0257043
BTG2	3283.62	2.37746	0.278547	8.53487	1.4e-17	2.55e-16
EIF2AK2	3987.51	2.3772	0.221891	10.713	8.84e-27	3.45e-25
BAALC	598.784	2.37624	0.834081	2.96253	0.00305124	0.00892079
JUNB	4776.21	2.37533	0.235042	10.1058	5.21e-24	1.64e-22
ZMIZ2	5237.26	2.37468	0.186334	12.7442	3.36e-37	2.73e-35
MAPK10	923.732	2.37423	0.865257	2.79066	0.00526008	0.0144388
LINC02365	3.05309	2.3716	1.11519	2.37593	0.0175046	0.0416768
HIST1H2AG	18.9734	2.37133	1.00035	2.38604	0.0170309	0.0406572
PELI1	2440.6	2.36948	0.2701	8.77236	1.75e-18	3.47e-17
SLC22A23	991.386	2.36841	0.292411	8.09947	5.52e-16	8.7e-15
ZNFX1	4238.63	2.36746	0.192883	12.2738	1.25e-34	8.31e-33
SP110	1124.23	2.36406	0.24361	9.70336	2.92e-22	8.05e-21
ALOX15B	5.52155	2.36357	1.01212	2.32668	0.0199823	0.0468244
RNF213	17125.1	2.3627	0.221473	10.6681	1.44e-26	5.51e-25
CEACAM4	20.8362	2.3627	0.779676	2.99506	0.00274395	0.00809916
LAIR2	20.1848	2.36265	0.770781	3.04779	0.00230533	0.00692619
MT1HL1	3.07582	2.36222	1.10518	2.34718	0.0189161	0.0445787
ISL2	3.59916	2.36139	1.08166	2.45671	0.0140214	0.034352
MIR29B2CHG	28.3584	2.36051	0.903892	2.6325	0.0084758	0.022083
RHOQ	4194.14	2.3571	0.154203	15.2854	9.56e-53	1.79e-50
ITGA1	2718.49	2.35653	0.775731	3.12217	0.00179524	0.00554547
MIR583HG	3.58987	2.3545	1.10551	2.39732	0.0165157	0.0395832
AC010768.2	9.14798	2.35284	0.977704	2.3696	0.0178072	0.0423163
ZNF442	2.95189	2.35224	1.12289	2.32364	0.0201447	0.0471442
GADD45B	399.597	2.3497	0.434931	5.40434	6.5e-08	4.11e-07
CHRM3	48.0059	2.34844	0.667337	3.48588	0.000490519	0.00170287
AKR1C1	133.99	2.34696	0.481582	4.8256	1.4e-06	7.42e-06
GBP3	999.581	2.34683	0.256175	9.16008	5.19e-20	1.14e-18
MIR589	3.71357	2.34603	1.08995	2.44883	0.0143322	0.0349861
IER3	11594.1	2.34583	0.241508	9.71401	2.63e-22	7.28e-21
GABBR1	132.453	2.34434	0.557975	4.20362	2.63e-05	0.000113963
AC239802.2	9.3503	2.34406	0.986352	2.432	0.0150159	0.0364108
LXN	140.976	2.34324	0.481779	4.86116	1.17e-06	6.27e-06
AC005224.3	6.94056	2.34265	0.990534	2.35662	0.018442	0.0436424
AL133343.2	12.0252	2.33703	0.933826	2.53285	0.011314	0.0285258
AL513365.1	3.98489	2.33463	1.11521	2.43872	0.0147394	0.0358167
SGTB	5345.37	2.33271	0.207204	11.258	2.12e-29	9.77e-28
AC003092.1	36.5521	2.33251	0.770699	3.04592	0.00231967	0.00696438
AC006449.6	190.397	2.32599	0.378727	6.13898	8.31e-10	6.67e-09
RASGEF1B	685.411	2.32142	0.297656	7.79832	6.27e-15	8.88e-14
DDX60L	6147.13	2.32063	0.251571	9.22489	2.84e-20	6.41e-19
MAP3K8	1110.83	2.31765	0.20878	11.1	1.25e-28	5.56e-27
IRF1	1447.85	2.31617	0.185855	12.4615	1.21e-35	8.67e-34
NMT2	374.389	2.31587	0.238082	9.72454	2.37e-22	6.58e-21
CSTB	18540.9	2.31508	0.135789	17.0492	3.54e-65	1.09e-62
AC004223.3	3.79971	2.31358	1.11709	2.41113	0.015903	0.0383266
TANK	2741.01	2.31312	0.175185	13.2035	8.37e-40	7.97e-38
COL5A3	126.449	2.30959	0.58632	3.94537	7.97e-05	0.000318454
CYP1A1	62.8313	2.30647	0.969958	2.78021	0.00543243	0.0148514
OTUD1	868.003	2.29957	0.297676	7.72482	1.12e-14	1.55e-13
AC022509.3	21.2491	2.29819	0.937955	2.48326	0.0130185	0.0322115
SH3PXD2B	9854.55	2.29783	0.116107	19.7904	3.6e-87	3.85e-84
LRRC3	524.143	2.2956	0.185281	12.3874	3.06e-35	2.12e-33
LILRA5	1241.88	2.29164	0.321495	7.12562	1.04e-12	1.16e-11
RPS12P26	11.3577	2.29129	0.990294	2.3479	0.0188797	0.0445045
C17orf49	14.9293	2.29058	0.652351	3.47591	0.000509122	0.00176274
RAB13	798.464	2.28944	0.13063	17.5233	9.52e-69	4.03e-66
VDR	3076.86	2.28889	0.159846	14.319	1.66e-46	2.28e-44
APOBEC3F	47.5774	2.2821	0.546991	4.15933	3.19e-05	0.000136972
REC8	150.454	2.28157	0.402586	5.66426	1.48e-08	1.02e-07
FHDC1	88.7525	2.28085	0.474075	4.80861	1.52e-06	8.03e-06
FTH1	147704	2.27993	0.21909	10.4065	2.32e-25	8.16e-24
HMGN2P23	16.1118	2.27927	1.08227	2.45551	0.0140686	0.0344444
STAT4	157.98	2.27603	0.292384	7.77937	7.29e-15	1.03e-13
AC078785.1	4.7945	2.2752	1.11161	2.34815	0.0188669	0.0444799
LPP-AS2	39.2161	2.27298	0.402254	5.6323	1.78e-08	1.22e-07
N4BP2L1	65.537	2.27218	0.517508	4.38593	1.15e-05	5.32e-05
FCAMR	683.402	2.26848	0.413733	5.4844	4.15e-08	2.7e-07
AL451123.1	78.0632	2.2673	0.410481	5.51692	3.45e-08	2.27e-07
AK3P3	3.37598	2.26656	1.08412	2.35539	0.0185033	0.0437629
FTH1P23	180.589	2.26594	0.339429	6.6727	2.51e-11	2.43e-10
NECTIN3	536.568	2.26591	0.460858	4.91965	8.67e-07	4.76e-06
MT-TT	5.24629	2.26495	1.12497	2.51315	0.0119658	0.0299243
GNG11	338.695	2.26414	0.43311	5.22966	1.7e-07	1.02e-06
TNS3	7326.56	2.26357	0.209031	10.8285	2.52e-27	1.02e-25
HLA-G	40.9326	2.26299	1.00325	2.63131	0.00850577	0.0221579
HLA-DQA2	107.865	2.26274	0.70899	3.21925	0.00128528	0.00410186
NOTCH3	1307.02	2.25734	0.277399	8.137	4.05e-16	6.45e-15
PDE1B	1307.22	2.25711	0.362483	6.2242	4.84e-10	3.99e-09
AC018682.1	60.0824	2.25537	0.441989	5.09506	3.49e-07	2.02e-06
GTPBP2	1843.63	2.25535	0.172958	13.0393	7.32e-39	6.52e-37
LINC01426	12.6921	2.25374	0.849223	2.65726	0.00787789	0.0206881
DNAJC5B	5.30803	2.25276	1.05828	2.42984	0.0151055	0.0366134
NKX3-1	100.054	2.25159	1.00769	2.342	0.0191805	0.0451432
RETN	99.4406	2.25061	0.647242	3.45755	0.000545102	0.00187625
TBC1D9	3356.82	2.24496	0.14725	15.2455	1.76e-52	3.21e-50
SEMA4A	1470.32	2.2426	0.302695	7.40683	1.29e-13	1.58e-12
IL10	1073.58	2.23944	0.332379	6.73829	1.6e-11	1.58e-10
LINC00996	172.834	2.2373	0.436714	5.1234	3e-07	1.76e-06
LRFN5	33.4895	2.23711	1.03328	2.64245	0.00823093	0.0215097
MMP23A	16.9868	2.23524	0.961469	2.35938	0.0183055	0.0433587
PLA2G4C	244.744	2.23514	0.465508	4.80118	1.58e-06	8.32e-06
SESN2	1492.46	2.23503	0.102905	21.7178	1.39e-104	2.53e-101
ROBO1	561.364	2.23406	0.318013	7.02412	2.15e-12	2.33e-11
IFITM2	487.694	2.23077	0.712718	3.09652	0.00195806	0.00599952
TYMP	11164.7	2.22861	0.233619	9.53938	1.44e-21	3.74e-20
P2RY8	39.7388	2.22829	0.652481	3.4156	0.000636407	0.00215825
AC004846.2	14.579	2.22785	0.847615	2.59125	0.00956273	0.0245601
GAREM2	43.3601	2.22728	0.449251	4.94175	7.74e-07	4.29e-06
INHBA	2815.85	2.22463	1.05086	2.46674	0.0136349	0.033536
ELL2	2712.9	2.22313	0.172191	12.9106	3.92e-38	3.4e-36
PTX3	964.424	2.22161	0.53773	4.13397	3.57e-05	0.000151681
IRF4	309.514	2.22126	0.295032	7.52715	5.19e-14	6.61e-13
CRTAC1	4.41273	2.21931	1.12033	2.42227	0.0154237	0.0373053
GRAMD2B	283.071	2.21076	0.314479	7.02785	2.1e-12	2.28e-11
NLGN4X	17.3775	2.20886	0.919609	2.44318	0.0145584	0.035448
TRANK1	561.714	2.20741	0.2687	8.21377	2.14e-16	3.49e-15
HIST1H4H	33.1975	2.20682	0.787094	2.79378	0.00520963	0.0143241
TNFAIP8	2563.19	2.20655	0.181519	12.1557	5.35e-34	3.4e-32
BMT2	951.163	2.20655	0.194837	11.3241	9.97e-30	4.76e-28
SLC9A3	55.7175	2.20317	0.587224	3.75352	0.000174372	0.000658227
LYRM1	470.47	2.20248	0.176301	12.4901	8.45e-36	6.2e-34
STK4-AS1	5.09059	2.19981	1.07089	2.40127	0.0163383	0.0392097
UNC119	1537.08	2.19721	0.17258	12.7308	3.99e-37	3.21e-35
MR1	569.019	2.19408	0.332471	6.59851	4.15e-11	3.9e-10
LINC00540	65.4981	2.1915	0.630819	3.47444	0.000511918	0.00177175
HIST1H1C	121.497	2.19105	0.331081	6.61269	3.77e-11	3.56e-10
UCP2	3122.57	2.19096	0.273366	8.01422	1.11e-15	1.69e-14
UGCG	3304.03	2.19002	0.189639	11.5483	7.53e-31	3.87e-29
SIK3	1036.55	2.18313	0.21233	10.281	8.58e-25	2.92e-23
TGM2	4730.44	2.18129	0.46521	4.69203	2.71e-06	1.38e-05
PPM1K	838.788	2.1805	0.278104	7.84024	4.5e-15	6.45e-14
MMEL1	8.05176	2.18042	0.930312	2.33684	0.0194476	0.0456834
TRGV3	28.6874	2.17501	0.56945	3.80845	0.000139838	0.000537006
HBEGF	3432.71	2.17455	0.304732	7.13554	9.64e-13	1.09e-11
PPP4R1L	255.056	2.17452	0.291933	7.44645	9.59e-14	1.19e-12
ARRDC3	2984.32	2.1687	0.237262	9.14059	6.21e-20	1.36e-18
AL672207.1	82.9267	2.16648	0.339453	6.37431	1.84e-10	1.59e-09
TRIM17	18.1298	2.16575	0.55164	3.90194	9.54e-05	0.000376052
RNA5SP187	5.39145	2.1655	1.10947	2.44254	0.0145842	0.0355013
MTRNR2L8	152.131	2.16494	0.418949	5.1679	2.37e-07	1.4e-06
MEMO1P1	36.1341	2.1633	0.619292	3.48874	0.000485306	0.00168638
WTAP	4726.32	2.1618	0.183771	11.7636	6.01e-32	3.36e-30
POU2F2	3466.01	2.16173	0.495627	4.36749	1.26e-05	5.75e-05
TMCC2	32.4814	2.15767	0.648364	3.3189	0.000903714	0.00298303
SBNO2	4501.33	2.15761	0.21042	10.2537	1.14e-24	3.83e-23
SLC7A2	1383.05	2.15722	0.351659	6.13634	8.44e-10	6.78e-09
FCGR2A	16170.4	2.15703	0.13814	15.6149	5.77e-55	1.19e-52
OCSTAMP	91.5436	2.15418	0.46174	4.66132	3.14e-06	1.59e-05
PMAIP1	540.28	2.15376	0.372887	5.77699	7.6e-09	5.47e-08
CHMP5	1948.25	2.15312	0.16974	12.6843	7.22e-37	5.71e-35
FTH1P2	284.374	2.15173	0.284402	7.56406	3.91e-14	5.07e-13
CTSL	37153.2	2.15087	0.203978	10.5448	5.37e-26	1.97e-24
CDK18	365.201	2.14896	0.514879	4.17723	2.95e-05	0.000127289
CEBPB	9620.36	2.14872	0.155829	13.789	2.97e-43	3.33e-41
AL135999.1	11.6004	2.14831	0.839191	2.56761	0.0102401	0.0261316
PARP14	6504.42	2.14706	0.226597	9.47511	2.66e-21	6.73e-20
DSE	3372.59	2.14592	0.199688	10.7462	6.18e-27	2.45e-25
CASP4	1757.77	2.14472	0.166897	12.85	8.6e-38	7.28e-36
C19orf66	492.54	2.14429	0.229583	9.33857	9.76e-21	2.32e-19
LRP10	10049.3	2.14426	0.150831	14.2162	7.26e-46	9.72e-44
LRRC74A	12.6393	2.14193	0.82035	2.59641	0.00942033	0.0242555
BTN2A1	1741.68	2.13316	0.154635	13.7942	2.76e-43	3.12e-41
RHBDD2	1277.96	2.13134	0.216197	9.85776	6.35e-23	1.83e-21
LRFN1	23.8885	2.13022	0.657881	3.23289	0.00122543	0.00392807
AP001453.3	12.6512	2.1298	0.920631	2.34999	0.018774	0.0442955
AC006064.2	7.38105	2.12912	0.877196	2.40897	0.0159974	0.0385034
GRINA	7684.17	2.12574	0.126617	16.7886	2.96e-63	8.81e-61
CYB561A3	3321.25	2.12558	0.177352	11.985	4.26e-33	2.56e-31
WARS	4543.84	2.11877	0.21663	9.78061	1.36e-22	3.88e-21
A4GALT	430.773	2.11869	0.268954	7.87465	3.42e-15	4.97e-14
AL445931.1	11.0719	2.11697	0.863411	2.45655	0.0140279	0.0343634
AC008750.1	13.4042	2.11517	0.833948	2.4916	0.0127169	0.0315554
DGAT2	150.462	2.11166	0.471803	4.47719	7.56e-06	3.59e-05
SPRY1	79.4069	2.11037	0.797309	2.68431	0.00726798	0.0192757
ZBTB46	794.426	2.11002	0.302426	6.97637	3.03e-12	3.22e-11
HIST1H2BN	13.8898	2.10681	0.811519	2.59882	0.00935436	0.0241027
C1RL	210.284	2.10608	0.530083	3.97597	7.01e-05	0.000283091
B3GNT8	218.207	2.10313	0.250457	8.3939	4.7e-17	8.19e-16
HIVEP1	1658.02	2.10207	0.172612	12.1775	4.09e-34	2.63e-32
ODF3B	550.678	2.10182	0.315735	6.65597	2.81e-11	2.71e-10
UBE2L6	1448.87	2.09684	0.25597	8.19133	2.58e-16	4.17e-15
NCF2	10833.5	2.09231	0.110344	18.9616	3.54e-80	2.48e-77
AL445309.1	25.3058	2.08651	0.778493	2.67221	0.00753543	0.0198662
AC090971.3	11.2219	2.0823	0.747301	2.77266	0.00556007	0.0151753
APOL2	716.863	2.08164	0.210295	9.89773	4.26e-23	1.25e-21
DDIT4	838.544	2.08094	0.238914	8.70964	3.05e-18	5.89e-17
RAB20	692.883	2.08035	0.155124	13.4093	5.33e-41	5.33e-39
HS6ST1	919.494	2.08002	0.240686	8.64144	5.55e-18	1.05e-16
AC245884.11	41.8942	2.07926	0.448735	4.61398	3.95e-06	1.96e-05
SPTBN5	479.675	2.07785	0.29122	7.13307	9.82e-13	1.1e-11
AC096733.2	123.726	2.07761	0.540252	3.848	0.000119085	0.000461989
LINC00520	104.96	2.07483	0.776192	2.54187	0.0110263	0.0278853
NCAM1	244.872	2.07383	0.825644	2.53287	0.0113131	0.0285258
SYT11	655.055	2.07172	0.2903	7.13583	9.62e-13	1.08e-11
NFE2L2	4587.08	2.07117	0.167863	12.3383	5.64e-35	3.78e-33
BASP1	1615.43	2.06962	0.331121	6.25191	4.05e-10	3.37e-09
AL133230.1	22.2196	2.0693	0.712685	2.90226	0.00370478	0.0105982
NDRG1	1391.32	2.06517	0.147109	14.0377	9.16e-45	1.13e-42
AP000919.4	41.5866	2.06401	0.671734	3.06666	0.00216463	0.00655531
EXOC3L1	26.8753	2.06147	0.834746	2.45796	0.0139729	0.0342469
AFDN	4023.18	2.0584	0.193937	10.6137	2.57e-26	9.71e-25
MMP14	96218.9	2.05776	0.0994166	20.6984	3.58e-95	4.66e-92
BHLHE40	2696.07	2.05771	0.143367	14.3525	1.03e-46	1.43e-44
RIPK2	1908.98	2.05587	0.247937	8.29221	1.11e-16	1.87e-15
AGRN	5587.56	2.0546	0.606746	3.3887	0.000702252	0.00236218
CKB	6946.68	2.05364	0.725515	2.87827	0.00399859	0.0113379
SECTM1	762.891	2.05356	0.26916	7.62821	2.38e-14	3.17e-13
TRGV5	75.918	2.0534	0.483118	4.24837	2.15e-05	9.46e-05
AC124319.2	36.7015	2.05299	0.673151	3.04452	0.00233048	0.00699336
G0S2	2509.67	2.05133	0.243354	8.43015	3.45e-17	6.07e-16
LINC01336	19.2855	2.05094	1.02975	2.30021	0.0214363	0.0498209
PLEKHO1	4520.09	2.04802	0.118488	17.2844	6.16e-67	2.16e-64
AL683842.1	9.62096	2.0479	0.796234	2.55787	0.0105315	0.0267792
LINC00649	298.554	2.04638	0.218008	9.38454	6.32e-21	1.54e-19
GLIS3	309.08	2.04115	0.523459	3.90654	9.36e-05	0.000369457
AZIN1	9910.24	2.03936	0.128968	15.8128	2.54e-56	5.37e-54
IFT81	105.831	2.03672	0.316097	6.43802	1.21e-10	1.07e-09
AC116407.2	18.5354	2.03633	0.820508	2.47369	0.0133726	0.0329727
KSR1	720.332	2.03473	0.194037	10.4851	1.01e-25	3.66e-24
SMAP2	2726.42	2.03082	0.194739	10.428	1.85e-25	6.55e-24
SLC25A37	3873.86	2.03062	0.175152	11.5935	4.44e-31	2.32e-29
KCNJ6-AS1	20.3045	2.02891	0.683241	2.952	0.00315723	0.00919665
RRAS	612.392	2.02603	0.233589	8.67254	4.23e-18	8.05e-17
TSSK6	58.3693	2.02079	0.466803	4.32696	1.51e-05	6.84e-05
GPD2	2880.94	2.01831	0.174754	11.5492	7.45e-31	3.84e-29
AL121899.1	78.5485	2.01332	0.41119	4.89307	9.93e-07	5.41e-06
TPRG1	19.1679	2.0104	0.649193	3.0888	0.0020097	0.00614117
TMEM62	355.184	2.00725	0.250188	8.02129	1.05e-15	1.61e-14
NADK	3859.8	2.00609	0.141686	14.1586	1.65e-45	2.16e-43
FTH1P10	7.6152	2.00555	0.830135	2.40035	0.0163793	0.0392822
CFH	172.803	2.00554	0.312672	6.41102	1.45e-10	1.26e-09
IRF6	127.182	2.0041	0.435572	4.60222	4.18e-06	2.07e-05
BHLHE41	1009.69	2.00363	0.273769	7.31837	2.51e-13	2.99e-12
ZFHX2-AS1	7.24472	2.0032	0.82566	2.40244	0.016286	0.0390998
TRIP10	1148.35	2.00286	0.195626	10.2377	1.34e-24	4.5e-23
AP001033.2	32.9974	2.00179	0.540549	3.6967	0.000218421	0.000808072
MACC1	131.356	1.99946	0.33685	5.93321	2.97e-09	2.23e-08
BBC3	144.947	1.99574	0.443563	4.49982	6.8e-06	3.26e-05
IRF9	251.447	1.99386	0.265221	7.51576	5.66e-14	7.18e-13
CRISPLD2	231.121	1.99302	0.332632	5.98764	2.13e-09	1.63e-08
CEP112	71.5114	1.99197	0.745232	2.66712	0.00765036	0.0201429
AC010168.2	45.7034	1.98822	0.512131	3.87676	0.000105859	0.000414124
RABAC1	213.538	1.98622	0.291735	6.807	9.97e-12	1e-10
ZCCHC2	1103.94	1.98415	0.230122	8.62189	6.59e-18	1.23e-16
MAP1LC3C	33.6543	1.98229	0.632267	3.12885	0.00175494	0.00543441
FLVCR2	387.254	1.981	0.188443	10.5103	7.75e-26	2.82e-24
ADGRG3	198.836	1.98034	0.627159	3.16272	0.00156302	0.00489886
ATF5	2605.34	1.97926	0.259312	7.63246	2.3e-14	3.08e-13
CYTIP	1221.35	1.97912	0.402101	4.92255	8.54e-07	4.7e-06
RHOH	559.725	1.97744	0.258996	7.63498	2.26e-14	3.02e-13
CILP2	21.0574	1.97573	0.739588	2.67571	0.00745705	0.0196938
AC243960.3	36.8822	1.97387	0.506671	3.88948	0.00010046	0.000394786
TAP2	1251.99	1.97378	0.221214	8.9223	4.57e-19	9.4e-18
AC007611.1	31.1209	1.97343	0.599951	3.28438	0.00102209	0.00333383
CCL23	11.7015	1.97305	0.793109	2.44517	0.0144785	0.0353055
DENND3	3902.95	1.97088	0.227053	8.67967	3.97e-18	7.57e-17
AP000769.1	19.6106	1.96902	0.817831	2.43574	0.0148613	0.0360985
SORCS2	44.7476	1.96709	0.576758	3.41301	0.000642492	0.00217767
GPR35	1708.95	1.96365	0.290852	6.75037	1.47e-11	1.46e-10
DAPP1	1020.82	1.96146	0.176618	11.1048	1.19e-28	5.29e-27
LINC01145	28.6342	1.96035	0.609944	3.20643	0.00134395	0.00426918
TMOD2	1790.4	1.9598	0.233364	8.39777	4.55e-17	7.94e-16
PTPN12	6191.32	1.95913	0.139245	14.0696	5.84e-45	7.33e-43
HSPA1A	4004.73	1.95732	0.172958	11.3167	1.09e-29	5.15e-28
GPR162	350.027	1.95529	0.335237	5.83128	5.5e-09	4.02e-08
SQOR	2377.12	1.95511	0.156077	12.5263	5.36e-36	4e-34
CIITA	158.283	1.95243	0.401423	4.86022	1.17e-06	6.3e-06
SERPINB1	2930.77	1.9514	0.111737	17.4639	2.7e-68	1.05e-65
AC116366.1	18.5458	1.94864	0.712484	2.739	0.00616272	0.0166404
AF117829.1	177.361	1.94708	0.345991	5.62671	1.84e-08	1.25e-07
AC093690.1	10.2157	1.94381	0.811366	2.38159	0.0172381	0.0411358
AGPAT4	866.417	1.94188	0.157175	12.3541	4.63e-35	3.12e-33
TSPOAP1	66.9327	1.94065	0.521767	3.70973	0.000207482	0.000771239
TACR1	75.7793	1.93798	0.790674	2.39374	0.0166774	0.0399182
PNPLA6	3664.95	1.93617	0.149515	12.9495	2.37e-38	2.07e-36
MTMR11	44.6623	1.93384	0.724634	2.6818	0.00732266	0.0194037
AC069528.2	13.9939	1.93318	0.787873	2.43919	0.0147202	0.0357749
H1FX	1339.04	1.93185	0.155826	12.397	2.71e-35	1.91e-33
PSMB8-AS1	32.1195	1.93129	0.759018	2.54345	0.0109764	0.0277746
TNFAIP2	8696.07	1.93116	0.216185	8.93301	4.15e-19	8.55e-18
BTG3	720.327	1.92773	0.217073	8.87999	6.69e-19	1.35e-17
CASZ1	70.3173	1.92214	0.517252	3.71441	0.000203681	0.000758321
CLEC4A	195.803	1.91666	0.388788	4.92714	8.34e-07	4.61e-06
SIGLEC10	1728.57	1.9131	0.319668	5.98315	2.19e-09	1.67e-08
LFNG	721.609	1.90944	0.336263	5.67882	1.36e-08	9.43e-08
CSF2RA	2856.22	1.90757	0.281844	6.76808	1.31e-11	1.3e-10
CMTR1	1275.92	1.90505	0.174892	10.8923	1.25e-27	5.22e-26
VSIG10L	200.436	1.90137	0.284308	6.68584	2.3e-11	2.23e-10
FAM229A	20.7692	1.89861	0.679143	2.7994	0.00511976	0.0141133
C19orf38	217.412	1.89709	0.434603	4.36229	1.29e-05	5.89e-05
AC002350.1	22.167	1.89665	0.563819	3.35196	0.000802403	0.00267237
DUSP6	5280.4	1.89492	0.186438	10.1637	2.88e-24	9.27e-23
B4GALT1	5552.53	1.8948	0.156597	12.0997	1.06e-33	6.6e-32
SLC30A2	189.811	1.89356	0.589735	3.22309	0.00126814	0.0040514
CFLAR-AS1	62.2843	1.89319	0.422705	4.47484	7.65e-06	3.63e-05
CRTC2	1657.39	1.89233	0.171958	11.0043	3.64e-28	1.57e-26
KLF6	6126.04	1.89145	0.155118	12.1936	3.36e-34	2.18e-32
BCL9L	1365.65	1.88962	0.261784	7.21793	5.28e-13	6.09e-12
HLA-E	15521	1.88887	0.150443	12.5554	3.71e-36	2.81e-34
DTX4	2086.85	1.88824	0.152519	12.3802	3.34e-35	2.3e-33
PSMB8	688.023	1.88699	0.210326	8.97103	2.94e-19	6.13e-18
LSS	4965.74	1.88646	0.189113	9.97543	1.95e-23	5.93e-22
DYNLT1	901.274	1.88645	0.19004	9.92603	3.21e-23	9.53e-22
FBRS	3669.68	1.88397	0.131087	14.3717	7.79e-47	1.09e-44
NIFK-AS1	49.2445	1.88353	0.536989	3.50886	0.000450028	0.00157402
EHBP1L1	6118.49	1.88292	0.221975	8.48243	2.21e-17	3.95e-16
STAT2	3439.24	1.88238	0.154227	12.2051	2.92e-34	1.91e-32
ADPGK-AS1	45.3607	1.87991	0.600336	3.12677	0.00176741	0.00546876
GSAP	1179.22	1.87973	0.16129	11.6539	2.19e-31	1.17e-29
ZNF697	1117.84	1.87733	0.244908	7.66549	1.78e-14	2.41e-13
GPR68	2476.73	1.87458	0.332622	5.63672	1.73e-08	1.19e-07
HPSE	2241.21	1.87377	0.135022	13.8772	8.7e-44	1.02e-41
ARID3A	1980.88	1.87314	0.150253	12.4663	1.14e-35	8.23e-34
ZBTB10	363.307	1.8731	0.237698	7.87877	3.31e-15	4.84e-14
AL135818.1	448.419	1.8728	0.313532	5.97241	2.34e-09	1.79e-08
TNFRSF1B	23677.1	1.87186	0.112798	16.5947	7.61e-62	2.1e-59
SLC43A2	2463.84	1.87159	0.252179	7.42169	1.16e-13	1.42e-12
KDM7A-DT	311.377	1.86899	0.228933	8.16246	3.28e-16	5.26e-15
NRG1	71.9372	1.86797	0.717911	2.62135	0.00875815	0.0227307
F3	233.347	1.86186	0.46527	3.99999	6.33e-05	0.000257729
DUSP4	2010.65	1.8613	0.138523	13.4365	3.7e-41	3.73e-39
DNAJB4	394.314	1.86092	0.399399	4.65901	3.18e-06	1.6e-05
CCND3	3502.73	1.85414	0.281041	6.59665	4.21e-11	3.94e-10
AC079209.1	59.6717	1.85354	0.367379	5.0404	4.65e-07	2.66e-06
AP000866.1	13.7107	1.85219	0.686264	2.69244	0.00709306	0.018875
ABCC2	20.9762	1.8507	0.709874	2.60976	0.0090607	0.0234224
AC020916.1	611.212	1.84924	0.256995	7.19545	6.23e-13	7.14e-12
BTBD11	21.4553	1.84717	0.797031	2.33042	0.0197837	0.0463889
AC092368.3	55.1243	1.84607	0.441406	4.17708	2.95e-05	0.000127344
CSRNP1	818.283	1.84577	0.263736	6.99819	2.59e-12	2.78e-11
AC048341.2	113.142	1.84477	0.355235	5.19111	2.09e-07	1.25e-06
SMCO4	289.558	1.84058	0.279683	6.57954	4.72e-11	4.38e-10
ZFP37	15.9971	1.84057	0.639349	2.86963	0.00410948	0.0116261
AL451165.2	18.3508	1.83669	0.615564	2.97439	0.00293576	0.00861149
PAG1	4308.84	1.83583	0.0976482	18.8002	7.52e-79	4.56e-76
SH2D3A	64.7614	1.83297	0.65048	2.82342	0.00475149	0.0132142
ASCL2	113.949	1.83176	0.440245	4.15609	3.24e-05	0.000138697
BLZF1	794.206	1.83105	0.227224	8.05778	7.77e-16	1.21e-14
ARIH2OS	18.4066	1.82554	0.720551	2.52881	0.0114451	0.0288242
PLEKHG3	315.022	1.82456	0.356513	5.11704	3.1e-07	1.81e-06
INSIG2	1244.94	1.82038	0.109199	16.6697	2.18e-62	6.19e-60
OAZ2	3242.78	1.81949	0.111854	16.2665	1.71e-59	4.2e-57
PPP3CC	924.089	1.8169	0.16274	11.1638	6.13e-29	2.78e-27
MB21D2	1432.07	1.81669	0.167917	10.8186	2.81e-27	1.14e-25
GIMAP8	1698.26	1.81496	0.166713	10.8863	1.34e-27	5.55e-26
PBX4	65.3271	1.81372	0.658904	2.7462	0.00602893	0.0163251
TNK2	1653.13	1.81094	0.234816	7.71159	1.24e-14	1.71e-13
RELT	1635.04	1.80791	0.230813	7.83248	4.78e-15	6.83e-14
LAP3	6146.98	1.80729	0.178033	10.1512	3.27e-24	1.05e-22
LINC01137	181.658	1.80637	0.282593	6.39049	1.65e-10	1.44e-09
SSPN	54.2792	1.80429	0.616727	2.92901	0.0034004	0.00981696
FOXO3	1878.38	1.80385	0.153961	11.7161	1.05e-31	5.73e-30
SNX20	398.298	1.80357	0.209059	8.62507	6.41e-18	1.2e-16
MAPK8IP2	21.0272	1.80352	0.739196	2.43491	0.0148955	0.0361524
AC064805.1	66.4938	1.80328	0.631067	2.85053	0.00436467	0.012266
TNFAIP8L1	497.804	1.80236	0.229155	7.86462	3.7e-15	5.37e-14
NTNG2	51.8313	1.80169	0.615122	2.9311	0.00337765	0.00976368
DMXL2	8599.45	1.79918	0.202373	8.89036	6.09e-19	1.24e-17
TM9SF4	2389.27	1.79798	0.103216	17.4193	5.88e-68	2.18e-65
CRYBG1	2159.27	1.79774	0.112405	15.9931	1.43e-57	3.21e-55
CFAP58-DT	24.1185	1.79734	0.773851	2.33891	0.0193401	0.0454671
DENND5A	2300.7	1.79661	0.181338	9.90751	3.86e-23	1.14e-21
MCTP2	78.5357	1.79478	0.622141	2.89105	0.00383952	0.0109372
MRPS6	938.925	1.79468	0.199458	8.99759	2.31e-19	4.85e-18
LYSMD2	703.318	1.7941	0.306357	5.8552	4.76e-09	3.51e-08
PSMA6	176.305	1.79195	0.287222	6.23749	4.45e-10	3.67e-09
ADGRE3	265.002	1.78975	0.389576	4.59335	4.36e-06	2.15e-05
CCDC120	145.352	1.7897	0.263488	6.79006	1.12e-11	1.12e-10
NDUFV2-AS1	36.8637	1.78907	0.500924	3.56866	0.000358812	0.00127658
HIF1A-AS2	70.3106	1.78857	0.758989	2.37166	0.0177086	0.0420984
ACP2	2135.78	1.78576	0.142468	12.5342	4.85e-36	3.65e-34
XK	61.2501	1.78546	0.52587	3.39022	0.000698357	0.00234995
TSC22D3	715.728	1.78524	0.203878	8.756	2.02e-18	3.99e-17
TLNRD1	4583.2	1.78347	0.204681	8.71347	2.95e-18	5.72e-17
RASGEF1A	29.7945	1.7825	0.698415	2.55057	0.0107548	0.0272631
IGFN1	203.445	1.77896	1.0333	2.72234	0.00648222	0.0174126
CACNG8	49.8692	1.77779	0.737528	2.42042	0.0155025	0.037446
RAB24	410.075	1.77757	0.273461	6.49967	8.05e-11	7.26e-10
CYTH1	2736.76	1.77752	0.192474	9.23511	2.58e-20	5.88e-19
AHR	2646.47	1.7735	0.156019	11.3671	6.1e-30	2.98e-28
AC004988.1	271.094	1.77319	0.357181	4.96371	6.92e-07	3.86e-06
PPP1R15A	5892.4	1.77208	0.150861	11.7465	7.36e-32	4.07e-30
SRXN1	357.273	1.77171	0.297057	5.96368	2.47e-09	1.88e-08
CD14	57089.9	1.76969	0.604933	2.91405	0.00356774	0.0102488
FUT4	479.837	1.76964	0.227584	7.77499	7.55e-15	1.06e-13
RAC2	6849.32	1.76913	0.106742	16.5737	1.08e-61	2.93e-59
ANPEP	15894.5	1.76899	0.221654	7.9809	1.45e-15	2.2e-14
SIK1	14.5415	1.76796	0.697098	2.5152	0.0118965	0.0297714
NFKBIE	3169.04	1.76713	0.173181	10.2039	1.91e-24	6.29e-23
SFR1	157.251	1.76618	0.222056	7.95028	1.86e-15	2.79e-14
IKZF2	98.1687	1.76577	0.377067	4.67995	2.87e-06	1.46e-05
DEDD2	1471.15	1.76549	0.137867	12.8054	1.53e-37	1.27e-35
PPP1R16B	283.632	1.76415	0.311604	5.65826	1.53e-08	1.06e-07
TMEM51-AS1	46.3875	1.75974	0.473529	3.70972	0.00020749	0.000771239
GRIP2	15.29	1.75821	0.675999	2.58881	0.00963076	0.0247134
NOD2	233.136	1.75758	0.379805	4.62568	3.73e-06	1.86e-05
EML4	2993.44	1.75612	0.177379	9.90016	4.16e-23	1.22e-21
BX640514.2	81.1069	1.75547	0.350669	5.00251	5.66e-07	3.2e-06
SEC22B2	30.8291	1.75414	0.518702	3.37709	0.000732568	0.00245598
CREBL2	2279.44	1.75284	0.141876	12.3545	4.61e-35	3.11e-33
CCR5	2409.89	1.74527	0.142507	12.2468	1.75e-34	1.15e-32
AC099343.3	64.0174	1.74018	0.400895	4.33823	1.44e-05	6.52e-05
C1orf147	47.0712	1.73906	0.448396	3.87364	0.00010722	0.000418908
ADNP-AS1	19.9633	1.73898	0.548414	3.16491	0.00155131	0.00486751
CBX7	92.6652	1.73681	0.406389	4.27362	1.92e-05	8.51e-05
ST20	101.751	1.73675	0.323539	5.36587	8.06e-08	5.05e-07
NOL3	108.097	1.73584	0.392969	4.41602	1.01e-05	4.68e-05
ZBED6	14.9706	1.73511	0.64402	2.68798	0.00718861	0.0190902
STON2	95.692	1.73056	0.485108	3.56832	0.000359284	0.00127776
ALAS1	3851.25	1.7305	0.189689	9.12273	7.33e-20	1.6e-18
AVIL	83.5175	1.7304	0.364548	4.74411	2.09e-06	1.09e-05
MVP	3900.96	1.7294	0.153544	11.2631	2e-29	9.23e-28
EDNRA	38.2029	1.72907	0.575414	2.99984	0.00270125	0.0079822
MREG	1868.86	1.72879	0.302661	5.71427	1.1e-08	7.76e-08
NFKB1	3185.66	1.72789	0.18776	9.20257	3.49e-20	7.79e-19
FAM49A	1152.79	1.72748	0.227273	7.60094	2.94e-14	3.87e-13
CHN1	17.592	1.72671	0.609946	2.82273	0.0047617	0.0132386
SCARF1	2729.37	1.72432	0.237817	7.25103	4.14e-13	4.82e-12
DTX2	843.018	1.72389	0.135052	12.7639	2.61e-37	2.15e-35
ARFGAP3	2379	1.72361	0.124064	13.8927	7.01e-44	8.34e-42
CADM1	1855.57	1.72095	0.21464	8.01809	1.07e-15	1.65e-14
VASP	7841.33	1.71832	0.243038	7.07	1.55e-12	1.7e-11
AGTRAP	1399.74	1.71677	0.178492	9.61812	6.7e-22	1.79e-20
AC016831.6	30.5587	1.71584	0.735177	2.34926	0.0188105	0.0443759
ZSWIM9	122.749	1.7147	0.31051	5.52075	3.38e-08	2.23e-07
RNF175	407.31	1.71252	0.262375	6.5264	6.74e-11	6.12e-10
TLR2	18936	1.71159	0.174681	9.79834	1.14e-22	3.27e-21
HEY1	330.082	1.71035	0.452995	3.78233	0.000155368	0.000591522
TPD52	69.005	1.7087	0.520395	3.27924	0.00104088	0.00338906
P2RX4	3355.46	1.70793	0.196161	8.70682	3.13e-18	6.03e-17
C3AR1	8614.66	1.70755	0.282039	6.05381	1.41e-09	1.11e-08
ABCC1	3936.59	1.70755	0.159224	10.7241	7.85e-27	3.08e-25
PDLIM7	1480.61	1.70704	0.34761	4.91062	9.08e-07	4.97e-06
NECTIN2	3885.2	1.70696	0.229609	7.43406	1.05e-13	1.3e-12
TRPM4	1002.83	1.70646	0.271221	6.29152	3.14e-10	2.65e-09
C1QB	5513.04	1.70607	0.336973	5.06198	4.15e-07	2.39e-06
BTN2A2	109.575	1.70492	0.465566	3.66193	0.000250326	0.000915804
AKT3	396.366	1.70293	0.488915	3.48678	0.000488872	0.0016978
B4GALT5	2748.75	1.70073	0.21936	7.75333	8.95e-15	1.25e-13
IL18R1	81.4511	1.70046	0.582957	2.91783	0.00352476	0.01014
CCDC191	52.0872	1.70032	0.504958	3.36667	0.00076082	0.00254273
AL365205.1	19.6423	1.70001	0.573428	2.95939	0.00308253	0.00900648
RHBDF2	3179.08	1.69932	0.167895	10.1213	4.45e-24	1.41e-22
NBN	3442.08	1.69766	0.19089	8.89345	5.92e-19	1.21e-17
FOXO4	275.148	1.6893	0.20348	8.30081	1.03e-16	1.74e-15
DLGAP1-AS1	57.8556	1.68912	0.54018	3.13199	0.00173625	0.00538336
DLL4	115.834	1.68831	0.575045	2.94784	0.00320004	0.00930052
CCDC69	1463.73	1.68475	0.179969	9.36116	7.89e-21	1.9e-19
PCBP1-AS1	166.922	1.68473	0.248295	6.78332	1.17e-11	1.18e-10
RILPL2	1809.3	1.68312	0.132138	12.7374	3.67e-37	2.96e-35
B2M	46596	1.6827	0.140442	11.9815	4.44e-33	2.66e-31
FBXO48	147.156	1.68256	0.411589	4.08751	4.36e-05	0.000182379
MBOAT7	3240.8	1.68247	0.205471	8.18829	2.65e-16	4.27e-15
TLE1	123.877	1.68211	0.63891	2.63541	0.00840352	0.0219198
FAM122C	109.171	1.6806	0.393707	4.26795	1.97e-05	8.72e-05
SIGLEC14	703.199	1.67998	0.147085	11.421	3.28e-30	1.63e-28
BST2	5547.94	1.67992	0.204808	8.20213	2.36e-16	3.82e-15
SAT1	16365.1	1.67813	0.130699	12.8397	9.83e-38	8.24e-36
AC131206.1	19.1989	1.67546	0.670614	2.48774	0.0128557	0.0318564
RASSF4	5965.51	1.67391	0.155613	10.7567	5.51e-27	2.19e-25
APBA3	506.776	1.66913	0.218868	7.62579	2.43e-14	3.22e-13
BTBD8	70.3303	1.66911	0.405166	4.11784	3.82e-05	0.000161677
ADAP1	1175.34	1.66646	0.319563	5.21431	1.84e-07	1.11e-06
ARG2	99.5269	1.66592	0.391624	4.25284	2.11e-05	9.29e-05
TICAM1	1156.45	1.66459	0.185921	8.95291	3.46e-19	7.17e-18
PTPN2	1242.66	1.66409	0.145635	11.4261	3.1e-30	1.54e-28
DOK3	1348.6	1.66282	0.160146	10.3827	2.97e-25	1.04e-23
C9orf72	1041.76	1.66279	0.238718	6.96554	3.27e-12	3.45e-11
CD47	2864.34	1.66174	0.114933	14.4581	2.23e-47	3.17e-45
EFCAB13	70.2228	1.66132	0.70838	2.35906	0.0183213	0.0433877
RN7SL2	499.849	1.66077	0.363107	4.57403	4.78e-06	2.35e-05
GTDC1	516.168	1.66077	0.139138	11.9351	7.76e-33	4.51e-31
NT5C3A	339.155	1.66052	0.258309	6.42743	1.3e-10	1.14e-09
ANKRD33B	645.311	1.66012	0.27678	5.99825	1.99e-09	1.53e-08
AC004687.1	167.412	1.66005	0.508934	3.25843	0.00112031	0.00362559
TRIM8	2916.04	1.65782	0.260355	6.36724	1.92e-10	1.66e-09
ANKRD12	3520.17	1.65738	0.165913	9.98937	1.7e-23	5.19e-22
ADAR	8776.81	1.65661	0.146438	11.3126	1.14e-29	5.38e-28
SIGLEC18P	45.4116	1.65555	0.408836	4.04586	5.21e-05	0.000215282
PDGFA	252.744	1.65492	0.488082	3.3905	0.00069765	0.00234844
CNIH4	1025.99	1.65345	0.154285	10.7166	8.51e-27	3.33e-25
AC040970.1	32.9528	1.65182	0.558291	2.95854	0.00309103	0.00902697
AC025181.2	25.7398	1.6512	0.567778	2.90316	0.00369413	0.010571
CYSTM1	1026.5	1.6486	0.167023	9.87026	5.6e-23	1.63e-21
CREBRF	468.615	1.64473	0.211917	7.76061	8.45e-15	1.18e-13
NEK8	96.871	1.6423	0.425004	3.86247	0.000112244	0.000436942
AP5B1	2037.81	1.64175	0.150156	10.9334	7.98e-28	3.37e-26
FCGR3A	2891.39	1.63901	0.443985	3.68672	0.000227162	0.000838196
PHF11	728.792	1.63218	0.184837	8.8299	1.05e-18	2.1e-17
TMSB10	9275.16	1.6319	0.175409	9.30336	1.36e-20	3.2e-19
HSPA1B	1007.85	1.63181	0.170981	9.54363	1.38e-21	3.6e-20
AC006978.1	119.892	1.63046	0.296296	5.50101	3.78e-08	2.47e-07
IGSF8	369.554	1.62813	0.207477	7.84641	4.28e-15	6.16e-14
BVES	312.62	1.62813	0.316768	5.14042	2.74e-07	1.61e-06
SLC2A3	3306.32	1.62781	0.17306	9.40594	5.16e-21	1.27e-19
FNDC3B	4735.6	1.62548	0.146687	11.0812	1.55e-28	6.85e-27
GTPBP1	1199.31	1.62466	0.189396	8.57781	9.67e-18	1.79e-16
TMEM106A	2409.24	1.62453	0.185818	8.7424	2.28e-18	4.48e-17
LRRK2	1859.89	1.62278	0.189842	8.54776	1.25e-17	2.3e-16
CEP19	169.864	1.6217	0.274693	5.90237	3.58e-09	2.67e-08
LRRC25	4731.03	1.6198	0.553887	2.9217	0.00348122	0.0100248
MGAT2	75.1058	1.61648	0.389306	4.15024	3.32e-05	0.00014199
BACH1	2980.44	1.61538	0.196728	8.21108	2.19e-16	3.56e-15
FPR1	4269.02	1.613	0.507828	3.16916	0.0015288	0.00480566
OSCAR	1235.36	1.6122	0.273691	5.89047	3.85e-09	2.86e-08
PDCD1LG2	273.713	1.61165	0.264439	6.09381	1.1e-09	8.75e-09
ARAP1	15236	1.61069	0.141936	11.3479	7.59e-30	3.69e-28
RBMS1P1	90.0309	1.60631	0.362809	4.42594	9.6e-06	4.49e-05
CHST11	3170.48	1.60475	0.1142	14.052	7.49e-45	9.33e-43
CNR2	185.012	1.60044	0.388214	4.12256	3.75e-05	0.000158766
SAMSN1	6989.21	1.59937	0.221192	7.23054	4.81e-13	5.57e-12
SLC1A3	1287.02	1.59712	0.171757	9.29838	1.43e-20	3.35e-19
TRAFD1	952.515	1.59694	0.14024	11.3867	4.87e-30	2.4e-28
GPRIN1	71.4975	1.59404	0.468792	3.39865	0.000677182	0.00228207
DSTNP2	82.0328	1.59371	0.410782	3.879	0.000104885	0.000410846
TUBE1	254.676	1.59083	0.207695	7.65851	1.88e-14	2.54e-13
FBXO44	169.986	1.58711	0.417975	3.79708	0.000146411	0.000560471
IRF2BPL	1754.56	1.587	0.350807	4.5232	6.09e-06	2.95e-05
SH3BP5	834.417	1.5868	0.181509	8.74215	2.29e-18	4.49e-17
C2orf42	196.607	1.58664	0.266324	5.95688	2.57e-09	1.95e-08
TNIP2	1392.87	1.57928	0.131891	11.9739	4.87e-33	2.89e-31
MAPK11	110.731	1.57861	0.378622	4.16842	3.07e-05	0.00013187
TRIM14	1084.14	1.57615	0.179104	8.79972	1.37e-18	2.74e-17
USP49	142.191	1.57462	0.290658	5.41599	6.09e-08	3.87e-07
NBPF19	1347.54	1.5733	0.16928	9.29398	1.49e-20	3.48e-19
FAM168A	1718.8	1.57154	0.139795	11.2414	2.55e-29	1.17e-27
MMP19	1335.57	1.56899	0.234055	6.7037	2.03e-11	1.98e-10
PLAUR	12161	1.5675	0.124893	12.5508	3.94e-36	2.97e-34
NMI	607.579	1.56635	0.219371	7.13967	9.36e-13	1.06e-11
TSEN34	688.394	1.5656	0.289353	5.41031	6.29e-08	3.99e-07
SMPD2	600.774	1.56555	0.257126	6.08902	1.14e-09	9e-09
C5AR2	322.471	1.56375	0.28823	5.42512	5.79e-08	3.69e-07
SPHK1	1544.01	1.56165	0.186018	8.39516	4.65e-17	8.11e-16
CPM	1512.98	1.56077	0.246744	6.32541	2.53e-10	2.15e-09
PLD2	617.081	1.56043	0.286979	5.43717	5.41e-08	3.47e-07
DPYSL2	1936.63	1.56033	0.155045	10.0635	8.01e-24	2.47e-22
ENO2	841.377	1.55926	0.139864	11.148	7.33e-29	3.29e-27
USF3	1103.85	1.55775	0.179149	8.6951	3.47e-18	6.65e-17
SNHG28	54.677	1.557	0.608567	2.55394	0.0106513	0.0270309
AC022098.1	110.773	1.5558	0.302537	5.14124	2.73e-07	1.6e-06
FMN1	4543.99	1.55547	0.124732	12.4705	1.08e-35	7.87e-34
AL512506.3	78.0744	1.55502	0.465533	3.33832	0.000842864	0.00279689
SIRPA	18099	1.55314	0.102246	15.1903	4.1e-52	7.32e-50
ERBIN	3935.56	1.55272	0.122927	12.6311	1.42e-36	1.1e-34
FAM110A	373.29	1.55112	0.250478	6.19254	5.92e-10	4.83e-09
AC018755.4	58.2628	1.55057	0.610373	2.53457	0.0112586	0.0284097
GLUL	19719.7	1.5498	0.155163	9.98823	1.72e-23	5.24e-22
VOPP1	2110.92	1.54947	0.196935	7.86786	3.61e-15	5.24e-14
MASTL	367.387	1.54899	0.231084	6.70247	2.05e-11	2e-10
ERO1B	474.643	1.54791	0.263718	5.86932	4.38e-09	3.23e-08
RASSF5	2530.7	1.54711	0.222718	6.94614	3.75e-12	3.94e-11
UBE2Z	3031.11	1.54653	0.170598	9.0653	1.24e-19	2.66e-18
FAM8A1	561.898	1.54561	0.227822	6.78366	1.17e-11	1.17e-10
RIT1	2732.86	1.54451	0.117593	13.1343	2.09e-39	1.95e-37
SEMA4B	2804.78	1.54445	0.186325	8.28893	1.14e-16	1.91e-15
AC009948.1	475.657	1.5427	0.141757	10.8819	1.41e-27	5.81e-26
CGAS	884.75	1.5412	0.099873	15.4309	1.01e-53	1.98e-51
PLAGL1	355.468	1.54117	0.28811	5.34891	8.85e-08	5.53e-07
ZNF277	372.265	1.54042	0.194417	7.92255	2.33e-15	3.46e-14
ARHGAP24	51.0272	1.53714	0.473508	3.24551	0.0011724	0.00377737
AC015871.3	147.257	1.53534	0.332848	4.61274	3.97e-06	1.97e-05
FERMT3	11786.6	1.53396	0.142346	10.7762	4.46e-27	1.79e-25
OSER1-DT	57.2776	1.53018	0.410217	3.72881	0.000192387	0.000720104
SCAMP1-AS1	67.6515	1.53005	0.43294	3.53428	0.000408884	0.00144036
EPB41L3	8892.6	1.52811	0.103358	14.7846	1.84e-49	2.9e-47
ADAM19	1563.36	1.52569	0.601201	2.5344	0.011264	0.0284194
CHST7	1578.96	1.52191	0.143992	10.5694	4.13e-26	1.53e-24
SPA17	23.1376	1.5206	0.606013	2.51002	0.0120726	0.0301431
YPEL3	298.587	1.52027	0.223805	6.79256	1.1e-11	1.11e-10
MBD5	239.613	1.52014	0.193002	7.87506	3.41e-15	4.96e-14
TTC39B	581.805	1.51865	0.242529	6.26168	3.81e-10	3.18e-09
IKBKE	2630.21	1.51807	0.313838	4.8366	1.32e-06	7.05e-06
SOWAHC	1265.38	1.51623	0.233904	6.48249	9.02e-11	8.06e-10
SLC25A28	424.313	1.51551	0.197255	7.68245	1.56e-14	2.13e-13
KIF3B	1384.25	1.51482	0.137393	11.0253	2.89e-28	1.25e-26
MGLL	4947.33	1.51408	0.1759	8.60765	7.46e-18	1.39e-16
PHF1	805.737	1.51365	0.138967	10.8918	1.26e-27	5.24e-26
NR4A2	21.4691	1.5094	0.514896	2.92573	0.00343651	0.00990705
ELAVL4	219.195	1.509	0.248412	6.07211	1.26e-09	9.92e-09
CYTH4	5382.17	1.50727	0.285768	5.27407	1.33e-07	8.15e-07
CGN	27.4317	1.50677	0.609893	2.46784	0.013593	0.033451
TLR1	2332.24	1.50653	0.154507	9.75036	1.84e-22	5.18e-21
BTN2A3P	207.905	1.50525	0.336301	4.47632	7.59e-06	3.61e-05
MYOF	2238.18	1.50457	0.283535	5.30588	1.12e-07	6.92e-07
RGS16	63.8674	1.50432	0.492163	3.05274	0.00226766	0.00682623
IRF2	1627.27	1.50313	0.176113	8.53491	1.4e-17	2.55e-16
AC066613.1	141.987	1.50222	0.38014	3.95126	7.77e-05	0.000311354
RTN3P1	20.6229	1.50183	0.642435	2.33298	0.0196494	0.0460978
RUBCN	1548.26	1.50142	0.19876	7.5538	4.23e-14	5.46e-13
PTPRU	100.484	1.501	0.539167	2.77814	0.00546716	0.0149419
BTBD19	460.61	1.50055	0.143485	10.4572	1.36e-25	4.88e-24
DCP1A	978.424	1.49979	0.159827	9.38358	6.38e-21	1.55e-19
NHS	346.489	1.49966	0.263923	5.68128	1.34e-08	9.32e-08
SUSD6	7540.11	1.49733	0.0938148	15.9604	2.41e-57	5.35e-55
TRIB1	1767.32	1.49652	0.198476	7.54003	4.7e-14	6.03e-13
TAPBP	3462.84	1.49541	0.168234	8.88886	6.17e-19	1.25e-17
DUSP1	1125.58	1.49378	0.564931	2.64781	0.00810146	0.0212018
TCHH	31.958	1.49306	0.496194	3.00654	0.00264243	0.00783
ARHGAP31	4878.87	1.49217	0.201962	7.38837	1.49e-13	1.81e-12
XRN1	1343.84	1.49161	0.155639	9.58357	9.37e-22	2.48e-20
GRHL1	53.015	1.4911	0.497595	2.99476	0.00274662	0.00810574
AC002091.2	60.9613	1.48951	0.387611	3.84105	0.000122511	0.000474471
ABTB1	1234.09	1.48941	0.181205	8.21951	2.04e-16	3.33e-15
EMILIN2	8367.87	1.48636	0.252231	5.89267	3.8e-09	2.83e-08
CDKN1B	586.535	1.48558	0.19693	7.54349	4.58e-14	5.88e-13
MMP25	127.798	1.48479	0.456351	3.24973	0.00115514	0.00372705
ZNF687	1034.43	1.48316	0.126473	11.7267	9.3e-32	5.1e-30
GPANK1	350.975	1.48247	0.235217	6.30218	2.93e-10	2.48e-09
THEMIS2	2438.65	1.48088	0.315724	4.68996	2.73e-06	1.39e-05
SLC9A8	647.96	1.47893	0.166325	8.89153	6.03e-19	1.23e-17
VPS9D1	538.975	1.47725	0.15504	9.52759	1.61e-21	4.17e-20
HIST1H3E	85.2401	1.477	0.617368	2.39266	0.0167265	0.04002
AL118506.1	627.434	1.47517	0.179011	8.24037	1.72e-16	2.81e-15
PRKD2	497.858	1.47397	0.207227	7.11234	1.14e-12	1.27e-11
AOAH	2242.51	1.4738	0.560814	2.62079	0.00877274	0.0227653
TRAF3	2353.35	1.47322	0.22461	6.55907	5.41e-11	4.98e-10
CNP	2081.71	1.47317	0.196258	7.50612	6.09e-14	7.69e-13
STK17A	1010.09	1.4669	0.189246	7.7511	9.11e-15	1.27e-13
STXBP5	1124.46	1.46593	0.168346	8.70769	3.1e-18	5.99e-17
AL117335.1	41.0899	1.46411	0.425827	3.43636	0.000589594	0.00201669
RICTOR	880.517	1.46325	0.177967	8.22174	2.01e-16	3.27e-15
C4orf3	1141.5	1.46321	0.125108	11.6953	1.35e-31	7.29e-30
RINL	190.168	1.45861	0.278614	5.2343	1.66e-07	1e-06
AC010442.2	33.3838	1.45712	0.503105	2.89313	0.00381423	0.0108719
OLFML2B	5268.33	1.45597	0.259638	5.60761	2.05e-08	1.39e-07
ARHGEF2	6401.8	1.455	0.098474	14.7754	2.11e-49	3.28e-47
BLVRA	596.067	1.45417	0.26663	5.45332	4.94e-08	3.19e-07
AC063977.1	20.5868	1.45319	0.597851	2.42337	0.0153773	0.0372068
PTPRC	9988.82	1.45149	0.318468	4.55667	5.2e-06	2.54e-05
YRDC	587.863	1.45052	0.156476	9.26951	1.87e-20	4.33e-19
ABCA1	1236.07	1.45041	0.283643	5.1142	3.15e-07	1.84e-06
NUTM2D	30.6484	1.44895	0.465188	3.11155	0.00186108	0.0057323
PLA2G7	12658.1	1.44801	0.158102	9.15871	5.25e-20	1.16e-18
MAGED2	1921.59	1.44497	0.227485	6.35193	2.13e-10	1.82e-09
LONRF1	395.911	1.44452	0.156884	9.20687	3.36e-20	7.51e-19
VAV1	3626.46	1.44339	0.207004	6.97267	3.11e-12	3.3e-11
APLF	61.5098	1.44303	0.495795	2.91051	0.00360839	0.0103517
GNA15	3020.04	1.44187	0.217662	6.62426	3.49e-11	3.31e-10
CCDC82	1238.28	1.44173	0.122685	11.7512	6.96e-32	3.87e-30
FBXO32	265.695	1.44169	0.347304	4.15078	3.31e-05	0.000141723
TBC1D2B	1739.69	1.44083	0.145331	9.91397	3.62e-23	1.07e-21
PIK3IP1	261.283	1.44042	0.405729	3.55159	0.00038291	0.00135542
C15orf39	2483.41	1.43708	0.18477	7.77765	7.39e-15	1.04e-13
TMBIM1	6324.53	1.43704	0.087158	16.4877	4.5e-61	1.2e-58
SELENOW	979.582	1.43669	0.175648	8.17918	2.86e-16	4.59e-15
NUMB	3010.52	1.43426	0.106484	13.4692	2.38e-41	2.43e-39
TDP2	2797.04	1.43414	0.130872	10.9583	6.06e-28	2.58e-26
EYA3	1440.75	1.43328	0.188086	7.62025	2.53e-14	3.36e-13
NRIP3	1753.04	1.43295	0.260508	5.50115	3.77e-08	2.47e-07
G6PD	3338.49	1.43104	0.212107	6.74678	1.51e-11	1.49e-10
AC145207.8	35.4096	1.43089	0.559779	2.55533	0.0106086	0.026949
LAIR1	6728.01	1.42978	0.32308	4.42474	9.66e-06	4.51e-05
GLRX	2565.63	1.42903	0.154589	9.24396	2.38e-20	5.43e-19
CYLD	1804.67	1.42784	0.187865	7.60022	2.96e-14	3.89e-13
LINC00623	46.7391	1.4277	0.560323	2.54835	0.0108234	0.0274294
KLHL28	706.045	1.42751	0.171783	8.3097	9.59e-17	1.63e-15
RIPK3	494.092	1.4269	0.240311	5.93722	2.9e-09	2.19e-08
RFX2	291.821	1.42651	0.186468	7.64948	2.02e-14	2.72e-13
PRDM1	1391.2	1.42576	0.15137	9.41897	4.56e-21	1.12e-19
AC034102.1	156.778	1.42546	0.232656	6.12591	9.02e-10	7.22e-09
SWT1	213.748	1.42484	0.244958	5.81608	6.02e-09	4.39e-08
POU6F1	80.1775	1.41893	0.383413	3.6996	0.000215942	0.000800531
RFTN1	1624.98	1.41696	0.205006	6.91173	4.79e-12	4.96e-11
CARD6	619.86	1.41441	0.190324	7.43119	1.08e-13	1.33e-12
DUSP18	201.043	1.41373	0.218984	6.45514	1.08e-10	9.58e-10
MYO1E	4231.22	1.40695	0.176158	7.98689	1.38e-15	2.1e-14
ZC3H6	217.098	1.40612	0.289592	4.85548	1.2e-06	6.45e-06
OR2B11	31.1527	1.40542	0.537674	2.61098	0.00902827	0.0233419
FMNL3	5145.33	1.40529	0.127386	11.0317	2.69e-28	1.17e-26
AC004987.2	19.1188	1.40526	0.553824	2.53589	0.0112163	0.0283225
ITGA5	6063.24	1.40498	0.170138	8.25789	1.48e-16	2.45e-15
DEPP1	178.014	1.4044	0.316144	4.44119	8.95e-06	4.2e-05
OTUD7B	358.772	1.4027	0.25196	5.5671	2.59e-08	1.73e-07
SLC39A13	2825.06	1.40155	0.103822	13.4995	1.58e-41	1.62e-39
UBA7	454.903	1.40124	0.377732	3.70711	0.000209639	0.000778752
TTC7B	1061.93	1.39498	0.183136	7.61709	2.59e-14	3.43e-13
PPP1R18	8855.88	1.39233	0.130137	10.6989	1.03e-26	4e-25
NLRP3	1863.99	1.39131	0.295216	4.7125	2.45e-06	1.26e-05
ARL6IP5	3736.25	1.39045	0.209415	6.63966	3.14e-11	3e-10
CLIC4	4331.3	1.39005	0.290202	4.78983	1.67e-06	8.77e-06
MCTP1	1503.62	1.38949	0.133466	10.4107	2.22e-25	7.83e-24
AC027307.2	63.6441	1.38882	0.434198	3.19827	0.00138254	0.00438303
MIR155HG	487.68	1.38877	0.377823	3.67678	0.000236195	0.000869762
FICD	737.274	1.3871	0.202367	6.85424	7.17e-12	7.34e-11
AL358472.4	36.8894	1.38391	0.417177	3.31541	0.000915104	0.00301788
TRIM38	1585.93	1.38234	0.148889	9.28423	1.63e-20	3.78e-19
ULK2	736.591	1.37905	0.212663	6.48443	8.91e-11	7.97e-10
CASP3	1479.11	1.37861	0.153801	8.96345	3.15e-19	6.54e-18
FCGR3B	83.8005	1.37492	0.381497	3.59969	0.000318597	0.00114492
SEMA3A	117.412	1.37374	0.540071	2.54765	0.0108453	0.0274772
CRY2	513.857	1.37194	0.161547	8.49211	2.03e-17	3.65e-16
LILRA6	524.089	1.36961	0.273426	5.00819	5.49e-07	3.11e-06
SLFN5	2020.24	1.36929	0.196321	6.97477	3.06e-12	3.25e-11
SELENOS	1522.46	1.36879	0.135784	10.0805	6.74e-24	2.1e-22
ZNF699	76.0641	1.36856	0.300162	4.55787	5.17e-06	2.53e-05
HELB	408.606	1.36804	0.158312	8.64095	5.57e-18	1.05e-16
FBXL4	765.373	1.36644	0.100909	13.5409	8.97e-42	9.38e-40
FAM117A	206.109	1.36605	0.234531	5.82367	5.76e-09	4.2e-08
SEMA7A	485.598	1.36592	0.179297	7.61783	2.58e-14	3.42e-13
LINC00877	141.918	1.36362	0.425321	3.2064	0.00134405	0.00426918
TRADD	603.094	1.36277	0.211261	6.45046	1.12e-10	9.86e-10
MITF	747.181	1.36172	0.221238	6.15473	7.52e-10	6.07e-09
EHD4	4096.03	1.36118	0.191713	7.09988	1.25e-12	1.39e-11
TNFRSF10A	246.523	1.36091	0.284576	4.78162	1.74e-06	9.11e-06
AF111167.2	30.9219	1.36024	0.459733	2.95576	0.00311898	0.00909545
PGD	16021	1.35642	0.155514	8.72219	2.73e-18	5.31e-17
FMO4	79.6014	1.35559	0.466982	2.90203	0.00370759	0.0106045
SNX16	255.201	1.35549	0.203526	6.65941	2.75e-11	2.65e-10
DBF4B	177.664	1.35542	0.297347	4.55776	5.17e-06	2.53e-05
MYD88	3042.75	1.35444	0.117448	11.5322	9.08e-31	4.64e-29
TXNIP	6561.72	1.35395	0.139002	9.74046	2.03e-22	5.68e-21
THAP2	112.795	1.35313	0.513158	2.63916	0.00831126	0.0216915
RFFL	917.855	1.35115	0.17145	7.88058	3.26e-15	4.78e-14
NECAP2	2442.03	1.35098	0.13311	10.1493	3.34e-24	1.07e-22
METTL9	2644.31	1.35097	0.158392	8.52929	1.47e-17	2.67e-16
CCDC28A	193.34	1.35097	0.201847	6.69207	2.2e-11	2.14e-10
ZNF267	2432.29	1.34768	0.112208	12.0105	3.13e-33	1.89e-31
TRIM21	1058.98	1.34736	0.118839	11.3374	8.57e-30	4.14e-28
SCRN1	938.506	1.34731	0.274701	4.90428	9.38e-07	5.13e-06
ABI1	3710.84	1.34591	0.132869	10.1295	4.09e-24	1.3e-22
BID	3293.94	1.3455	0.126558	10.6314	2.13e-26	8.14e-25
ARSB	2619.87	1.34439	0.151119	8.89615	5.78e-19	1.18e-17
CHST15	5446.56	1.3441	0.140918	9.53822	1.45e-21	3.78e-20
PSEN1	3668.86	1.34169	0.112746	11.9001	1.18e-32	6.83e-31
MAD2L2	392.007	1.34116	0.167145	8.02345	1.03e-15	1.58e-14
TSC22D4	1656.07	1.34018	0.16692	8.0288	9.84e-16	1.52e-14
TCF7L2	515.146	1.33954	0.232355	5.76474	8.18e-09	5.85e-08
FGR	1014.35	1.33798	0.141233	9.4735	2.71e-21	6.83e-20
BTN3A1	204.351	1.33796	0.318291	4.20328	2.63e-05	0.000114107
ETS2	7173.81	1.33629	0.187464	7.12836	1.02e-12	1.14e-11
HDGF	5380.55	1.33584	0.119303	11.197	4.22e-29	1.92e-27
CIR1	608.614	1.33583	0.27775	4.80969	1.51e-06	7.99e-06
IGSF6	4136.34	1.33522	0.186135	7.17334	7.32e-13	8.36e-12
AC002091.1	63.1136	1.3352	0.315453	4.23094	2.33e-05	0.000101764
PLXNA3	1162.26	1.33489	0.134476	9.92646	3.19e-23	9.51e-22
DMWD	606.323	1.33468	0.27177	4.91087	9.07e-07	4.96e-06
AL359752.1	51.2142	1.33464	0.517657	2.5799	0.00988296	0.0253034
CHRNB1	137.332	1.33408	0.282067	4.72895	2.26e-06	1.16e-05
IL4R	3637.51	1.33197	0.155178	8.58349	9.2e-18	1.7e-16
PBXIP1	1210.92	1.32986	0.269272	4.93854	7.87e-07	4.36e-06
NCK1	875.38	1.32857	0.141394	9.39595	5.67e-21	1.39e-19
AK9	56.0883	1.3283	0.386465	3.43632	0.000589676	0.00201669
SDC4	539.697	1.32672	0.353669	3.75162	0.000175696	0.000663088
HECA	1562.62	1.32581	0.169217	7.83482	4.7e-15	6.71e-14
IFT57	247.878	1.32542	0.2172	6.10181	1.05e-09	8.35e-09
CTSH	17778.3	1.32412	0.186243	7.10969	1.16e-12	1.3e-11
RBM43	113.867	1.32363	0.494308	2.67651	0.00743922	0.0196553
IKZF4	170.485	1.32363	0.309599	4.27475	1.91e-05	8.48e-05
CD300LF	1110.33	1.32349	0.29582	4.47354	7.69e-06	3.64e-05
USP11	1821.02	1.32315	0.116678	11.3401	8.31e-30	4.03e-28
IFNAR1	6345.4	1.32306	0.119514	11.0703	1.75e-28	7.7e-27
ADGRG5	224.12	1.32259	0.342164	3.86299	0.000112007	0.000436206
ARID4A	896.744	1.32081	0.150817	8.75748	2e-18	3.94e-17
DNASE1	248.81	1.32056	0.19366	6.81833	9.21e-12	9.31e-11
H3F3B	7126.89	1.31818	0.120233	10.9635	5.72e-28	2.44e-26
UBE2J1	3459.36	1.31763	0.16716	7.8824	3.21e-15	4.72e-14
JOSD2	626.448	1.31388	0.132822	9.89172	4.52e-23	1.32e-21
HBP1	736.814	1.3126	0.17372	7.55562	4.17e-14	5.39e-13
MICALL1	1599.47	1.31246	0.180362	7.2768	3.42e-13	4e-12
SLC25A25	463.562	1.31241	0.15894	8.25689	1.5e-16	2.47e-15
PTPN1	3367.97	1.31026	0.162911	8.04284	8.78e-16	1.36e-14
AL627309.6	31.807	1.31011	0.559959	2.3389	0.0193406	0.0454671
UBE2D1	899.037	1.30899	0.166658	7.8542	4.02e-15	5.8e-14
PPP1R12A-AS1	37.6324	1.30755	0.492428	2.65436	0.00794586	0.0208516
TNC	4713.05	1.30734	0.556149	2.3619	0.0181814	0.0431096
RNF24	834.786	1.30511	0.135598	9.62467	6.29e-22	1.69e-20
NFAT5	1578.96	1.30448	0.299638	4.3535	1.34e-05	6.11e-05
UNC93B1	2737.46	1.3041	0.223056	5.84626	5.03e-09	3.7e-08
YPEL2	418.03	1.3039	0.332563	3.92088	8.82e-05	0.000350114
TRIM25	3725.31	1.30292	0.161113	8.08701	6.11e-16	9.59e-15
MFSD2A	718.006	1.30254	0.22797	5.7139	1.1e-08	7.78e-08
GPR84	6754.22	1.30235	0.223336	5.83107	5.51e-09	4.03e-08
PDE4A	1735.76	1.30174	0.110225	11.8097	3.48e-32	1.97e-30
MAP3K5	1667.24	1.30116	0.140809	9.24056	2.45e-20	5.6e-19
SLC16A6	460.654	1.30055	0.289896	4.48728	7.21e-06	3.44e-05
SDCBP2-AS1	35.342	1.2995	0.494375	2.62904	0.00856264	0.0222773
SMIM25	704.35	1.29923	0.148184	8.7675	1.83e-18	3.62e-17
C5AR1	10158.7	1.29921	0.256118	5.07281	3.92e-07	2.26e-06
INE1	51.5176	1.29866	0.483769	2.68493	0.00725453	0.0192456
LRP12	2054.32	1.29787	0.201492	6.44141	1.18e-10	1.04e-09
RGL1	8520.01	1.29777	0.185077	7.01199	2.35e-12	2.53e-11
AL357060.1	50.1038	1.29773	0.399716	3.24602	0.00117031	0.003772
RPGR	620.619	1.29747	0.197605	6.56583	5.17e-11	4.77e-10
UBALD2	1262.62	1.29739	0.25814	5.02583	5.01e-07	2.85e-06
MAGI3	80.2306	1.29533	0.359916	3.59786	0.00032085	0.00115165
AC113404.3	24.9647	1.29329	0.557178	2.32143	0.0202638	0.0473768
ST20-AS1	178.13	1.29291	0.240551	5.37438	7.68e-08	4.83e-07
HRH1	762.623	1.29289	0.173793	7.43914	1.01e-13	1.26e-12
ARAP1-AS2	126.338	1.29281	0.292738	4.41567	1.01e-05	4.69e-05
FCHSD1	569.436	1.29189	0.125004	10.3344	4.93e-25	1.7e-23
MIR193BHG	41.8271	1.29107	0.449088	2.87495	0.00404096	0.0114465
STPG1	68.208	1.29064	0.561075	2.30235	0.0213153	0.0495966
TRIM6	107.223	1.28815	0.327592	3.93029	8.48e-05	0.000337523
SLC35E3	639.741	1.28723	0.171834	7.49096	6.84e-14	8.58e-13
NEXMIF	68.4383	1.28641	0.543611	2.36254	0.0181502	0.0430469
ATP13A3	22800.1	1.28603	0.107546	11.958	5.9e-33	3.47e-31
AC018638.5	158.508	1.28538	0.318236	4.03856	5.38e-05	0.000221586
CDKN2B	1141.14	1.28314	0.319933	4.01095	6.05e-05	0.000246829
TMUB1	808.286	1.28229	0.162378	7.89688	2.86e-15	4.21e-14
SLC30A1	3914	1.2808	0.0992084	12.9101	3.95e-38	3.4e-36
EIF1B	1358.3	1.27945	0.162849	7.85665	3.95e-15	5.7e-14
RAB2B	543.641	1.27925	0.18545	6.89783	5.28e-12	5.45e-11
ZSCAN20	171.974	1.27889	0.255166	5.01142	5.4e-07	3.06e-06
ZBTB22	355.648	1.27778	0.193971	6.58718	4.48e-11	4.18e-10
PRKCD	5939.09	1.27771	0.13558	9.42401	4.34e-21	1.07e-19
SRGN	9898.68	1.27644	0.174202	7.32729	2.35e-13	2.81e-12
SPPL2A	4982.7	1.27607	0.090654	14.0762	5.32e-45	6.72e-43
TENT5A	844.589	1.27598	0.146737	8.69543	3.46e-18	6.64e-17
PHF21A	594.687	1.27405	0.259568	4.90812	9.2e-07	5.03e-06
SLAMF8	1734.71	1.27403	0.310534	4.10194	4.1e-05	0.000172357
CSRNP2	833.043	1.27341	0.191753	6.6408	3.12e-11	2.98e-10
ST3GAL1	4975.75	1.27198	0.140186	9.07349	1.15e-19	2.48e-18
RNASEK	134.38	1.27188	0.243082	5.23146	1.68e-07	1.02e-06
ACSL5	1398.31	1.27119	0.118031	10.7699	4.78e-27	1.92e-25
ADPRH	554.619	1.26648	0.139059	9.10722	8.45e-20	1.83e-18
ZNF784	98.1722	1.26604	0.360051	3.51545	0.000439012	0.00153756
GDI1	2960.99	1.26366	0.0957269	13.2007	8.7e-40	8.24e-38
OSER1	821.73	1.26308	0.108471	11.6441	2.46e-31	1.3e-29
TECPR2	696.267	1.26271	0.167305	7.54722	4.45e-14	5.73e-13
C22orf46	319.785	1.26242	0.177304	7.11973	1.08e-12	1.21e-11
DNAJB9	1872.27	1.26188	0.223576	5.64409	1.66e-08	1.14e-07
NEAT1	3443.95	1.26116	0.182139	6.92426	4.38e-12	4.56e-11
STAT3	4305	1.26038	0.14092	8.94389	3.76e-19	7.77e-18
MLKL	1274.18	1.25987	0.138385	9.10395	8.71e-20	1.89e-18
KDM7A	2852.04	1.25982	0.132754	9.4898	2.31e-21	5.88e-20
RHOC	1149.02	1.25964	0.15754	7.99556	1.29e-15	1.96e-14
PPP2R3C	821.536	1.25962	0.126516	9.95597	2.37e-23	7.14e-22
SPI1	11738.7	1.25846	0.17139	7.34262	2.09e-13	2.52e-12
INAFM1	107.354	1.2583	0.317038	3.96824	7.24e-05	0.00029166
CDKN1A	7975.36	1.25797	0.21593	5.82589	5.68e-09	4.15e-08
POFUT1	1588.78	1.25667	0.163463	7.68772	1.5e-14	2.04e-13
SIAH1	248.871	1.2565	0.204123	6.15514	7.5e-10	6.06e-09
ZBTB17	724.918	1.25532	0.213868	5.86959	4.37e-09	3.23e-08
TFPI	330.776	1.25309	0.222028	5.64378	1.66e-08	1.14e-07
AC018638.2	104.036	1.25278	0.392547	3.19105	0.00141759	0.00448398
RELA	1951.92	1.25271	0.154628	8.10137	5.43e-16	8.57e-15
MAP7	153.032	1.25243	0.277548	4.51229	6.41e-06	3.08e-05
TMEM150B	491.375	1.25142	0.403741	3.09826	0.00194664	0.00596752
NAV1	1986.7	1.25048	0.152012	8.22615	1.93e-16	3.16e-15
AC009950.1	26.933	1.25036	0.500731	2.49292	0.0126698	0.0314473
TMEM50A	3054.23	1.2487	0.0905205	13.7946	2.75e-43	3.12e-41
SAV1	689.932	1.24822	0.2724	4.58223	4.6e-06	2.27e-05
FCER1G	17591.4	1.24644	0.188293	6.61971	3.6e-11	3.41e-10
UGP2	2440.13	1.24537	0.14604	8.52751	1.5e-17	2.71e-16
AC147651.3	57.4796	1.24508	0.473131	2.63105	0.00851204	0.0221679
CHD2	2294.14	1.2448	0.117509	10.5932	3.2e-26	1.2e-24
ABCA7	297.565	1.24414	0.31438	3.95726	7.58e-05	0.000304474
PSME2	1567.72	1.24364	0.17243	7.21236	5.5e-13	6.33e-12
SINHCAF	689.688	1.24291	0.163507	7.60134	2.93e-14	3.86e-13
ELK1	1743.9	1.24091	0.185158	6.702	2.06e-11	2e-10
GCA	1158.89	1.24024	0.171761	7.22059	5.18e-13	5.98e-12
JAK1	4551.76	1.24022	0.106397	11.6565	2.13e-31	1.13e-29
TMEM44	250.207	1.23973	0.208868	5.93496	2.94e-09	2.21e-08
CPEB2	2122.8	1.2392	0.191857	6.45908	1.05e-10	9.35e-10
MAPRE3	153.602	1.2389	0.396582	3.12395	0.00178442	0.00551579
ITPKC	302.875	1.23877	0.187297	6.6136	3.75e-11	3.54e-10
FBXO8	330.457	1.23868	0.179279	6.90877	4.89e-12	5.06e-11
NPTN	3603.27	1.23812	0.10984	11.272	1.8e-29	8.4e-28
CLDN7	172.479	1.23804	0.381279	3.24685	0.00116689	0.0037623
ZNF846	62.0753	1.23574	0.355416	3.47616	0.000508657	0.00176178
NBPF26	296.853	1.23482	0.290666	4.24831	2.15e-05	9.46e-05
CTDSP2	3249.4	1.23408	0.124517	9.91087	3.73e-23	1.1e-21
ACVRL1	545.342	1.23315	0.226171	5.45205	4.98e-08	3.21e-07
LINC00894	50.785	1.23265	0.489975	2.51602	0.0118687	0.0297305
BISPR	168.206	1.23255	0.227859	5.40859	6.35e-08	4.02e-07
GPSM3	2567.77	1.2318	0.218047	5.64921	1.61e-08	1.11e-07
PLEKHO2	10444.8	1.23174	0.101929	12.0842	1.28e-33	7.94e-32
PSMG3-AS1	58.9768	1.2298	0.389116	3.16045	0.00157528	0.00493217
FLNA	48950.4	1.22922	0.145233	8.46381	2.59e-17	4.59e-16
TP53BP2	1829.82	1.22867	0.159712	7.693	1.44e-14	1.96e-13
SPAG1	96.8555	1.22723	0.352483	3.48043	0.000500618	0.00173462
EZH2	561.724	1.22654	0.217655	5.63518	1.75e-08	1.2e-07
GHRLOS	41.4294	1.22651	0.508586	2.41047	0.0159319	0.0383711
CLDND1	1597.97	1.22526	0.160552	7.6315	2.32e-14	3.1e-13
AC060764.1	82.4713	1.22521	0.371723	3.29578	0.000981483	0.00321523
APBB3	896.799	1.22403	0.153595	7.96898	1.6e-15	2.41e-14
NFKBIB	852.138	1.2226	0.162854	7.50724	6.04e-14	7.63e-13
ATOX1	1376.7	1.22186	0.129236	9.45442	3.25e-21	8.11e-20
TINF2	1610.44	1.22106	0.186413	6.55035	5.74e-11	5.27e-10
DDX59	453.104	1.22019	0.185485	6.57818	4.76e-11	4.42e-10
LILRA2	71.8621	1.21955	0.488774	2.49419	0.0126245	0.0313389
TBX20	88.1535	1.21942	0.434903	2.80376	0.00505101	0.0139555
ABHD4	759.893	1.21925	0.186619	6.53327	6.44e-11	5.86e-10
UBOX5	135.013	1.21897	0.30631	3.97953	6.91e-05	0.000279077
DNAH17	94.6546	1.21843	0.412956	2.95076	0.00316995	0.00922781
AC073957.3	82.8155	1.21794	0.456465	2.66847	0.00761975	0.020077
RALY-AS1	41.098	1.21774	0.496738	2.45214	0.0142008	0.0347213
MEGF9	1720.98	1.21722	0.324248	3.7536	0.000174316	0.000658153
CIC	2247.8	1.21683	0.160169	7.59713	3.03e-14	3.97e-13
SP4	127.29	1.21504	0.271811	4.46967	7.83e-06	3.71e-05
MYL12A	9152.36	1.21502	0.128313	9.46916	2.82e-21	7.1e-20
ATG7	1995.29	1.21492	0.0983143	12.3575	4.44e-35	3.01e-33
ELMO2	1569.98	1.21445	0.13527	8.97785	2.76e-19	5.77e-18
GPR137B	1868.6	1.21395	0.148031	8.20065	2.39e-16	3.87e-15
Z83843.1	91.3963	1.21377	0.351007	3.4573	0.000545616	0.00187766
DUSP2	189.813	1.21272	0.336324	3.60494	0.000312229	0.00112337
RAP2C	3153.15	1.2127	0.146261	8.29128	1.12e-16	1.88e-15
BAZ2A	2327.39	1.21197	0.134611	9.00341	2.19e-19	4.61e-18
DMPK	352.615	1.21112	0.314209	3.85432	0.00011605	0.000450696
MARK2	1710.18	1.21081	0.145824	8.30315	1.01e-16	1.71e-15
C21orf91	176.688	1.2103	0.334396	3.61927	0.000295437	0.00106548
SLC11A2	3790.32	1.20986	0.113169	10.6907	1.12e-26	4.34e-25
CYTH2	857.679	1.20938	0.196832	6.14415	8.04e-10	6.47e-09
AGK	813.089	1.20911	0.159705	7.57076	3.71e-14	4.83e-13
UNC79	65.255	1.20675	0.41713	2.89241	0.00382304	0.0108919
METTL4	194.54	1.20635	0.249228	4.83991	1.3e-06	6.93e-06
NCOA2	879.366	1.20602	0.203312	5.9318	3e-09	2.25e-08
TXNRD1	9576.97	1.20472	0.128767	9.35582	8.3e-21	1.99e-19
ARID4B	1140.21	1.20446	0.160278	7.51466	5.71e-14	7.23e-13
NAB1	927.148	1.20374	0.243132	4.95101	7.38e-07	4.1e-06
ARHGEF11	2301.72	1.20052	0.117441	10.2222	1.58e-24	5.24e-23
PNPT1	832.571	1.20036	0.236324	5.07897	3.79e-07	2.19e-06
HSPB1	1340.77	1.19922	0.244817	4.89791	9.69e-07	5.29e-06
PNKD	5141.87	1.19916	0.130913	9.16004	5.19e-20	1.14e-18
PSD3	891.255	1.19852	0.282648	4.24083	2.23e-05	9.75e-05
BMF	1193.79	1.19786	0.231123	5.18268	2.19e-07	1.3e-06
PPARD	2199.33	1.19766	0.164968	7.25994	3.87e-13	4.52e-12
AC108010.1	75.6602	1.19762	0.379428	3.15568	0.00160126	0.00500405
NEDD9	247.116	1.19707	0.305171	3.92187	8.79e-05	0.000348837
MED13	2862.13	1.19462	0.15119	7.90142	2.76e-15	4.07e-14
PTEN	2478.44	1.19424	0.0919161	12.9926	1.35e-38	1.19e-36
TRIM56	1944.34	1.19334	0.159167	7.49736	6.51e-14	8.2e-13
RABGAP1L	562.361	1.19324	0.225038	5.30215	1.14e-07	7.05e-07
ZFAND3	2060.43	1.19289	0.0938899	12.7051	5.54e-37	4.4e-35
SLC9A1	909.409	1.19249	0.162326	7.34611	2.04e-13	2.46e-12
LACC1	11789	1.19205	0.1993	5.98113	2.22e-09	1.69e-08
FURIN	8897.53	1.19144	0.18044	6.60304	4.03e-11	3.78e-10
LGALS3BP	1104.36	1.18956	0.362932	3.27565	0.00105418	0.00342808
DUSP10	855.549	1.18908	0.18055	6.58588	4.52e-11	4.21e-10
MIR22HG	928.271	1.18902	0.162504	7.31679	2.54e-13	3.02e-12
RAPGEF2	1035.43	1.18815	0.204143	5.82011	5.88e-09	4.29e-08
MCL1	8145.48	1.1877	0.127587	9.30897	1.29e-20	3.05e-19
SVIL	365.773	1.18762	0.266977	4.44851	8.65e-06	4.07e-05
CCNG2	561.236	1.18758	0.196197	6.05294	1.42e-09	1.11e-08
EAF1	1134.05	1.18664	0.173926	6.82267	8.94e-12	9.04e-11
SLX4	649.594	1.18619	0.154103	7.69719	1.39e-14	1.91e-13
TET2	2043.26	1.18602	0.160201	7.40325	1.33e-13	1.62e-12
NINJ1	9575.94	1.18589	0.180359	6.57519	4.86e-11	4.5e-10
KLF9	1200.25	1.18588	0.169361	7.00199	2.52e-12	2.71e-11
SPATS2L	1637.52	1.18333	0.186339	6.35031	2.15e-10	1.84e-09
AAMDC	61.6226	1.18322	0.509147	2.32386	0.0201328	0.0471286
AHRR	3293.9	1.18257	0.173563	6.81346	9.53e-12	9.61e-11
EPM2AIP1	545.902	1.18218	0.162278	7.28474	3.22e-13	3.79e-12
CDC42P6	37.3979	1.18211	0.506452	2.33366	0.0196138	0.046038
BCORL1	226.429	1.18003	0.254011	4.64535	3.4e-06	1.7e-05
SQSTM1	14677.1	1.17896	0.184562	6.38799	1.68e-10	1.46e-09
CCDC126	249.707	1.177	0.178628	6.58865	4.44e-11	4.15e-10
FLJ20021	18.0239	1.17683	0.510668	2.30243	0.0213111	0.0495931
FYN	479.049	1.17622	0.490659	2.40072	0.0163629	0.039248
ZNF189	403.568	1.17541	0.212594	5.52862	3.23e-08	2.14e-07
TRIM62	195.904	1.17483	0.298511	3.93544	8.3e-05	0.000330921
GPX3	293.611	1.17437	0.235231	4.99221	5.97e-07	3.36e-06
IFNGR2	5342.8	1.17376	0.220193	5.33047	9.8e-08	6.08e-07
CYB5R3	2893.14	1.17148	0.197307	5.93735	2.9e-09	2.19e-08
TCP11L2	37.4759	1.17113	0.47376	2.47193	0.0134386	0.0331069
ADAM10	5935.39	1.16935	0.1148	10.1859	2.29e-24	7.46e-23
MYPOP	242.963	1.16855	0.260649	4.48302	7.36e-06	3.51e-05
ATG2A	729.566	1.16823	0.169146	6.90654	4.97e-12	5.14e-11
SP140L	487.031	1.16656	0.217458	5.36432	8.13e-08	5.09e-07
TBC1D30	362.586	1.16588	0.165973	7.02417	2.15e-12	2.33e-11
TRIP4	690.267	1.16534	0.153771	7.57824	3.5e-14	4.56e-13
FAM219A	650.571	1.16506	0.169249	6.8836	5.84e-12	6e-11
TSPAN14	3540.71	1.16442	0.111112	10.4797	1.07e-25	3.87e-24
PPP1R11	1202.3	1.16434	0.110088	10.5764	3.83e-26	1.42e-24
SFI1	497.832	1.16432	0.172751	6.73969	1.59e-11	1.56e-10
TOM1	4178.53	1.16409	0.134016	8.68621	3.75e-18	7.15e-17
TMEM138	1088.88	1.16396	0.137362	8.47357	2.38e-17	4.24e-16
FAM161B	117.71	1.16236	0.297207	3.91072	9.2e-05	0.000363713
ARHGEF18	102.539	1.15924	0.284969	4.06731	4.76e-05	0.000197706
PER1	620.784	1.15893	0.330419	3.50717	0.000452905	0.00158317
PHLDA1	3487.24	1.15867	0.291951	3.96938	7.21e-05	0.000290465
A1BG-AS1	74.6976	1.15832	0.371959	3.11398	0.00184585	0.00568826
BPGM	530.208	1.15737	0.177755	6.51087	7.47e-11	6.77e-10
DNAJA4	188.465	1.15665	0.250426	4.61826	3.87e-06	1.92e-05
DGKH	893.535	1.15651	0.191274	6.04624	1.48e-09	1.16e-08
UHRF1BP1	1904.31	1.1565	0.102752	11.2552	2.18e-29	1.01e-27
HUS1	500.517	1.15565	0.165349	6.98895	2.77e-12	2.96e-11
SMG6	600.247	1.15491	0.16553	6.97683	3.02e-12	3.21e-11
LMBR1L	588.531	1.15481	0.196692	5.87111	4.33e-09	3.2e-08
PATL1	1560.42	1.15472	0.158102	7.3036	2.8e-13	3.32e-12
TLK2	802.394	1.15402	0.140514	8.2127	2.16e-16	3.52e-15
WDR47	687.53	1.15337	0.181135	6.36734	1.92e-10	1.66e-09
NECAP1	584.692	1.15332	0.197487	5.83987	5.22e-09	3.84e-08
TBL1X	753.871	1.15328	0.348574	3.3083	0.000938655	0.00309163
NCOA4	8475.39	1.15252	0.0690688	16.6866	1.64e-62	4.74e-60
ABCG1	52.6985	1.15181	0.487235	2.36676	0.0179448	0.0426098
PCNX1	3597.97	1.15133	0.138297	8.32498	8.43e-17	1.44e-15
AC098613.1	199.02	1.15114	0.199361	5.77361	7.76e-09	5.57e-08
ARID3B	1423.42	1.15097	0.14864	7.74335	9.68e-15	1.35e-13
TAB3	2256.88	1.15052	0.124238	9.2606	2.03e-20	4.69e-19
FAM214B	2056.01	1.14938	0.145928	7.87628	3.37e-15	4.92e-14
CHCHD7	555.364	1.14856	0.135153	8.49802	1.93e-17	3.47e-16
TIFA	399.741	1.14841	0.260553	4.40756	1.05e-05	4.85e-05
MAFB	14722.7	1.14728	0.286684	4.00165	6.29e-05	0.000256157
TCF4	1397.74	1.14659	0.243362	4.71128	2.46e-06	1.26e-05
SAMD4B	1684.31	1.14615	0.141565	8.09623	5.67e-16	8.93e-15
AZI2	634.971	1.146	0.134145	8.54286	1.31e-17	2.39e-16
C6orf106	4256.16	1.14512	0.108231	10.5803	3.68e-26	1.37e-24
WDR45	759.945	1.14412	0.142241	8.04337	8.74e-16	1.35e-14
OSBPL8	5709.95	1.14376	0.149961	7.62712	2.4e-14	3.19e-13
SLC15A3	5358.86	1.14305	0.184858	6.18338	6.27e-10	5.11e-09
ST3GAL4	292.744	1.143	0.297664	3.84031	0.00012288	0.000475799
ODF2L	428.386	1.14195	0.283686	4.02543	5.69e-05	0.000233484
ACVR1B	877.559	1.14021	0.157438	7.24218	4.42e-13	5.12e-12
CDC14A	177.772	1.14004	0.280216	4.06821	4.74e-05	0.000197118
NKIRAS2	1354.91	1.13886	0.169585	6.71552	1.87e-11	1.84e-10
LGALS1	14820.1	1.13826	0.173372	6.56539	5.19e-11	4.78e-10
CPEB3	220.831	1.13751	0.214704	5.29757	1.17e-07	7.23e-07
TM9SF1	139.516	1.13476	0.344059	3.29811	0.000973391	0.00319143
NCOA1	1168.7	1.13398	0.127306	8.90743	5.22e-19	1.07e-17
FCHO2	2787.65	1.13359	0.155039	7.31154	2.64e-13	3.14e-12
LCP1	33218.7	1.13354	0.120966	9.37074	7.2e-21	1.74e-19
NAT1	167.882	1.13269	0.286739	3.94975	7.82e-05	0.000313188
USP35	276.834	1.1326	0.192159	5.89375	3.78e-09	2.81e-08
SEC22B	3476.7	1.1325	0.136053	8.32395	8.51e-17	1.45e-15
TRIM26	1084.81	1.13222	0.140094	8.08177	6.38e-16	9.99e-15
AC008969.1	33.8033	1.13189	0.403512	2.80411	0.00504553	0.0139425
KANSL1L	330.207	1.13099	0.191157	5.91635	3.29e-09	2.47e-08
PPFIBP2	934.229	1.12897	0.143737	7.8543	4.02e-15	5.8e-14
C3	11002.3	1.1286	0.247729	4.55598	5.21e-06	2.54e-05
APH1B	784	1.12721	0.165148	6.82542	8.77e-12	8.9e-11
PHC1P1	86.3618	1.12659	0.338007	3.33272	0.000860016	0.00284913
C17orf67	113.24	1.1263	0.357712	3.14869	0.00164004	0.00511294
NEDD4	559.949	1.12624	0.346228	3.25352	0.00113985	0.00368098
SP140	187.335	1.12561	0.317865	3.54119	0.000398321	0.00140533
AIFM2	1137.33	1.12305	0.193129	5.81509	6.06e-09	4.41e-08
HK2	6187.35	1.12286	0.170783	6.57484	4.87e-11	4.51e-10
ZFYVE1	646.36	1.12106	0.161286	6.95061	3.64e-12	3.83e-11
PTPRJ	7455.29	1.12067	0.185583	6.03858	1.55e-09	1.21e-08
NOSIP	642.911	1.12035	0.151134	7.41282	1.24e-13	1.51e-12
AC016876.1	78.7658	1.11979	0.385002	2.90835	0.00363346	0.0104187
USP32	1920.81	1.11951	0.140383	7.97461	1.53e-15	2.31e-14
MINDY2	1106.37	1.11667	0.184146	6.06396	1.33e-09	1.04e-08
KBTBD8	783.65	1.11642	0.1595	6.99942	2.57e-12	2.76e-11
AGAP3	3815.35	1.116	0.0923764	12.0809	1.33e-33	8.24e-32
CD37	75.1652	1.11497	0.462954	2.40752	0.0160615	0.0386525
CASP1	4803.17	1.11471	0.192235	5.79876	6.68e-09	4.84e-08
CASP7	477.114	1.11451	0.168001	6.63376	3.27e-11	3.12e-10
IPMK	629.517	1.11404	0.162303	6.86382	6.7e-12	6.87e-11
ZC3H12C	2738.33	1.11339	0.187137	5.94971	2.69e-09	2.04e-08
CMIP	3371.32	1.11147	0.141237	7.86949	3.56e-15	5.18e-14
RAB39A	604.624	1.11066	0.182821	6.07496	1.24e-09	9.77e-09
IL6ST	4031.7	1.11034	0.232399	4.77766	1.77e-06	9.28e-06
GPBP1	1540.42	1.11023	0.133774	8.29922	1.05e-16	1.76e-15
PIP4K2C	860.939	1.10919	0.162216	6.83764	8.05e-12	8.2e-11
STX5	667.348	1.10789	0.208463	5.31454	1.07e-07	6.62e-07
TMEM234	252.11	1.10734	0.20351	5.44096	5.3e-08	3.4e-07
CSK	5642.55	1.10699	0.214536	5.15977	2.47e-07	1.46e-06
TTI2	159.149	1.10668	0.279673	3.95674	7.6e-05	0.000304976
NXT2	633.337	1.10196	0.163209	6.7517	1.46e-11	1.45e-10
AC009113.1	31.414	1.10084	0.435809	2.52538	0.0115572	0.0290584
SGMS1	1283.74	1.09814	0.111088	9.88519	4.83e-23	1.41e-21
KIF1BP	866.816	1.09646	0.154114	7.11451	1.12e-12	1.25e-11
TIPARP	1251.17	1.09571	0.150815	7.26519	3.73e-13	4.35e-12
PNMA1	832.217	1.0951	0.148526	7.37303	1.67e-13	2.02e-12
MYO10	1116.81	1.0946	0.284229	3.85135	0.000117467	0.000456005
KLHL6	1333.74	1.09456	0.168725	6.48722	8.74e-11	7.84e-10
SBF2	921.272	1.09445	0.172198	6.35566	2.08e-10	1.78e-09
COX17	647.525	1.09443	0.130947	8.3576	6.4e-17	1.1e-15
TLK1	1592.25	1.09394	0.144984	7.54524	4.51e-14	5.81e-13
TMEM45B	96.2381	1.09283	0.437307	2.49873	0.012464	0.030987
BIRC2	1841.09	1.09277	0.129801	8.41873	3.81e-17	6.66e-16
C14orf28	89.0453	1.09117	0.34875	3.12836	0.00175785	0.00544104
SMIM14	488.133	1.09103	0.2001	5.45229	4.97e-08	3.21e-07
SRI	680.581	1.09047	0.125818	8.66688	4.44e-18	8.44e-17
DNAJB6	5202.42	1.09034	0.120263	9.06628	1.23e-19	2.64e-18
CTSS	16430.8	1.09019	0.153328	7.11017	1.16e-12	1.29e-11
ZBTB41	554.403	1.08928	0.193071	5.64175	1.68e-08	1.16e-07
NATD1	242.633	1.08896	0.286903	3.79552	0.000147334	0.000563648
TBX19	36.3467	1.0885	0.399832	2.72128	0.00650304	0.0174608
ATG4D	300.25	1.08847	0.241638	4.50446	6.65e-06	3.19e-05
SLC4A8	744.192	1.08764	0.226873	4.79405	1.63e-06	8.6e-06
BBIP1	184.279	1.08759	0.198713	5.47279	4.43e-08	2.88e-07
SIPA1L3	1056.13	1.08737	0.144691	7.515	5.69e-14	7.21e-13
ADTRP	258.371	1.08607	0.321554	3.37728	0.000732058	0.00245472
TNFSF13	389.088	1.08512	0.245724	4.41595	1.01e-05	4.68e-05
KDM2A	3268.27	1.08464	0.0947373	11.4489	2.38e-30	1.19e-28
IQCG	232.384	1.08415	0.277028	3.91355	9.1e-05	0.00036006
STEAP3	595.933	1.08362	0.185227	5.85011	4.91e-09	3.62e-08
SCYL3	234.355	1.08356	0.196928	5.50203	3.75e-08	2.46e-07
SLC38A9	528.17	1.08352	0.151154	7.16817	7.6e-13	8.66e-12
UBR4	5852.58	1.08346	0.14128	7.66889	1.73e-14	2.35e-13
AMBRA1	759.227	1.08341	0.12717	8.51919	1.61e-17	2.91e-16
LPXN	3629.29	1.08193	0.111912	9.66765	4.14e-22	1.13e-20
FXR2	1158.51	1.08164	0.140974	7.67253	1.69e-14	2.29e-13
ASMTL	631.516	1.08045	0.230235	4.69283	2.69e-06	1.38e-05
IER2	579.658	1.07964	0.15758	6.85119	7.32e-12	7.48e-11
DLGAP1-AS2	107.936	1.07937	0.396505	2.72256	0.0064779	0.0174035
ZNF484	132.234	1.07919	0.275984	3.91001	9.23e-05	0.000364557
FAM241A	103.044	1.07851	0.35009	3.08078	0.00206456	0.00628349
FGD3	916.757	1.07665	0.250004	4.30631	1.66e-05	7.42e-05
NAGS	40.4825	1.07626	0.357696	3.00778	0.00263167	0.00780067
SRGAP2	2207.08	1.07507	0.238061	4.51568	6.31e-06	3.04e-05
OTUD5	2139.9	1.07483	0.126643	8.48702	2.12e-17	3.81e-16
JUND	2210.99	1.07405	0.165596	6.48595	8.82e-11	7.9e-10
FAM107B	1658.84	1.07271	0.225578	4.75555	1.98e-06	1.03e-05
GPR137	415.695	1.07218	0.19176	5.59117	2.26e-08	1.52e-07
B9D2	146.241	1.0703	0.35934	2.97832	0.00289829	0.00851603
TCTN2	127.596	1.06948	0.317526	3.36808	0.000756932	0.00253066
BIN3	292.338	1.06932	0.224378	4.7655	1.88e-06	9.81e-06
VIM-AS1	83.7906	1.06887	0.463722	2.30564	0.021131	0.0492244
PGGHG	205.002	1.06788	0.3548	3.00939	0.00261771	0.00776434
LIMD2	1185.48	1.06783	0.250715	4.25892	2.05e-05	9.05e-05
AC004846.1	127.091	1.06731	0.374736	2.84937	0.00438054	0.0123011
NFATC1	211.979	1.06673	0.243158	4.38662	1.15e-05	5.31e-05
LMTK3	151.457	1.06669	0.380156	2.80565	0.00502149	0.0138866
AC092070.2	116.306	1.06595	0.339677	3.13772	0.00170266	0.00528545
CICP14	174.442	1.06484	0.260232	4.09173	4.28e-05	0.000179383
PDE6D	271.496	1.06481	0.225637	4.71897	2.37e-06	1.22e-05
TLE4	947.533	1.06328	0.215056	4.944	7.65e-07	4.24e-06
RAPGEFL1	69.0551	1.06313	0.400132	2.65655	0.00789439	0.0207255
TSPYL2	194.011	1.06293	0.291706	3.64367	0.000268781	0.000977277
FMNL1	6133.81	1.06271	0.184621	5.75618	8.6e-09	6.14e-08
TMEM164	4568.83	1.0627	0.220956	4.80961	1.51e-06	7.99e-06
AC079807.1	66.1496	1.06195	0.453364	2.34206	0.0191776	0.0451423
N4BP2	1038.35	1.0585	0.191153	5.53741	3.07e-08	2.04e-07
RSRP1	2198.85	1.05818	0.0952576	11.1086	1.14e-28	5.08e-27
DNAJA1	6745.31	1.05713	0.0888725	11.8949	1.26e-32	7.22e-31
TBK1	1434.69	1.05697	0.151595	6.97225	3.12e-12	3.31e-11
B4GALT4	401.212	1.0562	0.191079	5.52743	3.25e-08	2.15e-07
[truncated: 1,339 more rows]

## Sheet: TDI+Tau vs DMSO+Tau_DOWN
Table S4. Differentially expressed genes (DEGs) in TDI-8246+tau vs DMSO+tau treatment in iPSC-derived Microglia
	baseMean	log2FoldChange	lfcSE	stat	pvalue	padj
AC007991.2	29.7042	-4.21092	0.725292	-5.39381	6.9e-08	5.29e-06
MCOLN3	58.7843	-3.87168	0.799716	-4.28072	1.86e-05	0.000514958
RTP4	17.4579	-3.79837	0.913966	-3.92332	8.73e-05	0.00178093
TIMD4	18.0092	-3.72643	0.918233	-3.84418	0.000120958	0.00229787
IFI27	963.115	-3.71522	0.533932	-6.92785	4.27e-12	1.19e-09
IDO1	3602.16	-3.52386	0.585658	-5.97365	2.32e-09	3.06e-07
APOBEC3A	77.4777	-3.39885	0.786477	-4.19554	2.72e-05	0.000694129
AC007991.4	17.175	-3.38453	0.866078	-3.73745	0.0001859	0.00322352
CD70	206.18	-3.29802	0.521744	-6.25846	3.89e-10	6.89e-08
CXCL10	940.736	-3.28023	0.964453	-3.18404	0.00145236	0.016399
GBP1	1140.8	-3.24631	0.861826	-3.64833	0.000263946	0.00425633
IL36RN	740.751	-3.16156	0.766671	-4.1224	3.75e-05	0.00089153
SLC39A8	3388.85	-3.1211	0.321789	-9.69643	3.12e-22	5.2e-19
HSD11B1	80.9972	-3.08855	0.564512	-5.42788	5.7e-08	4.5e-06
ISG20	508.692	-3.084	0.354596	-8.68826	3.68e-18	4.09e-15
ACOD1	319.759	-3.06486	0.834798	-3.57861	0.000345421	0.00531318
PKD1L1	54.0562	-3.02313	0.59509	-5.03506	4.78e-07	2.51e-05
AC120193.1	25.7169	-3.01914	0.77152	-3.82268	0.000132007	0.00246216
CXCL9	32.2486	-3.01186	0.921742	-3.09956	0.00193806	0.0203714
IFI44L	1773.15	-2.96631	0.743899	-3.91995	8.86e-05	0.00180327
GPR156	18.8065	-2.95045	0.925124	-3.14498	0.00166098	0.0180381
MMP13	7698.34	-2.93825	0.798212	-3.57052	0.00035627	0.00541758
GBP4	384.95	-2.90145	0.860313	-3.27695	0.00104936	0.012898
AGTR1	17.572	-2.88014	0.952171	-2.91423	0.00356566	0.0317646
HESX1	34.5184	-2.8702	0.786323	-3.57236	0.000353772	0.00540153
E2F7	39.6971	-2.86341	0.676092	-4.10963	3.96e-05	0.000934837
SERPING1	322.736	-2.81959	0.691533	-4.04118	5.32e-05	0.00118012
GMPR	96.458	-2.80908	0.583512	-4.79035	1.66e-06	6.85e-05
MARCO	62.5364	-2.80247	0.388901	-7.1649	7.78e-13	2.6e-10
MIR3945HG	257.394	-2.79249	0.519022	-5.35235	8.68e-08	6.26e-06
IL12B	253.324	-2.73733	0.778219	-3.47988	0.000501638	0.00711685
OAS2	3458.27	-2.71711	0.61305	-4.40909	1.04e-05	0.000317516
AKAP7	19.6488	-2.71303	0.824633	-3.23516	0.00121572	0.0144115
OASL	857.806	-2.68093	0.422249	-6.33819	2.32e-10	4.31e-08
IFIT2	2006.74	-2.68065	0.709926	-3.72595	0.000194583	0.00332686
IL1RN	7104.6	-2.67029	0.318559	-8.37925	5.33e-17	3.95e-14
2022-09-04	81.3958	-2.64785	0.7341	-3.55877	0.00037259	0.00561453
IFITM1	995.128	-2.63214	0.589876	-4.43218	9.33e-06	0.00029272
SSTR2	2790.57	-2.58357	0.838337	-3.17666	0.00148982	0.0166261
IL15RA	385.645	-2.5609	0.491508	-5.2025	1.97e-07	1.24e-05
LINC02154	63.3176	-2.52432	0.810894	-3.07675	0.00209273	0.0213696
RSAD2	3798.71	-2.48673	0.820581	-3.02231	0.00250856	0.0245445
SLC38A5	172.472	-2.48362	0.420803	-5.89596	3.72e-09	4.64e-07
NWD2	397.85	-2.48188	0.481197	-5.11383	3.16e-07	1.8e-05
NEURL3	410.237	-2.46747	0.830325	-2.97313	0.00294777	0.0276258
TNFSF13B	607.942	-2.44693	0.593703	-4.10142	4.11e-05	0.000959011
USP18	650.74	-2.44094	0.572474	-4.24233	2.21e-05	0.000588832
SAMD9L	614.552	-2.43916	0.652952	-3.693	0.00022162	0.00368061
ETV7	73.476	-2.42899	0.629629	-3.82585	0.00013032	0.00243752
IFIT3	3916.52	-2.41496	0.641234	-3.73655	0.000186565	0.00322702
MYH11	565.174	-2.41349	0.36294	-6.6408	3.12e-11	7.05e-09
APOBEC3G	127.963	-2.40808	0.419588	-5.72794	1.02e-08	1.12e-06
APOL3	229.065	-2.40617	0.48312	-4.96808	6.76e-07	3.3e-05
IFIT1	2856.85	-2.40344	0.745124	-3.17912	0.00147725	0.0165503
AL445309.1	25.3058	-2.40164	0.79635	-3.00158	0.00268579	0.0257311
AC005304.2	40.2755	-2.38055	0.783199	-2.99827	0.00271515	0.0259378
CYP27B1	580.751	-2.36575	0.309663	-7.63494	2.26e-14	1.12e-11
DNAAF1	60.6523	-2.35751	0.443369	-5.29127	1.21e-07	8.31e-06
AXL	892.664	-2.32697	0.323856	-7.18258	6.84e-13	2.34e-10
LAD1	253.887	-2.31219	0.384202	-6.00607	1.9e-09	2.59e-07
SIK1B	32.9955	-2.30614	0.626897	-3.66718	0.000245242	0.00400312
INKA1	22.0264	-2.30267	0.831763	-2.75719	0.00583005	0.0452033
HLA-F	501.251	-2.30052	0.395148	-5.81569	6.04e-09	7.06e-07
GBP2	256.957	-2.28113	0.446146	-5.10561	3.3e-07	1.86e-05
IFI44	998.495	-2.27024	0.570905	-3.95789	7.56e-05	0.00159325
CRISPLD1	18.9355	-2.26676	1.05447	-2.79005	0.00527	0.0422007
NR4A3	66.2144	-2.26148	0.508699	-4.42851	9.49e-06	0.000295252
NID1	102.189	-2.2446	0.596613	-3.75957	0.000170202	0.00301921
ISG15	7171.29	-2.23926	0.504276	-4.42893	9.47e-06	0.000295252
AC026310.2	125.09	-2.22934	0.358188	-6.18847	6.07e-10	9.56e-08
CCL19	26.9734	-2.22896	0.564811	-3.89334	9.89e-05	0.00196221
P2RX7	2221.9	-2.21719	0.304069	-7.29203	3.05e-13	1.13e-10
HERC5	1003.81	-2.20492	0.524175	-4.19764	2.7e-05	0.000689069
BATF2	202.568	-2.17565	0.470941	-4.60699	4.09e-06	0.000146064
ELOVL7	658.471	-2.16858	0.600676	-3.59762	0.000321148	0.00498631
ARHGEF10L	1618.23	-2.15583	0.148754	-14.4918	1.36e-47	1.82e-43
LINC01181	256.115	-2.15361	0.526871	-4.03629	5.43e-05	0.00120225
APOL1	90.5735	-2.14908	0.446913	-4.79406	1.63e-06	6.79e-05
LGALS3BP	1104.36	-2.13711	0.363814	-5.8714	4.32e-09	5.24e-07
DHX58	464.451	-2.07841	0.329556	-6.30306	2.92e-10	5.26e-08
CFB	78.3717	-2.06533	0.365998	-5.62845	1.82e-08	1.76e-06
ROR2	202.197	-2.0636	0.477445	-4.33014	1.49e-05	0.000425544
AC004988.1	271.094	-2.06074	0.365293	-5.63964	1.7e-08	1.67e-06
RHEBL1	41.9162	-2.04241	0.663678	-3.06497	0.0021769	0.0220266
CMPK2	3164.2	-2.03935	0.514268	-3.95882	7.53e-05	0.00159189
ITGB8	5235.01	-2.03535	0.521213	-3.90462	9.44e-05	0.00188932
TMCC2	32.4814	-2.03103	0.65202	-3.10528	0.00190102	0.0200728
IFITM3	5905.13	-2.03036	0.475668	-4.25839	2.06e-05	0.000555421
IL2RA	671.904	-2.02941	0.425127	-4.76725	1.87e-06	7.55e-05
DDX58	1252.51	-2.02628	0.531166	-3.80308	0.000142911	0.00262515
SPINK1	271.373	-2.02434	0.380258	-5.31246	1.08e-07	7.55e-06
EBF4	70.181	-2.00194	0.427619	-4.65368	3.26e-06	0.000122835
MCOLN2	674.171	-2.00167	0.296801	-6.74086	1.57e-11	3.75e-09
MX2	3944.08	-1.97147	0.634459	-3.08284	0.00205033	0.0210819
PKN3	44.663	-1.93667	0.571405	-3.39145	0.000695238	0.0092827
SIGLEC1	6028.23	-1.92606	0.454081	-4.23471	2.29e-05	0.00060553
LY6E	5877.46	-1.91763	0.447812	-4.27564	1.91e-05	0.000525135
TNFSF10	636.115	-1.91144	0.392448	-4.86281	1.16e-06	5.01e-05
CCL5	11845.6	-1.90519	0.613232	-3.0863	0.00202661	0.0209735
MNDA	176.195	-1.90024	0.346101	-5.48422	4.15e-08	3.53e-06
DAZL	131.503	-1.89825	0.374079	-5.06012	4.19e-07	2.25e-05
BHLHE41	1009.69	-1.88549	0.274183	-6.87639	6.14e-12	1.67e-09
BLVRA	596.067	-1.8811	0.268211	-7.01243	2.34e-12	6.79e-10
NR4A2	21.4691	-1.8807	0.53731	-3.48319	0.000495485	0.00706715
AC002467.1	24.452	-1.86493	0.597189	-3.11489	0.00184013	0.0195286
MX1	6761.91	-1.85896	0.580321	-3.18796	0.00143279	0.016208
ACSL1	24988.1	-1.81848	0.267907	-6.78651	1.15e-11	2.89e-09
TLR7	378.367	-1.80006	0.303071	-5.93666	2.91e-09	3.73e-07
CALHM6	242.274	-1.79225	0.360587	-4.96543	6.85e-07	3.33e-05
TRIM22	1682.97	-1.77849	0.335267	-5.30199	1.15e-07	7.87e-06
PTGER4	1543.01	-1.77564	0.305593	-5.8089	6.29e-09	7.23e-07
TAP1	2372.66	-1.77414	0.487551	-3.63347	0.00027964	0.00443434
TMEM229B	73.0777	-1.77228	0.609777	-2.88949	0.00385862	0.033611
HELZ2	6456.94	-1.75292	0.584118	-2.9857	0.00282929	0.0268169
IFI6	9777.97	-1.7319	0.427342	-4.0484	5.16e-05	0.00114813
SNX7	37.8621	-1.72708	0.546412	-3.15738	0.00159191	0.0174874
PDGFRL	116.916	-1.71835	0.479638	-3.57486	0.000350418	0.0053653
PTPRU	100.484	-1.71501	0.541469	-3.1603	0.00157608	0.017398
SPCS2P4	167.885	-1.71107	0.512895	-3.33463	0.00085413	0.0110482
SLAMF6	36.8891	-1.69849	0.599034	-2.83554	0.00457481	0.0381788
HLA-B	11395.7	-1.6901	0.256811	-6.58041	4.69e-11	9.78e-09
IFIH1	2778.57	-1.68762	0.332216	-5.07782	3.82e-07	2.1e-05
SLC1A3	1287.02	-1.68362	0.172398	-9.76538	1.59e-22	3.02e-19
PML	1357.6	-1.67928	0.257698	-6.51558	7.24e-11	1.44e-08
IL10	1073.58	-1.66161	0.331461	-5.01346	5.35e-07	2.71e-05
LINC00346	37.3935	-1.65237	0.584118	-2.82002	0.00480206	0.039674
NR1H3	1599.38	-1.64017	0.336932	-4.86802	1.13e-06	4.91e-05
OAS1	3505.4	-1.60247	0.482272	-3.31586	0.000913617	0.0116464
AC093583.1	116.512	-1.58906	0.393038	-4.03604	5.44e-05	0.00120225
IFI35	1966.51	-1.57681	0.278029	-5.67028	1.43e-08	1.47e-06
LILRB4	42.0357	-1.57189	0.484669	-3.22916	0.00124153	0.0146388
SAMD9	823.926	-1.57045	0.548456	-2.85347	0.00432445	0.0367799
GBP3	999.581	-1.5674	0.255397	-6.1364	8.44e-10	1.28e-07
HERC6	1128.37	-1.56358	0.334134	-4.67733	2.91e-06	0.000112018
FAM72B	31.7888	-1.55738	0.54765	-2.83257	0.00461756	0.0384572
CD83	2115.29	-1.55321	0.469395	-3.30806	0.00093945	0.0118754
FOXF1	207.254	-1.55166	0.476211	-3.26962	0.00107692	0.0131639
AC092368.3	55.1243	-1.54607	0.441394	-3.49725	0.000470075	0.00677721
FCAMR	683.402	-1.53878	0.407643	-3.77818	0.000157977	0.00284701
DRAM1	3890.83	-1.53554	0.192623	-7.9716	1.57e-15	9.08e-13
XAF1	541.672	-1.51724	0.388675	-3.89925	9.65e-05	0.00192344
OAS3	12769.5	-1.50177	0.499282	-3.00112	0.00268991	0.0257521
NCOA7	523.566	-1.49154	0.250986	-5.94171	2.82e-09	3.69e-07
EGR2	217.418	-1.49141	0.454884	-3.27416	0.00105975	0.0129897
UBA7	454.903	-1.47989	0.378264	-3.90938	9.25e-05	0.00185845
STAT1	9456.13	-1.47291	0.307219	-4.79321	1.64e-06	6.8e-05
TRIM47	272.811	-1.46802	0.236213	-6.21452	5.15e-10	8.65e-08
HIST2H2BE	234.136	-1.46478	0.388204	-3.76904	0.000163874	0.00294135
LAP3	6146.98	-1.46299	0.17802	-8.21788	2.07e-16	1.45e-13
ENPP2	577.735	-1.46292	0.311206	-4.69777	2.63e-06	0.000101967
IRF7	2622.8	-1.44976	0.289975	-4.99815	5.79e-07	2.89e-05
NHS	346.489	-1.43915	0.264653	-5.43656	5.43e-08	4.34e-06
ADAMDEC1	1840.25	-1.43912	0.291346	-4.93866	7.87e-07	3.73e-05
SLC22A23	991.386	-1.43623	0.290185	-4.94939	7.44e-07	3.56e-05
SYTL4	74.0427	-1.4283	0.509534	-2.80648	0.00500866	0.0406793
PNRC1	3123.1	-1.42753	0.200982	-7.10242	1.23e-12	3.8e-10
FAM174B	40.2504	-1.42689	0.437537	-3.25863	0.0011195	0.0135478
FAM20A	718.01	-1.41624	0.410573	-3.444	0.000573177	0.00789658
HLA-C	8315.61	-1.4137	0.233743	-6.04763	1.47e-09	2.11e-07
ATF3	579.812	-1.41083	0.319705	-4.41252	1.02e-05	0.000313237
PSMB9	180.203	-1.39241	0.299003	-4.65463	3.25e-06	0.000122835
MOV10	1210.69	-1.38462	0.201821	-6.86006	6.88e-12	1.84e-09
HSPB1	1340.77	-1.38448	0.245178	-5.64604	1.64e-08	1.62e-06
ATP13A2	552.38	-1.37979	0.283433	-4.86843	1.12e-06	4.91e-05
ADA	1964.4	-1.37868	0.282182	-4.88526	1.03e-06	4.65e-05
PDGFA	252.744	-1.37547	0.488134	-2.81707	0.00484634	0.0399585
ZNRF2	1800.01	-1.37026	0.220521	-6.21329	5.19e-10	8.65e-08
GRAMD1A	14938.8	-1.37026	0.168195	-8.14667	3.74e-16	2.49e-13
ROBO1	561.364	-1.36954	0.316689	-4.32381	1.53e-05	0.000435141
NRP2	5492.26	-1.36501	0.227086	-6.01143	1.84e-09	2.53e-07
ZBTB10	363.307	-1.36209	0.236906	-5.74842	9.01e-09	1e-06
MT1M	563.11	-1.35713	0.443685	-3.05072	0.00228297	0.0228915
UBE2L6	1448.87	-1.35549	0.255525	-5.3043	1.13e-07	7.82e-06
PNPT1	832.571	-1.3521	0.236923	-5.7063	1.15e-08	1.22e-06
GPD2	2880.94	-1.34511	0.174476	-7.70926	1.27e-14	6.75e-12
TCN2	84.4018	-1.3439	0.389594	-3.44695	0.00056695	0.00782696
ARMCX1	305.08	-1.34153	0.274835	-4.88146	1.05e-06	4.73e-05
TP53INP2	1649.4	-1.33909	0.298887	-4.47946	7.48e-06	0.000243408
NFE2L3	592.592	-1.33127	0.393146	-3.38327	0.000716271	0.00952362
MELK	123.504	-1.32556	0.25496	-5.19776	2.02e-07	1.27e-05
NT5C3A	339.155	-1.32388	0.258179	-5.12672	2.95e-07	1.7e-05
PARP10	1502.83	-1.31293	0.244153	-5.37653	7.59e-08	5.72e-06
EPSTI1	2235.28	-1.31284	0.46374	-2.82613	0.00471144	0.0389775
FCGR3B	83.8005	-1.30142	0.383102	-3.39101	0.000696359	0.00928664
IFIT5	1056.03	-1.30112	0.352084	-3.69342	0.000221259	0.00367919
HDX	59.9205	-1.30064	0.372644	-3.48768	0.000487228	0.00697528
PRRG4	90.56	-1.29633	0.339665	-3.8124	0.000137626	0.00254052
MSR1	739.05	-1.28993	0.233494	-5.52566	3.28e-08	2.94e-06
CLSPN	167.161	-1.28349	0.319449	-4.0201	5.82e-05	0.0012656
APOL6	2141.49	-1.27271	0.266007	-4.78386	1.72e-06	7.01e-05
WARS	4543.84	-1.26625	0.216358	-5.85248	4.84e-09	5.82e-07
CIITA	158.283	-1.25571	0.399712	-3.13856	0.00169783	0.0183041
PDGFB	906.302	-1.25539	0.340782	-3.68195	0.000231452	0.00382959
CCL18	3096.7	-1.25427	0.298591	-4.20305	2.63e-05	0.000679294
PARP12	1961.16	-1.25418	0.229255	-5.47022	4.49e-08	3.7e-06
SELL	41.2382	-1.25321	0.457275	-2.72945	0.00634403	0.0480159
ADTRP	258.371	-1.25291	0.323255	-3.87545	0.000106427	0.00207199
IGFBP4	2258.84	-1.24786	0.29949	-4.16723	3.08e-05	0.000768545
H1F0	2617.97	-1.23814	0.185351	-6.67967	2.39e-11	5.6e-09
ADGRB1	719.829	-1.23489	0.395935	-3.11739	0.00182458	0.019435
NMI	607.579	-1.22906	0.219286	-5.60427	2.09e-08	1.96e-06
CCR5	2409.89	-1.22127	0.14216	-8.59073	8.64e-18	7.68e-15
CD80	875.012	-1.2137	0.386392	-3.13768	0.00170288	0.0183438
FBXO6	397.908	-1.21088	0.26929	-4.4948	6.96e-06	0.000229298
CFAP161	264.48	-1.20728	0.228439	-5.28228	1.28e-07	8.68e-06
HLA-A	5231.19	-1.20514	0.176819	-6.8156	9.39e-12	2.45e-09
CTSB	87003.9	-1.20241	0.169978	-7.0739	1.51e-12	4.57e-10
CASP3	1479.11	-1.18477	0.153957	-7.6953	1.41e-14	7.24e-12
TRIM6	107.223	-1.17754	0.328837	-3.57808	0.000346122	0.00531784
C2	134.997	-1.1771	0.283525	-4.15031	3.32e-05	0.000814366
LGALS9	1676.58	-1.17595	0.156521	-7.51271	5.79e-14	2.66e-11
SMCO4	289.558	-1.17276	0.278293	-4.21313	2.52e-05	0.000660293
SLC7A2	1383.05	-1.16928	0.348782	-3.35355	0.000797827	0.0104211
KMO	497.474	-1.16721	0.423516	-2.7543	0.00588179	0.0454074
TNS3	7326.56	-1.16477	0.208862	-5.57642	2.46e-08	2.25e-06
ATP6AP1L	86.3919	-1.16413	0.416442	-2.79362	0.00521225	0.0418234
CD163	10863.3	-1.15951	0.256947	-4.51217	6.42e-06	0.000214471
HMMR	56.0225	-1.15715	0.386299	-2.99546	0.00274034	0.0261224
NTN1	181.196	-1.15531	0.410966	-2.80886	0.0049718	0.0404786
PLCL2	487.62	-1.14769	0.204447	-5.61385	1.98e-08	1.88e-06
FANCA	106.448	-1.14742	0.377187	-3.04327	0.00234023	0.023226
FNIP2	4697.46	-1.1419	0.227557	-5.01837	5.21e-07	2.65e-05
ZNFX1	4238.63	-1.13852	0.192446	-5.91589	3.3e-09	4.15e-07
TUBBP1	73.0688	-1.13624	0.278039	-4.08506	4.41e-05	0.00101846
HIST1H1C	121.497	-1.13276	0.324904	-3.48439	0.000493253	0.00704285
MARCKS	16838.4	-1.13214	0.22781	-4.96946	6.71e-07	3.29e-05
TGIF2	129.781	-1.12819	0.304448	-3.70477	0.00021158	0.00355937
TMEM62	355.184	-1.12388	0.248154	-4.52809	5.95e-06	0.00020146
ARID5B	801.304	-1.11567	0.289848	-3.84947	0.000118371	0.00225837
SP110	1124.23	-1.10766	0.242383	-4.56935	4.89e-06	0.000169471
MASTL	367.387	-1.1057	0.230545	-4.79546	1.62e-06	6.76e-05
EPOP	592.465	-1.10086	0.344383	-3.19518	0.00139743	0.0159147
STIL	90.8425	-1.09954	0.364014	-3.02038	0.00252458	0.024665
PDCD1LG2	273.713	-1.09936	0.263031	-4.1793	2.92e-05	0.000734383
AC012569.1	39.0399	-1.09862	0.384943	-2.8481	0.0043981	0.0371693
AC004057.1	284.932	-1.08935	0.327841	-3.32339	0.000889293	0.0113816
PLTP	612.901	-1.08831	0.300293	-3.62471	0.000289286	0.00457642
TDRD7	1041.88	-1.08678	0.226745	-4.7925	1.65e-06	6.8e-05
PARP9	2972.88	-1.08642	0.259499	-4.18592	2.84e-05	0.00071734
TBC1D17	1136.47	-1.08121	0.354007	-3.05316	0.00226447	0.0227402
CD274	1641.95	-1.07679	0.338601	-3.17871	0.0014793	0.0165503
PLEK	12732.7	-1.07559	0.162229	-6.62999	3.36e-11	7.46e-09
TBC1D9	3356.82	-1.07541	0.146551	-7.33797	2.17e-13	8.51e-11
RASGEF1B	685.411	-1.07434	0.295621	-3.63373	0.000279357	0.00443434
TRANK1	561.714	-1.07036	0.26689	-4.00978	6.08e-05	0.00131573
PSME2	1567.72	-1.06942	0.172566	-6.197	5.76e-10	9.36e-08
OSBPL1A	447.566	-1.06931	0.251672	-4.24911	2.15e-05	0.000574744
A4GALT	430.773	-1.0667	0.260132	-4.10088	4.12e-05	0.000959592
TRIM5	303.233	-1.06626	0.29942	-3.5602	0.000370578	0.00559686
LINC01176	67.9323	-1.06526	0.361426	-2.94484	0.00323122	0.0296774
RHOQP3	49.748	-1.06211	0.338217	-3.13711	0.00170624	0.0183652
STAC3	234.013	-1.06184	0.304344	-3.48755	0.000487475	0.00697528
PLAGL1	355.468	-1.05331	0.287413	-3.66451	0.000247817	0.00404021
TSPAN33	1595.11	-1.05143	0.221263	-4.75236	2.01e-06	8.05e-05
CNP	2081.71	-1.04523	0.196167	-5.32807	9.93e-08	7.12e-06
GYPC	492.113	-1.04348	0.266337	-3.91908	8.89e-05	0.001807
RTCB	2393.21	-1.04313	0.110455	-9.44377	3.6e-21	5.33e-18
DYNLT1	901.274	-1.04194	0.188924	-5.51484	3.49e-08	3.08e-06
AC006978.1	119.892	-1.03477	0.29361	-3.5232	0.000426375	0.00626227
GPNMB	5666.89	-1.03203	0.245795	-4.1993	2.68e-05	0.000686668
SPATS2L	1637.52	-1.03099	0.186476	-5.5287	3.23e-08	2.91e-06
SSB	1768.5	-1.02713	0.103283	-9.94474	2.66e-23	8.86e-20
RNF213	17125.1	-1.02683	0.221375	-4.6382	3.51e-06	0.000130924
STAT2	3439.24	-1.02592	0.153857	-6.66789	2.6e-11	5.97e-09
SLC27A3	374.721	-1.02511	0.361102	-2.83704	0.00455346	0.038072
BARD1	133.262	-1.02492	0.331652	-3.08993	0.00200203	0.0208099
B2M	46596	-1.01966	0.140424	-7.26123	3.84e-13	1.38e-10
DDX60L	6147.13	-1.01935	0.25121	-4.05767	4.96e-05	0.00111092
SPATA13	394.978	-1.01533	0.203237	-4.99468	5.89e-07	2.93e-05
HACD4	457.287	-1.01466	0.200443	-5.06203	4.15e-07	2.24e-05
SCO2	174.82	-1.01194	0.245162	-4.12571	3.7e-05	0.000883324
TRIM69	572.149	-1.00939	0.200859	-5.02493	5.04e-07	2.6e-05
CMTR1	1275.92	-1.00867	0.174033	-5.79563	6.81e-09	7.76e-07
VCAN	3904.88	-1.00774	0.312169	-3.2274	0.0012492	0.0146908
AFAP1	737.018	-1.00658	0.268832	-3.7441	0.000181039	0.00317258
DTX3L	3838.87	-1.00612	0.178162	-5.64706	1.63e-08	1.62e-06
RFX5	596.136	-1.00236	0.193196	-5.18798	2.13e-07	1.31e-05
DDX60	2135.71	-1.00228	0.327603	-3.05858	0.00222386	0.0224337
SQOR	2377.12	-1.0002	0.155326	-6.43925	1.2e-10	2.35e-08
ZNF107	167.287	-0.998999	0.230754	-4.32848	1.5e-05	0.000427846
RND3	3680.25	-0.998476	0.315949	-3.15987	0.00157842	0.017398
TRIM14	1084.14	-0.996299	0.178731	-5.57392	2.49e-08	2.26e-06
ZNF277	372.265	-0.995865	0.193426	-5.148	2.63e-07	1.56e-05
TRIP10	1148.35	-0.994928	0.193503	-5.14163	2.72e-07	1.6e-05
LRRCC1	104.228	-0.993726	0.320633	-3.09832	0.00194622	0.020405
ARHGEF11	2301.72	-0.99365	0.117544	-8.45334	2.83e-17	2.22e-14
ATF5	2605.34	-0.989633	0.25899	-3.82078	0.00013303	0.00247432
MMP2	1076.23	-0.987412	0.161524	-6.1134	9.75e-10	1.46e-07
SP140	187.335	-0.987172	0.318937	-3.09527	0.00196633	0.0205607
NBN	3442.08	-0.986266	0.190566	-5.17545	2.27e-07	1.38e-05
BLZF1	794.206	-0.984886	0.226248	-4.35281	1.34e-05	0.000393067
TRIP6	138.86	-0.982038	0.310272	-3.16611	0.00154494	0.0171694
SNX10	6644.72	-0.977047	0.172869	-5.65188	1.59e-08	1.61e-06
SPINDOC	418.504	-0.976677	0.194598	-5.01875	5.2e-07	2.65e-05
PPM1K	838.788	-0.97412	0.276317	-3.52512	0.000423283	0.00623058
TNIK	2887.39	-0.972969	0.253488	-3.83791	0.000124084	0.00234445
BST2	5547.94	-0.965407	0.204711	-4.71571	2.41e-06	9.45e-05
NAPA	1380.28	-0.960553	0.17536	-5.47752	4.31e-08	3.62e-06
TMEM44	250.207	-0.959008	0.209066	-4.58714	4.49e-06	0.000158532
GTPBP1	1199.31	-0.957864	0.188909	-5.0703	3.97e-07	2.16e-05
C1QB	5513.04	-0.954406	0.336912	-2.83189	0.00462738	0.0384971
IRF1	1447.85	-0.954363	0.183854	-5.19073	2.09e-07	1.3e-05
OAZ2	3242.78	-0.952656	0.111321	-8.55764	1.15e-17	9.6e-15
SLC39A14	1334.79	-0.949957	0.228109	-4.16576	3.1e-05	0.000770664
C1orf21	1151.41	-0.94906	0.194609	-4.87645	1.08e-06	4.8e-05
STOM	1944.92	-0.947139	0.155368	-6.09606	1.09e-09	1.61e-07
NAMPT	18058.1	-0.946703	0.172349	-5.49281	3.96e-08	3.45e-06
ST3GAL5	550.334	-0.943117	0.15687	-6.01169	1.84e-09	2.53e-07
PTGER2	1796.2	-0.94096	0.331747	-2.8358	0.00457105	0.0381788
NAMPTP1	1221.61	-0.94086	0.251723	-3.73715	0.000186121	0.00322352
ULK2	736.591	-0.940672	0.212392	-4.42874	9.48e-06	0.000295252
TOR1B	2059.93	-0.93943	0.220206	-4.26569	1.99e-05	0.000540456
FUT4	479.837	-0.938613	0.226046	-4.15192	3.3e-05	0.000811214
PELI1	2440.6	-0.938504	0.269482	-3.48223	0.000497252	0.00708345
PCGF5	1107.81	-0.936273	0.208018	-4.50092	6.77e-06	0.000223895
UNC93B1	2737.46	-0.935062	0.223028	-4.19231	2.76e-05	0.00070142
FNDC3B	4735.6	-0.934968	0.146509	-6.38159	1.75e-10	3.29e-08
AC018638.5	158.508	-0.932746	0.317917	-2.93339	0.0033528	0.0304377
H1FX	1339.04	-0.93125	0.154725	-6.01854	1.76e-09	2.47e-07
MACC1	131.356	-0.924084	0.329052	-2.80766	0.00499026	0.0405709
FKBP5	918.143	-0.919193	0.326798	-2.8113	0.00493413	0.0403385
KYNU	4729.63	-0.917472	0.240588	-3.81311	0.000137229	0.00253825
RGL1	8520.01	-0.911461	0.185062	-4.92507	8.43e-07	3.95e-05
LILRA6	524.089	-0.910744	0.273168	-3.33322	0.000858475	0.0110791
PIM3	3616.14	-0.907667	0.149877	-6.05601	1.4e-09	2.02e-07
KLF6	6126.04	-0.90294	0.154832	-5.83169	5.49e-09	6.48e-07
PLD1	1082.56	-0.902409	0.138033	-6.53798	6.24e-11	1.28e-08
TIFA	399.741	-0.902108	0.260799	-3.45918	0.000541825	0.00755834
RABGAP1L	562.361	-0.899972	0.225049	-3.99873	6.37e-05	0.00137425
RNF19B	6853.09	-0.899928	0.208262	-4.32088	1.55e-05	0.000439102
GRB10	487.404	-0.899897	0.272773	-3.2999	0.00096721	0.0121342
ARHGAP10	1241.93	-0.894752	0.181192	-4.93821	7.88e-07	3.73e-05
CLIC4	4331.3	-0.891399	0.290157	-3.07191	0.00212697	0.0216198
NUB1	651.677	-0.888876	0.200497	-4.43313	9.29e-06	0.000292116
ZSWIM3	112.864	-0.886488	0.274909	-3.22381	0.00126498	0.0147963
CDKN2B	1141.14	-0.883	0.319818	-2.76104	0.00576181	0.0447522
ODF3B	550.678	-0.881045	0.314066	-2.80462	0.00503753	0.0408392
BRCA2	229.892	-0.880431	0.190128	-4.63035	3.65e-06	0.000134486
HLA-E	15521	-0.873348	0.150336	-5.80928	6.27e-09	7.23e-07
ZNF254	114.331	-0.873246	0.31398	-2.78034	0.00543013	0.0430281
SCARB2	6418.52	-0.870491	0.120882	-7.20112	5.97e-13	2.1e-10
SCN1B	378.438	-0.869439	0.28296	-3.07285	0.00212025	0.021568
RNF144B	2550.87	-0.867199	0.284463	-3.04766	0.00230632	0.023039
RIN2	2928.59	-0.862176	0.315088	-2.73569	0.00622488	0.0473153
MYO1G	4060.44	-0.861883	0.231652	-3.7203	0.000198986	0.00339345
HRH1	762.623	-0.858108	0.17336	-4.94984	7.43e-07	3.56e-05
DMD	136.827	-0.857072	0.294514	-2.91474	0.00355985	0.0317504
PPP3CC	924.089	-0.856597	0.159634	-5.36602	8.05e-08	5.93e-06
APOL2	716.863	-0.855809	0.208243	-4.10936	3.97e-05	0.000934837
EZH2	561.724	-0.854698	0.217452	-3.9304	8.48e-05	0.0017384
RIPK2	1908.98	-0.854365	0.246446	-3.4668	0.000526702	0.00740939
GPR132	1415.2	-0.853285	0.216403	-3.9428	8.05e-05	0.00167555
SERPINF1	377.532	-0.848938	0.22469	-3.77825	0.000157936	0.00284701
B4GALT1	5552.53	-0.848073	0.156294	-5.42606	5.76e-08	4.52e-06
SECTM1	762.891	-0.843225	0.267937	-3.14642	0.0016528	0.018008
SLC25A28	424.313	-0.840471	0.19595	-4.28889	1.8e-05	0.000499949
AES	793.092	-0.840142	0.23725	-3.54093	0.000398724	0.00594122
ADAR	8776.81	-0.835699	0.146318	-5.71148	1.12e-08	1.21e-06
CRYBG1	2159.27	-0.834604	0.111654	-7.47478	7.73e-14	3.33e-11
TNK2	1653.13	-0.834474	0.234359	-3.56028	0.000370454	0.00559686
SLC5A3	5439.23	-0.833209	0.194161	-4.29127	1.78e-05	0.000495637
2022-03-09	412.526	-0.829416	0.289713	-2.86236	0.00420496	0.035901
SERPINH1	1167.66	-0.82885	0.295434	-2.80545	0.00502469	0.0407847
CHMP5	1948.25	-0.827708	0.168684	-4.90671	9.26e-07	4.24e-05
FOSL2	7705.72	-0.826791	0.273488	-3.02317	0.00250139	0.0244923
XRN1	1343.84	-0.826257	0.155129	-5.32611	1e-07	7.16e-06
PARP14	6504.42	-0.825333	0.226373	-3.64569	0.000266679	0.00428486
FMNL2	3079.25	-0.822185	0.150301	-5.47029	4.49e-08	3.7e-06
GTPBP2	1843.63	-0.821502	0.171614	-4.78679	1.69e-06	6.93e-05
CD44	31592.5	-0.81879	0.155444	-5.26736	1.38e-07	9.32e-06
AC138392.1	266.682	-0.818742	0.259717	-3.15229	0.00161996	0.0177081
DTNBP1	315.721	-0.817682	0.223984	-3.65074	0.000261483	0.00422171
NLRC5	764.499	-0.816876	0.297304	-2.74671	0.00601955	0.0462158
FZD5	1148.19	-0.814926	0.161644	-5.04137	4.62e-07	2.47e-05
TRAFD1	952.515	-0.812806	0.13927	-5.83596	5.35e-09	6.37e-07
LINC01137	181.658	-0.812686	0.277583	-2.92728	0.00341937	0.0308113
CASKIN2	233.73	-0.812349	0.292037	-2.78182	0.00540558	0.0429611
PTPN2	1242.66	-0.811705	0.144779	-5.60634	2.07e-08	1.95e-06
PPA1	333.165	-0.810011	0.246682	-3.28378	0.00102425	0.0126828
MAP3K8	1110.83	-0.809916	0.205531	-3.94052	8.13e-05	0.00168894
CARD16	530.558	-0.808881	0.250485	-3.22892	0.00124258	0.0146388
CFLAR	5370.28	-0.807812	0.16141	-5.00464	5.6e-07	2.82e-05
TOM1L1	133.088	-0.805644	0.277063	-2.90775	0.00364034	0.0321934
SAT1	16365.1	-0.802467	0.130547	-6.14698	7.9e-10	1.21e-07
EPHB2	2103.97	-0.798145	0.183613	-4.34658	1.38e-05	0.000400886
LDHB	149.939	-0.796563	0.286257	-2.78311	0.00538398	0.0428405
B4GALT5	2748.75	-0.796382	0.218701	-3.64146	0.000271092	0.00433487
MT1X	420.737	-0.792425	0.24344	-3.25411	0.00113748	0.0137083
LDLRAD3	461.245	-0.792187	0.203043	-3.90138	9.56e-05	0.00190947
P2RX4	3355.46	-0.788291	0.195772	-4.02654	5.66e-05	0.00123856
EIF2AK2	3987.51	-0.788217	0.221408	-3.55977	0.000371173	0.00559951
CYP1B1	12603.8	-0.788217	0.157989	-4.98901	6.07e-07	3.01e-05
SRGAP2C	368.989	-0.785973	0.266317	-2.95082	0.0031693	0.0292497
NFE2L2	4587.08	-0.781943	0.167418	-4.67051	3e-06	0.000115136
TMEM123	7447.31	-0.781916	0.146971	-5.32018	1.04e-07	7.28e-06
EPB41L2	938.419	-0.781734	0.115266	-6.78213	1.18e-11	2.92e-09
CASP4	1757.77	-0.781427	0.165628	-4.71785	2.38e-06	9.4e-05
RHBDF2	3179.08	-0.780808	0.167485	-4.6619	3.13e-06	0.00011938
RAPGEF2	1035.43	-0.780759	0.203986	-3.82744	0.000129484	0.00242528
EHD4	4096.03	-0.779732	0.191627	-4.06885	4.72e-05	0.00106975
ACP2	2135.78	-0.778086	0.141754	-5.48889	4.04e-08	3.48e-06
TRIM38	1585.93	-0.776363	0.148548	-5.22621	1.73e-07	1.12e-05
LSS	4965.74	-0.774981	0.188466	-4.11208	3.92e-05	0.000927164
CPLANE1	213.228	-0.771155	0.244625	-3.15252	0.00161867	0.0177081
CASP7	477.114	-0.770945	0.167844	-4.59304	4.37e-06	0.00015494
ETV3	2538.74	-0.768755	0.151808	-5.06393	4.11e-07	2.23e-05
PLSCR1	4589.64	-0.767965	0.176235	-4.35744	1.32e-05	0.000387393
WTAP	4726.32	-0.765647	0.182999	-4.18387	2.87e-05	0.000722488
CAST	3104.61	-0.76492	0.173329	-4.41316	1.02e-05	0.000313237
PATL1	1560.42	-0.763264	0.157989	-4.83105	1.36e-06	5.81e-05
IL7R	19491	-0.763082	0.270236	-2.82321	0.00475451	0.0393094
ARRDC3	2984.32	-0.762608	0.236597	-3.22312	0.001268	0.0148074
SLC9A9	2004.03	-0.76136	0.146837	-5.18496	2.16e-07	1.32e-05
TMSB10	9275.16	-0.75949	0.175307	-4.33227	1.48e-05	0.000424486
PARP8	284.188	-0.759481	0.182219	-4.16767	3.08e-05	0.000768527
PHF11	728.792	-0.759358	0.183593	-4.1359	3.54e-05	0.000855759
RELA	1951.92	-0.758573	0.154434	-4.91191	9.02e-07	4.17e-05
BTG1	1492.94	-0.758192	0.215059	-3.52566	0.000422422	0.00622477
PSMB8	688.023	-0.758155	0.208589	-3.63444	0.000278583	0.00442811
SRGAP2	2207.08	-0.757798	0.238053	-3.18306	0.00145727	0.0164279
RAD9A	217.425	-0.754209	0.255858	-2.94771	0.00320139	0.0294642
SPHK1	1544.01	-0.753344	0.185107	-4.06977	4.71e-05	0.0010673
DPYSL2	1936.63	-0.752729	0.15456	-4.87004	1.12e-06	4.91e-05
CCR1	7080.18	-0.75129	0.125126	-6.00422	1.92e-09	2.59e-07
ZNF430	200.469	-0.747136	0.20535	-3.63801	0.00027475	0.00438811
TNFAIP8	2563.19	-0.746673	0.180649	-4.13316	3.58e-05	0.000862629
HS6ST1	919.494	-0.745645	0.239117	-3.11807	0.00182039	0.0194058
EBI3	4999.29	-0.739079	0.228476	-3.23447	0.00121867	0.0144335
JUNB	4776.21	-0.738656	0.234632	-3.14792	0.00164435	0.0179452
CPEB2	2122.8	-0.736113	0.191584	-3.8423	0.000121884	0.00230888
BORA	119.726	-0.731984	0.249824	-2.92958	0.0033942	0.0306466
LILRB3	960.011	-0.729985	0.167694	-4.35285	1.34e-05	0.000393067
TUBB	14673.1	-0.72932	0.0738852	-9.87099	5.56e-23	1.48e-19
AIDA	815.885	-0.729232	0.186368	-3.91282	9.12e-05	0.00184332
AIFM2	1137.33	-0.727218	0.192914	-3.7697	0.000163444	0.00293759
FOXN2	1228.59	-0.725142	0.123424	-5.87511	4.23e-09	5.17e-07
STX17	273.549	-0.724176	0.228025	-3.17563	0.00149511	0.0166713
NR3C1	4458.59	-0.723732	0.176992	-4.08897	4.33e-05	0.00100322
ALAS1	3851.25	-0.722784	0.189384	-3.81643	0.000135398	0.00251136
CCDC82	1238.28	-0.717198	0.121769	-5.88976	3.87e-09	4.78e-07
APOBEC3C	430.029	-0.716192	0.260026	-2.7542	0.00588362	0.0454074
AQP9	3832.41	-0.713651	0.23519	-3.03398	0.00241349	0.0238064
KDELC2	394.277	-0.711885	0.136094	-5.23086	1.69e-07	1.1e-05
KLF9	1200.25	-0.711544	0.169127	-4.20706	2.59e-05	0.000673856
TRIP4	690.267	-0.710568	0.153342	-4.63376	3.59e-06	0.000133081
PDE4B	2206.03	-0.709694	0.186772	-3.79961	0.000144922	0.0026475
AC009948.1	475.657	-0.709549	0.139367	-5.09098	3.56e-07	1.99e-05
HIVEP1	1658.02	-0.707808	0.171261	-4.13281	3.58e-05	0.000862629
TUBA1C	5795.54	-0.707261	0.133338	-5.30425	1.13e-07	7.82e-06
FBXO10	125.241	-0.707222	0.217845	-3.24616	0.00116975	0.0140034
SFR1	157.251	-0.706049	0.211813	-3.33304	0.000859011	0.0110791
IQGAP2	2995.66	-0.705872	0.147795	-4.77608	1.79e-06	7.27e-05
RRBP1	3990.31	-0.705761	0.123651	-5.70767	1.15e-08	1.22e-06
FRMD4A	1227.02	-0.705055	0.195431	-3.60777	0.000308839	0.00483412
GSDMD	779.964	-0.702597	0.143176	-4.90716	9.24e-07	4.24e-05
ABCC1	3936.59	-0.702466	0.158856	-4.42199	9.78e-06	0.000302606
TYMP	11164.7	-0.702133	0.23347	-3.00716	0.00263703	0.0254652
FAM8A1	561.898	-0.70145	0.226755	-3.0931	0.00198079	0.0206535
CASP10	146.495	-0.701204	0.251402	-2.78845	0.00529611	0.0422928
AURKA	185.563	-0.699762	0.251593	-2.78125	0.005415	0.042963
RHOQ	4194.14	-0.696375	0.153249	-4.54402	5.52e-06	0.000189207
CCL20	1060.78	-0.693709	0.219552	-3.15936	0.00158118	0.0174125
NINJ1	9575.94	-0.693668	0.18032	-3.84686	0.00011964	0.00227606
CYSTM1	1026.5	-0.693599	0.165186	-4.19886	2.68e-05	0.000686668
RUFY3	299.82	-0.69308	0.253699	-2.73209	0.00629336	0.0477407
STAT5A	924.62	-0.692114	0.187381	-3.69356	0.000221137	0.00367919
SIK3	1036.55	-0.690925	0.21055	-3.28133	0.0010332	0.01277
ARID5A	1181.55	-0.690422	0.186083	-3.71026	0.000207048	0.00349961
CCDC9	424.413	-0.689719	0.192818	-3.57693	0.000347647	0.00533513
DNAJA4	188.465	-0.689695	0.249579	-2.763	0.00572733	0.0445882
ZMYM5	177.969	-0.687243	0.19432	-3.53634	0.000405719	0.00603197
SRI	680.581	-0.685966	0.125523	-5.46468	4.64e-08	3.79e-06
MVP	3900.96	-0.68448	0.153158	-4.46906	7.86e-06	0.000252983
ETS1	1471.65	-0.683361	0.173014	-3.95017	7.81e-05	0.00163428
SENP1	398.076	-0.680475	0.1779	-3.82488	0.000130838	0.00244377
VIM	12712.9	-0.678535	0.144941	-4.68147	2.85e-06	0.000110099
GADD45G	825.628	-0.678075	0.239905	-2.82619	0.00471048	0.0389775
CELF1	2519.78	-0.677798	0.0963121	-7.03748	1.96e-12	5.8e-10
FJX1	645.351	-0.675934	0.194515	-3.47474	0.000511341	0.00723911
MAP3K20	839.328	-0.673901	0.245063	-2.75002	0.00595918	0.0458579
N4BP1	4433.34	-0.673594	0.187797	-3.58668	0.00033491	0.0051694
DESI1	935.786	-0.67211	0.145048	-4.63367	3.59e-06	0.000133081
PI4K2B	427.942	-0.671917	0.157283	-4.27196	1.94e-05	0.00052734
CNDP2	4955.55	-0.670324	0.133337	-5.0273	4.97e-07	2.58e-05
FERMT2	879.813	-0.669897	0.240541	-2.78505	0.00535189	0.0426871
UGP2	2440.13	-0.668543	0.145836	-4.58414	4.56e-06	0.000160408
MED25	1223.87	-0.668215	0.192979	-3.46254	0.000535094	0.00748009
HEXIM1	590.294	-0.667325	0.164524	-4.05598	4.99e-05	0.00111711
SP100	2300.87	-0.666333	0.145559	-4.5777	4.7e-06	0.000163397
AMPD3	9287.08	-0.665314	0.160392	-4.14802	3.35e-05	0.000819111
NPTN	3603.27	-0.664093	0.109641	-6.05693	1.39e-09	2.02e-07
PDE4DIP	8565.49	-0.662185	0.208735	-3.17232	0.00151226	0.0168343
PPP1R18	8855.88	-0.661622	0.130024	-5.08845	3.61e-07	2e-05
PHACTR4	695.687	-0.66159	0.159267	-4.15394	3.27e-05	0.000805591
TENT5A	844.589	-0.66057	0.146092	-4.52147	6.14e-06	0.000207338
ELL2	2712.9	-0.660152	0.170941	-3.86182	0.000112545	0.00217522
RRAS	612.392	-0.659162	0.231156	-2.85136	0.00435327	0.0369778
MRPS6	938.925	-0.657257	0.19751	-3.32766	0.000875794	0.0112619
ITGA5	6063.24	-0.655575	0.169989	-3.85654	0.000115002	0.00220671
ARID3A	1980.88	-0.653292	0.149228	-4.37775	1.2e-05	0.000358543
NCK1	875.38	-0.652722	0.140515	-4.6451	3.4e-06	0.000127334
MAML2	921.206	-0.652591	0.122658	-5.32031	1.04e-07	7.28e-06
DCP1A	978.424	-0.651738	0.15877	-4.10483	4.05e-05	0.000949985
PLK3	2259.95	-0.649499	0.179306	-3.62221	0.000292093	0.00460443
PTGS2	1851.55	-0.647351	0.237893	-2.72101	0.00650835	0.0490924
ZCCHC2	1103.94	-0.647266	0.228709	-2.82995	0.00465552	0.0386829
MITF	747.181	-0.646884	0.220614	-2.93201	0.00336772	0.0305523
TMEM106A	2409.24	-0.646347	0.185405	-3.48604	0.000490227	0.00700715
2022-03-01	1307.81	-0.646323	0.221726	-2.91458	0.00356168	0.0317504
KNTC1	397.717	-0.645984	0.178923	-3.61044	0.000305684	0.00479036
TLNRD1	4583.2	-0.645063	0.204352	-3.15657	0.00159635	0.0175073
RDX	6664.24	-0.64443	0.164472	-3.91824	8.92e-05	0.00181057
TAPBP	3462.84	-0.641303	0.167922	-3.81901	0.000133987	0.00248865
IFNGR2	5342.8	-0.641042	0.220146	-2.91178	0.00359375	0.0319296
GTF2F1	2115.39	-0.638178	0.130227	-4.90046	9.56e-07	4.35e-05
ZBTB2	412.706	-0.63565	0.150859	-4.21342	2.52e-05	0.000660293
RICTOR	880.517	-0.634734	0.177042	-3.5851	0.000336945	0.00519479
BTG3	720.327	-0.633305	0.214592	-2.9511	0.00316645	0.0292436
RUBCN	1548.26	-0.633263	0.198241	-3.19432	0.0014016	0.0159349
BTN3A2	270.145	-0.633231	0.191841	-3.30076	0.000964245	0.0121085
AL118506.1	627.434	-0.631981	0.177332	-3.56375	0.000365593	0.00554039
WSB2	1706.64	-0.630835	0.179257	-3.5192	0.000432852	0.00633645
NECAP2	2442.03	-0.630034	0.132736	-4.74649	2.07e-06	8.26e-05
NECTIN2	3885.2	-0.629333	0.22937	-2.74358	0.00607724	0.0464714
UBE2Z	3031.11	-0.629319	0.170189	-3.69774	0.000217526	0.0036398
CBR1	223.264	-0.628844	0.216241	-2.90793	0.00363828	0.0321934
C19orf66	492.54	-0.628119	0.225805	-2.78148	0.0054111	0.042963
C3orf38	535.113	-0.62739	0.137005	-4.57923	4.67e-06	0.000163079
TLK2	802.394	-0.626059	0.139955	-4.47321	7.71e-06	0.00024881
CTSS	16430.8	-0.622512	0.153306	-4.06057	4.9e-05	0.00110092
SOAT1	1577.44	-0.621302	0.129246	-4.80723	1.53e-06	6.45e-05
TICAM1	1156.45	-0.621196	0.184835	-3.36073	0.000777378	0.0101938
PLEKHF2	590.547	-0.619467	0.181035	-3.42168	0.000622365	0.00849525
ZWILCH	335.424	-0.619134	0.189565	-3.26593	0.00109104	0.0132878
CD40	2224.13	-0.618965	0.222565	-2.78093	0.00542041	0.0429766
STX11	1080.18	-0.617305	0.205185	-3.00837	0.00262651	0.0254004
MED13	2862.13	-0.616462	0.150987	-4.08285	4.45e-05	0.00102643
DCTN4	1508.01	-0.615976	0.103051	-5.97735	2.27e-09	3.02e-07
ABI1	3710.84	-0.615926	0.132511	-4.64812	3.35e-06	0.000125838
MGLL	4947.33	-0.615834	0.175632	-3.50637	0.000454259	0.00659321
TRIM26	1084.81	-0.615694	0.13971	-4.40687	1.05e-05	0.00031932
TP53BP2	1829.82	-0.615618	0.159302	-3.86447	0.00011133	0.00216113
ZMYND8	781.346	-0.614444	0.137499	-4.46862	7.87e-06	0.000252983
CTSL	37153.2	-0.613787	0.203906	-3.01011	0.00261154	0.0252923
ANXA4	1601.48	-0.61242	0.125898	-4.86441	1.15e-06	4.99e-05
LGMN	7495.53	-0.611383	0.199974	-3.05744	0.00223234	0.0224853
TRIM25	3725.31	-0.61097	0.160873	-3.79782	0.000145974	0.00266308
ACOT9	2322.51	-0.610406	0.132564	-4.60458	4.13e-06	0.000147374
ARID4B	1140.21	-0.607537	0.159856	-3.80045	0.000144435	0.00264224
SGTB	5345.37	-0.607386	0.206706	-2.93831	0.00330009	0.0301645
BACH1	2980.44	-0.605953	0.196404	-3.08514	0.0020346	0.0209912
STK17A	1010.09	-0.605234	0.188336	-3.21352	0.0013112	0.0151658
AZI2	634.971	-0.605074	0.133323	-4.53832	5.67e-06	0.000193406
ARID4A	896.744	-0.604619	0.150022	-4.03009	5.58e-05	0.00122899
JAK2	639.886	-0.603431	0.176415	-3.42045	0.000625174	0.00851616
RFTN1	1624.98	-0.603294	0.204562	-2.94913	0.00318671	0.0293638
NXT2	633.337	-0.603126	0.162707	-3.70673	0.000209954	0.00353976
NCOA4	8475.39	-0.602444	0.0689601	-8.7361	2.41e-18	2.93e-15
GPR137B	1868.6	-0.600753	0.147423	-4.07505	4.6e-05	0.00105055
FAM168A	1718.8	-0.600489	0.139071	-4.31779	1.58e-05	0.000444345
STK3	473.403	-0.600456	0.198832	-3.01994	0.00252827	0.024683
CD47	2864.34	-0.596618	0.114175	-5.22542	1.74e-07	1.12e-05
CCNK	274.622	-0.596326	0.216395	-2.75561	0.0058582	0.0453161
ATOX1	1376.7	-0.5947	0.128403	-4.63152	3.63e-06	0.000134096
PLAGL2	2507.48	-0.594101	0.169963	-3.49537	0.000473411	0.00681059
PRKD2	497.858	-0.593033	0.205759	-2.882	0.00395154	0.0342638
MYO1E	4231.22	-0.592127	0.175904	-3.36618	0.00076216	0.010014
NFKB1	3185.66	-0.591887	0.187299	-3.16007	0.0015773	0.017398
RIPOR1	1038.16	-0.589095	0.163719	-3.59826	0.000320352	0.00498508
SLC35D2	210.977	-0.58874	0.209173	-2.8145	0.00488535	0.0401227
ANXA5	23904.7	-0.588671	0.108286	-5.43627	5.44e-08	4.34e-06
ANXA2P2	1387.19	-0.587982	0.162431	-3.61986	0.000294759	0.00464097
GK	6933.43	-0.587949	0.20548	-2.86122	0.00422008	0.036007
ELMO2	1569.98	-0.586293	0.134879	-4.34676	1.38e-05	0.000400886
UBR4	5852.58	-0.58599	0.14121	-4.14977	3.33e-05	0.000814366
PSAP	69299.6	-0.585724	0.123712	-4.73457	2.2e-06	8.71e-05
PCK2	1046.86	-0.585367	0.147949	-3.95648	7.61e-05	0.00159997
TMEM63A	681.16	-0.583697	0.164592	-3.54625	0.000390757	0.00584864
HUWE1	8035.53	-0.583594	0.158653	-3.67844	0.000234666	0.00384933
CTSZ	24966.3	-0.583216	0.181654	-3.21053	0.00132491	0.0152714
C4orf3	1141.5	-0.583128	0.123858	-4.70799	2.5e-06	9.76e-05
BAZ2A	2327.39	-0.582897	0.134334	-4.33912	1.43e-05	0.000412932
IRF2	1627.27	-0.582829	0.175402	-3.32277	0.000891275	0.011396
PSME1	1825.92	-0.582741	0.143329	-4.06574	4.79e-05	0.00108022
BAZ1A	2373.83	-0.582682	0.10623	-5.48506	4.13e-08	3.53e-06
S100A11	12195.1	-0.581284	0.124895	-4.65419	3.25e-06	0.000122835
UGCG	3304.03	-0.579826	0.187905	-3.08576	0.00203036	0.0209735
AC098613.1	199.02	-0.579652	0.197782	-2.93043	0.00338488	0.0306247
GLRX	2565.63	-0.579443	0.154195	-3.75783	0.000171396	0.00302747
KIAA1958	187.899	-0.578752	0.192873	-3.00031	0.00269709	0.0257892
GLUL	19719.7	-0.577893	0.155095	-3.72604	0.000194513	0.00332686
TUBB4B	3532	-0.577525	0.0788862	-7.32099	2.46e-13	9.38e-11
BCL2L13	861.69	-0.575004	0.149363	-3.84966	0.00011828	0.00225837
GLMP	979.552	-0.573588	0.158769	-3.61277	0.000302941	0.00475296
PFKP	1379.7	-0.573124	0.183942	-3.11581	0.00183439	0.0194928
PLIN3	2135.82	-0.571978	0.184014	-3.1083	0.00188167	0.0199
RAB8A	752.396	-0.568804	0.143638	-3.95994	7.5e-05	0.00158947
HK2	6187.35	-0.567643	0.170678	-3.32583	0.00088156	0.0113043
PLEKHM3	973.152	-0.567617	0.195367	-2.90522	0.00366997	0.032391
SMARCD1	741.614	-0.565947	0.184505	-3.06738	0.00215941	0.0219016
RCAN3	475.115	-0.564686	0.203215	-2.77886	0.00545498	0.0431463
FAM214B	2056.01	-0.564649	0.145625	-3.8774	0.000105577	0.00206448
CARD6	619.86	-0.563291	0.189161	-2.9777	0.00290424	0.0273717
SCAPER	228.386	-0.562366	0.187899	-2.99282	0.00276414	0.0262928
NOL4L	1931.8	-0.561386	0.171563	-3.27212	0.00106745	0.0130601
DCAF15	691.69	-0.5607	0.190521	-2.94291	0.00325144	0.029822
TENT2	1444.13	-0.560332	0.120751	-4.64035	3.48e-06	0.000129932
TDRKH	356.225	-0.558748	0.183871	-3.03875	0.00237566	0.0235202
NAV1	1986.7	-0.557658	0.15157	-3.67921	0.000233961	0.00384888
VRK2	465.312	-0.556447	0.183058	-3.03963	0.00236867	0.0234685
TUBB6	2605.85	-0.55422	0.191904	-2.8881	0.0038758	0.0337167
DNAJB6	5202.42	-0.553836	0.120156	-4.60931	4.04e-06	0.000145228
DNAJC7	1491.28	-0.553832	0.108269	-5.11531	3.13e-07	1.79e-05
ERP44	2466.64	-0.553751	0.137541	-4.02604	5.67e-05	0.00123856
CSNK1G1	984.912	-0.553728	0.150473	-3.67991	0.000233317	0.00384613
CGAS	884.75	-0.552098	0.097729	-5.64919	1.61e-08	1.62e-06
ZEB2	6439.94	-0.549788	0.116303	-4.72721	2.28e-06	9.01e-05
AKT1S1	895.144	-0.549309	0.149214	-3.68132	0.000232028	0.00383269
PDIA3P1	379.678	-0.547046	0.151728	-3.60535	0.000311731	0.00487367
MYD88	3042.75	-0.546597	0.117086	-4.66832	3.04e-06	0.000116037
CDC27	1473.16	-0.545587	0.115884	-4.70802	2.5e-06	9.76e-05
PLEKHO1	4520.09	-0.544203	0.117621	-4.62674	3.71e-06	0.000136471
HUS1	500.517	-0.544065	0.164364	-3.31004	0.00093284	0.0118254
NADK	3859.8	-0.542932	0.140954	-3.85181	0.000117249	0.00224337
ST3GAL1	4975.75	-0.542577	0.139931	-3.87747	0.000105546	0.00206448
BIRC2	1841.09	-0.54227	0.129491	-4.18769	2.82e-05	0.000713275
TRIB1	1767.32	-0.541999	0.197823	-2.73978	0.00614795	0.0469045
RBM47	4438.58	-0.541983	0.127284	-4.25804	2.06e-05	0.000555421
SCYL2	2172.49	-0.541392	0.128715	-4.20609	2.6e-05	0.000675435
GTF2B	521.759	-0.541159	0.175196	-3.0888	0.00200966	0.0208405
ANKRD12	3520.17	-0.540728	0.165476	-3.26768	0.00108433	0.0132423
TLR1	2332.24	-0.540199	0.154061	-3.50632	0.000454346	0.00659321
TFEC	3282.9	-0.536384	0.139975	-3.83198	0.000127117	0.0023944
DIP2B	2483.17	-0.536198	0.137898	-3.88835	0.000100929	0.00199998
RPS6KC1	416.78	-0.535724	0.151849	-3.528	0.000418705	0.0061974
BMT2	951.163	-0.532422	0.19237	-2.76759	0.00564731	0.0442494
UHRF1BP1	1904.31	-0.531534	0.102328	-5.19436	2.05e-07	1.28e-05
SGMS1	1283.74	-0.529899	0.110647	-4.78904	1.68e-06	6.88e-05
LHFPL2	4045.64	-0.529438	0.152811	-3.4647	0.00053083	0.00745174
CTTNBP2NL	897.533	-0.529329	0.15611	-3.39072	0.000697081	0.00928698
ANXA2	18322.2	-0.529282	0.142605	-3.71152	0.000206019	0.00349107
OSER1	821.73	-0.529276	0.106841	-4.95383	7.28e-07	3.5e-05
STAT3	4305	-0.528919	0.140735	-3.75823	0.000171122	0.00302663
IFI16	3743.52	-0.527879	0.132657	-3.97927	6.91e-05	0.00148212
BMP2K	1325.31	-0.527658	0.138801	-3.80152	0.000143811	0.00263442
ETS2	7173.81	-0.527515	0.187284	-2.81667	0.00485247	0.0399634
PPP1R15A	5892.4	-0.526738	0.150222	-3.50641	0.000454191	0.00659321
KCTD9	488.86	-0.52652	0.165616	-3.17912	0.00147722	0.0165503
DUSP10	855.549	-0.52427	0.179529	-2.92026	0.00349737	0.0313447
SINHCAF	689.688	-0.523789	0.162587	-3.2215	0.00127521	0.0148375
PNRC2	2088.87	-0.523506	0.104203	-5.02386	5.06e-07	2.61e-05
BCL2L2	692.555	-0.522849	0.120718	-4.33116	1.48e-05	0.000424486
WSB1	3705.02	-0.522769	0.118467	-4.41276	1.02e-05	0.000313237
DCLRE1B	390.413	-0.522493	0.16016	-3.26225	0.00110532	0.0134126
BTN2A1	1741.68	-0.521863	0.152916	-3.4127	0.000643227	0.00868227
SNX2	3810.03	-0.521837	0.106956	-4.87899	1.07e-06	4.77e-05
AMBRA1	759.227	-0.521458	0.126456	-4.12359	3.73e-05	0.000889896
TMEM219	1229.76	-0.521123	0.166897	-3.1224	0.00179383	0.0191687
CAPN1	3086.28	-0.520966	0.116243	-4.48169	7.41e-06	0.000241463
LRCH1	527.784	-0.520638	0.160031	-3.25329	0.00114077	0.013718
DLD	1458.08	-0.520088	0.106643	-4.87691	1.08e-06	4.8e-05
PSMC3	1566.79	-0.519332	0.0968124	-5.36431	8.13e-08	5.95e-06
ARL8A	1392.01	-0.519269	0.123504	-4.20445	2.62e-05	0.00067831
BCL10	699.763	-0.519099	0.148734	-3.49009	0.000482866	0.00692513
EXOSC10	947.365	-0.518634	0.102985	-5.03598	4.75e-07	2.51e-05
PLXNA3	1162.26	-0.518355	0.133401	-3.88568	0.000102045	0.00201313
PTPRO	1057.56	-0.518303	0.125741	-4.1219	3.76e-05	0.000891674
PLAA	928.143	-0.517368	0.105005	-4.92701	8.35e-07	3.92e-05
CPED1	947	-0.516384	0.134605	-3.8363	0.000124902	0.002356
KLF3	1289.94	-0.515258	0.152364	-3.38177	0.000720211	0.00955695
RNF38	964.633	-0.513713	0.115503	-4.44758	8.68e-06	0.000275747
CRY2	513.857	-0.511078	0.159535	-3.20349	0.0013577	0.0155553
SRGN	9898.68	-0.510828	0.174138	-2.93342	0.00335255	0.0304377
NBPF19	1347.54	-0.510824	0.167854	-3.04325	0.00234037	0.023226
UBC	15140.9	-0.510574	0.126928	-4.02255	5.76e-05	0.00125452
SDCBP	11783.8	-0.510386	0.0931632	-5.47841	4.29e-08	3.62e-06
RAB3GAP1	1406.03	-0.510307	0.116903	-4.36517	1.27e-05	0.000378116
KLHL28	706.045	-0.508978	0.170028	-2.99346	0.00275837	0.0262567
COQ10B	948.162	-0.50711	0.127016	-3.99247	6.54e-05	0.0014065
ORC3	326.296	-0.505498	0.176996	-2.85594	0.004291	0.0365187
FMN1	4543.99	-0.504897	0.124194	-4.06539	4.8e-05	0.00108022
TMEM263	559.256	-0.50421	0.183249	-2.75155	0.0059314	0.0456968
CLTA	3594.76	-0.503714	0.131068	-3.84314	0.000121472	0.00230434
SNX6	3030.42	-0.503609	0.0962299	-5.23339	1.66e-07	1.09e-05
ESD	881.854	-0.50317	0.129653	-3.88087	0.000104083	0.00204496
ZNF687	1034.43	-0.503134	0.124971	-4.02595	5.67e-05	0.00123856
USP11	1821.02	-0.502008	0.116024	-4.32671	1.51e-05	0.000430363
POC1B	308.42	-0.500483	0.175604	-2.85003	0.00437156	0.0369929

## Sheet: Reversed_Genes_TDI-8246
Table S4. Differentially expressed genes (DEGs) induced by tau that were reversed by TDI-8246 treatment.
	baseMean	log2FoldChange	lfcSE	stat	pvalue	padj
AC007991.2	29.7042	-4.21092	0.725292	-5.39381	6.9e-08	5.29e-06
RTP4	17.4579	-3.79837	0.913966	-3.92332	8.73e-05	0.00178093
IFI27	963.115	-3.71522	0.533932	-6.92785	4.27e-12	1.19e-09
IDO1	3602.16	-3.52386	0.585658	-5.97365	2.32e-09	3.06e-07
APOBEC3A	77.4777	-3.39885	0.786477	-4.19554	2.72e-05	0.000694129
AC007991.4	17.175	-3.38453	0.866078	-3.73745	0.0001859	0.00322352
CD70	206.18	-3.29802	0.521744	-6.25846	3.89e-10	6.89e-08
CXCL10	940.736	-3.28023	0.964453	-3.18404	0.00145236	0.016399
GBP1	1140.8	-3.24631	0.861826	-3.64833	0.000263946	0.00425633
IL36RN	740.751	-3.16156	0.766671	-4.1224	3.75e-05	0.00089153
SLC39A8	3388.85	-3.1211	0.321789	-9.69643	3.12e-22	5.2e-19
HSD11B1	80.9972	-3.08855	0.564512	-5.42788	5.7e-08	4.5e-06
ISG20	508.692	-3.084	0.354596	-8.68826	3.68e-18	4.09e-15
ACOD1	319.759	-3.06486	0.834798	-3.57861	0.000345421	0.00531318
PKD1L1	54.0562	-3.02313	0.59509	-5.03506	4.78e-07	2.51e-05
AC120193.1	25.7169	-3.01914	0.77152	-3.82268	0.000132007	0.00246216
CXCL9	32.2486	-3.01186	0.921742	-3.09956	0.00193806	0.0203714
IFI44L	1773.15	-2.96631	0.743899	-3.91995	8.86e-05	0.00180327
MMP13	7698.34	-2.93825	0.798212	-3.57052	0.00035627	0.00541758
GBP4	384.95	-2.90145	0.860313	-3.27695	0.00104936	0.012898
AGTR1	17.572	-2.88014	0.952171	-2.91423	0.00356566	0.0317646
HESX1	34.5184	-2.8702	0.786323	-3.57236	0.000353772	0.00540153
SERPING1	322.736	-2.81959	0.691533	-4.04118	5.32e-05	0.00118012
GMPR	96.458	-2.80908	0.583512	-4.79035	1.66e-06	6.85e-05
MARCO	62.5364	-2.80247	0.388901	-7.1649	7.78e-13	2.6e-10
MIR3945HG	257.394	-2.79249	0.519022	-5.35235	8.68e-08	6.26e-06
IL12B	253.324	-2.73733	0.778219	-3.47988	0.000501638	0.00711685
OAS2	3458.27	-2.71711	0.61305	-4.40909	1.04e-05	0.000317516
OASL	857.806	-2.68093	0.422249	-6.33819	2.32e-10	4.31e-08
IFIT2	2006.74	-2.68065	0.709926	-3.72595	0.000194583	0.00332686
IL1RN	7104.6	-2.67029	0.318559	-8.37925	5.33e-17	3.95e-14
2022-09-04	81.3958	-2.64785	0.7341	-3.55877	0.00037259	0.00561453
IFITM1	995.128	-2.63214	0.589876	-4.43218	9.33e-06	0.00029272
SSTR2	2790.57	-2.58357	0.838337	-3.17666	0.00148982	0.0166261
IL15RA	385.645	-2.5609	0.491508	-5.2025	1.97e-07	1.24e-05
LINC02154	63.3176	-2.52432	0.810894	-3.07675	0.00209273	0.0213696
RSAD2	3798.71	-2.48673	0.820581	-3.02231	0.00250856	0.0245445
NWD2	397.85	-2.48188	0.481197	-5.11383	3.16e-07	1.8e-05
NEURL3	410.237	-2.46747	0.830325	-2.97313	0.00294777	0.0276258
TNFSF13B	607.942	-2.44693	0.593703	-4.10142	4.11e-05	0.000959011
USP18	650.74	-2.44094	0.572474	-4.24233	2.21e-05	0.000588832
SAMD9L	614.552	-2.43916	0.652952	-3.693	0.00022162	0.00368061
ETV7	73.476	-2.42899	0.629629	-3.82585	0.00013032	0.00243752
IFIT3	3916.52	-2.41496	0.641234	-3.73655	0.000186565	0.00322702
MYH11	565.174	-2.41349	0.36294	-6.6408	3.12e-11	7.05e-09
APOBEC3G	127.963	-2.40808	0.419588	-5.72794	1.02e-08	1.12e-06
APOL3	229.065	-2.40617	0.48312	-4.96808	6.76e-07	3.3e-05
IFIT1	2856.85	-2.40344	0.745124	-3.17912	0.00147725	0.0165503
AL445309.1	25.3058	-2.40164	0.79635	-3.00158	0.00268579	0.0257311
AC005304.2	40.2755	-2.38055	0.783199	-2.99827	0.00271515	0.0259378
CYP27B1	580.751	-2.36575	0.309663	-7.63494	2.26e-14	1.12e-11
DNAAF1	60.6523	-2.35751	0.443369	-5.29127	1.21e-07	8.31e-06
LAD1	253.887	-2.31219	0.384202	-6.00607	1.9e-09	2.59e-07
HLA-F	501.251	-2.30052	0.395148	-5.81569	6.04e-09	7.06e-07
GBP2	256.957	-2.28113	0.446146	-5.10561	3.3e-07	1.86e-05
IFI44	998.495	-2.27024	0.570905	-3.95789	7.56e-05	0.00159325
NR4A3	66.2144	-2.26148	0.508699	-4.42851	9.49e-06	0.000295252
ISG15	7171.29	-2.23926	0.504276	-4.42893	9.47e-06	0.000295252
AC026310.2	125.09	-2.22934	0.358188	-6.18847	6.07e-10	9.56e-08
CCL19	26.9734	-2.22896	0.564811	-3.89334	9.89e-05	0.00196221
P2RX7	2221.9	-2.21719	0.304069	-7.29203	3.05e-13	1.13e-10
HERC5	1003.81	-2.20492	0.524175	-4.19764	2.7e-05	0.000689069
BATF2	202.568	-2.17565	0.470941	-4.60699	4.09e-06	0.000146064
ELOVL7	658.471	-2.16858	0.600676	-3.59762	0.000321148	0.00498631
LINC01181	256.115	-2.15361	0.526871	-4.03629	5.43e-05	0.00120225
APOL1	90.5735	-2.14908	0.446913	-4.79406	1.63e-06	6.79e-05
LGALS3BP	1104.36	-2.13711	0.363814	-5.8714	4.32e-09	5.24e-07
DHX58	464.451	-2.07841	0.329556	-6.30306	2.92e-10	5.26e-08
CFB	78.3717	-2.06533	0.365998	-5.62845	1.82e-08	1.76e-06
AC004988.1	271.094	-2.06074	0.365293	-5.63964	1.7e-08	1.67e-06
RHEBL1	41.9162	-2.04241	0.663678	-3.06497	0.0021769	0.0220266
CMPK2	3164.2	-2.03935	0.514268	-3.95882	7.53e-05	0.00159189
ITGB8	5235.01	-2.03535	0.521213	-3.90462	9.44e-05	0.00188932
TMCC2	32.4814	-2.03103	0.65202	-3.10528	0.00190102	0.0200728
IFITM3	5905.13	-2.03036	0.475668	-4.25839	2.06e-05	0.000555421
IL2RA	671.904	-2.02941	0.425127	-4.76725	1.87e-06	7.55e-05
DDX58	1252.51	-2.02628	0.531166	-3.80308	0.000142911	0.00262515
SPINK1	271.373	-2.02434	0.380258	-5.31246	1.08e-07	7.55e-06
EBF4	70.181	-2.00194	0.427619	-4.65368	3.26e-06	0.000122835
MCOLN2	674.171	-2.00167	0.296801	-6.74086	1.57e-11	3.75e-09
MX2	3944.08	-1.97147	0.634459	-3.08284	0.00205033	0.0210819
SIGLEC1	6028.23	-1.92606	0.454081	-4.23471	2.29e-05	0.00060553
LY6E	5877.46	-1.91763	0.447812	-4.27564	1.91e-05	0.000525135
TNFSF10	636.115	-1.91144	0.392448	-4.86281	1.16e-06	5.01e-05
CCL5	11845.6	-1.90519	0.613232	-3.0863	0.00202661	0.0209735
DAZL	131.503	-1.89825	0.374079	-5.06012	4.19e-07	2.25e-05
BHLHE41	1009.69	-1.88549	0.274183	-6.87639	6.14e-12	1.67e-09
BLVRA	596.067	-1.8811	0.268211	-7.01243	2.34e-12	6.79e-10
NR4A2	21.4691	-1.8807	0.53731	-3.48319	0.000495485	0.00706715
MX1	6761.91	-1.85896	0.580321	-3.18796	0.00143279	0.016208
ACSL1	24988.1	-1.81848	0.267907	-6.78651	1.15e-11	2.89e-09
CALHM6	242.274	-1.79225	0.360587	-4.96543	6.85e-07	3.33e-05
TRIM22	1682.97	-1.77849	0.335267	-5.30199	1.15e-07	7.87e-06
PTGER4	1543.01	-1.77564	0.305593	-5.8089	6.29e-09	7.23e-07
TAP1	2372.66	-1.77414	0.487551	-3.63347	0.00027964	0.00443434
TMEM229B	73.0777	-1.77228	0.609777	-2.88949	0.00385862	0.033611
HELZ2	6456.94	-1.75292	0.584118	-2.9857	0.00282929	0.0268169
IFI6	9777.97	-1.7319	0.427342	-4.0484	5.16e-05	0.00114813
PDGFRL	116.916	-1.71835	0.479638	-3.57486	0.000350418	0.0053653
PTPRU	100.484	-1.71501	0.541469	-3.1603	0.00157608	0.017398
HLA-B	11395.7	-1.6901	0.256811	-6.58041	4.69e-11	9.78e-09
IFIH1	2778.57	-1.68762	0.332216	-5.07782	3.82e-07	2.1e-05
SLC1A3	1287.02	-1.68362	0.172398	-9.76538	1.59e-22	3.02e-19
PML	1357.6	-1.67928	0.257698	-6.51558	7.24e-11	1.44e-08
IL10	1073.58	-1.66161	0.331461	-5.01346	5.35e-07	2.71e-05
LINC00346	37.3935	-1.65237	0.584118	-2.82002	0.00480206	0.039674
NR1H3	1599.38	-1.64017	0.336932	-4.86802	1.13e-06	4.91e-05
OAS1	3505.4	-1.60247	0.482272	-3.31586	0.000913617	0.0116464
AC093583.1	116.512	-1.58906	0.393038	-4.03604	5.44e-05	0.00120225
IFI35	1966.51	-1.57681	0.278029	-5.67028	1.43e-08	1.47e-06
LILRB4	42.0357	-1.57189	0.484669	-3.22916	0.00124153	0.0146388
SAMD9	823.926	-1.57045	0.548456	-2.85347	0.00432445	0.0367799
GBP3	999.581	-1.5674	0.255397	-6.1364	8.44e-10	1.28e-07
HERC6	1128.37	-1.56358	0.334134	-4.67733	2.91e-06	0.000112018
CD83	2115.29	-1.55321	0.469395	-3.30806	0.00093945	0.0118754
AC092368.3	55.1243	-1.54607	0.441394	-3.49725	0.000470075	0.00677721
FCAMR	683.402	-1.53878	0.407643	-3.77818	0.000157977	0.00284701
DRAM1	3890.83	-1.53554	0.192623	-7.9716	1.57e-15	9.08e-13
XAF1	541.672	-1.51724	0.388675	-3.89925	9.65e-05	0.00192344
OAS3	12769.5	-1.50177	0.499282	-3.00112	0.00268991	0.0257521
NCOA7	523.566	-1.49154	0.250986	-5.94171	2.82e-09	3.69e-07
EGR2	217.418	-1.49141	0.454884	-3.27416	0.00105975	0.0129897
UBA7	454.903	-1.47989	0.378264	-3.90938	9.25e-05	0.00185845
STAT1	9456.13	-1.47291	0.307219	-4.79321	1.64e-06	6.8e-05
TRIM47	272.811	-1.46802	0.236213	-6.21452	5.15e-10	8.65e-08
HIST2H2BE	234.136	-1.46478	0.388204	-3.76904	0.000163874	0.00294135
LAP3	6146.98	-1.46299	0.17802	-8.21788	2.07e-16	1.45e-13
ENPP2	577.735	-1.46292	0.311206	-4.69777	2.63e-06	0.000101967
IRF7	2622.8	-1.44976	0.289975	-4.99815	5.79e-07	2.89e-05
NHS	346.489	-1.43915	0.264653	-5.43656	5.43e-08	4.34e-06
ADAMDEC1	1840.25	-1.43912	0.291346	-4.93866	7.87e-07	3.73e-05
SLC22A23	991.386	-1.43623	0.290185	-4.94939	7.44e-07	3.56e-05
PNRC1	3123.1	-1.42753	0.200982	-7.10242	1.23e-12	3.8e-10
FAM20A	718.01	-1.41624	0.410573	-3.444	0.000573177	0.00789658
HLA-C	8315.61	-1.4137	0.233743	-6.04763	1.47e-09	2.11e-07
ATF3	579.812	-1.41083	0.319705	-4.41252	1.02e-05	0.000313237
PSMB9	180.203	-1.39241	0.299003	-4.65463	3.25e-06	0.000122835
MOV10	1210.69	-1.38462	0.201821	-6.86006	6.88e-12	1.84e-09
HSPB1	1340.77	-1.38448	0.245178	-5.64604	1.64e-08	1.62e-06
ADA	1964.4	-1.37868	0.282182	-4.88526	1.03e-06	4.65e-05
PDGFA	252.744	-1.37547	0.488134	-2.81707	0.00484634	0.0399585
ZNRF2	1800.01	-1.37026	0.220521	-6.21329	5.19e-10	8.65e-08
GRAMD1A	14938.8	-1.37026	0.168195	-8.14667	3.74e-16	2.49e-13
ROBO1	561.364	-1.36954	0.316689	-4.32381	1.53e-05	0.000435141
ZBTB10	363.307	-1.36209	0.236906	-5.74842	9.01e-09	1e-06
MT1M	563.11	-1.35713	0.443685	-3.05072	0.00228297	0.0228915
UBE2L6	1448.87	-1.35549	0.255525	-5.3043	1.13e-07	7.82e-06
PNPT1	832.571	-1.3521	0.236923	-5.7063	1.15e-08	1.22e-06
GPD2	2880.94	-1.34511	0.174476	-7.70926	1.27e-14	6.75e-12
TP53INP2	1649.4	-1.33909	0.298887	-4.47946	7.48e-06	0.000243408
NFE2L3	592.592	-1.33127	0.393146	-3.38327	0.000716271	0.00952362
NT5C3A	339.155	-1.32388	0.258179	-5.12672	2.95e-07	1.7e-05
PARP10	1502.83	-1.31293	0.244153	-5.37653	7.59e-08	5.72e-06
EPSTI1	2235.28	-1.31284	0.46374	-2.82613	0.00471144	0.0389775
FCGR3B	83.8005	-1.30142	0.383102	-3.39101	0.000696359	0.00928664
IFIT5	1056.03	-1.30112	0.352084	-3.69342	0.000221259	0.00367919
PRRG4	90.56	-1.29633	0.339665	-3.8124	0.000137626	0.00254052
APOL6	2141.49	-1.27271	0.266007	-4.78386	1.72e-06	7.01e-05
WARS	4543.84	-1.26625	0.216358	-5.85248	4.84e-09	5.82e-07
CIITA	158.283	-1.25571	0.399712	-3.13856	0.00169783	0.0183041
PDGFB	906.302	-1.25539	0.340782	-3.68195	0.000231452	0.00382959
CCL18	3096.7	-1.25427	0.298591	-4.20305	2.63e-05	0.000679294
PARP12	1961.16	-1.25418	0.229255	-5.47022	4.49e-08	3.7e-06
ADTRP	258.371	-1.25291	0.323255	-3.87545	0.000106427	0.00207199
H1F0	2617.97	-1.23814	0.185351	-6.67967	2.39e-11	5.6e-09
ADGRB1	719.829	-1.23489	0.395935	-3.11739	0.00182458	0.019435
NMI	607.579	-1.22906	0.219286	-5.60427	2.09e-08	1.96e-06
CCR5	2409.89	-1.22127	0.14216	-8.59073	8.64e-18	7.68e-15
CD80	875.012	-1.2137	0.386392	-3.13768	0.00170288	0.0183438
FBXO6	397.908	-1.21088	0.26929	-4.4948	6.96e-06	0.000229298
CFAP161	264.48	-1.20728	0.228439	-5.28228	1.28e-07	8.68e-06
HLA-A	5231.19	-1.20514	0.176819	-6.8156	9.39e-12	2.45e-09
CTSB	87003.9	-1.20241	0.169978	-7.0739	1.51e-12	4.57e-10
CASP3	1479.11	-1.18477	0.153957	-7.6953	1.41e-14	7.24e-12
TRIM6	107.223	-1.17754	0.328837	-3.57808	0.000346122	0.00531784
SMCO4	289.558	-1.17276	0.278293	-4.21313	2.52e-05	0.000660293
SLC7A2	1383.05	-1.16928	0.348782	-3.35355	0.000797827	0.0104211
KMO	497.474	-1.16721	0.423516	-2.7543	0.00588179	0.0454074
TNS3	7326.56	-1.16477	0.208862	-5.57642	2.46e-08	2.25e-06
ATP6AP1L	86.3919	-1.16413	0.416442	-2.79362	0.00521225	0.0418234
NTN1	181.196	-1.15531	0.410966	-2.80886	0.0049718	0.0404786
FNIP2	4697.46	-1.1419	0.227557	-5.01837	5.21e-07	2.65e-05
ZNFX1	4238.63	-1.13852	0.192446	-5.91589	3.3e-09	4.15e-07
TUBBP1	73.0688	-1.13624	0.278039	-4.08506	4.41e-05	0.00101846
HIST1H1C	121.497	-1.13276	0.324904	-3.48439	0.000493253	0.00704285
MARCKS	16838.4	-1.13214	0.22781	-4.96946	6.71e-07	3.29e-05
TMEM62	355.184	-1.12388	0.248154	-4.52809	5.95e-06	0.00020146
ARID5B	801.304	-1.11567	0.289848	-3.84947	0.000118371	0.00225837
SP110	1124.23	-1.10766	0.242383	-4.56935	4.89e-06	0.000169471
MASTL	367.387	-1.1057	0.230545	-4.79546	1.62e-06	6.76e-05
EPOP	592.465	-1.10086	0.344383	-3.19518	0.00139743	0.0159147
PDCD1LG2	273.713	-1.09936	0.263031	-4.1793	2.92e-05	0.000734383
AC012569.1	39.0399	-1.09862	0.384943	-2.8481	0.0043981	0.0371693
TDRD7	1041.88	-1.08678	0.226745	-4.7925	1.65e-06	6.8e-05
PARP9	2972.88	-1.08642	0.259499	-4.18592	2.84e-05	0.00071734
TBC1D17	1136.47	-1.08121	0.354007	-3.05316	0.00226447	0.0227402
CD274	1641.95	-1.07679	0.338601	-3.17871	0.0014793	0.0165503
PLEK	12732.7	-1.07559	0.162229	-6.62999	3.36e-11	7.46e-09
TBC1D9	3356.82	-1.07541	0.146551	-7.33797	2.17e-13	8.51e-11
RASGEF1B	685.411	-1.07434	0.295621	-3.63373	0.000279357	0.00443434
TRANK1	561.714	-1.07036	0.26689	-4.00978	6.08e-05	0.00131573
PSME2	1567.72	-1.06942	0.172566	-6.197	5.76e-10	9.36e-08
A4GALT	430.773	-1.0667	0.260132	-4.10088	4.12e-05	0.000959592
TRIM5	303.233	-1.06626	0.29942	-3.5602	0.000370578	0.00559686
LINC01176	67.9323	-1.06526	0.361426	-2.94484	0.00323122	0.0296774
RHOQP3	49.748	-1.06211	0.338217	-3.13711	0.00170624	0.0183652
PLAGL1	355.468	-1.05331	0.287413	-3.66451	0.000247817	0.00404021
CNP	2081.71	-1.04523	0.196167	-5.32807	9.93e-08	7.12e-06
RTCB	2393.21	-1.04313	0.110455	-9.44377	3.6e-21	5.33e-18
DYNLT1	901.274	-1.04194	0.188924	-5.51484	3.49e-08	3.08e-06
AC006978.1	119.892	-1.03477	0.29361	-3.5232	0.000426375	0.00626227
SPATS2L	1637.52	-1.03099	0.186476	-5.5287	3.23e-08	2.91e-06
RNF213	17125.1	-1.02683	0.221375	-4.6382	3.51e-06	0.000130924
STAT2	3439.24	-1.02592	0.153857	-6.66789	2.6e-11	5.97e-09
SLC27A3	374.721	-1.02511	0.361102	-2.83704	0.00455346	0.038072
B2M	46596	-1.01966	0.140424	-7.26123	3.84e-13	1.38e-10
DDX60L	6147.13	-1.01935	0.25121	-4.05767	4.96e-05	0.00111092
SPATA13	394.978	-1.01533	0.203237	-4.99468	5.89e-07	2.93e-05
HACD4	457.287	-1.01466	0.200443	-5.06203	4.15e-07	2.24e-05
SCO2	174.82	-1.01194	0.245162	-4.12571	3.7e-05	0.000883324
TRIM69	572.149	-1.00939	0.200859	-5.02493	5.04e-07	2.6e-05
CMTR1	1275.92	-1.00867	0.174033	-5.79563	6.81e-09	7.76e-07
VCAN	3904.88	-1.00774	0.312169	-3.2274	0.0012492	0.0146908
DTX3L	3838.87	-1.00612	0.178162	-5.64706	1.63e-08	1.62e-06
RFX5	596.136	-1.00236	0.193196	-5.18798	2.13e-07	1.31e-05
DDX60	2135.71	-1.00228	0.327603	-3.05858	0.00222386	0.0224337
SQOR	2377.12	-1.0002	0.155326	-6.43925	1.2e-10	2.35e-08
RND3	3680.25	-0.998476	0.315949	-3.15987	0.00157842	0.017398
TRIM14	1084.14	-0.996299	0.178731	-5.57392	2.49e-08	2.26e-06
ZNF277	372.265	-0.995865	0.193426	-5.148	2.63e-07	1.56e-05
TRIP10	1148.35	-0.994928	0.193503	-5.14163	2.72e-07	1.6e-05
LRRCC1	104.228	-0.993726	0.320633	-3.09832	0.00194622	0.020405
ARHGEF11	2301.72	-0.99365	0.117544	-8.45334	2.83e-17	2.22e-14
ATF5	2605.34	-0.989633	0.25899	-3.82078	0.00013303	0.00247432
SP140	187.335	-0.987172	0.318937	-3.09527	0.00196633	0.0205607
NBN	3442.08	-0.986266	0.190566	-5.17545	2.27e-07	1.38e-05
BLZF1	794.206	-0.984886	0.226248	-4.35281	1.34e-05	0.000393067
SNX10	6644.72	-0.977047	0.172869	-5.65188	1.59e-08	1.61e-06
SPINDOC	418.504	-0.976677	0.194598	-5.01875	5.2e-07	2.65e-05
PPM1K	838.788	-0.97412	0.276317	-3.52512	0.000423283	0.00623058
TNIK	2887.39	-0.972969	0.253488	-3.83791	0.000124084	0.00234445
BST2	5547.94	-0.965407	0.204711	-4.71571	2.41e-06	9.45e-05
NAPA	1380.28	-0.960553	0.17536	-5.47752	4.31e-08	3.62e-06
TMEM44	250.207	-0.959008	0.209066	-4.58714	4.49e-06	0.000158532
GTPBP1	1199.31	-0.957864	0.188909	-5.0703	3.97e-07	2.16e-05
C1QB	5513.04	-0.954406	0.336912	-2.83189	0.00462738	0.0384971
IRF1	1447.85	-0.954363	0.183854	-5.19073	2.09e-07	1.3e-05
OAZ2	3242.78	-0.952656	0.111321	-8.55764	1.15e-17	9.6e-15
C1orf21	1151.41	-0.94906	0.194609	-4.87645	1.08e-06	4.8e-05
NAMPT	18058.1	-0.946703	0.172349	-5.49281	3.96e-08	3.45e-06
PTGER2	1796.2	-0.94096	0.331747	-2.8358	0.00457105	0.0381788
NAMPTP1	1221.61	-0.94086	0.251723	-3.73715	0.000186121	0.00322352
ULK2	736.591	-0.940672	0.212392	-4.42874	9.48e-06	0.000295252
TOR1B	2059.93	-0.93943	0.220206	-4.26569	1.99e-05	0.000540456
FUT4	479.837	-0.938613	0.226046	-4.15192	3.3e-05	0.000811214
PELI1	2440.6	-0.938504	0.269482	-3.48223	0.000497252	0.00708345
PCGF5	1107.81	-0.936273	0.208018	-4.50092	6.77e-06	0.000223895
UNC93B1	2737.46	-0.935062	0.223028	-4.19231	2.76e-05	0.00070142
FNDC3B	4735.6	-0.934968	0.146509	-6.38159	1.75e-10	3.29e-08
AC018638.5	158.508	-0.932746	0.317917	-2.93339	0.0033528	0.0304377
H1FX	1339.04	-0.93125	0.154725	-6.01854	1.76e-09	2.47e-07
MACC1	131.356	-0.924084	0.329052	-2.80766	0.00499026	0.0405709
FKBP5	918.143	-0.919193	0.326798	-2.8113	0.00493413	0.0403385
KYNU	4729.63	-0.917472	0.240588	-3.81311	0.000137229	0.00253825
RGL1	8520.01	-0.911461	0.185062	-4.92507	8.43e-07	3.95e-05
LILRA6	524.089	-0.910744	0.273168	-3.33322	0.000858475	0.0110791
PIM3	3616.14	-0.907667	0.149877	-6.05601	1.4e-09	2.02e-07
KLF6	6126.04	-0.90294	0.154832	-5.83169	5.49e-09	6.48e-07
TIFA	399.741	-0.902108	0.260799	-3.45918	0.000541825	0.00755834
RABGAP1L	562.361	-0.899972	0.225049	-3.99873	6.37e-05	0.00137425
RNF19B	6853.09	-0.899928	0.208262	-4.32088	1.55e-05	0.000439102
CLIC4	4331.3	-0.891399	0.290157	-3.07191	0.00212697	0.0216198
NUB1	651.677	-0.888876	0.200497	-4.43313	9.29e-06	0.000292116
ZSWIM3	112.864	-0.886488	0.274909	-3.22381	0.00126498	0.0147963
CDKN2B	1141.14	-0.883	0.319818	-2.76104	0.00576181	0.0447522
ODF3B	550.678	-0.881045	0.314066	-2.80462	0.00503753	0.0408392
HLA-E	15521	-0.873348	0.150336	-5.80928	6.27e-09	7.23e-07
RNF144B	2550.87	-0.867199	0.284463	-3.04766	0.00230632	0.023039
RIN2	2928.59	-0.862176	0.315088	-2.73569	0.00622488	0.0473153
MYO1G	4060.44	-0.861883	0.231652	-3.7203	0.000198986	0.00339345
HRH1	762.623	-0.858108	0.17336	-4.94984	7.43e-07	3.56e-05
PPP3CC	924.089	-0.856597	0.159634	-5.36602	8.05e-08	5.93e-06
APOL2	716.863	-0.855809	0.208243	-4.10936	3.97e-05	0.000934837
EZH2	561.724	-0.854698	0.217452	-3.9304	8.48e-05	0.0017384
RIPK2	1908.98	-0.854365	0.246446	-3.4668	0.000526702	0.00740939
GPR132	1415.2	-0.853285	0.216403	-3.9428	8.05e-05	0.00167555
B4GALT1	5552.53	-0.848073	0.156294	-5.42606	5.76e-08	4.52e-06
SECTM1	762.891	-0.843225	0.267937	-3.14642	0.0016528	0.018008
SLC25A28	424.313	-0.840471	0.19595	-4.28889	1.8e-05	0.000499949
ADAR	8776.81	-0.835699	0.146318	-5.71148	1.12e-08	1.21e-06
CRYBG1	2159.27	-0.834604	0.111654	-7.47478	7.73e-14	3.33e-11
TNK2	1653.13	-0.834474	0.234359	-3.56028	0.000370454	0.00559686
SLC5A3	5439.23	-0.833209	0.194161	-4.29127	1.78e-05	0.000495637
2022-03-09	412.526	-0.829416	0.289713	-2.86236	0.00420496	0.035901
CHMP5	1948.25	-0.827708	0.168684	-4.90671	9.26e-07	4.24e-05
FOSL2	7705.72	-0.826791	0.273488	-3.02317	0.00250139	0.0244923
XRN1	1343.84	-0.826257	0.155129	-5.32611	1e-07	7.16e-06
PARP14	6504.42	-0.825333	0.226373	-3.64569	0.000266679	0.00428486
GTPBP2	1843.63	-0.821502	0.171614	-4.78679	1.69e-06	6.93e-05
CD44	31592.5	-0.81879	0.155444	-5.26736	1.38e-07	9.32e-06
AC138392.1	266.682	-0.818742	0.259717	-3.15229	0.00161996	0.0177081
NLRC5	764.499	-0.816876	0.297304	-2.74671	0.00601955	0.0462158
FZD5	1148.19	-0.814926	0.161644	-5.04137	4.62e-07	2.47e-05
TRAFD1	952.515	-0.812806	0.13927	-5.83596	5.35e-09	6.37e-07
LINC01137	181.658	-0.812686	0.277583	-2.92728	0.00341937	0.0308113
PTPN2	1242.66	-0.811705	0.144779	-5.60634	2.07e-08	1.95e-06
MAP3K8	1110.83	-0.809916	0.205531	-3.94052	8.13e-05	0.00168894
CARD16	530.558	-0.808881	0.250485	-3.22892	0.00124258	0.0146388
CFLAR	5370.28	-0.807812	0.16141	-5.00464	5.6e-07	2.82e-05
SAT1	16365.1	-0.802467	0.130547	-6.14698	7.9e-10	1.21e-07
EPHB2	2103.97	-0.798145	0.183613	-4.34658	1.38e-05	0.000400886
B4GALT5	2748.75	-0.796382	0.218701	-3.64146	0.000271092	0.00433487
MT1X	420.737	-0.792425	0.24344	-3.25411	0.00113748	0.0137083
P2RX4	3355.46	-0.788291	0.195772	-4.02654	5.66e-05	0.00123856
EIF2AK2	3987.51	-0.788217	0.221408	-3.55977	0.000371173	0.00559951
CYP1B1	12603.8	-0.788217	0.157989	-4.98901	6.07e-07	3.01e-05
NFE2L2	4587.08	-0.781943	0.167418	-4.67051	3e-06	0.000115136
TMEM123	7447.31	-0.781916	0.146971	-5.32018	1.04e-07	7.28e-06
CASP4	1757.77	-0.781427	0.165628	-4.71785	2.38e-06	9.4e-05
RHBDF2	3179.08	-0.780808	0.167485	-4.6619	3.13e-06	0.00011938
RAPGEF2	1035.43	-0.780759	0.203986	-3.82744	0.000129484	0.00242528
EHD4	4096.03	-0.779732	0.191627	-4.06885	4.72e-05	0.00106975
ACP2	2135.78	-0.778086	0.141754	-5.48889	4.04e-08	3.48e-06
TRIM38	1585.93	-0.776363	0.148548	-5.22621	1.73e-07	1.12e-05
LSS	4965.74	-0.774981	0.188466	-4.11208	3.92e-05	0.000927164
CASP7	477.114	-0.770945	0.167844	-4.59304	4.37e-06	0.00015494
ETV3	2538.74	-0.768755	0.151808	-5.06393	4.11e-07	2.23e-05
PLSCR1	4589.64	-0.767965	0.176235	-4.35744	1.32e-05	0.000387393
WTAP	4726.32	-0.765647	0.182999	-4.18387	2.87e-05	0.000722488
CAST	3104.61	-0.76492	0.173329	-4.41316	1.02e-05	0.000313237
PATL1	1560.42	-0.763264	0.157989	-4.83105	1.36e-06	5.81e-05
IL7R	19491	-0.763082	0.270236	-2.82321	0.00475451	0.0393094
ARRDC3	2984.32	-0.762608	0.236597	-3.22312	0.001268	0.0148074
SLC9A9	2004.03	-0.76136	0.146837	-5.18496	2.16e-07	1.32e-05
TMSB10	9275.16	-0.75949	0.175307	-4.33227	1.48e-05	0.000424486
PHF11	728.792	-0.759358	0.183593	-4.1359	3.54e-05	0.000855759
RELA	1951.92	-0.758573	0.154434	-4.91191	9.02e-07	4.17e-05
BTG1	1492.94	-0.758192	0.215059	-3.52566	0.000422422	0.00622477
PSMB8	688.023	-0.758155	0.208589	-3.63444	0.000278583	0.00442811
SRGAP2	2207.08	-0.757798	0.238053	-3.18306	0.00145727	0.0164279
SPHK1	1544.01	-0.753344	0.185107	-4.06977	4.71e-05	0.0010673
DPYSL2	1936.63	-0.752729	0.15456	-4.87004	1.12e-06	4.91e-05
CCR1	7080.18	-0.75129	0.125126	-6.00422	1.92e-09	2.59e-07
ZNF430	200.469	-0.747136	0.20535	-3.63801	0.00027475	0.00438811
TNFAIP8	2563.19	-0.746673	0.180649	-4.13316	3.58e-05	0.000862629
HS6ST1	919.494	-0.745645	0.239117	-3.11807	0.00182039	0.0194058
EBI3	4999.29	-0.739079	0.228476	-3.23447	0.00121867	0.0144335
JUNB	4776.21	-0.738656	0.234632	-3.14792	0.00164435	0.0179452
CPEB2	2122.8	-0.736113	0.191584	-3.8423	0.000121884	0.00230888
LILRB3	960.011	-0.729985	0.167694	-4.35285	1.34e-05	0.000393067
AIDA	815.885	-0.729232	0.186368	-3.91282	9.12e-05	0.00184332
AIFM2	1137.33	-0.727218	0.192914	-3.7697	0.000163444	0.00293759
FOXN2	1228.59	-0.725142	0.123424	-5.87511	4.23e-09	5.17e-07
STX17	273.549	-0.724176	0.228025	-3.17563	0.00149511	0.0166713
NR3C1	4458.59	-0.723732	0.176992	-4.08897	4.33e-05	0.00100322
ALAS1	3851.25	-0.722784	0.189384	-3.81643	0.000135398	0.00251136
CCDC82	1238.28	-0.717198	0.121769	-5.88976	3.87e-09	4.78e-07
AQP9	3832.41	-0.713651	0.23519	-3.03398	0.00241349	0.0238064
KLF9	1200.25	-0.711544	0.169127	-4.20706	2.59e-05	0.000673856
TRIP4	690.267	-0.710568	0.153342	-4.63376	3.59e-06	0.000133081
PDE4B	2206.03	-0.709694	0.186772	-3.79961	0.000144922	0.0026475
AC009948.1	475.657	-0.709549	0.139367	-5.09098	3.56e-07	1.99e-05
HIVEP1	1658.02	-0.707808	0.171261	-4.13281	3.58e-05	0.000862629
FBXO10	125.241	-0.707222	0.217845	-3.24616	0.00116975	0.0140034
SFR1	157.251	-0.706049	0.211813	-3.33304	0.000859011	0.0110791
RRBP1	3990.31	-0.705761	0.123651	-5.70767	1.15e-08	1.22e-06
GSDMD	779.964	-0.702597	0.143176	-4.90716	9.24e-07	4.24e-05
ABCC1	3936.59	-0.702466	0.158856	-4.42199	9.78e-06	0.000302606
TYMP	11164.7	-0.702133	0.23347	-3.00716	0.00263703	0.0254652
FAM8A1	561.898	-0.70145	0.226755	-3.0931	0.00198079	0.0206535
RHOQ	4194.14	-0.696375	0.153249	-4.54402	5.52e-06	0.000189207
CCL20	1060.78	-0.693709	0.219552	-3.15936	0.00158118	0.0174125
NINJ1	9575.94	-0.693668	0.18032	-3.84686	0.00011964	0.00227606
CYSTM1	1026.5	-0.693599	0.165186	-4.19886	2.68e-05	0.000686668
SIK3	1036.55	-0.690925	0.21055	-3.28133	0.0010332	0.01277
ARID5A	1181.55	-0.690422	0.186083	-3.71026	0.000207048	0.00349961
CCDC9	424.413	-0.689719	0.192818	-3.57693	0.000347647	0.00533513
DNAJA4	188.465	-0.689695	0.249579	-2.763	0.00572733	0.0445882
ZMYM5	177.969	-0.687243	0.19432	-3.53634	0.000405719	0.00603197
SRI	680.581	-0.685966	0.125523	-5.46468	4.64e-08	3.79e-06
MVP	3900.96	-0.68448	0.153158	-4.46906	7.86e-06	0.000252983
SENP1	398.076	-0.680475	0.1779	-3.82488	0.000130838	0.00244377
GADD45G	825.628	-0.678075	0.239905	-2.82619	0.00471048	0.0389775
CELF1	2519.78	-0.677798	0.0963121	-7.03748	1.96e-12	5.8e-10
FJX1	645.351	-0.675934	0.194515	-3.47474	0.000511341	0.00723911
MAP3K20	839.328	-0.673901	0.245063	-2.75002	0.00595918	0.0458579
N4BP1	4433.34	-0.673594	0.187797	-3.58668	0.00033491	0.0051694
DESI1	935.786	-0.67211	0.145048	-4.63367	3.59e-06	0.000133081
FERMT2	879.813	-0.669897	0.240541	-2.78505	0.00535189	0.0426871
UGP2	2440.13	-0.668543	0.145836	-4.58414	4.56e-06	0.000160408
MED25	1223.87	-0.668215	0.192979	-3.46254	0.000535094	0.00748009
HEXIM1	590.294	-0.667325	0.164524	-4.05598	4.99e-05	0.00111711
SP100	2300.87	-0.666333	0.145559	-4.5777	4.7e-06	0.000163397
AMPD3	9287.08	-0.665314	0.160392	-4.14802	3.35e-05	0.000819111
NPTN	3603.27	-0.664093	0.109641	-6.05693	1.39e-09	2.02e-07
PDE4DIP	8565.49	-0.662185	0.208735	-3.17232	0.00151226	0.0168343
PPP1R18	8855.88	-0.661622	0.130024	-5.08845	3.61e-07	2e-05
PHACTR4	695.687	-0.66159	0.159267	-4.15394	3.27e-05	0.000805591
TENT5A	844.589	-0.66057	0.146092	-4.52147	6.14e-06	0.000207338
ELL2	2712.9	-0.660152	0.170941	-3.86182	0.000112545	0.00217522
RRAS	612.392	-0.659162	0.231156	-2.85136	0.00435327	0.0369778
MRPS6	938.925	-0.657257	0.19751	-3.32766	0.000875794	0.0112619
ITGA5	6063.24	-0.655575	0.169989	-3.85654	0.000115002	0.00220671
ARID3A	1980.88	-0.653292	0.149228	-4.37775	1.2e-05	0.000358543
NCK1	875.38	-0.652722	0.140515	-4.6451	3.4e-06	0.000127334
MAML2	921.206	-0.652591	0.122658	-5.32031	1.04e-07	7.28e-06
DCP1A	978.424	-0.651738	0.15877	-4.10483	4.05e-05	0.000949985
PLK3	2259.95	-0.649499	0.179306	-3.62221	0.000292093	0.00460443
PTGS2	1851.55	-0.647351	0.237893	-2.72101	0.00650835	0.0490924
ZCCHC2	1103.94	-0.647266	0.228709	-2.82995	0.00465552	0.0386829
MITF	747.181	-0.646884	0.220614	-2.93201	0.00336772	0.0305523
TMEM106A	2409.24	-0.646347	0.185405	-3.48604	0.000490227	0.00700715
2022-03-01	1307.81	-0.646323	0.221726	-2.91458	0.00356168	0.0317504
TLNRD1	4583.2	-0.645063	0.204352	-3.15657	0.00159635	0.0175073
RDX	6664.24	-0.64443	0.164472	-3.91824	8.92e-05	0.00181057
TAPBP	3462.84	-0.641303	0.167922	-3.81901	0.000133987	0.00248865
IFNGR2	5342.8	-0.641042	0.220146	-2.91178	0.00359375	0.0319296
GTF2F1	2115.39	-0.638178	0.130227	-4.90046	9.56e-07	4.35e-05
ZBTB2	412.706	-0.63565	0.150859	-4.21342	2.52e-05	0.000660293
RICTOR	880.517	-0.634734	0.177042	-3.5851	0.000336945	0.00519479
BTG3	720.327	-0.633305	0.214592	-2.9511	0.00316645	0.0292436
RUBCN	1548.26	-0.633263	0.198241	-3.19432	0.0014016	0.0159349
AL118506.1	627.434	-0.631981	0.177332	-3.56375	0.000365593	0.00554039
NECAP2	2442.03	-0.630034	0.132736	-4.74649	2.07e-06	8.26e-05
NECTIN2	3885.2	-0.629333	0.22937	-2.74358	0.00607724	0.0464714
UBE2Z	3031.11	-0.629319	0.170189	-3.69774	0.000217526	0.0036398
C19orf66	492.54	-0.628119	0.225805	-2.78148	0.0054111	0.042963
C3orf38	535.113	-0.62739	0.137005	-4.57923	4.67e-06	0.000163079
TLK2	802.394	-0.626059	0.139955	-4.47321	7.71e-06	0.00024881
CTSS	16430.8	-0.622512	0.153306	-4.06057	4.9e-05	0.00110092
TICAM1	1156.45	-0.621196	0.184835	-3.36073	0.000777378	0.0101938
PLEKHF2	590.547	-0.619467	0.181035	-3.42168	0.000622365	0.00849525
ZWILCH	335.424	-0.619134	0.189565	-3.26593	0.00109104	0.0132878
CD40	2224.13	-0.618965	0.222565	-2.78093	0.00542041	0.0429766
STX11	1080.18	-0.617305	0.205185	-3.00837	0.00262651	0.0254004
MED13	2862.13	-0.616462	0.150987	-4.08285	4.45e-05	0.00102643
DCTN4	1508.01	-0.615976	0.103051	-5.97735	2.27e-09	3.02e-07
ABI1	3710.84	-0.615926	0.132511	-4.64812	3.35e-06	0.000125838
MGLL	4947.33	-0.615834	0.175632	-3.50637	0.000454259	0.00659321
TRIM26	1084.81	-0.615694	0.13971	-4.40687	1.05e-05	0.00031932
TP53BP2	1829.82	-0.615618	0.159302	-3.86447	0.00011133	0.00216113
ZMYND8	781.346	-0.614444	0.137499	-4.46862	7.87e-06	0.000252983
CTSL	37153.2	-0.613787	0.203906	-3.01011	0.00261154	0.0252923
TRIM25	3725.31	-0.61097	0.160873	-3.79782	0.000145974	0.00266308
ACOT9	2322.51	-0.610406	0.132564	-4.60458	4.13e-06	0.000147374
ARID4B	1140.21	-0.607537	0.159856	-3.80045	0.000144435	0.00264224
SGTB	5345.37	-0.607386	0.206706	-2.93831	0.00330009	0.0301645
BACH1	2980.44	-0.605953	0.196404	-3.08514	0.0020346	0.0209912
STK17A	1010.09	-0.605234	0.188336	-3.21352	0.0013112	0.0151658
AZI2	634.971	-0.605074	0.133323	-4.53832	5.67e-06	0.000193406
ARID4A	896.744	-0.604619	0.150022	-4.03009	5.58e-05	0.00122899
RFTN1	1624.98	-0.603294	0.204562	-2.94913	0.00318671	0.0293638
NXT2	633.337	-0.603126	0.162707	-3.70673	0.000209954	0.00353976
NCOA4	8475.39	-0.602444	0.0689601	-8.7361	2.41e-18	2.93e-15
GPR137B	1868.6	-0.600753	0.147423	-4.07505	4.6e-05	0.00105055
FAM168A	1718.8	-0.600489	0.139071	-4.31779	1.58e-05	0.000444345
STK3	473.403	-0.600456	0.198832	-3.01994	0.00252827	0.024683
CD47	2864.34	-0.596618	0.114175	-5.22542	1.74e-07	1.12e-05
CCNK	274.622	-0.596326	0.216395	-2.75561	0.0058582	0.0453161
ATOX1	1376.7	-0.5947	0.128403	-4.63152	3.63e-06	0.000134096
PLAGL2	2507.48	-0.594101	0.169963	-3.49537	0.000473411	0.00681059
PRKD2	497.858	-0.593033	0.205759	-2.882	0.00395154	0.0342638
MYO1E	4231.22	-0.592127	0.175904	-3.36618	0.00076216	0.010014
NFKB1	3185.66	-0.591887	0.187299	-3.16007	0.0015773	0.017398
SLC35D2	210.977	-0.58874	0.209173	-2.8145	0.00488535	0.0401227
ANXA5	23904.7	-0.588671	0.108286	-5.43627	5.44e-08	4.34e-06
GK	6933.43	-0.587949	0.20548	-2.86122	0.00422008	0.036007
ELMO2	1569.98	-0.586293	0.134879	-4.34676	1.38e-05	0.000400886
UBR4	5852.58	-0.58599	0.14121	-4.14977	3.33e-05	0.000814366
PCK2	1046.86	-0.585367	0.147949	-3.95648	7.61e-05	0.00159997
HUWE1	8035.53	-0.583594	0.158653	-3.67844	0.000234666	0.00384933
CTSZ	24966.3	-0.583216	0.181654	-3.21053	0.00132491	0.0152714
C4orf3	1141.5	-0.583128	0.123858	-4.70799	2.5e-06	9.76e-05
BAZ2A	2327.39	-0.582897	0.134334	-4.33912	1.43e-05	0.000412932
IRF2	1627.27	-0.582829	0.175402	-3.32277	0.000891275	0.011396
PSME1	1825.92	-0.582741	0.143329	-4.06574	4.79e-05	0.00108022
BAZ1A	2373.83	-0.582682	0.10623	-5.48506	4.13e-08	3.53e-06
S100A11	12195.1	-0.581284	0.124895	-4.65419	3.25e-06	0.000122835
UGCG	3304.03	-0.579826	0.187905	-3.08576	0.00203036	0.0209735
AC098613.1	199.02	-0.579652	0.197782	-2.93043	0.00338488	0.0306247
GLRX	2565.63	-0.579443	0.154195	-3.75783	0.000171396	0.00302747
KIAA1958	187.899	-0.578752	0.192873	-3.00031	0.00269709	0.0257892
GLUL	19719.7	-0.577893	0.155095	-3.72604	0.000194513	0.00332686
BCL2L13	861.69	-0.575004	0.149363	-3.84966	0.00011828	0.00225837
PLIN3	2135.82	-0.571978	0.184014	-3.1083	0.00188167	0.0199
RAB8A	752.396	-0.568804	0.143638	-3.95994	7.5e-05	0.00158947
HK2	6187.35	-0.567643	0.170678	-3.32583	0.00088156	0.0113043
PLEKHM3	973.152	-0.567617	0.195367	-2.90522	0.00366997	0.032391
RCAN3	475.115	-0.564686	0.203215	-2.77886	0.00545498	0.0431463
FAM214B	2056.01	-0.564649	0.145625	-3.8774	0.000105577	0.00206448
CARD6	619.86	-0.563291	0.189161	-2.9777	0.00290424	0.0273717
SCAPER	228.386	-0.562366	0.187899	-2.99282	0.00276414	0.0262928
NOL4L	1931.8	-0.561386	0.171563	-3.27212	0.00106745	0.0130601
DCAF15	691.69	-0.5607	0.190521	-2.94291	0.00325144	0.029822
NAV1	1986.7	-0.557658	0.15157	-3.67921	0.000233961	0.00384888
VRK2	465.312	-0.556447	0.183058	-3.03963	0.00236867	0.0234685
DNAJB6	5202.42	-0.553836	0.120156	-4.60931	4.04e-06	0.000145228
DNAJC7	1491.28	-0.553832	0.108269	-5.11531	3.13e-07	1.79e-05
ERP44	2466.64	-0.553751	0.137541	-4.02604	5.67e-05	0.00123856
CSNK1G1	984.912	-0.553728	0.150473	-3.67991	0.000233317	0.00384613
CGAS	884.75	-0.552098	0.097729	-5.64919	1.61e-08	1.62e-06
ZEB2	6439.94	-0.549788	0.116303	-4.72721	2.28e-06	9.01e-05
AKT1S1	895.144	-0.549309	0.149214	-3.68132	0.000232028	0.00383269
MYD88	3042.75	-0.546597	0.117086	-4.66832	3.04e-06	0.000116037
PLEKHO1	4520.09	-0.544203	0.117621	-4.62674	3.71e-06	0.000136471
HUS1	500.517	-0.544065	0.164364	-3.31004	0.00093284	0.0118254
NADK	3859.8	-0.542932	0.140954	-3.85181	0.000117249	0.00224337
ST3GAL1	4975.75	-0.542577	0.139931	-3.87747	0.000105546	0.00206448
BIRC2	1841.09	-0.54227	0.129491	-4.18769	2.82e-05	0.000713275
TRIB1	1767.32	-0.541999	0.197823	-2.73978	0.00614795	0.0469045
RBM47	4438.58	-0.541983	0.127284	-4.25804	2.06e-05	0.000555421
SCYL2	2172.49	-0.541392	0.128715	-4.20609	2.6e-05	0.000675435
GTF2B	521.759	-0.541159	0.175196	-3.0888	0.00200966	0.0208405
ANKRD12	3520.17	-0.540728	0.165476	-3.26768	0.00108433	0.0132423
TLR1	2332.24	-0.540199	0.154061	-3.50632	0.000454346	0.00659321
TFEC	3282.9	-0.536384	0.139975	-3.83198	0.000127117	0.0023944
DIP2B	2483.17	-0.536198	0.137898	-3.88835	0.000100929	0.00199998
BMT2	951.163	-0.532422	0.19237	-2.76759	0.00564731	0.0442494
UHRF1BP1	1904.31	-0.531534	0.102328	-5.19436	2.05e-07	1.28e-05
SGMS1	1283.74	-0.529899	0.110647	-4.78904	1.68e-06	6.88e-05
CTTNBP2NL	897.533	-0.529329	0.15611	-3.39072	0.000697081	0.00928698
ANXA2	18322.2	-0.529282	0.142605	-3.71152	0.000206019	0.00349107
OSER1	821.73	-0.529276	0.106841	-4.95383	7.28e-07	3.5e-05
STAT3	4305	-0.528919	0.140735	-3.75823	0.000171122	0.00302663
ETS2	7173.81	-0.527515	0.187284	-2.81667	0.00485247	0.0399634
PPP1R15A	5892.4	-0.526738	0.150222	-3.50641	0.000454191	0.00659321
KCTD9	488.86	-0.52652	0.165616	-3.17912	0.00147722	0.0165503
DUSP10	855.549	-0.52427	0.179529	-2.92026	0.00349737	0.0313447
SINHCAF	689.688	-0.523789	0.162587	-3.2215	0.00127521	0.0148375
PNRC2	2088.87	-0.523506	0.104203	-5.02386	5.06e-07	2.61e-05
WSB1	3705.02	-0.522769	0.118467	-4.41276	1.02e-05	0.000313237
DCLRE1B	390.413	-0.522493	0.16016	-3.26225	0.00110532	0.0134126
BTN2A1	1741.68	-0.521863	0.152916	-3.4127	0.000643227	0.00868227
AMBRA1	759.227	-0.521458	0.126456	-4.12359	3.73e-05	0.000889896
TMEM219	1229.76	-0.521123	0.166897	-3.1224	0.00179383	0.0191687
CAPN1	3086.28	-0.520966	0.116243	-4.48169	7.41e-06	0.000241463
LRCH1	527.784	-0.520638	0.160031	-3.25329	0.00114077	0.013718
ARL8A	1392.01	-0.519269	0.123504	-4.20445	2.62e-05	0.00067831
BCL10	699.763	-0.519099	0.148734	-3.49009	0.000482866	0.00692513
PLXNA3	1162.26	-0.518355	0.133401	-3.88568	0.000102045	0.00201313
PLAA	928.143	-0.517368	0.105005	-4.92701	8.35e-07	3.92e-05
RNF38	964.633	-0.513713	0.115503	-4.44758	8.68e-06	0.000275747
CRY2	513.857	-0.511078	0.159535	-3.20349	0.0013577	0.0155553
SRGN	9898.68	-0.510828	0.174138	-2.93342	0.00335255	0.0304377
NBPF19	1347.54	-0.510824	0.167854	-3.04325	0.00234037	0.023226
UBC	15140.9	-0.510574	0.126928	-4.02255	5.76e-05	0.00125452
SDCBP	11783.8	-0.510386	0.0931632	-5.47841	4.29e-08	3.62e-06
RAB3GAP1	1406.03	-0.510307	0.116903	-4.36517	1.27e-05	0.000378116
KLHL28	706.045	-0.508978	0.170028	-2.99346	0.00275837	0.0262567
COQ10B	948.162	-0.50711	0.127016	-3.99247	6.54e-05	0.0014065
FMN1	4543.99	-0.504897	0.124194	-4.06539	4.8e-05	0.00108022
ZNF687	1034.43	-0.503134	0.124971	-4.02595	5.67e-05	0.00123856
USP11	1821.02	-0.502008	0.116024	-4.32671	1.51e-05	0.000430363
POC1B	308.42	-0.500483	0.175604	-2.85003	0.00437156	0.0369929
