# Supplementary material for: Tau activation of microglial cGAS–IFN reduces MEF2C-mediated cognitive resilience
Source: Nat Neurosci. Author manuscript; Available in PMC 2023 May 30. (PMC10166855; doi:10.1038/s41593-023-01315-6)
Supplement: Supplementary Table 6 [file NIHMS1897713-supplement-Supplementary_Table_6.xlsx]

## Sheet: PS19KOvsPS19WT_DE_AST_RNAassay
Table S6. Differentially expressed genes in Astrocytes clusters of P301S Cgas-/- vs P301S Cgas+/+ mice
	p_val	avg_log2FC	pct.1	pct.2	p_val_adj
Gm28928	9.64361e-112	0.331837	0.154	0.034	2.36972e-107
Gm29683	4.8583e-83	-0.742277	0.042	0.148	1.19383e-78
Akap6	1.38903e-74	0.512617	0.612	0.471	3.41327e-70
Sgcz	1.06514e-62	0.294948	0.393	0.242	2.61736e-58
Kcnq3	2.54193e-61	0.497467	0.69	0.569	6.24629e-57
Sema6d	2.72244e-60	-0.512465	0.823	0.852	6.68986e-56
Cntn1	6.14625e-57	0.385481	0.774	0.667	1.51032e-52
Lrp1b	5.71499e-54	-0.302295	0.94	0.963	1.40434e-49
Unc13c	4.09381e-47	0.49701	0.164	0.075	1.00597e-42
Shisa6	8.75451e-43	-0.478315	0.152	0.239	2.15125e-38
Csmd1	3.13181e-42	-0.465288	0.557	0.662	7.6958e-38
Nrg1	2.06526e-41	0.212437	0.398	0.274	5.07497e-37
Cacna1a	4.78e-40	-0.389984	0.197	0.28	1.17459e-35
Phactr1	2.23414e-39	0.162549	0.871	0.774	5.48994e-35
Gm42418	5.49156e-39	0.248386	0.909	0.838	1.34944e-34
Gabbr2	1.71489e-38	0.463488	0.229	0.143	4.21401e-34
Fgf13	1.8581e-38	0.394507	0.581	0.464	4.56592e-34
Meis2	2.46087e-38	0.265286	0.776	0.67	6.0471e-34
Slc24a2	3.32685e-36	0.344854	0.184	0.1	8.17507e-32
Nrxn1	5.80156e-35	0.128934	1	0.992	1.42562e-30
Ptprd	4.46722e-33	0.298998	0.799	0.752	1.09773e-28
Gm48606	6.24588e-33	-0.319576	0.176	0.227	1.5348e-28
Abr	1.35957e-32	0.224818	0.906	0.847	3.34088e-28
Robo1	1.42124e-32	-0.361684	0.438	0.516	3.49242e-28
Kcnh7	1.79378e-32	0.243664	0.332	0.229	4.40786e-28
Paqr8	1.00032e-31	-0.231686	0.836	0.857	2.45808e-27
Slc24a4	6.5343e-31	0.341753	0.186	0.111	1.60567e-26
Slit2	1.61655e-30	-0.482163	0.084	0.141	3.97234e-26
Clu	5.47331e-30	0.26547	0.68	0.578	1.34496e-25
Angpt1	7.31099e-30	-0.370083	0.36	0.454	1.79653e-25
Slc15a2	2.37178e-29	-0.245606	0.439	0.478	5.82818e-25
Gpr37l1	1.61737e-28	0.258166	0.507	0.399	3.97436e-24
Rmst	1.48493e-27	0.21699	0.833	0.757	3.64892e-23
Cst3	2.39335e-27	0.284723	0.769	0.691	5.88118e-23
Gria1	2.85861e-27	0.121052	0.426	0.323	7.02445e-23
Wnk2	9.46047e-27	0.280925	0.688	0.596	2.32472e-22
Chrm3	1.90767e-26	0.127567	0.127	0.066	4.68771e-22
Adcy8	3.25191e-26	-0.337015	0.224	0.292	7.99091e-22
Robo2	4.70295e-26	-0.363333	0.5	0.576	1.15565e-21
Ncam2	4.57225e-25	-0.30012	0.774	0.814	1.12354e-20
Camk2d	8.06183e-25	-0.254325	0.558	0.603	1.98103e-20
Apoe	1.61238e-24	0.231847	0.937	0.901	3.9621e-20
Parp8	2.63666e-24	-0.246555	0.4	0.449	6.47907e-20
Gm45881	4.12006e-24	-0.327835	0.322	0.37	1.01242e-19
Gm20754	7.51082e-24	-0.145319	0.094	0.16	1.84563e-19
Rbfox1	1.28802e-23	-0.235553	0.172	0.12	3.16504e-19
Lgr4	1.67333e-23	-0.236802	0.494	0.531	4.11187e-19
Col16a1	4.76385e-23	-0.236815	0.122	0.18	1.17062e-18
Sqstm1	5.07872e-23	0.190437	0.253	0.175	1.24799e-18
Etl4	1.46452e-22	0.148519	0.194	0.124	3.59876e-18
Kcnd2	1.50059e-22	-0.397909	0.614	0.674	3.6874e-18
Gpc5	2.6311e-22	0.082762	0.985	0.953	6.46541e-18
5031439G07Rik	9.22813e-22	0.249915	0.392	0.304	2.26763e-17
Eef1a1	1.36223e-21	0.185472	0.182	0.115	3.34742e-17
Efr3b	4.61292e-21	-0.244083	0.792	0.811	1.13353e-16
Prodh	6.45608e-21	0.156128	0.469	0.381	1.58645e-16
Hif3a	6.76292e-21	0.185464	0.424	0.336	1.66185e-16
Ldlr	7.94999e-21	0.275336	0.281	0.203	1.95355e-16
Pcdh15	2.26457e-20	0.091777	0.188	0.122	5.56474e-16
Rgs6	2.74664e-20	0.1654	0.529	0.439	6.74933e-16
Kcnma1	5.44708e-20	-0.288254	0.517	0.544	1.33851e-15
Gm28175	5.7704e-20	0.265493	0.225	0.155	1.41796e-15
Zhx3	6.12943e-20	0.209796	0.696	0.611	1.50618e-15
Sh3pxd2b	8.86179e-20	-0.171643	0.467	0.485	2.17761e-15
Nmnat3	1.23918e-19	0.18607	0.107	0.058	3.04503e-15
Med13	1.5427e-19	-0.143783	0.411	0.422	3.79086e-15
Paqr7	2.07221e-19	0.156179	0.208	0.146	5.09204e-15
Asic2	2.43886e-19	0.187187	0.743	0.667	5.99302e-15
Zfp36l1	4.52375e-19	0.109092	0.262	0.201	1.11162e-14
Ildr2	6.96018e-19	-0.251799	0.284	0.341	1.71032e-14
Amd1	7.0016e-19	0.147088	0.234	0.17	1.7205e-14
mt-Co1	1.19086e-18	0.28317	0.158	0.102	2.9263e-14
Shroom4	1.25676e-18	-0.246814	0.389	0.452	3.08822e-14
Maml3	1.27451e-18	0.291313	0.346	0.269	3.13186e-14
Rab6b	1.51842e-18	0.141626	0.11	0.062	3.73122e-14
Atp2b2	1.60027e-18	0.236602	0.505	0.432	3.93234e-14
Kcnk10	1.60843e-18	0.227785	0.229	0.16	3.9524e-14
Plce1	1.80835e-18	-0.247625	0.559	0.631	4.44366e-14
Lgr6	1.89989e-18	0.183317	0.126	0.077	4.66859e-14
Ccdc190	3.23906e-18	0.114315	0.282	0.221	7.95934e-14
Cox11	3.2612e-18	0.154638	0.149	0.095	8.01374e-14
Mapk4	3.98024e-18	0.159374	0.85	0.788	9.78064e-14
Gfap	4.89792e-18	-0.304064	0.454	0.528	1.20356e-13
Hs6st3	5.64926e-18	0.125643	0.201	0.14	1.38819e-13
Tnc	9.52771e-18	-0.354836	0.107	0.155	2.34124e-13
Sirpa	9.87176e-18	0.218036	0.478	0.396	2.42579e-13
Nckap5	1.09952e-17	-0.166238	0.948	0.955	2.70185e-13
Pnpla7	1.22392e-17	0.186994	0.709	0.633	3.00754e-13
Mt2	1.47678e-17	-0.201862	0.164	0.199	3.62888e-13
Auts2	1.47983e-17	0.177231	0.964	0.948	3.63639e-13
Fth1	1.60102e-17	0.206458	0.154	0.103	3.93418e-13
Dtx1	1.96723e-17	0.153726	0.294	0.224	4.83408e-13
Actb	2.01567e-17	0.181233	0.129	0.078	4.95312e-13
Frmd5	2.02337e-17	0.163204	0.157	0.102	4.97204e-13
Kcnk2	2.84575e-17	-0.246452	0.267	0.309	6.99287e-13
App	2.85844e-17	0.222598	0.499	0.429	7.02406e-13
Lrig1	5.00812e-17	-0.21078	0.542	0.577	1.23064e-12
Als2cl	5.65178e-17	0.0237343	0.194	0.162	1.38881e-12
Npas3	5.76986e-17	-0.13194	0.999	0.998	1.41783e-12
Dpyd	6.19334e-17	-0.225854	0.351	0.428	1.52189e-12
Skap2	6.36655e-17	-0.21845	0.253	0.299	1.56445e-12
Lyn	1.07826e-16	-0.222677	0.093	0.128	2.64961e-12
Fam168b	1.08431e-16	0.116352	0.35	0.282	2.66447e-12
Gja1	1.19578e-16	0.145227	0.611	0.53	2.93838e-12
Cdc42ep4	1.59943e-16	0.124532	0.176	0.125	3.93029e-12
Sparcl1	1.68727e-16	0.14712	0.939	0.916	4.14613e-12
Gli2	1.78162e-16	0.179216	0.715	0.641	4.37798e-12
Rgs20	2.04775e-16	-0.147633	0.975	0.982	5.03194e-12
Cyp7b1	2.06232e-16	-0.204523	0.614	0.645	5.06774e-12
Ldb2	2.73222e-16	-0.340679	0.19	0.231	6.71389e-12
Dock9	3.26884e-16	0.21518	0.41	0.357	8.03251e-12
Cntfr	3.42101e-16	0.144394	0.439	0.363	8.40645e-12
Pdgfrb	3.68274e-16	0.176519	0.333	0.261	9.04959e-12
Prex2	3.89253e-16	0.111277	0.986	0.97	9.56512e-12
Npas2	4.05265e-16	0.221305	0.545	0.466	9.95857e-12
Rcn2	4.18649e-16	0.0507869	0.253	0.208	1.02875e-11
Ddx60	5.33514e-16	-0.315702	0.125	0.169	1.31101e-11
Arpp21	5.89891e-16	-0.211208	0.285	0.354	1.44954e-11
Swap70	6.02802e-16	0.176301	0.342	0.269	1.48127e-11
Rimklb	7.02568e-16	-0.145898	0.244	0.264	1.72642e-11
Nhs	7.53259e-16	-0.261611	0.074	0.109	1.85098e-11
Arhgef12	7.82157e-16	-0.159723	0.882	0.893	1.92199e-11
Mgat5	8.92575e-16	-0.20621	0.747	0.764	2.19332e-11
D630003M21Rik	9.80413e-16	0.114082	0.159	0.112	2.40917e-11
Mt1	1.0383e-15	-0.177321	0.358	0.371	2.55142e-11
Rbms3	1.12797e-15	-0.278407	0.369	0.426	2.77177e-11
Plcb1	1.14095e-15	0.167426	0.97	0.961	2.80365e-11
Acss2	1.27499e-15	0.271864	0.392	0.326	3.13304e-11
Grip1	1.69591e-15	-0.287832	0.262	0.31	4.16737e-11
Aqp4	1.82337e-15	-0.229154	0.507	0.533	4.48056e-11
Kalrn	2.29101e-15	-0.0535402	0.773	0.73	5.62969e-11
Ldhb	2.61651e-15	0.137762	0.366	0.296	6.42954e-11
Lypd6	2.87641e-15	0.179723	0.419	0.343	7.06821e-11
Fam19a5	3.01219e-15	-0.193173	0.579	0.609	7.40186e-11
Etnppl	3.41486e-15	0.155036	0.188	0.135	8.39133e-11
Tmem170b	3.60738e-15	-0.010803	0.22	0.194	8.86442e-11
Msi2	3.92692e-15	0.108281	0.997	0.997	9.64963e-11
Armc8	4.01285e-15	-0.156145	0.344	0.371	9.86079e-11
Rnf2	4.08118e-15	0.107507	0.144	0.099	1.00287e-10
Ctsl	4.27808e-15	0.122433	0.102	0.06	1.05125e-10
Herc6	4.79708e-15	-0.241437	0.216	0.255	1.17879e-10
Tmed2	4.90888e-15	0.111457	0.1	0.06	1.20626e-10
Pik3ip1	5.36709e-15	0.14009	0.318	0.252	1.31886e-10
Rgma	5.63294e-15	0.135788	0.649	0.573	1.38418e-10
Kat6a	5.88237e-15	-0.120654	0.378	0.387	1.44547e-10
Tox	6.10818e-15	0.166569	0.76	0.692	1.50096e-10
Pdzrn3	7.18169e-15	-0.244446	0.372	0.411	1.76476e-10
Spef2	7.78759e-15	-0.137097	0.09	0.103	1.91364e-10
Sncaip	9.09068e-15	-0.233422	0.095	0.132	2.23385e-10
Csrp1	1.28365e-14	0.140493	0.556	0.48	3.15432e-10
Frmd4a	1.37872e-14	0.182049	0.974	0.963	3.38793e-10
Acot11	1.38884e-14	0.125542	0.51	0.438	3.4128e-10
Ephb1	2.05693e-14	0.122405	0.715	0.644	5.05449e-10
Usp53	2.2676e-14	-0.193999	0.417	0.454	5.57217e-10
Tob2	2.36e-14	0.123689	0.174	0.125	5.79922e-10
Adgrv1	2.99234e-14	-0.311493	0.097	0.134	7.35307e-10
Srebf2	3.5788e-14	0.12951	0.507	0.433	8.79418e-10
Selenop	3.71764e-14	0.11903	0.183	0.134	9.13536e-10
S1pr1	3.77379e-14	0.155576	0.349	0.281	9.27333e-10
Ptprt	3.78708e-14	-0.0905009	0.98	0.971	9.306e-10
Sash1	3.95355e-14	-0.150295	0.879	0.886	9.71505e-10
Tiam2	4.02445e-14	-0.226589	0.355	0.409	9.88929e-10
Tmem246	4.12622e-14	0.10446	0.116	0.076	1.01394e-09
Dnah7b	4.15767e-14	-0.195347	0.264	0.302	1.02166e-09
Rgs7	4.57664e-14	0.268617	0.593	0.53	1.12462e-09
Acsl6	4.87109e-14	0.162234	0.617	0.544	1.19697e-09
Gm26843	5.63214e-14	0.205091	0.247	0.186	1.38399e-09
Brd2	5.83155e-14	0.0962581	0.177	0.13	1.43299e-09
Pura	5.9524e-14	0.142679	0.338	0.271	1.46268e-09
2900052N01Rik	6.09889e-14	-0.146594	0.147	0.165	1.49868e-09
Slc1a2	6.54899e-14	0.116631	1	0.997	1.60928e-09
Wwtr1	7.13276e-14	-0.179442	0.492	0.52	1.75273e-09
Zbtb7a	7.26437e-14	0.0993157	0.153	0.108	1.78507e-09
Gm26848	7.42896e-14	0.159924	0.205	0.165	1.82552e-09
Scara3	8.23573e-14	0.139444	0.351	0.286	2.02377e-09
Kcnk1	8.24864e-14	0.143708	0.297	0.235	2.02694e-09
Nat8f3	8.42163e-14	0.20911	0.425	0.352	2.06945e-09
Kcnq5	9.66019e-14	0.102694	0.238	0.179	2.3738e-09
Iqck	1.06324e-13	-0.0243785	0.206	0.184	2.61269e-09
Gnas	1.10569e-13	0.154582	0.459	0.385	2.71701e-09
Inpp4b	1.20973e-13	-0.257359	0.308	0.353	2.97266e-09
Ide	1.23287e-13	0.195284	0.295	0.231	3.02952e-09
Galnt16	1.72509e-13	-0.196162	0.408	0.438	4.23906e-09
Lifr	1.84971e-13	-0.0676101	0.383	0.371	4.5453e-09
Aldh1l1	1.88409e-13	0.181266	0.511	0.439	4.62978e-09
Gsap	1.91579e-13	-0.166309	0.613	0.638	4.70767e-09
Nacc1	2.01571e-13	0.069749	0.111	0.078	4.95321e-09
Fdft1	2.38665e-13	0.154606	0.299	0.235	5.86473e-09
Snhg11	2.42514e-13	0.22831	0.5	0.444	5.9593e-09
Rgl1	2.53059e-13	-0.201545	0.465	0.509	6.21841e-09
Eps15	2.67537e-13	-0.123044	0.718	0.716	6.57419e-09
Bdh1	2.77003e-13	0.117842	0.268	0.212	6.80679e-09
Gprc5b	2.83744e-13	0.0994913	0.358	0.3	6.97244e-09
Hmgcs1	2.88108e-13	0.188785	0.201	0.146	7.07967e-09
Rnf10	3.05774e-13	0.169451	0.196	0.142	7.51378e-09
Hsp90ab1	3.15437e-13	0.120717	0.137	0.091	7.75123e-09
Notch1	3.31359e-13	0.0869813	0.434	0.373	8.1425e-09
Ppp2cb	3.35664e-13	0.0743337	0.101	0.069	8.24828e-09
Cldn10	3.38652e-13	0.17845	0.311	0.246	8.32171e-09
Atp1a2	3.86748e-13	0.103731	0.974	0.959	9.50356e-09
Slc3a2	4.31336e-13	0.126657	0.174	0.124	1.05992e-08
Ptprn2	4.36066e-13	0.0537404	0.174	0.126	1.07155e-08
Kcnj10	4.53216e-13	0.159516	0.382	0.313	1.11369e-08
Tnik	5.49128e-13	0.0970766	0.982	0.968	1.34937e-08
mt-Co3	5.5769e-13	0.237014	0.173	0.126	1.37041e-08
Mgat4c	5.6076e-13	-0.253145	0.448	0.505	1.37796e-08
Rfx2	5.76769e-13	-0.00980364	0.198	0.175	1.4173e-08
mt-Cytb	5.91809e-13	0.182718	0.105	0.065	1.45425e-08
Cox8a	6.05426e-13	0.118275	0.137	0.091	1.48771e-08
Igf1r	7.73917e-13	0.168583	0.765	0.711	1.90175e-08
Msi1	7.81137e-13	0.0108785	0.428	0.387	1.91949e-08
Slc4a4	8.20513e-13	-0.137732	0.965	0.965	2.01625e-08
Lrrc9	8.68122e-13	-0.123194	0.158	0.169	2.13324e-08
Srebf1	1.00194e-12	0.00706716	0.253	0.225	2.46206e-08
Tcf7l1	1.24041e-12	-0.173306	0.558	0.587	3.04807e-08
Rfx3	1.26726e-12	-0.152682	0.831	0.845	3.11404e-08
Gpld1	1.28719e-12	0.177761	0.455	0.384	3.16302e-08
Cables1	1.40402e-12	-0.095354	0.633	0.608	3.45009e-08
Yipf4	1.44409e-12	0.0685948	0.101	0.07	3.54856e-08
Bcar3	1.50252e-12	0.160788	0.464	0.394	3.69214e-08
Xylt1	1.53312e-12	-0.155659	0.813	0.828	3.76732e-08
Spry2	1.56096e-12	0.0712698	0.186	0.146	3.83575e-08
Id4	1.73043e-12	-0.0793797	0.362	0.353	4.25219e-08
mt-Co2	1.90775e-12	0.223473	0.137	0.094	4.68791e-08
mt-Atp6	1.91993e-12	0.242405	0.151	0.107	4.71783e-08
Elavl1	1.95799e-12	0.0273805	0.327	0.288	4.81138e-08
Bhlhe41	1.98889e-12	-0.00882412	0.128	0.112	4.88729e-08
Sorbs3	2.05413e-12	0.115622	0.185	0.139	5.04761e-08
Arhgef28	2.08829e-12	0.183517	0.164	0.124	5.13157e-08
Rit1	2.30646e-12	0.057214	0.12	0.09	5.66766e-08
Tm7sf3	2.58464e-12	0.0366653	0.15	0.12	6.35123e-08
Nr2e1	2.63689e-12	0.121442	0.244	0.193	6.47963e-08
Nfe2l2	2.72172e-12	0.0596583	0.23	0.19	6.68808e-08
Sdha	3.00943e-12	0.0869876	0.319	0.266	7.39507e-08
Phax	3.07057e-12	0.127996	0.132	0.09	7.54532e-08
Crk	3.09242e-12	0.123623	0.2	0.151	7.599e-08
Cry2	3.12904e-12	0.150078	0.495	0.425	7.68899e-08
Magi2	3.22643e-12	0.077316	0.996	0.989	7.9283e-08
Tox2	3.30204e-12	0.154573	0.318	0.256	8.1141e-08
Supt6	3.38187e-12	0.100871	0.293	0.239	8.31026e-08
Nav3	3.9255e-12	-0.267668	0.447	0.48	9.64613e-08
Erbb4	4.06122e-12	-0.264418	0.517	0.56	9.97965e-08
Tkt	4.10094e-12	0.108855	0.205	0.157	1.00772e-07
Phip	4.37917e-12	-0.151442	0.527	0.56	1.07609e-07
Phf24	4.50776e-12	0.106412	0.111	0.071	1.10769e-07
Unc13b	4.51067e-12	-0.179063	0.21	0.243	1.10841e-07
Ap3s1	4.70427e-12	-0.142168	0.252	0.278	1.15598e-07
Egfem1	4.72049e-12	-0.200453	0.32	0.339	1.15997e-07
Gdpd2	5.89773e-12	-0.0217207	0.137	0.125	1.44925e-07
Eno1	5.92483e-12	0.126159	0.211	0.161	1.45591e-07
Mir124-2hg	6.02541e-12	0.124813	0.303	0.246	1.48062e-07
AC149090.1	6.05758e-12	-0.187599	0.398	0.447	1.48853e-07
Tra2a	6.59629e-12	-0.140743	0.606	0.624	1.62091e-07
Eps8	6.87706e-12	-0.159689	0.615	0.632	1.6899e-07
Aldh7a1	7.13761e-12	0.16737	0.334	0.271	1.75392e-07
Mfhas1	7.27817e-12	-0.172326	0.408	0.44	1.78847e-07
Cald1	7.65776e-12	-0.119507	0.088	0.106	1.88174e-07
Tns1	7.90526e-12	-0.0231356	0.194	0.178	1.94256e-07
Epb41l5	8.907e-12	-0.0888301	0.359	0.353	2.18872e-07
Tlr3	9.46158e-12	0.0537363	0.166	0.134	2.32499e-07
Lamp1	9.53307e-12	0.0543251	0.203	0.166	2.34256e-07
Pou3f3	9.56546e-12	0.131748	0.338	0.279	2.35052e-07
Nt5c2	1.00409e-11	-0.02077	0.557	0.52	2.46736e-07
Clcn3	1.01746e-11	-0.058751	0.376	0.36	2.5002e-07
Lrrc4b	1.06063e-11	0.145921	0.306	0.245	2.60629e-07
Myo10	1.15644e-11	-0.0299811	0.629	0.596	2.84171e-07
Psd2	1.17184e-11	0.146456	0.543	0.475	2.87957e-07
Csmd2	1.17472e-11	-0.149179	0.131	0.157	2.88665e-07
Slc38a1	1.2689e-11	-0.27192	0.174	0.178	3.11806e-07
Gm2163	1.30263e-11	0.173859	0.353	0.289	3.20096e-07
Pcyt2	1.34915e-11	0.171482	0.357	0.293	3.31527e-07
Gm45846	1.35438e-11	0.0128385	0.372	0.327	3.32811e-07
Preb	1.45213e-11	0.0303989	0.179	0.15	3.56833e-07
Ptn	1.53131e-11	-0.172686	0.666	0.685	3.76288e-07
Gm4876	1.56763e-11	-0.199547	0.432	0.466	3.85214e-07
Ctso	1.62282e-11	0.06254	0.276	0.234	3.98775e-07
Aff2	1.6949e-11	-0.174893	0.112	0.153	4.16487e-07
Polr2a	1.76723e-11	0.157432	0.155	0.109	4.34262e-07
Dazap1	1.81098e-11	0.115966	0.236	0.184	4.45012e-07
Erc2	1.8317e-11	-0.054436	0.161	0.136	4.50103e-07
Rnf213	1.93511e-11	-0.183601	0.256	0.261	4.75515e-07
Rpl6	1.94571e-11	0.0899637	0.1	0.064	4.78119e-07
Rab11fip2	2.11707e-11	-0.0476207	0.364	0.346	5.20227e-07
Aass	2.17727e-11	0.0410679	0.196	0.165	5.3502e-07
Zdhhc5	2.18344e-11	0.02723	0.101	0.079	5.36537e-07
Pank2	2.28972e-11	-0.121235	0.266	0.282	5.62654e-07
Dusp22	2.31691e-11	0.0800968	0.29	0.243	5.69334e-07
Arhgef10l	2.46159e-11	-0.0209502	0.584	0.549	6.04887e-07
Naa15	2.66121e-11	-0.0472828	0.283	0.271	6.5394e-07
Lmo4	2.81772e-11	0.135665	0.179	0.13	6.92399e-07
Klf15	2.88735e-11	0.0617641	0.246	0.207	7.09509e-07
Ddx3x	2.97568e-11	0.0688336	0.29	0.243	7.31213e-07
Mbd2	3.09418e-11	-0.0609985	0.335	0.327	7.60332e-07
Mccc1	3.12765e-11	0.083909	0.259	0.214	7.68558e-07
Lzts2	3.24992e-11	0.107905	0.167	0.124	7.98602e-07
Camta1	3.33076e-11	0.170787	0.611	0.559	8.18467e-07
Heg1	3.33995e-11	0.06847	0.182	0.143	8.20727e-07
Wnt7b	3.59842e-11	0.0790633	0.192	0.153	8.84241e-07
Tnfaip8	3.6203e-11	-0.172117	0.145	0.177	8.89616e-07
Zfhx4	3.75496e-11	-0.190848	0.324	0.352	9.22707e-07
Shc3	3.95745e-11	-0.128169	0.579	0.594	9.72463e-07
Csnk1e	4.07927e-11	0.098831	0.151	0.11	1.0024e-06
Oaf	4.08648e-11	0.07756	0.207	0.168	1.00417e-06
Cltc	4.1219e-11	-0.00827486	0.291	0.266	1.01287e-06
Snx10	4.46649e-11	-0.124464	0.245	0.259	1.09755e-06
Zfp521	4.57096e-11	-0.131067	0.673	0.674	1.12322e-06
Gramd4	4.78312e-11	0.0676926	0.286	0.239	1.17536e-06
Cpt1a	4.81581e-11	0.0705256	0.258	0.216	1.18339e-06
Agpat3	4.82179e-11	0.0694592	0.431	0.379	1.18486e-06
Peli2	4.93698e-11	-0.122053	0.582	0.599	1.21316e-06
Prkaa2	5.09545e-11	0.109608	0.27	0.219	1.2521e-06
Tsc22d2	5.14427e-11	-0.124027	0.281	0.294	1.2641e-06
Abhd17b	5.17456e-11	0.100108	0.338	0.283	1.27154e-06
Dab1	5.33501e-11	0.0846	0.932	0.897	1.31097e-06
Arhgef19	6.1927e-11	0.0228065	0.308	0.275	1.52173e-06
Sfmbt1	6.55967e-11	-0.126147	0.28	0.293	1.61191e-06
Cadm4	6.64707e-11	0.0594734	0.255	0.214	1.63338e-06
Zadh2	6.75627e-11	0.036866	0.147	0.12	1.66022e-06
Mro	6.75699e-11	0.0994778	0.34	0.286	1.66039e-06
Rest	6.76754e-11	0.0394792	0.109	0.084	1.66299e-06
Crlf3	6.77423e-11	0.0449515	0.546	0.494	1.66463e-06
Gm5784	6.79056e-11	-0.123988	0.083	0.109	1.66864e-06
Grm5	6.82849e-11	-0.298368	0.518	0.542	1.67797e-06
Dopey2	6.91815e-11	-0.0481105	0.436	0.418	1.7e-06
Mapk8ip3	7.0437e-11	0.0927411	0.326	0.272	1.73085e-06
Malsu1	7.15258e-11	-0.0431154	0.134	0.128	1.7576e-06
Thrb	7.15664e-11	0.149621	0.825	0.785	1.7586e-06
Rassf2	7.213e-11	0.0431031	0.213	0.179	1.77245e-06
Sfi1	7.26919e-11	-0.129682	0.258	0.279	1.78626e-06
4930578G10Rik	7.34113e-11	0.183274	0.422	0.359	1.80394e-06
Zbtb7c	7.38331e-11	-0.0388382	0.319	0.299	1.8143e-06
Gcn1l1	7.38497e-11	0.0671242	0.205	0.165	1.81471e-06
Tmem234	8.06982e-11	0.0449986	0.257	0.218	1.983e-06
Usp4	8.30002e-11	0.0121965	0.244	0.216	2.03956e-06
Foxo1	8.56427e-11	-0.152254	0.506	0.539	2.1045e-06
Lsg1	8.69618e-11	0.046999	0.136	0.106	2.13691e-06
Ints8	9.45782e-11	-0.0410232	0.238	0.226	2.32407e-06
Manbal	9.58804e-11	0.0457138	0.159	0.128	2.35607e-06
Bckdha	1.00102e-10	0.0585857	0.186	0.151	2.45981e-06
Isoc2a	1.0184e-10	0.0701133	0.104	0.075	2.50252e-06
Ctnna3	1.04303e-10	-0.41773	0.134	0.166	2.56304e-06
Oxa1l	1.04988e-10	0.00723363	0.129	0.11	2.57987e-06
Rnf20	1.05631e-10	-0.0800364	0.238	0.242	2.59568e-06
2023-03-02	1.09668e-10	0.0801052	0.373	0.319	2.69488e-06
Trim30a	1.10289e-10	-0.211673	0.087	0.112	2.71014e-06
Snw1	1.16351e-10	0.0935701	0.143	0.105	2.8591e-06
Rims2	1.19302e-10	-0.172401	0.52	0.551	2.93161e-06
Taok1	1.23193e-10	-0.0898764	0.477	0.475	3.02722e-06
Mettl7a1	1.2452e-10	0.0383808	0.198	0.167	3.05984e-06
Efna5	1.28364e-10	-0.160183	0.109	0.098	3.15429e-06
Nfic	1.28827e-10	0.0834099	0.21	0.168	3.16567e-06
Gm9925	1.4158e-10	-0.0290123	0.193	0.179	3.47904e-06
Wdr47	1.4422e-10	0.0261584	0.198	0.169	3.54391e-06
Gramd1c	1.44416e-10	-0.165961	0.127	0.156	3.54874e-06
Kcnb2	1.46833e-10	0.0542119	0.131	0.091	3.60814e-06
Kmt5b	1.47817e-10	-0.0485598	0.403	0.386	3.6323e-06
Trio	1.48888e-10	-0.142952	0.581	0.595	3.65863e-06
Ppargc1a	1.50048e-10	-0.0566601	0.548	0.526	3.68713e-06
Rcan2	1.57406e-10	0.147394	0.466	0.402	3.86795e-06
Sdhb	1.60769e-10	0.0894434	0.184	0.144	3.95057e-06
Mpp6	1.62794e-10	-0.188955	0.485	0.523	4.00034e-06
Prkg1	1.78361e-10	-0.227351	0.156	0.204	4.38287e-06
Clip2	1.82733e-10	-0.0476417	0.242	0.23	4.49031e-06
Tiparp	1.90913e-10	0.0614561	0.32	0.275	4.6913e-06
Dnm2	1.92872e-10	0.0413966	0.463	0.415	4.73945e-06
Ssfa2	1.99069e-10	-0.0689105	0.309	0.304	4.89172e-06
Fat1	2.05992e-10	-0.0772973	0.201	0.203	5.06185e-06
Kirrel	2.14402e-10	0.107073	0.105	0.072	5.26851e-06
Pou3f2	2.23032e-10	0.0889905	0.214	0.171	5.48056e-06
Eef2k	2.42594e-10	0.105645	0.274	0.224	5.96127e-06
Sox9	2.46549e-10	0.0570825	0.289	0.246	6.05845e-06
Fstl1	2.48773e-10	-0.138508	0.358	0.372	6.1131e-06
Calm2	2.56322e-10	0.126493	0.176	0.135	6.2986e-06
Tecpr2	2.56489e-10	-0.0222102	0.316	0.295	6.30272e-06
Vps36	2.62098e-10	-0.00457521	0.122	0.106	6.44053e-06
Rarg	2.6258e-10	0.0833736	0.195	0.155	6.45237e-06
Rnf130	2.67786e-10	-0.0113591	0.378	0.349	6.58031e-06
Tom1	2.68445e-10	0.0153611	0.376	0.341	6.59651e-06
Ppp1r2	2.69663e-10	0.0816165	0.165	0.127	6.62642e-06
H3f3a	2.71605e-10	0.117304	0.223	0.174	6.67416e-06
Dner	2.71872e-10	-0.209796	0.265	0.298	6.68072e-06
Fads2	2.79061e-10	-0.0516725	0.485	0.47	6.85737e-06
E130102H24Rik	2.81849e-10	-0.0116876	0.197	0.181	6.92586e-06
Fzd2	2.87337e-10	0.130785	0.118	0.081	7.06072e-06
Zfp207	2.8773e-10	-0.0999907	0.273	0.289	7.0704e-06
Mob4	3.05647e-10	0.00161283	0.212	0.189	7.51066e-06
Eif4ebp2	3.06011e-10	0.0783733	0.143	0.108	7.51961e-06
Ttyh2	3.14875e-10	0.0332092	0.265	0.23	7.73742e-06
Fam162a	3.15518e-10	0.0891193	0.197	0.156	7.75321e-06
Yap1	3.23696e-10	-0.0383816	0.362	0.345	7.95418e-06
Zswim8	3.51546e-10	0.00207704	0.286	0.26	8.63853e-06
Gphn	3.54542e-10	0.0906425	0.975	0.963	8.71215e-06
Trpm3	3.54614e-10	0.184505	0.851	0.842	8.71394e-06
Foxo3	3.58687e-10	-0.13993	0.367	0.394	8.814e-06
Tspan12	3.67444e-10	-0.0111991	0.273	0.247	9.02919e-06
Ctnna1	3.72808e-10	-0.109751	0.383	0.391	9.16101e-06
Szrd1	3.73882e-10	0.00127276	0.232	0.208	9.18741e-06
Ttc23	3.74255e-10	0.0299278	0.375	0.336	9.19658e-06
Trappc13	3.83996e-10	-0.0827104	0.097	0.104	9.43592e-06
Gldc	3.96708e-10	-0.0584644	0.692	0.671	9.74831e-06
Fndc3b	4.139e-10	-0.103768	0.514	0.517	1.01708e-05
Slc25a4	4.37185e-10	0.0774216	0.149	0.112	1.07429e-05
Tor1aip1	4.38303e-10	0.0566969	0.462	0.411	1.07704e-05
Dnajc7	4.43462e-10	0.0680688	0.406	0.354	1.08972e-05
Rab10	4.43926e-10	-0.103227	0.566	0.566	1.09086e-05
Nadk2	4.50616e-10	-0.0850429	0.299	0.303	1.1073e-05
Fam234b	4.52833e-10	0.0440504	0.221	0.187	1.11275e-05
Coq5	4.53245e-10	0.106657	0.128	0.09	1.11376e-05
Tox4	4.5715e-10	0.0345862	0.139	0.112	1.12335e-05
Ankrd40	4.67979e-10	0.10371	0.189	0.145	1.14997e-05
Acsbg1	4.72078e-10	0.107713	0.736	0.678	1.16004e-05
Xrcc4	4.73011e-10	-0.136948	0.449	0.464	1.16233e-05
Ubqln1	4.82083e-10	0.0209906	0.145	0.121	1.18462e-05
Mgat4b	4.98781e-10	0.0722351	0.128	0.095	1.22565e-05
Tusc3	5.09703e-10	-0.143241	0.234	0.262	1.25249e-05
Suz12	5.14246e-10	-0.0932915	0.316	0.324	1.26366e-05
Ccdc114	5.15253e-10	-0.0107513	0.111	0.098	1.26613e-05
9330159F19Rik	5.21891e-10	-0.0507421	0.329	0.317	1.28244e-05
Smarcc2	5.25347e-10	0.0678171	0.484	0.431	1.29093e-05
Itsn1	5.30671e-10	0.131919	0.765	0.714	1.30402e-05
Phf21b	5.3104e-10	0.0014488	0.22	0.199	1.30493e-05
Nudt3	5.37767e-10	0.0124051	0.33	0.299	1.32146e-05
Pbx1	5.47602e-10	0.101331	0.988	0.984	1.34562e-05
Rnh1	5.49552e-10	-0.0189345	0.158	0.145	1.35041e-05
Exosc10	5.53621e-10	0.0890146	0.175	0.136	1.36041e-05
Kansl1l	5.55675e-10	-0.146086	0.481	0.519	1.36546e-05
Rgs12	5.58045e-10	0.0503775	0.324	0.285	1.37128e-05
Nub1	5.82163e-10	0.0585106	0.2	0.164	1.43055e-05
Dock7	5.99623e-10	-0.153852	0.491	0.526	1.47345e-05
Hopx	6.04618e-10	-0.0484692	0.175	0.161	1.48573e-05
Vdac2	6.26693e-10	0.0445401	0.195	0.164	1.53997e-05
Nek7	6.43441e-10	-0.0804352	0.377	0.376	1.58113e-05
Ppil4	6.65181e-10	0.0352441	0.173	0.144	1.63455e-05
Igsf8	6.87824e-10	-0.0915506	0.306	0.305	1.69019e-05
Cnnm3	6.89066e-10	0.0839186	0.17	0.132	1.69324e-05
Myh14	7.00708e-10	0.0575036	0.352	0.309	1.72185e-05
Hivep3	7.01082e-10	0.113092	0.945	0.931	1.72277e-05
Wdr17	7.23019e-10	-0.151982	0.804	0.828	1.77668e-05
Mdga1	7.60161e-10	0.139924	0.122	0.084	1.86794e-05
Folh1	7.74425e-10	0.010601	0.286	0.254	1.90299e-05
Ap1g1	7.82177e-10	-0.0769796	0.259	0.263	1.92204e-05
Cul4a	8.01562e-10	0.0866976	0.274	0.228	1.96968e-05
Dock3	8.68866e-10	0.135723	0.598	0.539	2.13506e-05
Cxxc5	8.7421e-10	0.0403378	0.201	0.169	2.1482e-05
Fbxl3	9.01728e-10	-0.0306076	0.224	0.212	2.21582e-05
Tab1	9.1438e-10	0.0089325	0.113	0.095	2.24691e-05
Paxbp1	9.20176e-10	0.0901528	0.418	0.362	2.26115e-05
Dnajc3	9.42278e-10	0.0167853	0.282	0.252	2.31546e-05
Hivep1	9.5211e-10	-0.00553483	0.288	0.263	2.33962e-05
Nek6	9.74318e-10	-0.012717	0.169	0.154	2.39419e-05
Fam13b	1.00758e-09	-0.0696951	0.364	0.36	2.47593e-05
Pdgfd	1.01448e-09	-0.22836	0.305	0.354	2.49289e-05
Kdm3b	1.02998e-09	0.104195	0.451	0.394	2.53096e-05
Prickle1	1.03904e-09	0.117012	0.276	0.223	2.55324e-05
Eif4enif1	1.0463e-09	0.0446791	0.179	0.147	2.57108e-05
Ccdc28b	1.06794e-09	0.0680942	0.11	0.08	2.62424e-05
Zfp771	1.09025e-09	0.0506652	0.186	0.155	2.67907e-05
Vps45	1.10609e-09	-0.120749	0.217	0.233	2.71799e-05
Ppil6	1.10822e-09	-0.0546626	0.209	0.204	2.72322e-05
Rdx	1.13905e-09	-0.034463	0.232	0.214	2.79898e-05
Gm44899	1.15116e-09	0.0120683	0.14	0.12	2.82874e-05
Mad1l1	1.15609e-09	0.039558	0.267	0.229	2.84085e-05
Rnf182	1.19048e-09	-0.0414598	0.405	0.384	2.92537e-05
Gpr107	1.20214e-09	0.0397965	0.273	0.237	2.95402e-05
Gm5089	1.27175e-09	-0.0622678	0.338	0.327	3.12506e-05
Rnf144a	1.2718e-09	-0.128766	0.387	0.409	3.12518e-05
Tmcc3	1.2899e-09	0.15822	0.661	0.605	3.16966e-05
Csnk1g3	1.30125e-09	-0.0909771	0.298	0.307	3.19756e-05
Grin3a	1.33974e-09	-0.262179	0.186	0.226	3.29215e-05
Chrdl1	1.35407e-09	0.122251	0.106	0.073	3.32735e-05
Htt	1.37755e-09	-0.0427843	0.417	0.401	3.38505e-05
Itm2c	1.39783e-09	0.10263	0.234	0.188	3.43489e-05
Zdhhc17	1.40119e-09	0.0666385	0.312	0.267	3.44314e-05
Zfp799	1.43388e-09	0.0674256	0.138	0.106	3.52347e-05
Add1	1.46385e-09	-0.0502492	0.497	0.479	3.59712e-05
Cpeb1	1.49165e-09	-0.129305	0.416	0.429	3.66542e-05
Rgcc	1.5196e-09	0.146116	0.298	0.244	3.7341e-05
Nup50	1.52907e-09	0.0880146	0.102	0.07	3.75739e-05
Rbm28	1.5461e-09	-0.123465	0.208	0.229	3.79923e-05
Cbx5	1.58812e-09	-0.0893859	0.379	0.381	3.9025e-05
Wwp2	1.59312e-09	0.0259119	0.239	0.208	3.91477e-05
Snx21	1.60554e-09	0.0466274	0.13	0.104	3.9453e-05
Sall2	1.60752e-09	0.0233899	0.191	0.165	3.95017e-05
Rasa1	1.62553e-09	-0.13522	0.325	0.355	3.99442e-05
Man1c1	1.67775e-09	-0.163872	0.163	0.181	4.12275e-05
Loxl3	1.70962e-09	0.0304107	0.131	0.108	4.20106e-05
Adra1a	1.73919e-09	-0.150549	0.332	0.354	4.27371e-05
Zfp961	1.74519e-09	0.102077	0.194	0.153	4.28846e-05
Aspg	1.75717e-09	-0.12779	0.127	0.142	4.31789e-05
Ppp1cb	1.77279e-09	0.0713883	0.317	0.27	4.35628e-05
Kctd16	1.77759e-09	0.029773	0.15	0.114	4.36807e-05
Rab5b	1.80174e-09	0.117646	0.222	0.175	4.42741e-05
Rrbp1	1.81224e-09	-0.0755365	0.357	0.353	4.45323e-05
Ube2g1	1.82283e-09	-0.0583601	0.366	0.354	4.47925e-05
Asb8	1.82901e-09	-0.0110691	0.166	0.151	4.49443e-05
Shroom3	1.85105e-09	-0.222448	0.456	0.486	4.54858e-05
Frmpd1	1.85943e-09	-0.129718	0.515	0.533	4.56918e-05
Fads1	1.88328e-09	0.0326083	0.293	0.26	4.6278e-05
Gm10600	1.89531e-09	0.121709	0.135	0.097	4.65735e-05
Cdh4	1.9035e-09	-0.212692	0.322	0.345	4.67748e-05
Hlf	1.9313e-09	0.0791639	0.4	0.349	4.74578e-05
Slc20a2	1.98602e-09	-0.0903018	0.277	0.278	4.88025e-05
Supt16	2.0331e-09	-0.0547932	0.182	0.178	4.99595e-05
Arglu1	2.11192e-09	0.119811	0.686	0.636	5.18961e-05
Meaf6	2.14165e-09	-0.0218129	0.127	0.117	5.26267e-05
Scaf1	2.20815e-09	0.0538204	0.157	0.126	5.4261e-05
Thap3	2.23837e-09	0.0799758	0.277	0.234	5.50035e-05
Ccdc50	2.27084e-09	-0.0562862	0.564	0.546	5.58013e-05
Flywch1	2.28255e-09	0.0869279	0.268	0.225	5.6089e-05
Rgs3	2.32345e-09	6.50568e-05	0.217	0.197	5.7094e-05
Mfn2	2.37291e-09	0.0613473	0.137	0.106	5.83095e-05
2023-09-07	2.39096e-09	-0.100082	0.497	0.501	5.87532e-05
Mfge8	2.39588e-09	0.167007	0.323	0.268	5.88741e-05
Emx2os	2.39714e-09	0.0340022	0.475	0.432	5.89049e-05
Smad1	2.41276e-09	0.00187371	0.295	0.266	5.92887e-05
Atf2	2.41948e-09	-0.118222	0.357	0.373	5.94539e-05
Tpcn1	2.46437e-09	0.0639007	0.359	0.313	6.0557e-05
1110019D14Rik	2.47952e-09	-0.152371	0.265	0.288	6.09292e-05
Ano10	2.53745e-09	-0.0364306	0.132	0.126	6.23528e-05
Nadk	2.55521e-09	0.0175683	0.295	0.266	6.27891e-05
Fasn	2.56065e-09	0.0118782	0.108	0.091	6.2923e-05
Sarnp	2.58264e-09	0.0248678	0.348	0.312	6.34632e-05
Hectd1	2.63634e-09	0.0257368	0.367	0.329	6.47827e-05
Ptpa	2.67021e-09	0.00820693	0.261	0.235	6.56151e-05
Sh3glb1	2.71135e-09	0.0227848	0.287	0.255	6.66261e-05
Rnls	2.77411e-09	-0.170101	0.093	0.115	6.81682e-05
Traf6	2.77722e-09	0.0819347	0.129	0.095	6.82445e-05
Golga4	2.78213e-09	-0.00202751	0.35	0.32	6.83653e-05
Parp12	2.79829e-09	-0.0459266	0.135	0.132	6.87623e-05
Zfp973	2.81894e-09	0.029584	0.334	0.3	6.92697e-05
Sgcd	2.81952e-09	-0.330389	0.303	0.344	6.9284e-05
Axl	2.83103e-09	0.0131446	0.219	0.195	6.95668e-05
Dennd2a	2.88499e-09	-0.05242	0.328	0.313	7.08928e-05
Mef2a	2.92791e-09	-0.0983826	0.4	0.404	7.19476e-05
Ngef	2.98023e-09	0.117445	0.46	0.402	7.32333e-05
Pi4k2a	3.10432e-09	0.0467508	0.14	0.112	7.62826e-05
Apobec3	3.1253e-09	-0.052577	0.155	0.152	7.6798e-05
Gm5577	3.15058e-09	-0.127397	0.101	0.124	7.74193e-05
Rhobtb2	3.19896e-09	0.0966855	0.207	0.165	7.8608e-05
Gabbr1	3.2096e-09	0.0734462	0.606	0.55	7.88696e-05
Larp1b	3.23037e-09	0.111613	0.216	0.173	7.93798e-05
Clasrp	3.29835e-09	0.0576125	0.154	0.122	8.10502e-05
Aco2	3.2988e-09	0.0668564	0.505	0.453	8.10614e-05
Nhsl1	3.36713e-09	-0.145477	0.811	0.822	8.27405e-05
Osbpl9	3.37537e-09	-0.103151	0.669	0.672	8.2943e-05
Gfra1	3.41532e-09	-0.110743	0.302	0.282	8.39247e-05
Camsap2	3.4498e-09	-0.0685344	0.343	0.338	8.4772e-05
Prom1	3.4601e-09	0.161329	0.104	0.07	8.5025e-05
Snta1	3.46471e-09	-0.031551	0.475	0.455	8.51384e-05
Ivd	3.48148e-09	0.117168	0.56	0.5	8.55503e-05
Mtdh	3.49854e-09	0.025021	0.523	0.479	8.59696e-05
Nucks1	3.51526e-09	0.0573919	0.178	0.146	8.63805e-05
Plod1	3.61017e-09	-0.00655984	0.115	0.103	8.87128e-05
Uhrf2	3.64067e-09	-0.077145	0.274	0.275	8.94622e-05
Tsc22d4	3.66165e-09	0.0928205	0.404	0.352	8.99778e-05
Wasl	3.79343e-09	-0.0844162	0.27	0.279	9.3216e-05
Btaf1	3.90257e-09	0.105311	0.375	0.321	9.58978e-05
Iffo1	3.91227e-09	0.0684013	0.22	0.181	9.61362e-05
2310022B05Rik	4.031e-09	0.0691974	0.274	0.233	9.90537e-05
Dzip1l	4.10508e-09	0.0809069	0.276	0.233	0.000100874
Sp1	4.16489e-09	0.0842519	0.128	0.093	0.000102344
Lrrc8d	4.18952e-09	-0.109167	0.151	0.159	0.000102949
Lasp1	4.20921e-09	0.0098382	0.147	0.127	0.000103433
Parg	4.27333e-09	-0.0742689	0.267	0.27	0.000105008
Hecw2	4.28804e-09	0.127223	0.125	0.089	0.00010537
Ppp1r21	4.32563e-09	-0.136732	0.256	0.286	0.000106294
Optn	4.33375e-09	-0.0206983	0.139	0.127	0.000106493
Bhlhe40	4.36484e-09	0.0606644	0.19	0.156	0.000107257
Gm33680	4.6414e-09	-0.140922	0.139	0.161	0.000114053
Trappc6b	4.6523e-09	-0.00870031	0.165	0.149	0.000114321
Zfand6	4.65684e-09	-0.0738184	0.385	0.383	0.000114432
Zc3h4	4.67902e-09	-0.0584208	0.135	0.134	0.000114978
Gm973	4.73539e-09	0.0870056	0.798	0.748	0.000116363
Cd99l2	4.8109e-09	-0.00748382	0.168	0.153	0.000118218
Rnpc3	4.81923e-09	0.0376133	0.233	0.202	0.000118423
Adipor2	4.87534e-09	0.136141	0.211	0.165	0.000119802
Pitpnm2	4.98163e-09	0.0690113	0.453	0.401	0.000122414
Mid1	5.02995e-09	-0.143089	0.549	0.564	0.000123601
Tril	5.04089e-09	0.0692167	0.217	0.181	0.00012387
Sox2	5.28187e-09	0.0942755	0.185	0.146	0.000129791
Adgrl3	5.3337e-09	-0.119431	0.959	0.953	0.000131065
Rab21	5.57349e-09	-0.00506209	0.216	0.195	0.000136957
Bmpr1b	5.63472e-09	-0.129546	0.84	0.848	0.000138462
Hadhb	5.65689e-09	0.0488749	0.158	0.13	0.000139007
Vezf1	5.79962e-09	0.0299847	0.188	0.161	0.000142514
Rbm4b	5.89849e-09	-0.0106369	0.166	0.148	0.000144944
Ift122	5.97558e-09	0.0069446	0.174	0.154	0.000146838
Babam2	5.98499e-09	-0.0651234	0.485	0.475	0.000147069
Ppp1r9b	6.1313e-09	0.05842	0.297	0.258	0.000150664
Tmem51	6.14113e-09	-0.0927802	0.192	0.201	0.000150906
Rubcn	6.18256e-09	0.00715514	0.195	0.173	0.000151924
Ubc	6.20335e-09	0.112357	0.131	0.095	0.000152435
Sesn1	6.31071e-09	-0.0102478	0.425	0.397	0.000155073
Ano6	6.4113e-09	-0.144261	0.278	0.301	0.000157545
Rab11b	6.42985e-09	0.0642496	0.174	0.14	0.000158001
Capn2	6.54394e-09	0.0244296	0.393	0.356	0.000160804
Ampd3	6.54937e-09	-0.103061	0.193	0.207	0.000160938
4833420G17Rik	6.57959e-09	-0.077133	0.165	0.17	0.00016168
Nnat	6.62115e-09	-0.18596	0.284	0.316	0.000162702
Ssb	6.70835e-09	-0.00122294	0.179	0.161	0.000164844
Tmtc2	6.72239e-09	-0.142974	0.722	0.75	0.000165189
Gsr	6.75345e-09	-0.083117	0.221	0.221	0.000165953
Eif4b	6.82621e-09	0.0259262	0.117	0.095	0.00016774
Pdk2	6.85345e-09	0.0956296	0.151	0.115	0.00016841
Ttll3	6.88406e-09	-0.132498	0.123	0.14	0.000169162
Ino80d	6.93505e-09	-0.0507413	0.348	0.337	0.000170415
Taf1b	7.00707e-09	-0.0572108	0.24	0.237	0.000172185
Timm23	7.17211e-09	0.0286562	0.183	0.158	0.00017624
Smad4	7.20038e-09	0.00131646	0.283	0.261	0.000176935
Cic	7.22973e-09	0.0268106	0.105	0.083	0.000177656
Ptpn21	7.2485e-09	0.0104835	0.107	0.09	0.000178117
Ammecr1l	7.30246e-09	-0.0201606	0.271	0.255	0.000179443
Usp35	7.3034e-09	-0.142992	0.099	0.121	0.000179466
Plpp4	7.37357e-09	-0.163797	0.084	0.113	0.000181191
Mnat1	7.65107e-09	-0.0648207	0.273	0.267	0.00018801
Cbx3	7.72541e-09	0.0757267	0.139	0.106	0.000189837
Top1	7.78169e-09	-0.0936012	0.425	0.429	0.000191219
Dhdds	8.06933e-09	-0.0202284	0.24	0.222	0.000198288
Acss3	8.15821e-09	-0.0525029	0.274	0.26	0.000200472
Shroom2	8.18798e-09	-0.0210497	0.42	0.397	0.000201203
Cep250	8.31443e-09	-0.0713182	0.173	0.178	0.000204311
Rufy1	8.31744e-09	0.0750968	0.272	0.229	0.000204385
Trim8	8.4875e-09	0.0749424	0.133	0.103	0.000208563
Aff4	8.5513e-09	-0.0379336	0.442	0.426	0.000210131
Parvb	8.56598e-09	-0.0746341	0.094	0.1	0.000210492
Dbp	8.76831e-09	0.0102674	0.19	0.169	0.000215464
Slc38a3	8.79944e-09	0.0122788	0.309	0.282	0.000216229
Tmbim6	8.82016e-09	0.102966	0.173	0.133	0.000216738
Kpna4	9.05177e-09	-0.0311395	0.375	0.356	0.000222429
Dhx32	9.13178e-09	-0.0082321	0.225	0.207	0.000224395
Celsr1	9.13286e-09	0.0353002	0.211	0.183	0.000224422
Nrip1	9.15307e-09	0.017867	0.279	0.25	0.000224919
Tmem245	9.22817e-09	-0.10876	0.395	0.408	0.000226764
Flii	9.23033e-09	0.0605343	0.147	0.117	0.000226817
Purb	9.25901e-09	0.0812791	0.146	0.112	0.000227522
Slc39a14	9.43229e-09	-0.158028	0.311	0.33	0.00023178
Agbl4	9.49417e-09	-0.190004	0.357	0.362	0.0002333
Apba2	9.50185e-09	0.0733419	0.672	0.618	0.000233489
Mapre3	9.56244e-09	-0.0416835	0.267	0.256	0.000234978
Timp4	9.66738e-09	0.0623175	0.172	0.14	0.000237557
Pag1	9.68694e-09	-0.0448585	0.483	0.465	0.000238037
Nebl	9.76948e-09	0.096547	0.945	0.926	0.000240065
Rab31	1.00971e-08	0.00457513	0.6	0.561	0.000248117
Usp47	1.05786e-08	-0.0346739	0.441	0.423	0.000259947
Ldlrad3	1.05935e-08	-0.105963	0.374	0.383	0.000260315
Foxn2	1.06324e-08	0.0840212	0.283	0.239	0.00026127
Fam135a	1.06738e-08	-0.0579928	0.45	0.439	0.000262287
Gm44511	1.07079e-08	-0.0633805	0.241	0.243	0.000263124
Ntm	1.08239e-08	-0.0454088	0.999	0.993	0.000265975
Slc41a1	1.08494e-08	0.0354282	0.266	0.235	0.000266603
Glul	1.09623e-08	-0.077395	0.726	0.715	0.000269377
Hsd11b1	1.11284e-08	0.153065	0.173	0.132	0.000273459
Elmod3	1.12314e-08	0.0152803	0.228	0.203	0.00027599
Gabra2	1.12661e-08	-0.165757	0.697	0.706	0.000276842
Dcun1d5	1.1322e-08	-0.0475125	0.179	0.176	0.000278216
Mgat1	1.15332e-08	0.0413803	0.101	0.078	0.000283406
Prdm2	1.16205e-08	0.01701	0.272	0.244	0.000285551
Ube2j2	1.17906e-08	0.00950744	0.156	0.136	0.000289731
Prdx1	1.18581e-08	0.0818303	0.261	0.219	0.00029139
Prkaca	1.19225e-08	0.0432523	0.134	0.108	0.000292971
Arhgef4	1.21109e-08	0.11318	0.852	0.814	0.0002976
Grk3	1.21334e-08	0.120562	0.781	0.733	0.000298153
Fgfr3	1.22195e-08	0.109171	0.642	0.585	0.00030027
Zmym5	1.22385e-08	0.0105294	0.294	0.267	0.000300738
Aldoc	1.22518e-08	0.0232834	0.393	0.356	0.000301064
Pacrg	1.24165e-08	-0.110418	0.694	0.691	0.000305111
Bcl9	1.25228e-08	-0.0319538	0.358	0.341	0.000307724
Dyrk1a	1.2627e-08	-0.118756	0.538	0.556	0.000310283
Ttll4	1.27482e-08	0.034081	0.135	0.111	0.000313261
Ep300	1.27791e-08	-0.0118783	0.315	0.293	0.000314022
Ttll8	1.30591e-08	-0.0786998	0.379	0.38	0.000320901
Coq10b	1.3196e-08	0.0414536	0.119	0.095	0.000324264
Wnt7a	1.32187e-08	0.08852	0.147	0.113	0.000324824
Vezt	1.33799e-08	-0.0191241	0.302	0.284	0.000328783
Cebpg	1.36039e-08	0.0979941	0.125	0.091	0.000334288
Dok7	1.36141e-08	0.0677694	0.115	0.087	0.000334538
Sf3b6	1.36176e-08	0.0459569	0.132	0.104	0.000334625
Atat1	1.36699e-08	-0.0455172	0.166	0.163	0.000335911
Mink1	1.37046e-08	0.0477666	0.389	0.347	0.000336762
Slmap	1.39037e-08	-0.0713297	0.426	0.421	0.000341656
Zcchc6	1.40157e-08	0.000697837	0.19	0.172	0.000344409
Uri1	1.40358e-08	0.0188655	0.26	0.231	0.000344901
Atf7ip	1.41071e-08	-0.01531	0.439	0.415	0.000346654
Il6st	1.43253e-08	0.00100583	0.184	0.167	0.000352015
Pdlim4	1.44456e-08	-0.00674546	0.222	0.204	0.000354971
Acat1	1.46051e-08	0.115562	0.354	0.302	0.000358891
Kcnip3	1.46452e-08	-0.159521	0.5	0.527	0.000359877
2610507B11Rik	1.48156e-08	-0.012406	0.342	0.318	0.000364063
Acsf2	1.50864e-08	0.0459918	0.168	0.142	0.000370719
Dync1h1	1.51236e-08	0.0786042	0.38	0.331	0.000371633
Bcr	1.52031e-08	-0.0180163	0.329	0.309	0.000373585
Xpnpep1	1.54877e-08	0.105247	0.213	0.17	0.00038058
Usp36	1.54932e-08	0.0873302	0.19	0.151	0.000380714
Fam124a	1.56365e-08	0.028555	0.19	0.164	0.000384235
Usp37	1.56898e-08	-0.120181	0.243	0.266	0.000385545
Ift80	1.5717e-08	-0.0522183	0.154	0.152	0.000386213
Fam19a1	1.58925e-08	0.123906	0.188	0.146	0.000390527
Zfand5	1.6038e-08	0.0503544	0.214	0.182	0.000394103
Abcd3	1.60766e-08	-0.0734907	0.324	0.324	0.000395051
Abtb2	1.63719e-08	-0.125047	0.446	0.458	0.000402306
Lamp2	1.65734e-08	-0.105094	0.418	0.433	0.000407259
Mgll	1.67221e-08	-0.138399	0.775	0.773	0.000410912
Scd2	1.67797e-08	0.113114	0.536	0.479	0.000412329
Rassf8	1.68209e-08	-0.0104358	0.257	0.237	0.000413341
Laptm4a	1.70553e-08	0.0802174	0.224	0.184	0.0004191
Aldh9a1	1.72379e-08	0.0254546	0.119	0.1	0.000423588
Gjb6	1.72481e-08	0.0446789	0.338	0.301	0.000423837
Ttc8	1.73474e-08	-0.129505	0.269	0.292	0.000426277
Ints2	1.73902e-08	-0.0419177	0.129	0.124	0.000427329
Rad23b	1.75112e-08	-0.0271075	0.209	0.198	0.000430304
Nol4	1.79086e-08	0.101331	0.77	0.72	0.000440068
Gpatch2	1.81664e-08	-0.0196124	0.423	0.398	0.000446403
Plekho1	1.83162e-08	0.0490782	0.118	0.092	0.000450083
Mapk6	1.85176e-08	0.106142	0.201	0.16	0.000455033
Cnot6	1.86194e-08	-0.0593606	0.178	0.178	0.000457534
Neto1	1.86463e-08	-0.0898242	0.076	0.109	0.000458196
Med25	1.88072e-08	-0.0225511	0.19	0.178	0.000462148
Tlk1	1.88227e-08	-0.0345587	0.334	0.318	0.000462529
Scg3	1.88353e-08	0.0787997	0.625	0.572	0.000462841
Ccdc191	1.91001e-08	-0.060488	0.263	0.255	0.000469348
Cadm2	1.91264e-08	0.0325744	0.999	0.995	0.000469994
Rnf38	1.91816e-08	-0.108182	0.362	0.371	0.000471349
Pkn2	1.95067e-08	-0.0675852	0.355	0.35	0.000479339
Lzic	1.9604e-08	0.0701122	0.149	0.119	0.00048173
Sacm1l	1.96291e-08	0.0127278	0.272	0.245	0.000482347
Gas6	1.97914e-08	0.0702361	0.192	0.158	0.000486335
Tnfrsf19	1.98466e-08	0.146739	0.521	0.464	0.000487691
Exoc4	1.99022e-08	-0.121877	0.804	0.818	0.000489056
Ube3c	1.99366e-08	-0.0613147	0.524	0.51	0.000489902
Smurf2	2.04147e-08	-0.0923508	0.396	0.403	0.00050165
Cs	2.06023e-08	0.0975304	0.417	0.364	0.00050626
Prr12	2.06906e-08	0.0589581	0.136	0.108	0.000508431
Samd8	2.12556e-08	-0.0078608	0.107	0.095	0.000522315
Rnf157	2.15082e-08	0.124235	0.279	0.23	0.000528521
Pde8b	2.17152e-08	0.160068	0.822	0.788	0.000533608
Wfs1	2.18366e-08	0.0469613	0.145	0.118	0.000536591
U2af2	2.19959e-08	-0.0335247	0.126	0.121	0.000540505
Mthfd1	2.21241e-08	-0.0322979	0.156	0.149	0.000543656
Shisa4	2.2216e-08	0.114187	0.328	0.277	0.000545915
Acox1	2.22217e-08	0.082184	0.366	0.318	0.000546054
Unk	2.22791e-08	0.0491771	0.22	0.187	0.000547465
1810013L24Rik	2.2325e-08	0.0522036	0.335	0.295	0.000548593
Atp5a1	2.239e-08	0.0814653	0.237	0.195	0.000550189
Esrra	2.24066e-08	0.102159	0.185	0.145	0.000550598
Fam196a	2.25715e-08	-0.0432105	0.102	0.1	0.000554649
Adk	2.25725e-08	0.0136028	0.935	0.904	0.000554674
Map3k14	2.26491e-08	-0.0786174	0.294	0.29	0.000556558
Ddx42	2.2742e-08	0.0212431	0.24	0.213	0.000558838
Etf1	2.28327e-08	0.00658283	0.168	0.15	0.000561068
Atxn7l3b	2.35363e-08	0.0875245	0.127	0.094	0.000578357
Rab12	2.35617e-08	-0.000960494	0.24	0.218	0.000578982
Dlc1	2.39633e-08	-0.142108	0.366	0.381	0.000588849
Uvssa	2.42269e-08	0.0536451	0.15	0.122	0.000595327
Zfp24	2.43428e-08	0.000300374	0.105	0.091	0.000598177
Wdr91	2.46488e-08	0.0207178	0.124	0.105	0.000605695
Cep85l	2.47704e-08	-0.083798	0.748	0.742	0.000608684
Cntn4	2.49218e-08	0.0880726	0.252	0.204	0.000612405
H2afv	2.495e-08	0.0139831	0.111	0.093	0.000613096
Sema4d	2.49549e-08	0.0585113	0.395	0.351	0.000613216
Arl3	2.5332e-08	0.110011	0.31	0.261	0.000622483
A330033J07Rik	2.54742e-08	0.144239	0.1	0.069	0.000625977
Slc25a23	2.54764e-08	0.0379163	0.333	0.297	0.000626032
Hip1r	2.57358e-08	0.00330934	0.252	0.232	0.000632405
Tubb2b	2.58746e-08	0.057112	0.114	0.088	0.000635817
Hdac4	2.60234e-08	0.137082	0.53	0.474	0.000639472
Mtx1	2.63493e-08	0.0269047	0.102	0.083	0.000647482
Sec62	2.65621e-08	0.0338874	0.221	0.192	0.00065271
Neto2	2.65834e-08	-0.168263	0.106	0.125	0.000653235
Atg7	2.72851e-08	-0.0376384	0.233	0.222	0.000670477
Stat3	2.76393e-08	-0.157313	0.435	0.472	0.00067918
D1Ertd622e	2.80544e-08	0.0871746	0.188	0.15	0.000689381
Adgrb1	2.81664e-08	0.115011	0.3	0.25	0.000692134
Syngr1	2.82502e-08	0.100522	0.1	0.068	0.000694191
Efs	2.84581e-08	-0.0100166	0.12	0.109	0.000699301
Ppp1r16b	2.84825e-08	0.136758	0.159	0.122	0.000699901
Sdc4	2.85077e-08	-0.0950056	0.359	0.367	0.00070052
Fnbp4	2.86091e-08	-0.0139303	0.316	0.294	0.00070301
Exoc3	2.8611e-08	-0.0375683	0.194	0.185	0.000703058
Dbi	2.8742e-08	-0.0684718	0.133	0.137	0.000706278
Cyp4f15	2.90993e-08	-0.0212787	0.257	0.242	0.000715056
Cnot2	2.92062e-08	-0.119356	0.348	0.37	0.000717685
Hdhd5	2.94943e-08	0.0241994	0.322	0.292	0.000724763
Fibp	2.95234e-08	0.0481803	0.113	0.088	0.000725479
Stard13	2.96851e-08	0.0648309	0.141	0.112	0.000729452
Gtf3c1	2.98913e-08	0.0323217	0.203	0.176	0.000734518
Rhoj	3.01924e-08	-0.134895	0.123	0.132	0.000741918
Dnm3	3.0401e-08	-0.16813	0.395	0.423	0.000747043
Zkscan1	3.05377e-08	-0.0111296	0.132	0.119	0.000750404
Tmem144	3.06002e-08	0.0803618	0.118	0.088	0.000751939
Poldip3	3.06829e-08	0.0991629	0.13	0.095	0.00075397
Lonp2	3.07336e-08	0.0557542	0.521	0.473	0.000755216
Fbxo28	3.09819e-08	0.0585709	0.175	0.142	0.000761319
Hmgb1	3.1863e-08	0.0555575	0.162	0.132	0.00078297
Fam107a	3.22289e-08	-0.117404	0.416	0.434	0.000791961
Cbs	3.24854e-08	0.0953653	0.423	0.372	0.000798263
Dnajb6	3.24878e-08	0.0281136	0.284	0.252	0.000798323
Klhl20	3.25808e-08	0.00299159	0.123	0.109	0.000800608
Map3k5	3.2655e-08	0.069271	0.225	0.183	0.000802431
Pank1	3.28706e-08	0.132789	0.251	0.204	0.000807729
Arhgef10	3.28981e-08	0.129541	0.22	0.175	0.000808406
Spen	3.30482e-08	0.0668252	0.395	0.35	0.000812093
Tubb2a	3.35237e-08	0.0345448	0.122	0.099	0.000823778
2023-03-05	3.3781e-08	0.0212703	0.114	0.095	0.000830102
Ntrk3	3.38806e-08	-0.225227	0.181	0.219	0.000832549
Ptpn12	3.3928e-08	-0.106866	0.52	0.526	0.000833712
Nrg3	3.39907e-08	0.159768	0.394	0.351	0.000835255
Nr2f1	3.4024e-08	0.0476935	0.33	0.292	0.000836071
Dhtkd1	3.41267e-08	0.0200136	0.258	0.231	0.000838594
Smarca5	3.42051e-08	0.00342606	0.2	0.178	0.000840522
Phrf1	3.4255e-08	0.0436831	0.224	0.193	0.000841747
Rprd2	3.43764e-08	0.00570033	0.356	0.327	0.000844732
Ep400	3.43975e-08	0.0244016	0.37	0.338	0.00084525
Ccdc57	3.454e-08	-0.019328	0.207	0.191	0.000848751
Nlgn3	3.45513e-08	0.0449904	0.209	0.179	0.00084903
Aldh2	3.47989e-08	0.0496645	0.214	0.183	0.000855114
4932443I19Rik	3.5422e-08	-0.0452012	0.121	0.118	0.000870425
Pax6	3.54984e-08	0.0571093	0.307	0.268	0.000872301
Fbxl7	3.5915e-08	-0.197529	0.104	0.137	0.000882539
Nim1k	3.66026e-08	-0.0319295	0.584	0.558	0.000899436
Dcaf17	3.68364e-08	0.0377495	0.201	0.172	0.000905181
Tsen2	3.70711e-08	0.0388533	0.172	0.145	0.000910948
Prr14	3.71331e-08	0.029966	0.219	0.192	0.000912472
St7l	3.71742e-08	-0.0764128	0.259	0.264	0.000913482
Rin2	3.76799e-08	0.0571123	0.359	0.318	0.000925907
Reep5	3.80009e-08	0.0501616	0.213	0.181	0.000933795
Plbd2	3.80256e-08	0.0721219	0.137	0.107	0.000934403
Tspan7	3.90708e-08	-0.0918501	0.935	0.923	0.000960088
Ube4b	3.91514e-08	0.0521454	0.465	0.422	0.000962066
Rab1a	3.98906e-08	0.0688455	0.183	0.149	0.000980232
Spindoc	3.99172e-08	-0.0563019	0.205	0.205	0.000980885
Slc9a3r1	3.99714e-08	0.0427528	0.214	0.186	0.000982217
Wac	4.03556e-08	-0.0612601	0.465	0.457	0.000991657
Ppp2r3a	4.11759e-08	0.084283	0.493	0.441	0.00101182
Zxdc	4.14738e-08	0.0203325	0.124	0.105	0.00101914
Elmsan1	4.15693e-08	-0.0133519	0.202	0.185	0.00102148
Parp11	4.2103e-08	-0.0498653	0.143	0.14	0.0010346
Trib2	4.26536e-08	0.0954555	0.117	0.084	0.00104813
Prpf18	4.31173e-08	-0.0679179	0.133	0.139	0.00105952
Mxi1	4.31902e-08	-0.0772258	0.482	0.472	0.00106131
Fam120b	4.4022e-08	0.0268614	0.269	0.239	0.00108175
Usp16	4.40462e-08	-0.0351874	0.186	0.179	0.00108235
Wipf2	4.41175e-08	-0.00124229	0.246	0.224	0.0010841
Nr1d1	4.42322e-08	0.107383	0.165	0.126	0.00108692
Rnf180	4.42597e-08	0.0295048	0.418	0.379	0.00108759
Gm37679	4.47842e-08	-0.0921906	0.348	0.345	0.00110048
Mdga2	4.52055e-08	0.0422995	0.987	0.974	0.00111083
Med15	4.52647e-08	0.0279518	0.313	0.28	0.00111229
Rnf14	4.58393e-08	0.0657629	0.219	0.183	0.00112641
Lcor	4.63291e-08	-0.114873	0.446	0.463	0.00113845
Tbce	4.64487e-08	-0.00938942	0.316	0.294	0.00114138
Rnf24	4.64495e-08	-0.101025	0.28	0.295	0.0011414
Atl2	4.65257e-08	0.0143084	0.431	0.399	0.00114328
Phkb	4.66219e-08	-0.115954	0.716	0.733	0.00114564
Zfp91	4.6982e-08	-0.0201164	0.262	0.247	0.00115449
Gm47283	4.744e-08	0.038589	0.188	0.157	0.00116574
Rora	4.77279e-08	0.0827435	0.998	0.996	0.00117282
Dusp11	4.78787e-08	-0.0690737	0.199	0.202	0.00117652
Clk2	4.7946e-08	0.0788151	0.152	0.119	0.00117818
Adcy2	4.80613e-08	0.0989299	0.887	0.852	0.00118101
Mmd2	4.97031e-08	-0.0589364	0.766	0.754	0.00122136
Lrch3	5.03019e-08	-0.0711072	0.523	0.52	0.00123607
Soga3	5.0351e-08	-0.0698151	0.358	0.359	0.00123727
Smarce1	5.0373e-08	0.0369285	0.111	0.09	0.00123782
Hhipl1	5.08603e-08	0.0578023	0.137	0.111	0.00124979
Morc3	5.09565e-08	-0.100429	0.214	0.229	0.00125215
Zcchc14	5.17132e-08	-0.038317	0.302	0.291	0.00127075
Creb3l2	5.21817e-08	-0.000898316	0.22	0.199	0.00128226
Ndfip2	5.23088e-08	-0.0526912	0.132	0.132	0.00128538
Calm1	5.23917e-08	0.111698	0.199	0.157	0.00128742
Celsr2	5.27001e-08	-0.00823342	0.143	0.129	0.001295
Aldh1a1	5.27716e-08	0.0229412	0.477	0.433	0.00129676
Itpkb	5.30746e-08	-0.1439	0.46	0.486	0.0013042
Nedd9	5.32015e-08	-0.125501	0.283	0.303	0.00130732
Acer3	5.32144e-08	0.117883	0.371	0.319	0.00130764
Sox8	5.34908e-08	0.0657301	0.133	0.103	0.00131443
Ctsb	5.36759e-08	0.0718789	0.213	0.176	0.00131898
Per2	5.44903e-08	0.0886551	0.233	0.193	0.00133899
Foxj3	5.46259e-08	-0.0728244	0.27	0.276	0.00134232
Trpc4ap	5.46443e-08	0.0175635	0.311	0.281	0.00134277
Ppp2ca	5.47954e-08	0.085581	0.231	0.191	0.00134649
Oscp1	5.50659e-08	0.0743156	0.171	0.137	0.00135313
Atp1b2	5.51979e-08	0.0676807	0.473	0.427	0.00135638
Tmem5	5.53411e-08	0.0641643	0.1	0.073	0.0013599
Sorl1	5.62231e-08	-0.0220797	0.481	0.456	0.00138157
Rab3gap1	5.64428e-08	-0.0817913	0.325	0.331	0.00138697
Sall3	5.67101e-08	0.0822423	0.227	0.188	0.00139354
Fdxr	5.69864e-08	-0.0130004	0.1	0.091	0.00140033
Cmtm5	5.7099e-08	-0.00177462	0.199	0.182	0.00140309
Luc7l3	5.83837e-08	0.0927758	0.586	0.531	0.00143466
Pcsk2	5.92277e-08	0.0358248	0.111	0.08	0.0014554
C2cd3	5.98715e-08	-0.0717828	0.276	0.276	0.00147122
Tef	5.99709e-08	0.014663	0.52	0.483	0.00147366
Cacna1e	6.02466e-08	-0.0856312	0.075	0.107	0.00148044
Snx2	6.05258e-08	-0.0486778	0.201	0.197	0.0014873
Zfp1	6.07076e-08	0.0889195	0.133	0.1	0.00149177
Scaf11	6.08154e-08	0.0696474	0.324	0.283	0.00149442
Zfp395	6.20045e-08	-0.0092767	0.198	0.18	0.00152364
Gm12394	6.27356e-08	0.0985317	0.171	0.133	0.0015416
Ispd	6.31684e-08	-0.134493	0.214	0.24	0.00155224
Sumo2	6.32396e-08	0.0627109	0.176	0.142	0.00155399
Pign	6.45556e-08	-0.106844	0.312	0.329	0.00158632
Nfatc3	6.51e-08	6.05783e-05	0.302	0.277	0.0015997
Slc30a6	6.56042e-08	-0.00856499	0.104	0.092	0.00161209
Ubr2	6.5798e-08	0.0493884	0.463	0.418	0.00161685
Tspan3	6.64935e-08	0.0926002	0.229	0.189	0.00163395
Fryl	6.72966e-08	0.0656237	0.508	0.458	0.00165368
Mok	6.76635e-08	-0.0886352	0.1	0.111	0.00166269
Golgb1	6.7676e-08	0.0420864	0.426	0.383	0.001663
Zfp251	6.80043e-08	0.0390569	0.123	0.099	0.00167107
Tenm4	6.83699e-08	-0.195245	0.314	0.329	0.00168005
Hacd2	6.92214e-08	-0.0903808	0.645	0.643	0.00170098
Stard7	6.9517e-08	0.079959	0.2	0.163	0.00170824
Cdk7	6.9934e-08	0.0449706	0.21	0.181	0.00171849
Ercc2	7.01328e-08	-0.0570486	0.097	0.103	0.00172337
Zfp30	7.05977e-08	0.106301	0.107	0.075	0.0017348
Lix1l	7.11922e-08	0.0231173	0.123	0.101	0.00174941
Prkd1	7.31277e-08	0.101076	0.886	0.852	0.00179697
Arf4	7.38286e-08	0.0585055	0.188	0.155	0.00181419
Ppp2r2a	7.40782e-08	-0.0318208	0.297	0.284	0.00182032
Brinp3	7.55992e-08	0.0201472	0.551	0.508	0.0018577
Hnrnpf	7.66756e-08	0.0648804	0.118	0.089	0.00188415
Ube2n	7.67977e-08	-0.0123893	0.12	0.109	0.00188715
Lrp8	7.70795e-08	-0.0141089	0.243	0.225	0.00189408
Rb1cc1	7.72273e-08	-0.0208059	0.472	0.448	0.00189771
Pts	7.80982e-08	0.00884568	0.135	0.118	0.00191911
Caskin1	7.81453e-08	-0.0611448	0.539	0.526	0.00192027
Rif1	7.91249e-08	-0.00984089	0.264	0.246	0.00194434
Ankrd28	7.92405e-08	-0.103512	0.545	0.543	0.00194718
Bclaf3	7.93992e-08	-0.0320813	0.155	0.148	0.00195108
Drg1	8.02809e-08	0.0042341	0.231	0.211	0.00197274
Arid5b	8.05683e-08	-0.128558	0.297	0.309	0.0019798
Pdia3	8.08883e-08	0.0714101	0.147	0.115	0.00198767
Hacd3	8.14492e-08	-0.0121753	0.433	0.407	0.00200145
Slco1c1	8.23111e-08	0.115052	0.672	0.619	0.00202263
Fbxl4	8.40741e-08	0.074264	0.198	0.163	0.00206595
Ccdc59	8.48715e-08	0.0320211	0.133	0.111	0.00208555
Synrg	8.55148e-08	0.0805051	0.306	0.263	0.00210136
Axin2	8.70624e-08	0.0848749	0.115	0.085	0.00213939
4933434E20Rik	8.74794e-08	0.0613041	0.191	0.158	0.00214963
Cntn3	8.75236e-08	0.0823132	0.137	0.101	0.00215072
Gm40578	8.77611e-08	-0.11501	0.539	0.561	0.00215655
Sema4a	8.8001e-08	0.0262757	0.285	0.254	0.00216245
Lrrfip2	8.8661e-08	-0.0599949	0.254	0.254	0.00217867
Cnot6l	8.97845e-08	-0.0632477	0.187	0.188	0.00220627
Ralbp1	8.99756e-08	-0.0349607	0.26	0.25	0.00221097
Katnal2	8.99843e-08	-0.0939107	0.106	0.112	0.00221118
Pld2	9.00398e-08	-0.0588618	0.247	0.249	0.00221255
Iqce	9.0112e-08	-0.0218929	0.201	0.189	0.00221432
Phactr4	9.08951e-08	-0.00552183	0.267	0.247	0.00223357
Myrip	9.09768e-08	0.100383	0.391	0.339	0.00223557
Senp1	9.09848e-08	0.0139153	0.281	0.255	0.00223577
Baz1b	9.1611e-08	0.00162502	0.417	0.387	0.00225116
Hk1	9.19523e-08	0.109411	0.348	0.299	0.00225955
Cd63	9.22915e-08	-0.0108689	0.119	0.109	0.00226788
Mboat2	9.30067e-08	0.132192	0.572	0.518	0.00228545
Caap1	9.30837e-08	-0.076441	0.15	0.159	0.00228735
Cc2d2a	9.32554e-08	0.087637	0.461	0.411	0.00229156
Src	9.32836e-08	-0.0293011	0.251	0.241	0.00229226
Ubxn2a	9.33294e-08	0.0504476	0.142	0.114	0.00229338
Il1rapl1	9.3621e-08	-0.164802	0.812	0.818	0.00230055
Nbr1	9.37843e-08	-0.00952025	0.231	0.213	0.00230456
Emx2	9.60979e-08	0.0592602	0.147	0.12	0.00236141
Huwe1	9.69641e-08	-0.0328395	0.573	0.552	0.0023827
Tbcel	9.75981e-08	0.107507	0.401	0.351	0.00239828
Eed	9.7922e-08	0.0502077	0.117	0.092	0.00240624
Hnrnpm	9.80727e-08	0.0475128	0.444	0.402	0.00240994
Tbc1d10a	9.84411e-08	-0.00471425	0.183	0.167	0.00241899
Hmgxb3	9.84535e-08	0.0658234	0.18	0.149	0.0024193
Clpx	9.95946e-08	-0.0133424	0.233	0.217	0.00244734
Hibch	1.0046e-07	-0.0349904	0.246	0.237	0.0024686
Aco1	1.0085e-07	0.0132516	0.195	0.174	0.00247819
Vapa	1.02513e-07	-0.0198887	0.226	0.211	0.00251906
Ube2r2	1.02598e-07	-0.058986	0.363	0.355	0.00252115
Ncl	1.03024e-07	0.0884611	0.151	0.115	0.00253162
Dennd5a	1.03291e-07	-0.0133192	0.383	0.36	0.00253818
Crebzf	1.03999e-07	0.0518192	0.206	0.173	0.00255557
Iqcb1	1.04636e-07	-0.0101112	0.202	0.184	0.00257122
Antxr1	1.04792e-07	-0.0590854	0.447	0.424	0.00257506
Rnf216	1.05152e-07	-0.00787374	0.496	0.465	0.00258391
Myl12b	1.05165e-07	0.0823599	0.106	0.076	0.00258422
Elf1	1.05358e-07	-0.0868682	0.349	0.35	0.00258895
Rbpj	1.05863e-07	-0.0197927	0.226	0.212	0.00260138
Zfp710	1.0724e-07	0.00200472	0.305	0.281	0.00263521
Specc1	1.07562e-07	-0.114797	0.546	0.559	0.00264313
Tprkb	1.08275e-07	-0.0188366	0.629	0.6	0.00266064
Sel1l	1.10663e-07	0.0337073	0.245	0.214	0.00271931
Zcchc11	1.11039e-07	-0.10506	0.42	0.432	0.00272856
Eif2ak4	1.11397e-07	-0.0382168	0.236	0.23	0.00273737
Srrt	1.11442e-07	0.0150221	0.203	0.18	0.00273846
Metap1d	1.11769e-07	-0.0484997	0.324	0.312	0.00274649
2023-09-11	1.12872e-07	0.0199692	0.285	0.255	0.0027736
Kifc3	1.14603e-07	0.090525	0.442	0.394	0.00281615
Gpcpd1	1.14831e-07	-0.0521057	0.406	0.395	0.00282174
Kat7	1.15151e-07	0.0524454	0.148	0.12	0.00282959
Clta	1.15836e-07	0.0806127	0.175	0.139	0.00284644
Epm2aip1	1.17348e-07	-0.0194072	0.102	0.094	0.00288359
Slc35d1	1.18636e-07	-0.00768847	0.291	0.27	0.00291525
Cfap20	1.18962e-07	0.0153087	0.174	0.154	0.00292326
Lgi4	1.22331e-07	0.0502201	0.476	0.432	0.00300604
Mthfs	1.24413e-07	-0.100344	0.296	0.308	0.0030572
Atp6v0e	1.24679e-07	0.0274921	0.261	0.232	0.00306373
Malat1	1.24939e-07	-0.0551553	1	1	0.00307012
Rictor	1.26059e-07	-0.0333526	0.39	0.379	0.00309765
Gm48765	1.2729e-07	-0.0854782	0.109	0.122	0.00312789
B3galt5	1.27431e-07	0.0808371	0.1	0.071	0.00313136
Rmnd5a	1.27898e-07	0.0399996	0.34	0.305	0.00314284
Mrps28	1.28813e-07	0.0645154	0.176	0.146	0.00316533
Glmn	1.29554e-07	-0.0129821	0.237	0.223	0.00318353
Slc22a5	1.29634e-07	-0.00746694	0.113	0.103	0.0031855
Tmem47	1.29933e-07	-0.0201166	0.459	0.435	0.00319284
Cdc37l1	1.30454e-07	-0.0354942	0.461	0.442	0.00320565
Ptges3	1.31326e-07	-0.0145977	0.139	0.128	0.00322707
Tmem259	1.31389e-07	0.0736862	0.168	0.134	0.00322863
Asph	1.31544e-07	0.0420578	0.496	0.454	0.00323244
2700081O15Rik	1.32349e-07	0.0495951	0.135	0.11	0.00325221
Ube2l3	1.33245e-07	0.00216966	0.175	0.156	0.00327422
Fam20b	1.34598e-07	0.0846841	0.152	0.118	0.00330747
Irf2	1.35228e-07	-0.0272793	0.452	0.428	0.00332296
Acly	1.35498e-07	0.0894461	0.162	0.127	0.00332959
Sorbs2	1.37939e-07	-0.273521	0.358	0.386	0.00338957
Sft2d1	1.38775e-07	-0.0262642	0.133	0.126	0.00341011
Ppp2r5a	1.40594e-07	0.0177046	0.554	0.518	0.00345481
Dscr3	1.45564e-07	-0.0749771	0.117	0.126	0.00357694
Mff	1.47519e-07	0.0242653	0.237	0.21	0.00362498
Gnai3	1.47647e-07	0.00415407	0.176	0.156	0.00362813
Riok3	1.48211e-07	-0.0330859	0.334	0.322	0.00364198
AC162302.1	1.49594e-07	0.091811	0.228	0.189	0.00367596
Lrrcc1	1.49806e-07	-0.0203072	0.137	0.128	0.00368119
Khnyn	1.50676e-07	0.0575348	0.1	0.077	0.00370257
Cth	1.50758e-07	-0.0318976	0.119	0.112	0.00370457
Enox1	1.51784e-07	-0.190975	0.591	0.612	0.00372979
Hdac7	1.52875e-07	-0.00146494	0.278	0.254	0.00375659
AW549877	1.53378e-07	-0.0655794	0.096	0.102	0.00376895
Zfp462	1.54984e-07	0.0457386	0.441	0.397	0.00380843
Odf2	1.55381e-07	0.119413	0.426	0.374	0.00381818
Ccm2	1.55832e-07	-0.0164593	0.18	0.166	0.00382925
Mtmr3	1.559e-07	-0.0858384	0.486	0.496	0.00383094
Phldb2	1.56323e-07	-0.126974	0.107	0.135	0.00384132
Atp5f1	1.56547e-07	0.0450779	0.171	0.142	0.00384683
Tjp2	1.61573e-07	-0.0395223	0.465	0.448	0.00397033
Mettl16	1.61948e-07	0.0527449	0.178	0.149	0.00397954
Smarcd3	1.62479e-07	0.0738439	0.202	0.168	0.00399258
4931406C07Rik	1.63277e-07	0.0438734	0.224	0.194	0.0040122
Mamdc2	1.64429e-07	-0.159064	0.084	0.101	0.00404051
Prkag1	1.65479e-07	0.00768654	0.188	0.169	0.00406632
Tbc1d4	1.66138e-07	-0.135906	0.098	0.12	0.00408251
Mto1	1.66217e-07	0.0609178	0.106	0.081	0.00408446
Ago3	1.66883e-07	-0.0810628	0.475	0.476	0.00410083
Fam208a	1.68342e-07	-0.09241	0.359	0.37	0.00413668
Nr2c2	1.68764e-07	-0.0523451	0.349	0.338	0.00414704
Ap3m1	1.69032e-07	-0.0308011	0.222	0.214	0.00415362
Senp2	1.71694e-07	0.0513225	0.276	0.241	0.00421905
Tgs1	1.7255e-07	-0.0783709	0.136	0.144	0.00424006
Klf3	1.74069e-07	0.0630617	0.201	0.169	0.0042774
Sdccag8	1.74956e-07	-0.1045	0.342	0.357	0.0042992
Stambpl1	1.76051e-07	-0.0927638	0.228	0.239	0.0043261
Tmem55a	1.77066e-07	-0.0789122	0.36	0.361	0.00435103
Cyp2d22	1.77676e-07	0.0676121	0.327	0.287	0.00436604
Fam120c	1.78062e-07	-0.0354913	0.415	0.397	0.00437552
Cntrl	1.78478e-07	0.0333015	0.22	0.192	0.00438573
Bcar1	1.78635e-07	-0.00832208	0.183	0.169	0.00438959
Nck1	1.79774e-07	-0.0652204	0.189	0.191	0.00441759
Upf3b	1.79904e-07	0.0319253	0.255	0.226	0.00442078
Thoc7	1.81021e-07	0.015035	0.155	0.135	0.00444824
Ik	1.81252e-07	0.0212684	0.114	0.095	0.0044539
Setd7	1.83364e-07	0.0262793	0.404	0.37	0.0045058
Noct	1.83738e-07	-0.119058	0.123	0.133	0.004515
Olfml1	1.84676e-07	0.0570017	0.232	0.198	0.00453805
AC034116.3	1.84802e-07	-0.104088	0.112	0.129	0.00454114
Gm16124	1.8512e-07	-0.0391665	0.126	0.12	0.00454895
Slc20a1	1.85455e-07	0.0416237	0.441	0.4	0.00455719
Nck2	1.85955e-07	-0.0574698	0.203	0.198	0.00456948
Ywhae	1.86712e-07	-0.0317491	0.402	0.386	0.00458806
Ptdss2	1.86977e-07	0.000785707	0.11	0.096	0.00459459
Pcx	1.87345e-07	0.0107284	0.385	0.354	0.00460363
Gstm1	1.89866e-07	0.0591021	0.165	0.134	0.00466557
Cdc14a	1.90606e-07	0.008172	0.362	0.335	0.00468377
Vamp1	1.90821e-07	0.0394918	0.118	0.096	0.00468904
Btbd1	1.92085e-07	-0.0464841	0.282	0.275	0.00472011
Ciz1	1.92678e-07	0.0077613	0.127	0.111	0.00473469
Sorcs1	1.95951e-07	-0.0109877	0.12	0.094	0.0048151
Inf2	1.96947e-07	0.0726333	0.174	0.141	0.00483957
Tax1bp1	1.99005e-07	-0.0177392	0.307	0.288	0.00489015
Itpr2	1.99985e-07	-0.024189	0.722	0.694	0.00491424
Sp3	2.01711e-07	-0.0272682	0.244	0.234	0.00495664
Crtc3	2.01761e-07	-0.0268951	0.647	0.624	0.00495786
Tmem161b	2.02051e-07	-0.045087	0.304	0.297	0.00496501
Gm20422	2.02207e-07	-0.000571391	0.116	0.104	0.00496884
Hectd2	2.02645e-07	-0.121355	0.117	0.139	0.00497959
Aplp2	2.02861e-07	-0.00420061	0.324	0.301	0.0049849
Atm	2.03561e-07	-0.0418096	0.166	0.161	0.00500211
Camk2n1	2.04075e-07	0.0159487	0.212	0.188	0.00501475
Slc7a6os	2.041e-07	0.0788292	0.122	0.092	0.00501535
Gpr156	2.07006e-07	-0.0207268	0.192	0.179	0.00508676
Cdk5rap2	2.07365e-07	-0.0973924	0.378	0.391	0.00509557
Pex19	2.08311e-07	0.0730699	0.126	0.096	0.00511882
Cdadc1	2.09216e-07	-0.0503049	0.174	0.173	0.00514106
Zfp672	2.09528e-07	0.0515637	0.152	0.125	0.00514874
Trappc10	2.10279e-07	0.00633591	0.289	0.266	0.00516719
Cdkl3	2.11171e-07	-0.012901	0.241	0.225	0.00518911
Ubxn4	2.11472e-07	-0.0304232	0.346	0.33	0.00519651
Nfyc	2.12635e-07	-0.0465594	0.49	0.481	0.00522509
Ezr	2.13864e-07	0.0610185	0.326	0.287	0.00525529
Dcp1a	2.14666e-07	0.0340269	0.209	0.183	0.005275
Ndufs4	2.14708e-07	-0.0364125	0.363	0.347	0.00527602
Cog4	2.16394e-07	-0.0138611	0.214	0.2	0.00531745
1110059E24Rik	2.17269e-07	0.00563155	0.231	0.21	0.00533894
Mb21d2	2.17948e-07	0.0810059	0.151	0.119	0.00535563
Itm2b	2.18991e-07	0.105067	0.3	0.253	0.00538126
Slc27a1	2.19004e-07	0.0733199	0.638	0.588	0.00538157
Stat1	2.20214e-07	-0.132336	0.12	0.13	0.00541131
Patz1	2.20468e-07	0.0423453	0.201	0.173	0.00541756
3110021N24Rik	2.22883e-07	0.0639411	0.108	0.083	0.0054769
Dync1li2	2.22963e-07	-0.00678134	0.255	0.235	0.00547886
Fermt2	2.23687e-07	0.0142916	0.647	0.611	0.00549667
Epc2	2.25104e-07	-0.0505912	0.265	0.264	0.00553147
Pxk	2.25228e-07	-0.0619463	0.221	0.218	0.00553452
Lxn	2.25558e-07	0.06104	0.113	0.088	0.00554263
Zswim5	2.27355e-07	-0.158311	0.205	0.233	0.0055868
Aacs	2.28503e-07	0.109123	0.16	0.124	0.005615
Slc43a2	2.28838e-07	0.0597789	0.242	0.204	0.00562324
Ttf1	2.3052e-07	0.0723723	0.14	0.111	0.00566457
Zfp644	2.30546e-07	-0.0146788	0.383	0.362	0.0056652
Rnf220	2.36022e-07	0.171349	0.12	0.093	0.00579978
Brms1l	2.36196e-07	-0.0187458	0.195	0.182	0.00580403
Dennd6a	2.37341e-07	-0.0148948	0.32	0.301	0.00583218
Dido1	2.38182e-07	0.0792503	0.412	0.364	0.00585284
Rps6ka3	2.38415e-07	-0.11526	0.305	0.319	0.00585858
Timm17a	2.44342e-07	0.0103156	0.135	0.119	0.00600421
Ppm1h	2.44383e-07	-0.142919	0.2	0.221	0.00600522
Vcpip1	2.44884e-07	0.0236363	0.161	0.14	0.00601753
Rsrp1	2.45116e-07	0.0978994	0.748	0.706	0.00602325
Hnrnpl	2.50014e-07	0.124069	0.406	0.355	0.00614359
Etv6	2.54773e-07	-0.070496	0.554	0.544	0.00626053
Zfp287	2.5571e-07	0.012922	0.151	0.133	0.00628356
Lsm14a	2.56447e-07	0.00474689	0.235	0.215	0.00630166
Gm26703	2.57425e-07	-0.0326089	0.111	0.108	0.0063257
Rabgef1	2.57625e-07	0.0259567	0.154	0.132	0.00633062
Yars	2.57636e-07	0.0870002	0.185	0.149	0.00633088
Jak1	2.58631e-07	-0.0924108	0.404	0.416	0.00635535
Eif4g1	2.59407e-07	0.0790193	0.471	0.423	0.00637442
Rab14	2.59856e-07	-0.00682572	0.298	0.278	0.00638543
Lrig2	2.60128e-07	-0.0829927	0.313	0.32	0.00639212
Aspscr1	2.64958e-07	0.0647141	0.129	0.102	0.00651081
Rnf103	2.67265e-07	0.0699211	0.128	0.099	0.00656751
Thra	2.68555e-07	0.0665129	0.402	0.357	0.0065992
Lrrfip1	2.70457e-07	-0.116955	0.139	0.158	0.00664594
Vgll4	2.70591e-07	-0.0418289	0.446	0.431	0.00664923
Utrn	2.70778e-07	-0.106585	0.754	0.779	0.00665382
Rtp4	2.71554e-07	0.0686211	0.148	0.119	0.0066729
Hipk2	2.7324e-07	0.0485487	0.748	0.703	0.00671432
Slc39a13	2.73761e-07	0.0317337	0.125	0.104	0.00672712
Yipf1	2.74088e-07	-0.0577849	0.198	0.197	0.00673517
Lrrc41	2.7444e-07	0.0661296	0.134	0.106	0.00674382
Daam1	2.76326e-07	0.0948425	0.733	0.685	0.00679017
Zfp975	2.76432e-07	-0.0666075	0.123	0.128	0.00679275
Cluh	2.77439e-07	0.0952744	0.18	0.143	0.0068175
Gm48747	2.77471e-07	-0.101974	0.142	0.159	0.00681829
Clpp	2.77772e-07	0.0356915	0.127	0.104	0.00682569
Notch3	2.79278e-07	-0.0979923	0.092	0.104	0.00686271
Cfap36	2.82179e-07	-0.0539995	0.192	0.192	0.00693399
Gpr19	2.84122e-07	-0.0115759	0.22	0.206	0.00698172
Nr2c1	2.84358e-07	-0.028307	0.119	0.113	0.00698752
Mid2	2.84388e-07	-0.0408042	0.231	0.224	0.00698827
Golga5	2.89644e-07	0.0451487	0.179	0.153	0.00711742
Phf3	2.9238e-07	-0.00791706	0.411	0.384	0.00718465
Ppp1r10	2.94245e-07	-0.0182424	0.187	0.176	0.00723047
Idh2	2.95423e-07	0.0972389	0.285	0.242	0.00725943
Ppfibp2	2.95627e-07	0.0874286	0.282	0.241	0.00726445
Nrd1	2.97977e-07	-0.0132451	0.358	0.336	0.00732218
Map3k3	2.98721e-07	0.0537401	0.336	0.297	0.00734048
Hnrnpll	3.01213e-07	0.0273611	0.228	0.199	0.00740171
Myh9	3.02014e-07	0.0517265	0.2	0.167	0.00742139
Ubr5	3.05507e-07	-0.087174	0.738	0.737	0.00750722
Acadm	3.08066e-07	0.026031	0.124	0.104	0.00757011
Bbs2	3.0883e-07	0.0170836	0.193	0.172	0.00758889
Pfkfb4	3.10444e-07	0.0983683	0.217	0.178	0.00762854
Rufy2	3.10539e-07	-0.0100445	0.234	0.217	0.00763087
Kcnd3	3.12385e-07	-0.160901	0.179	0.211	0.00767624
Zfyve16	3.12787e-07	-0.0917273	0.16	0.178	0.00768613
Meis1	3.13296e-07	0.055975	0.193	0.162	0.00769863
Ikbkb	3.13786e-07	-0.0799894	0.2	0.21	0.00771066
Ltbp3	3.16673e-07	0.0045948	0.127	0.113	0.00778162
Kdm5b	3.18528e-07	-0.0648538	0.449	0.442	0.0078272
Fbxo42	3.19744e-07	-0.0388178	0.276	0.266	0.00785708
Cenpc1	3.2082e-07	-0.082148	0.232	0.24	0.0078835
Prcc	3.21453e-07	0.0370481	0.106	0.086	0.00789905
Atxn10	3.24914e-07	-0.0214079	0.474	0.45	0.00798411
Gmeb1	3.25309e-07	0.00949517	0.221	0.199	0.00799382
Plcd1	3.26177e-07	0.0384547	0.12	0.099	0.00801515
Dym	3.27403e-07	-0.00516517	0.325	0.303	0.00804526
Rhoa	3.30515e-07	0.0637555	0.191	0.158	0.00812175
Etv4	3.33289e-07	-0.0245473	0.241	0.228	0.00818992
Ascc3	3.35657e-07	-0.0900059	0.383	0.387	0.00824809
Gigyf2	3.36102e-07	-0.0529413	0.453	0.446	0.00825903
Dennd4c	3.36508e-07	0.0449567	0.434	0.395	0.00826901
P2rx4	3.3686e-07	-0.0778091	0.12	0.128	0.00827766
Aggf1	3.37817e-07	-0.014655	0.117	0.109	0.00830118
Rccd1	3.38692e-07	0.0465347	0.103	0.081	0.00832269
Nsmaf	3.39961e-07	0.00416141	0.264	0.242	0.00835385
Ryr3	3.41217e-07	-0.049687	0.106	0.136	0.00838472
Sned1	3.42393e-07	-0.0825494	0.307	0.293	0.00841362
Slc6a1	3.43012e-07	0.0328092	0.676	0.633	0.00842884
Arih1	3.43066e-07	-0.0859448	0.588	0.592	0.00843016
Dek	3.45796e-07	0.0339692	0.12	0.099	0.00849723
Rheb	3.46151e-07	0.0175895	0.252	0.227	0.00850597
Wdr82	3.4874e-07	-0.0145035	0.134	0.125	0.0085696
Yy1	3.5048e-07	0.0949755	0.194	0.157	0.00861235
Nkain3	3.52968e-07	-0.133974	0.13	0.167	0.00867348
Cachd1	3.53997e-07	-0.102481	0.577	0.586	0.00869877
Mia3	3.54429e-07	0.0876567	0.219	0.18	0.00870939
Trim12a	3.54529e-07	-0.0182825	0.178	0.166	0.00871183
Qk	3.54677e-07	-0.101399	0.98	0.983	0.00871549
Morf4l1	3.55519e-07	0.0695144	0.265	0.226	0.00873618
Sema4b	3.56282e-07	0.0846775	0.298	0.257	0.00875491
Fam163a	3.59344e-07	-0.143228	0.32	0.334	0.00883017
Cpne3	3.59406e-07	0.0377908	0.131	0.109	0.00883169
Spata1	3.6287e-07	-0.00511821	0.142	0.127	0.00891681
Mras	3.63239e-07	0.087842	0.58	0.528	0.00892587
Ube3b	3.65413e-07	0.00721172	0.106	0.092	0.00897929
Ufl1	3.66141e-07	-0.0353666	0.206	0.198	0.00899718
Wasf3	3.66572e-07	0.0634486	0.618	0.571	0.00900777
Slc25a51	3.67388e-07	0.0539994	0.105	0.081	0.00902782
Ccdc80	3.67719e-07	0.0325623	0.168	0.146	0.00903595
Trmt1l	3.69133e-07	-0.0488599	0.223	0.219	0.0090707
Enpp2	3.71427e-07	0.0393341	0.12	0.118	0.00912708
Spag1	3.71495e-07	-0.0308732	0.157	0.151	0.00912874
Tagln3	3.73551e-07	0.0493065	0.302	0.269	0.00917927
Chst1	3.77294e-07	0.0832632	0.214	0.176	0.00927125
Ankhd1	3.77681e-07	-0.0592525	0.574	0.56	0.00928076
Sos2	3.78978e-07	0.0862681	0.384	0.338	0.00931263
Cntn5	3.8248e-07	0.0962752	0.177	0.139	0.00939868
Ssbp2	3.84217e-07	-0.0657042	0.731	0.718	0.00944137
Gak	3.84479e-07	-0.00505107	0.222	0.206	0.0094478
Kif1bp	3.85886e-07	0.0550942	0.178	0.148	0.00948238
Usp40	3.88549e-07	0.0491448	0.334	0.298	0.00954782
Kcnip4	3.90319e-07	-0.0171962	0.521	0.47	0.0095913
Fjx1	3.90741e-07	0.0984283	0.19	0.152	0.00960168
Snap25	3.92527e-07	0.018401	0.302	0.266	0.00964556
A630089N07Rik	3.95605e-07	0.049443	0.285	0.253	0.00972119
Tex11	3.98197e-07	0.0745053	0.126	0.099	0.00978489
Abca3	4.00046e-07	0.000750326	0.23	0.211	0.00983034
Mindy4	4.00896e-07	0.0498936	0.138	0.112	0.00985121
Slc8b1	4.02689e-07	0.0232395	0.182	0.161	0.00989527
Mau2	4.03534e-07	0.0384733	0.327	0.293	0.00991605
Epdr1	4.0356e-07	-0.0323625	0.207	0.197	0.00991669
Elovl6	4.04484e-07	0.0838862	0.34	0.297	0.00993938
Acvr2a	4.06828e-07	-0.0792334	0.155	0.162	0.00999699
Tbc1d1	4.10146e-07	-0.00202347	0.19	0.17	0.0100785
A230006K03Rik	4.11799e-07	0.0788744	0.119	0.09	0.0101191
Zfp516	4.1459e-07	-0.00166811	0.293	0.275	0.0101877
Pnpt1	4.17183e-07	-0.0497565	0.176	0.173	0.0102514
Mbtd1	4.24692e-07	-0.0812099	0.498	0.499	0.010436
Fam234a	4.24806e-07	0.0393592	0.303	0.269	0.0104387
Fbxo3	4.25921e-07	-0.0158279	0.182	0.17	0.0104662
Cacng7	4.29062e-07	-0.0191592	0.209	0.195	0.0105433
Fmnl2	4.34735e-07	-0.118669	0.804	0.82	0.0106827
Rapgef1	4.37492e-07	0.0265282	0.362	0.331	0.0107505
Lyst	4.38144e-07	-0.0765615	0.358	0.36	0.0107665
Fgd6	4.38714e-07	-0.0379141	0.626	0.609	0.0107805
Tesk2	4.42175e-07	0.152642	0.266	0.222	0.0108656
3300002I08Rik	4.43074e-07	-0.0347114	0.141	0.135	0.0108877
Zbtb16	4.43347e-07	0.145723	0.406	0.357	0.0108944
Srrm2	4.43583e-07	0.0784541	0.732	0.685	0.0109002
Peli1	4.44014e-07	-0.117506	0.314	0.34	0.0109108
Tex9	4.45191e-07	-0.00151344	0.212	0.195	0.0109397
Sirt2	4.47251e-07	0.0213722	0.239	0.216	0.0109903
Prrx1	4.47968e-07	-0.050817	0.407	0.395	0.0110079
Fbxo44	4.48903e-07	0.0688812	0.225	0.191	0.0110309
Phactr3	4.50323e-07	0.0655242	0.719	0.673	0.0110658
Gria3	4.51489e-07	0.0291899	0.229	0.192	0.0110944
Emc3	4.5411e-07	0.0697656	0.142	0.112	0.0111589
Slc30a5	4.56075e-07	0.00835882	0.221	0.203	0.0112071
Cep164	4.5659e-07	0.0707004	0.154	0.123	0.0112198
Scaf4	4.56956e-07	0.0153519	0.262	0.238	0.0112288
Tecr	4.60461e-07	0.097946	0.281	0.237	0.0113149
Dlg1	4.61489e-07	-0.0835358	0.634	0.63	0.0113402
Plekha1	4.63589e-07	-0.0632215	0.282	0.28	0.0113918
Ralyl	4.64518e-07	0.110846	0.325	0.279	0.0114146
Ube4a	4.70867e-07	0.0448008	0.262	0.229	0.0115706
Ccnd3	4.72987e-07	0.0978915	0.531	0.481	0.0116227
Cramp1l	4.73626e-07	0.0227454	0.227	0.201	0.0116384
Id3	4.73791e-07	-0.0288503	0.144	0.132	0.0116425
Mttp	4.77208e-07	-0.0248992	0.132	0.125	0.0117264
Pdzph1	4.85902e-07	0.152478	0.165	0.128	0.0119401
Rrnad1	4.88811e-07	0.0190991	0.154	0.135	0.0120116
Arrb1	4.89082e-07	0.0366983	0.513	0.472	0.0120182
Tnks1bp1	4.89419e-07	0.00946992	0.105	0.089	0.0120265
Syn2	4.91061e-07	-0.141312	0.481	0.507	0.0120668
Ltbp1	4.91831e-07	-0.0987848	0.246	0.254	0.0120858
Gcnt4	4.9188e-07	0.0879163	0.148	0.116	0.012087
Arid2	4.92829e-07	-0.0392382	0.439	0.425	0.0121103
Ddi2	4.94735e-07	0.045669	0.328	0.292	0.0121571
Napg	5.01367e-07	0.0150341	0.165	0.145	0.0123201
Plscr4	5.03593e-07	0.0621103	0.233	0.202	0.0123748
Atl3	5.04105e-07	0.0543786	0.181	0.152	0.0123874
Sdf4	5.04214e-07	0.0298912	0.136	0.114	0.0123901
Cyb5r4	5.12375e-07	-0.0054188	0.151	0.138	0.0125906
Fam189a2	5.12756e-07	-0.0205045	0.179	0.169	0.0126
Kremen1	5.17506e-07	-0.0472426	0.166	0.165	0.0127167
Tnks2	5.18312e-07	0.0892349	0.425	0.378	0.0127365
Osbpl2	5.18347e-07	0.0448278	0.201	0.173	0.0127374
1700020I14Rik	5.27018e-07	0.019688	0.185	0.163	0.0129504
Naa16	5.30874e-07	-0.0612465	0.243	0.243	0.0130452
Mtmr10	5.31915e-07	-0.00841672	0.197	0.183	0.0130707
Reps1	5.33417e-07	-0.00851865	0.402	0.379	0.0131077
Chm	5.34593e-07	-0.0627739	0.279	0.281	0.0131366
Mlc1	5.37042e-07	-0.00964785	0.363	0.343	0.0131967
Gm20687	5.38269e-07	0.0532528	0.17	0.14	0.0132269
Adamts9	5.4279e-07	-0.112005	0.455	0.456	0.013338
Pfkp	5.43036e-07	-0.0129493	0.47	0.439	0.013344
Acat3	5.46172e-07	-0.0294482	0.172	0.166	0.0134211
Cnksr3	5.46662e-07	-0.014986	0.174	0.163	0.0134331
Lrp1	5.48058e-07	0.0788302	0.573	0.522	0.0134674
Sdcbp	5.50268e-07	-0.0659136	0.12	0.125	0.0135217
Ptprk	5.51999e-07	-0.150061	0.212	0.24	0.0135643
Riok1	5.53316e-07	-0.0554312	0.142	0.142	0.0135966
Lsamp	5.53572e-07	0.0707017	1	0.999	0.0136029
Dlg5	5.56231e-07	-0.0177278	0.443	0.422	0.0136683
Ddhd2	5.65718e-07	0.0476614	0.321	0.285	0.0139014
Phgdh	5.66034e-07	0.0346582	0.16	0.137	0.0139092
Soat1	5.7058e-07	0.014529	0.464	0.433	0.0140209
Itpk1	5.71905e-07	0.0849709	0.211	0.173	0.0140534
Ptprm	5.78571e-07	-0.0741866	0.721	0.709	0.0142172
Pdcd4	5.787e-07	-0.0502481	0.363	0.355	0.0142204
Srpr	5.80595e-07	0.0342267	0.128	0.107	0.014267
Capza2	5.81828e-07	-0.0623678	0.134	0.142	0.0142973
Zfp641	5.85965e-07	0.0242205	0.24	0.216	0.0143989
Tln1	6.03238e-07	-0.0106769	0.103	0.095	0.0148234
Sin3b	6.03355e-07	-0.0625255	0.172	0.176	0.0148263
Klhl26	6.03487e-07	0.0556376	0.125	0.1	0.0148295
Prrc1	6.06199e-07	-0.0236672	0.13	0.124	0.0148961
Cabin1	6.06845e-07	0.0209473	0.289	0.26	0.014912
Dlg2	6.07883e-07	-0.0614516	0.619	0.575	0.0149375
Kdm5c	6.08963e-07	-0.0607563	0.304	0.302	0.0149641
Serbp1	6.10415e-07	0.0293201	0.212	0.185	0.0149997
Nr3c1	6.10522e-07	0.0122569	0.516	0.484	0.0150024
Ubn1	6.13748e-07	-0.0155545	0.298	0.28	0.0150816
Itfg1	6.15853e-07	-0.049096	0.368	0.357	0.0151334
Ctdsp2	6.16329e-07	-0.000984714	0.233	0.214	0.015145
Rarb	6.16968e-07	-0.115828	0.253	0.268	0.0151608
Dnmbp	6.25865e-07	0.00248809	0.217	0.197	0.0153794
Spata6	6.34409e-07	-0.102019	0.093	0.108	0.0155893
Bcl9l	6.35466e-07	0.0237832	0.135	0.117	0.0156153
Fam35a	6.36868e-07	-0.0426823	0.103	0.099	0.0156498
Echdc1	6.37019e-07	0.0122914	0.186	0.166	0.0156535
Idh1	6.38322e-07	0.0747881	0.174	0.143	0.0156855
Zfp346	6.39565e-07	0.0853828	0.228	0.191	0.015716
Iqsec2	6.41724e-07	-0.135163	0.352	0.376	0.0157691
Tmem106b	6.42453e-07	0.0498814	0.154	0.128	0.015787
Tle1	6.4383e-07	-0.0557888	0.371	0.362	0.0158208
Osbpl11	6.45044e-07	0.0361842	0.301	0.27	0.0158507
Dennd1b	6.52182e-07	-0.0783845	0.413	0.417	0.0160261
Pcsk6	6.53286e-07	0.0231302	0.516	0.48	0.0160532
Phyh	6.60594e-07	0.00563712	0.139	0.124	0.0162328
Wasf2	6.61894e-07	-0.0348412	0.324	0.311	0.0162647
Zfp800	6.62702e-07	0.166294	0.215	0.175	0.0162846
Adhfe1	6.63035e-07	0.0184966	0.428	0.397	0.0162928
Fmr1	6.63093e-07	-0.0629928	0.195	0.198	0.0162942
Uso1	6.65311e-07	-0.00504862	0.231	0.214	0.0163487
Ube2d2a	6.65778e-07	-0.0129698	0.319	0.303	0.0163602
Sun2	6.69565e-07	0.0297122	0.126	0.106	0.0164532
Nkiras1	6.7831e-07	0.0609445	0.118	0.092	0.0166681
Gm45708	6.79163e-07	0.0986542	0.118	0.088	0.0166891
Mir9-3hg	6.85295e-07	0.114685	0.604	0.554	0.0168398
Ubap2	6.86094e-07	-0.0698612	0.197	0.197	0.0168594
Ttc19	6.86939e-07	0.0117383	0.352	0.321	0.0168801
Cep70	6.88676e-07	-0.0687459	0.146	0.153	0.0169228
Pxmp2	6.89203e-07	0.0170466	0.148	0.129	0.0169358
Puf60	6.92686e-07	0.0762681	0.112	0.083	0.0170214
Prmt9	6.97108e-07	-0.0178437	0.135	0.125	0.01713
Gm26904	6.97575e-07	-0.0177608	0.181	0.168	0.0171415
Cop1	6.99301e-07	-0.014427	0.352	0.334	0.0171839
L3mbtl3	7.00276e-07	-0.0229076	0.267	0.253	0.0172079
Fam184b	7.08787e-07	-0.0790941	0.208	0.206	0.017417
Inpp5f	7.11244e-07	-0.000838375	0.237	0.216	0.0174774
Rpap3	7.13012e-07	0.0193987	0.11	0.094	0.0175208
Ctdspl	7.13583e-07	-0.0916182	0.499	0.503	0.0175349
Txndc15	7.2484e-07	-0.0100272	0.131	0.12	0.0178115
Iqgap1	7.2742e-07	-0.103447	0.227	0.244	0.0178749
0610043K17Rik	7.28656e-07	-0.0345248	0.191	0.183	0.0179053
Ilkap	7.33889e-07	-0.00196087	0.17	0.155	0.0180338
Mapkbp1	7.38414e-07	-0.0327765	0.155	0.15	0.0181451
Prr5	7.47644e-07	-0.0100986	0.214	0.202	0.0183718
Ago4	7.48737e-07	-0.0663473	0.14	0.144	0.0183987
Tbca	7.48798e-07	-0.0534959	0.118	0.12	0.0184002
Lhfpl3	7.55666e-07	0.020923	0.122	0.091	0.018569
Mtcl1	7.61001e-07	0.0704947	0.195	0.159	0.0187001
Kctd1	7.62247e-07	-0.0713644	0.391	0.388	0.0187307
Fnta	7.65303e-07	0.0526292	0.127	0.103	0.0188058
Pnpla8	7.70812e-07	-0.0160331	0.296	0.281	0.0189412
Suco	7.74946e-07	-0.0286082	0.217	0.21	0.0190427
Micu3	7.77221e-07	-0.0934291	0.304	0.316	0.0190986
Ccdc157	7.81606e-07	0.0190791	0.142	0.125	0.0192064
Kmt2b	7.84072e-07	0.0178241	0.14	0.121	0.019267
Tspan14	7.84699e-07	0.0300662	0.33	0.3	0.0192824
Gm10561	7.85758e-07	-0.0989914	0.229	0.239	0.0193084
Asah1	7.96029e-07	-0.0253985	0.171	0.161	0.0195608
Kdm6a	8.01414e-07	-0.0753313	0.345	0.349	0.0196931
Ppfia2	8.03686e-07	-0.146167	0.262	0.286	0.019749
Arcn1	8.04193e-07	0.010303	0.159	0.141	0.0197614
Celf2	8.056e-07	0.0661282	0.962	0.951	0.019796
Amotl1	8.10478e-07	-0.0319868	0.248	0.238	0.0199159
Elovl5	8.15356e-07	0.067265	0.302	0.265	0.0200357
Kcnt1	8.27642e-07	0.0758024	0.114	0.084	0.0203377
Slc25a42	8.34532e-07	0.0265565	0.122	0.102	0.0205069
Capzb	8.34723e-07	0.0308318	0.27	0.241	0.0205117
Fbxl12	8.35246e-07	-0.0320661	0.166	0.162	0.0205245
AU040320	8.39295e-07	-0.012868	0.323	0.304	0.020624
Parp4	8.40162e-07	0.0146859	0.196	0.177	0.0206453
Slc22a23	8.48e-07	0.129314	0.431	0.381	0.0208379
Akr1a1	8.52047e-07	0.0833596	0.138	0.107	0.0209373
Rpa1	8.56255e-07	-0.049198	0.223	0.221	0.0210407
Irf3	8.58518e-07	0.0791249	0.116	0.087	0.0210964
Ckb	8.61455e-07	0.100758	0.509	0.458	0.0211685
Cnot1	8.63664e-07	-0.0466978	0.341	0.337	0.0212228
Anapc5	8.66509e-07	0.0114621	0.232	0.209	0.0212927
Spag5	8.66673e-07	-0.0635708	0.143	0.146	0.0212968
Syt11	8.70427e-07	0.057262	0.463	0.419	0.021389
Hnrnpr	8.72443e-07	0.0262847	0.413	0.38	0.0214385
Scamp2	8.74006e-07	0.0156135	0.147	0.129	0.0214769
Gm12353	8.75365e-07	-0.0716969	0.214	0.22	0.0215104
Pcf11	8.8292e-07	0.00285809	0.229	0.21	0.021696
Ptch1	8.83359e-07	0.157772	0.605	0.559	0.0217068
Zfp385b	8.87901e-07	0.0798798	0.116	0.09	0.0218184
Tor1aip2	8.93695e-07	0.00148049	0.157	0.142	0.0219608
Kdm4b	8.95045e-07	0.038406	0.272	0.241	0.0219939
Trim44	9.00147e-07	-0.0404556	0.371	0.359	0.0221193
Dagla	9.05562e-07	0.0633822	0.24	0.205	0.0222524
Zfp410	9.05599e-07	0.0125151	0.135	0.118	0.0222533
Susd6	9.10334e-07	-0.124433	0.355	0.379	0.0223696
Hmgcl	9.14494e-07	-0.0532365	0.138	0.14	0.0224719
Lmtk2	9.24238e-07	-0.0244621	0.211	0.198	0.0227113
Dctn4	9.35596e-07	-0.0710884	0.341	0.346	0.0229904
Abl1	9.39445e-07	0.0247958	0.284	0.254	0.023085
Atp6v1d	9.51231e-07	-0.00594709	0.11	0.1	0.0233746
Smad3	9.6121e-07	-0.0460424	0.174	0.163	0.0236198
Rnd3	9.63328e-07	0.0277079	0.123	0.104	0.0236719
Rev3l	9.66071e-07	-0.0811433	0.58	0.576	0.0237393
C920021L13Rik	9.73451e-07	0.0624052	0.14	0.113	0.0239206
Il33	9.76751e-07	0.097853	0.159	0.125	0.0240017
Kiz	9.77121e-07	0.0400111	0.285	0.255	0.0240108
Samd4	9.78319e-07	-0.112325	0.567	0.606	0.0240402
Lyrm4	9.78913e-07	0.0796681	0.121	0.093	0.0240548
Tlk2	9.84882e-07	-0.0409877	0.399	0.39	0.0242015
Mfsd11	9.86947e-07	0.00567575	0.15	0.134	0.0242522
Dpp10	9.97552e-07	0.102905	0.134	0.105	0.0245129
Snx6	9.97571e-07	-0.00623978	0.217	0.204	0.0245133
Fzd6	1.00012e-06	-0.0181926	0.113	0.106	0.024576
Gm45844	1.00176e-06	-0.0765236	0.235	0.243	0.0246164
Sbno2	1.00194e-06	-0.155855	0.242	0.255	0.0246207
Mta1	1.00742e-06	0.0261661	0.132	0.112	0.0247553
Atp5b	1.01631e-06	0.0797167	0.192	0.156	0.0249738
Ptchd4	1.01683e-06	-0.151607	0.42	0.44	0.0249867
Lrrc1	1.0174e-06	-0.112552	0.123	0.144	0.0250005
Dpysl2	1.02692e-06	0.0584146	0.39	0.348	0.0252344
Snap23	1.02809e-06	-0.0407043	0.184	0.18	0.0252632
Stat2	1.03355e-06	-0.0690993	0.214	0.209	0.0253974
Tfcp2	1.04332e-06	0.0119067	0.251	0.23	0.0256376
Saraf	1.05326e-06	0.0687094	0.146	0.117	0.0258817
Trp53	1.05526e-06	-0.00858433	0.148	0.136	0.0259308
Clstn1	1.05837e-06	0.0449938	0.292	0.256	0.0260074
Tmem184b	1.0628e-06	0.0581819	0.129	0.104	0.0261161
Gspt1	1.06282e-06	-0.000846216	0.198	0.182	0.0261167
Nkain4	1.06858e-06	0.030464	0.229	0.204	0.0262583
Polr3h	1.06973e-06	-0.0427408	0.19	0.187	0.0262865
Jam2	1.07054e-06	0.0106186	0.258	0.236	0.0263064
Bod1l	1.07064e-06	0.0153411	0.37	0.341	0.0263089
Crebrf	1.07265e-06	-0.0537054	0.436	0.428	0.0263583
Diaph3	1.07337e-06	-0.129134	0.204	0.233	0.026376
Nfkb1	1.07565e-06	-0.0441599	0.538	0.521	0.0264319
Mrs2	1.07821e-06	0.0338164	0.207	0.182	0.0264948
Nt5dc1	1.08495e-06	-0.0388967	0.23	0.224	0.0266604
Ap3s2	1.09126e-06	0.00598253	0.202	0.184	0.0268155
Akt2	1.09312e-06	0.0490908	0.309	0.275	0.0268612
Zyg11b	1.09379e-06	0.0485685	0.32	0.286	0.0268778
Aida	1.09999e-06	-0.0723941	0.103	0.113	0.02703
Numb	1.11068e-06	-0.0520363	0.396	0.389	0.0272928
Map4k4	1.11993e-06	-0.0903221	0.682	0.682	0.0275201
Stag2	1.12253e-06	-0.0632207	0.37	0.371	0.0275839
Arid4a	1.13205e-06	-0.00417227	0.407	0.383	0.0278179
Cyb5b	1.13904e-06	0.0596382	0.302	0.263	0.0279896
Reck	1.14092e-06	0.00152067	0.23	0.211	0.0280358
Epg5	1.14107e-06	0.0146809	0.186	0.166	0.0280394
Derl1	1.14261e-06	0.0565789	0.131	0.106	0.0280773
Stat5b	1.14563e-06	-0.0105617	0.296	0.276	0.0281515
Adam10	1.14889e-06	-0.0503057	0.306	0.301	0.0282316
Jazf1	1.14956e-06	-0.126582	0.136	0.162	0.028248
Cdc73	1.17213e-06	-0.0712392	0.381	0.386	0.0288028
Ntan1	1.17727e-06	0.0011302	0.143	0.13	0.0289291
Ilf2	1.18128e-06	0.0713722	0.164	0.133	0.0290275
Phf2	1.18888e-06	0.0170459	0.144	0.125	0.0292143
Mgrn1	1.19073e-06	-0.0183013	0.264	0.249	0.0292597
Nisch	1.1922e-06	0.00359677	0.443	0.416	0.0292959
Hrh1	1.1987e-06	0.106739	0.26	0.219	0.0294555
Wdr26	1.20797e-06	-0.0209743	0.408	0.392	0.0296834
Prpf3	1.21061e-06	-0.0251458	0.11	0.104	0.0297483
Actr2	1.21221e-06	0.0190648	0.235	0.209	0.0297877
Kpna6	1.21714e-06	0.0392465	0.14	0.117	0.0299088
Abcb8	1.22206e-06	0.0772233	0.118	0.09	0.0300298
Clpb	1.22382e-06	0.0326555	0.269	0.243	0.0300729
Lfng	1.22686e-06	0.0273275	0.132	0.113	0.0301475
Alg6	1.2286e-06	0.0335099	0.109	0.09	0.0301905
Papd7	1.23636e-06	0.0128059	0.101	0.085	0.0303812
Zfyve26	1.25045e-06	0.0135339	0.212	0.192	0.0307274
Gm12905	1.25101e-06	0.0112359	0.13	0.116	0.030741
Rab2a	1.25443e-06	0.0360079	0.459	0.42	0.0308251
Med12	1.25606e-06	0.0490371	0.106	0.084	0.0308651
Ccnt1	1.26809e-06	0.0103926	0.263	0.241	0.0311609
Slc25a33	1.2707e-06	0.0643966	0.174	0.146	0.0312249
Disp3	1.27532e-06	0.0372247	0.222	0.189	0.0313385
Traf7	1.27573e-06	0.0418507	0.126	0.103	0.0313486
Zfp354c	1.28521e-06	0.00248882	0.127	0.114	0.0315815
Urgcp	1.28712e-06	0.0254859	0.359	0.329	0.0316285
Atp7a	1.29277e-06	-0.0343791	0.217	0.209	0.0317673
Gclc	1.30222e-06	0.0458808	0.198	0.172	0.0319994
Zdhhc21	1.30611e-06	-0.059745	0.266	0.267	0.0320951
Ctnnbip1	1.31556e-06	-0.00974918	0.332	0.312	0.0323273
Xpo1	1.31617e-06	-0.0788247	0.314	0.319	0.0323423
Ptpra	1.32995e-06	-0.0928068	0.663	0.667	0.0326808
Ptpn9	1.33133e-06	-0.0367766	0.392	0.377	0.0327147
Ube2k	1.34596e-06	-0.0269686	0.473	0.451	0.0330743
Naa35	1.35642e-06	0.0424299	0.203	0.176	0.0333313
Rhoq	1.37528e-06	0.0231078	0.478	0.443	0.0337947
Memo1	1.3793e-06	-0.00217976	0.33	0.307	0.0338935
Cbx7	1.3822e-06	0.0391252	0.13	0.106	0.0339648
Grhl1	1.38529e-06	0.00455846	0.287	0.267	0.0340408
Gnai2	1.386e-06	0.0221677	0.237	0.213	0.0340581
Asap1	1.38714e-06	-0.113858	0.586	0.604	0.0340863
Trp53inp1	1.39202e-06	0.114228	0.143	0.11	0.0342062
Lin7c	1.3949e-06	0.0213338	0.117	0.101	0.0342768
Pxdn	1.41496e-06	-0.0846828	0.249	0.252	0.0347697
Itih5	1.41534e-06	0.041709	0.148	0.125	0.034779
Gm11713	1.43454e-06	-0.0288939	0.142	0.134	0.035251
Nrxn3	1.43502e-06	-0.0795719	0.372	0.329	0.0352627
Vcp	1.4377e-06	0.0156177	0.209	0.189	0.0353287
Dnajc15	1.44196e-06	0.051051	0.124	0.099	0.0354334
Cttnbp2nl	1.44969e-06	-0.0546638	0.114	0.115	0.0356231
Tcf4	1.45393e-06	0.056627	0.993	0.989	0.0357274
Ift43	1.45778e-06	-0.0467229	0.147	0.147	0.0358221
Trim9	1.46976e-06	-0.125373	0.725	0.757	0.0361165
Lars	1.48565e-06	-0.0309505	0.233	0.224	0.036507
Washc4	1.4868e-06	-0.00761832	0.248	0.232	0.0365352
Hdac1	1.48977e-06	0.0222159	0.203	0.181	0.0366081
Kdm1a	1.50137e-06	0.00859246	0.243	0.22	0.0368931
Zc3h14	1.504e-06	-0.0732156	0.216	0.224	0.0369578
Rnf141	1.51248e-06	0.0311146	0.108	0.09	0.0371662
Gmps	1.52646e-06	-1.50571e-06	0.166	0.151	0.0375097
Gna12	1.5315e-06	-0.000982062	0.334	0.312	0.0376336
Fnip2	1.53252e-06	-0.0531798	0.277	0.276	0.0376587
Tom1l1	1.5423e-06	0.065032	0.379	0.339	0.0378988
9130011E15Rik	1.55191e-06	-0.0442403	0.38	0.366	0.0381351
Cipc	1.55266e-06	-0.0191186	0.262	0.249	0.0381536
Trmt1	1.5591e-06	0.0327577	0.153	0.129	0.0383119
Rnf6	1.56292e-06	0.0335755	0.125	0.104	0.0384056
Faf2	1.56627e-06	0.0648032	0.227	0.194	0.038488
2023-03-03	1.56804e-06	-0.160844	0.258	0.295	0.0385314
Lhx2	1.58834e-06	0.02018	0.215	0.193	0.0390302
Cep295	1.60761e-06	-0.00905176	0.127	0.118	0.0395039
Lamtor1	1.61145e-06	0.0583886	0.125	0.1	0.0395982
Tle4	1.61502e-06	-0.0690755	0.643	0.641	0.0396858
Atrx	1.61821e-06	-0.0713279	0.604	0.599	0.0397643
Grik2	1.63374e-06	-0.13652	0.85	0.867	0.0401459
4930517O19Rik	1.6448e-06	-0.0292025	0.132	0.128	0.0404176
Xrn1	1.65443e-06	-0.0856187	0.472	0.48	0.0406543
Ddx24	1.65523e-06	-0.070106	0.229	0.236	0.0406738
Cdc42bpb	1.66052e-06	0.0330737	0.297	0.265	0.0408039
Eps15l1	1.66516e-06	0.0304646	0.448	0.411	0.0409179
Smap2	1.6677e-06	-0.070055	0.113	0.12	0.0409804
Sox6	1.69173e-06	-0.0827365	0.956	0.957	0.0415708
Msantd2	1.69267e-06	-0.0227343	0.257	0.246	0.041594
Tpr	1.69493e-06	0.00849136	0.367	0.341	0.0416496
Krba1	1.69734e-06	0.0293069	0.144	0.122	0.0417087
1700030K09Rik	1.69985e-06	0.0684774	0.133	0.105	0.0417705
Hadha	1.70094e-06	0.00337388	0.227	0.211	0.0417971
Nudcd3	1.71963e-06	-0.0508194	0.359	0.356	0.0422565
Flot2	1.73122e-06	-0.0356541	0.194	0.186	0.0425412
0610030E20Rik	1.73413e-06	0.0549761	0.103	0.08	0.0426127
Sec63	1.74457e-06	-0.0520503	0.313	0.308	0.0428693
Ccdc141	1.75774e-06	0.0667214	0.597	0.552	0.0431929
Wdr33	1.75797e-06	0.0149071	0.589	0.555	0.0431986
Stx7	1.76346e-06	0.0415063	0.21	0.183	0.0433335
Tbc1d22a	1.76532e-06	-0.0354267	0.258	0.246	0.0433793
6430573F11Rik	1.76749e-06	0.0719665	0.208	0.175	0.0434325
Rnf25	1.7761e-06	0.0196575	0.114	0.097	0.0436442
Copa	1.79347e-06	0.0064363	0.262	0.241	0.0440708
Ppm1a	1.80591e-06	0.05667	0.249	0.215	0.0443767
Acadl	1.82645e-06	-0.0327628	0.137	0.134	0.0448813
Zfp780b	1.83853e-06	-0.0158991	0.103	0.097	0.0451782
Zdhhc1	1.84809e-06	0.0315437	0.155	0.133	0.045413
Ddx5	1.85672e-06	-0.0760102	0.704	0.703	0.0456253
Usf2	1.86427e-06	0.0230279	0.143	0.122	0.0458107
Ankfy1	1.88768e-06	0.000801575	0.322	0.3	0.0463859
Rad17	1.88857e-06	-0.0136135	0.148	0.137	0.0464079
Ddx19b	1.89422e-06	0.0304508	0.108	0.09	0.0465467
Wbp4	1.90078e-06	-0.018747	0.141	0.134	0.0467078
Ick	1.90244e-06	0.038513	0.188	0.161	0.0467486
St5	1.90362e-06	-0.0423529	0.336	0.327	0.0467777
Crkl	1.90676e-06	0.00238884	0.154	0.137	0.0468547
Smarcc1	1.90833e-06	-0.00635185	0.371	0.349	0.0468934
Gm14966	1.92896e-06	0.0452055	0.16	0.136	0.0474003
Lmf1	1.94025e-06	0.0252224	0.116	0.097	0.0476778
St6gal1	1.96498e-06	-0.0267414	0.519	0.495	0.0482855
Ddah1	1.96592e-06	-0.0445517	0.643	0.625	0.0483087
Chic2	1.97706e-06	-0.0239796	0.304	0.29	0.0485824
Adamts6	1.97785e-06	-0.0610814	0.313	0.312	0.0486016
Ppp4r3a	1.98078e-06	0.00421459	0.249	0.23	0.0486737
Dcakd	1.98255e-06	-0.058289	0.164	0.167	0.0487171
Fbxw2	1.9883e-06	0.0441736	0.168	0.143	0.0488584
Tmem56	1.99205e-06	0.0860104	0.25	0.213	0.0489508
Arap1	2.00745e-06	0.0324665	0.163	0.141	0.049329
Gm48742	2.01433e-06	-0.102662	0.232	0.25	0.0494982
Ppp2r5c	2.01884e-06	0.0125537	0.433	0.399	0.0496089
Man2a2	2.02095e-06	0.0233208	0.283	0.256	0.0496609
Lrba	2.02096e-06	-0.0796079	0.625	0.632	0.049661
C130071C03Rik	2.02138e-06	-0.00405215	0.805	0.771	0.0496714
Git2	2.03754e-06	0.0101199	0.292	0.269	0.0500685
Lrrtm4	2.0451e-06	0.159561	0.291	0.248	0.0502541
Snap47	2.04924e-06	-0.00143282	0.125	0.11	0.0503561
Chka	2.05799e-06	-0.0850838	0.52	0.525	0.050571
Ppp4r3b	2.05887e-06	-0.0399682	0.289	0.284	0.0505926
Hunk	2.06612e-06	-0.113513	0.15	0.17	0.0507707
Pus10	2.08142e-06	-0.0545582	0.187	0.188	0.0511468
Txlna	2.10097e-06	0.021849	0.115	0.098	0.0516272
Pcdh1	2.11889e-06	0.0734839	0.117	0.089	0.0520675
Arhgap42	2.12012e-06	-0.0123899	0.442	0.424	0.0520978
Chd6	2.12184e-06	-0.00689995	0.638	0.607	0.0521399
Galnt11	2.14004e-06	-0.0411943	0.13	0.128	0.0525872
Oxct1	2.14411e-06	0.100156	0.613	0.565	0.0526871
Adgrl1	2.16339e-06	0.0498644	0.58	0.537	0.0531609
Hbp1	2.1661e-06	-0.00114224	0.236	0.218	0.0532275
Tcte2	2.18889e-06	-0.135172	0.245	0.263	0.0537877
Stim1	2.19084e-06	0.0378178	0.382	0.348	0.0538355
Arhgap6	2.19348e-06	-0.227992	0.077	0.1	0.0539003
BC002059	2.19814e-06	0.0104453	0.144	0.128	0.054015
Zfp809	2.1997e-06	0.000807971	0.114	0.103	0.0540533
Ccdc174	2.1999e-06	-0.0155024	0.164	0.154	0.0540582
Zfp740	2.20183e-06	0.0380726	0.247	0.219	0.0541055
Atf1	2.20188e-06	0.0175388	0.201	0.18	0.0541069
Vps4b	2.21229e-06	-0.054135	0.158	0.161	0.0543626
Casc3	2.21337e-06	0.00931383	0.207	0.187	0.0543892
Lats1	2.2175e-06	-0.0170063	0.197	0.185	0.0544907
Tm2d1	2.22379e-06	-0.0106446	0.126	0.117	0.0546453
Narf	2.24019e-06	0.0778942	0.152	0.122	0.0550482
Cfdp1	2.26802e-06	-0.0432658	0.265	0.261	0.0557322
Dmd	2.27605e-06	-0.103655	0.931	0.925	0.0559293
Pkd2	2.27813e-06	0.0191248	0.435	0.406	0.0559806
Plxna4	2.28214e-06	0.0333992	0.246	0.21	0.0560791
Glrb	2.2978e-06	-0.0255027	0.321	0.307	0.056464
Efhd2	2.30426e-06	-0.00897163	0.124	0.114	0.0566225
Cep162	2.31338e-06	-0.0453455	0.183	0.181	0.0568467
Cyfip1	2.32081e-06	0.0343493	0.451	0.415	0.0570293
Hif1a	2.322e-06	-0.0647244	0.147	0.152	0.0570586
Plch1	2.35706e-06	-0.0344915	0.215	0.203	0.05792
Ank	2.35802e-06	-0.0323362	0.515	0.491	0.0579436
Rttn	2.36167e-06	-0.0768461	0.146	0.154	0.0580334
Nmt2	2.36878e-06	-0.0573144	0.248	0.247	0.0582081
Stk3	2.40461e-06	-0.0789541	0.461	0.463	0.0590885
Casd1	2.41091e-06	-0.0441997	0.168	0.165	0.0592433
Cbfa2t2	2.4139e-06	-0.0692719	0.426	0.426	0.0593169
Nectin3	2.42234e-06	-0.0249892	0.259	0.246	0.0595241
Chd4	2.43071e-06	0.0457492	0.612	0.568	0.0597299
Gm11266	2.46039e-06	-0.019521	0.413	0.395	0.0604592
Arhgef1	2.47054e-06	0.0492174	0.199	0.17	0.0607085
2023-03-02	2.47567e-06	0.0248923	0.194	0.172	0.0608347
Secisbp2	2.4777e-06	-0.00456777	0.147	0.134	0.0608845
2023-03-08	2.47812e-06	-0.0590439	0.136	0.14	0.0608947
Zc3h15	2.51801e-06	-0.0119956	0.173	0.16	0.0618751
Atad3a	2.51969e-06	0.0398824	0.153	0.129	0.0619164
Rab2b	2.52723e-06	0.0117075	0.148	0.131	0.0621016
Phyhipl	2.54083e-06	0.0588377	0.55	0.508	0.0624358
Dnal1	2.55775e-06	-0.0500828	0.178	0.176	0.0628516
Sin3a	2.56935e-06	0.00695886	0.148	0.133	0.0631366
Fam160a2	2.56974e-06	-0.00422991	0.115	0.103	0.0631463
Cdc40	2.57231e-06	-0.0589596	0.22	0.22	0.0632094
Zfyve1	2.58324e-06	-0.0806033	0.278	0.286	0.063478
Miga2	2.59494e-06	0.0485798	0.226	0.195	0.0637655
Xrn2	2.6047e-06	-0.036988	0.279	0.271	0.0640053
Rusc2	2.60507e-06	0.0287852	0.115	0.096	0.0640143
Afap1l2	2.61408e-06	-0.113286	0.107	0.128	0.0642359
Synpo2	2.62722e-06	-0.127878	0.211	0.22	0.0645586
Gm47423	2.63822e-06	-0.0659688	0.108	0.115	0.0648291
Bsg	2.63916e-06	0.062953	0.12	0.092	0.064852
Celrr	2.66593e-06	-0.0574904	0.442	0.44	0.0655099
Jak2	2.69095e-06	-0.0573319	0.225	0.225	0.0661248
Rasa2	2.70486e-06	0.0897608	0.608	0.56	0.0664665
Gab2	2.70617e-06	-0.110511	0.333	0.341	0.0664987
Stx16	2.71437e-06	-0.0196175	0.415	0.399	0.0667003
Hspa9	2.71914e-06	0.0369033	0.159	0.135	0.0668175
Cdk11b	2.71939e-06	-0.0057151	0.195	0.181	0.0668235
Tapt1	2.72357e-06	0.0306566	0.188	0.166	0.0669262
Tcerg1	2.73272e-06	-0.0637206	0.25	0.254	0.067151
Rab11fip4	2.73715e-06	-0.00713053	0.302	0.284	0.06726
Cacul1	2.75807e-06	-0.0295077	0.2	0.193	0.0677742
Ngly1	2.76297e-06	-0.0578802	0.207	0.208	0.0678946
Wtap	2.79971e-06	-0.000543308	0.128	0.116	0.0687972
Alkbh5	2.80123e-06	0.0366844	0.11	0.089	0.0688346
Snapc3	2.80374e-06	0.0233435	0.344	0.315	0.0688964
Pcyt1a	2.8431e-06	0.0349192	0.138	0.117	0.0698636
Dnajc8	2.84894e-06	-0.051376	0.127	0.127	0.070007
Psma1	2.85534e-06	-0.00246151	0.106	0.093	0.0701643
Ubp1	2.86473e-06	-0.0140043	0.224	0.21	0.070395
Ndufa10	2.87292e-06	0.0103994	0.126	0.111	0.0705963
Snx29	2.87922e-06	-0.0469643	0.37	0.36	0.0707512
Fgd4	2.88151e-06	-0.0526758	0.622	0.616	0.0708074
Rsbn1	2.88588e-06	-0.0440394	0.237	0.232	0.0709147
Vps54	2.89067e-06	0.0147587	0.337	0.308	0.0710324
Edil3	2.89368e-06	0.144398	0.2	0.168	0.0711065
Ralgds	2.90131e-06	-0.0254964	0.183	0.175	0.0712939
Rab34	2.91016e-06	0.041975	0.265	0.235	0.0715114
Arhgef17	2.92294e-06	0.0255429	0.28	0.254	0.0718253
Lrrc7	2.92982e-06	-0.167737	0.284	0.32	0.0719945
Rnf146	2.9353e-06	-0.0134535	0.123	0.114	0.0721291
Rida	2.94241e-06	0.0779148	0.216	0.182	0.0723039
Ppp6r3	2.94417e-06	-0.0239788	0.507	0.49	0.0723471
Nova1	2.95473e-06	-0.0721741	0.296	0.306	0.0726065
Copg2	2.97625e-06	-0.0484201	0.267	0.26	0.0731355
Abcb1b	3.02446e-06	0.0496388	0.138	0.113	0.0743202
Rab3gap2	3.03384e-06	0.00888503	0.268	0.247	0.0745506
Fam228b	3.048e-06	0.0813909	0.388	0.346	0.0748986
Esco1	3.05752e-06	0.00122698	0.305	0.285	0.0751325
Wbp1l	3.07036e-06	0.0135524	0.219	0.199	0.0754479
Satb1	3.08007e-06	0.0329473	0.179	0.153	0.0756867
Coro2b	3.11725e-06	0.0357862	0.454	0.419	0.0766001
Nsmce2	3.1231e-06	0.114116	0.566	0.518	0.0767439
Mpc1	3.13763e-06	0.0581269	0.337	0.301	0.077101
Grb2	3.14833e-06	0.0274877	0.238	0.211	0.0773639
Mpp5	3.14945e-06	-0.0576752	0.279	0.278	0.0773914
Amot	3.15235e-06	-0.0892347	0.22	0.233	0.0774627
Kif3a	3.15391e-06	-0.0506182	0.206	0.203	0.0775011
Ttc3	3.17661e-06	-0.117614	0.602	0.618	0.0780587
Ndfip1	3.19919e-06	0.0121963	0.306	0.282	0.0786136
Setd1b	3.20513e-06	0.00718951	0.133	0.118	0.0787596
Galnt1	3.21401e-06	0.00204921	0.484	0.46	0.0789778
Rbm33	3.22886e-06	-0.0269473	0.324	0.31	0.0793428
Amph	3.23536e-06	-0.122666	0.252	0.281	0.0795024
Vti1b	3.23632e-06	0.0513887	0.174	0.147	0.0795261
Rnf11	3.24748e-06	0.0621773	0.126	0.1	0.0798002
Klf9	3.25902e-06	0.0698678	0.492	0.449	0.080084
Irak2	3.27384e-06	-0.086636	0.555	0.56	0.0804481
Ice1	3.27763e-06	0.0444298	0.224	0.195	0.0805412
Capn15	3.29152e-06	0.0142059	0.279	0.254	0.0808825
Gprasp1	3.29588e-06	-0.015903	0.323	0.306	0.0809898
Gps2	3.31506e-06	0.0388853	0.108	0.087	0.0814609
Plcl2	3.32395e-06	0.0727028	0.127	0.097	0.0816795
Trmu	3.32438e-06	0.0247999	0.105	0.088	0.0816901
Hip1	3.32493e-06	0.0456746	0.62	0.578	0.0817035
Slc38a10	3.33142e-06	0.00639328	0.104	0.092	0.081863
Mef2c	3.33209e-06	0.105474	0.325	0.281	0.0818794
S100b	3.34548e-06	0.050937	0.115	0.093	0.0822085
Gm32618	3.34983e-06	-0.0500262	0.245	0.243	0.0823153
Gfod1	3.35069e-06	0.0946906	0.115	0.087	0.0823364
Ppm1b	3.3635e-06	0.0360853	0.38	0.346	0.0826512
Washc2	3.38448e-06	-0.0318578	0.41	0.396	0.0831669
Hjurp	3.38667e-06	-0.0566719	0.212	0.217	0.0832205
Mapk8	3.39269e-06	0.0129304	0.221	0.199	0.0833685
Sox13	3.40684e-06	0.0235428	0.157	0.137	0.0837162
Atg4b	3.4231e-06	0.0282981	0.141	0.121	0.0841159
Fnip1	3.42448e-06	-0.0808781	0.472	0.484	0.0841497
Cwc22	3.42873e-06	-0.00925677	0.153	0.142	0.0842543
Zfp182	3.44379e-06	-0.00384957	0.2	0.186	0.0846242
Rtf1	3.46398e-06	0.0573395	0.241	0.208	0.0851205
Zfp608	3.49963e-06	-0.0925915	0.736	0.731	0.0859965
Zfyve9	3.50404e-06	0.0153173	0.42	0.393	0.0861048
N4bp1	3.51283e-06	0.0219239	0.167	0.147	0.0863207
Vcl	3.52166e-06	0.0489958	0.795	0.755	0.0865378
BC004004	3.52594e-06	0.00343643	0.103	0.092	0.086643
Rabgap1l	3.52807e-06	-0.122211	0.66	0.674	0.0866952
Atp2a2	3.54345e-06	-0.00366002	0.516	0.489	0.0870731
Pde1c	3.56277e-06	-0.145704	0.129	0.155	0.0875479
Rufy3	3.5997e-06	-0.036212	0.46	0.446	0.0884555
Prelid3a	3.6101e-06	-0.0554233	0.342	0.338	0.0887109
Slk	3.61763e-06	-0.0128842	0.185	0.171	0.0888961
Mtus1	3.6423e-06	0.0645662	0.234	0.201	0.0895022
Drp2	3.6454e-06	0.0493113	0.18	0.153	0.0895784
B3glct	3.67831e-06	-0.0502901	0.229	0.226	0.0903872
Brf1	3.70304e-06	0.00949803	0.162	0.147	0.0909948
Abat	3.70435e-06	0.0824244	0.457	0.413	0.0910269
Mphosph8	3.75389e-06	0.0300208	0.211	0.185	0.0922442
Ubl3	3.75621e-06	0.0395087	0.236	0.209	0.0923014
Xpo7	3.76282e-06	-0.0352035	0.364	0.356	0.0924638
Osbpl1a	3.85278e-06	-0.0209019	0.412	0.398	0.0946745
Ppp4r1	3.85508e-06	-0.0270971	0.261	0.253	0.0947309
Ccdc85a	3.8793e-06	0.110946	0.65	0.605	0.0953261
Rc3h1	3.9014e-06	0.0395258	0.358	0.326	0.0958691
Hlcs	3.91295e-06	0.0592447	0.267	0.235	0.0961529
Txndc5	3.92104e-06	0.0194235	0.11	0.095	0.0963517
Clk1	3.98569e-06	-0.0455907	0.418	0.406	0.0979404
Col27a1	4.00251e-06	-0.0863927	0.114	0.12	0.0983537
Atp11c	4.02138e-06	-0.0504437	0.21	0.207	0.0988173
Gna13	4.03231e-06	0.0313193	0.544	0.509	0.099086
Nsdhl	4.04351e-06	0.11131	0.12	0.091	0.0993611
Ifrd1	4.05531e-06	-0.0604606	0.342	0.34	0.0996511
Sec11a	4.05982e-06	-0.0889698	0.184	0.2	0.0997619
Nufip2	4.06371e-06	0.0559434	0.327	0.292	0.0998575
Suclg1	4.08263e-06	-0.00567459	0.21	0.195	0.100323
Ctnnd2	4.09535e-06	0.0143201	0.998	0.992	0.100635
Gon4l	4.09797e-06	-0.0898419	0.428	0.438	0.100699
Ptma	4.1032e-06	0.0895686	0.152	0.12	0.100828
B230219D22Rik	4.10478e-06	0.0655121	0.101	0.077	0.100867
Hmgxb4	4.10502e-06	0.0331364	0.164	0.142	0.100873
Gtf2i	4.13234e-06	0.0792723	0.655	0.609	0.101544
Prkcb	4.13583e-06	0.0335642	0.187	0.152	0.10163
Gm35188	4.14436e-06	-0.0794381	0.46	0.468	0.101839
Lpin1	4.14707e-06	-0.00705824	0.222	0.206	0.101906
Ctcf	4.15962e-06	0.0423754	0.232	0.203	0.102214
Wnk3	4.17263e-06	-0.0656699	0.123	0.129	0.102534
Tpm3	4.18939e-06	-0.0243768	0.207	0.196	0.102946
Gapvd1	4.27901e-06	0.0715587	0.427	0.383	0.105148
Ophn1	4.28406e-06	-0.0930429	0.399	0.411	0.105272
Cap1	4.30674e-06	0.030444	0.105	0.086	0.105829
Eif2s3y	4.33874e-06	-0.0372333	0.22	0.213	0.106616
Qrich1	4.35777e-06	0.0764807	0.355	0.314	0.107083
Rspry1	4.36572e-06	-0.00188617	0.293	0.275	0.107279
Flrt1	4.4214e-06	0.0551878	0.121	0.097	0.108647
Chd7	4.42362e-06	0.0977839	0.585	0.538	0.108701
Nmrk1	4.4364e-06	-0.0312456	0.103	0.101	0.109016
Fancc	4.44426e-06	-0.104298	0.128	0.145	0.109209
Snx19	4.4514e-06	0.0168699	0.132	0.116	0.109384
Vdac1	4.47894e-06	-0.00144884	0.162	0.148	0.110061
Psph	4.49469e-06	0.0611361	0.113	0.089	0.110448
Grid2	4.54664e-06	-0.00383477	0.93	0.905	0.111724
Slc4a8	4.55782e-06	0.0784965	0.154	0.123	0.111999
Fam129b	4.57902e-06	-0.0418679	0.102	0.099	0.11252
Acbd6	4.6156e-06	0.0166002	0.294	0.266	0.113419
Erlec1	4.61704e-06	-0.032292	0.178	0.173	0.113455
Sdf2	4.64809e-06	0.0633124	0.198	0.168	0.114218
Bdp1	4.65589e-06	0.0081903	0.273	0.251	0.114409
Mga	4.6561e-06	-0.0216161	0.406	0.388	0.114414
Hdgfl3	4.65977e-06	-0.0345394	0.196	0.19	0.114505
Plxnb1	4.67324e-06	0.0118345	0.392	0.366	0.114836
Apoo	4.73141e-06	-0.0179074	0.106	0.101	0.116265
BC034090	4.73423e-06	-0.00367963	0.108	0.098	0.116334
Zfp933	4.79987e-06	0.0339745	0.141	0.119	0.117947
Col11a2	4.81728e-06	-0.0194678	0.274	0.259	0.118375
Bbs9	4.84012e-06	-0.0782359	0.326	0.329	0.118936
Ehmt1	4.85803e-06	0.0247167	0.539	0.502	0.119376
Zbtb11	4.85816e-06	-0.0230611	0.202	0.193	0.119379
Ak4	4.87544e-06	0.00716316	0.143	0.128	0.119804
Ass1	4.88895e-06	0.0690124	0.108	0.084	0.120136
Hgf	4.88953e-06	0.00719977	0.134	0.118	0.12015
Med1	4.9161e-06	0.100954	0.206	0.17	0.120803
Aldh6a1	4.93056e-06	0.0422456	0.233	0.205	0.121159
Tmod3	4.94555e-06	-0.0620415	0.112	0.116	0.121527
Eif4h	4.94888e-06	0.0855266	0.202	0.167	0.121609
Zfp426	4.95685e-06	-0.0645952	0.125	0.133	0.121805
Nedd4l	4.97034e-06	0.0219465	0.749	0.712	0.122136
Etnk1	4.97621e-06	-0.0807306	0.43	0.434	0.12228
Pwwp2a	4.98304e-06	0.0115848	0.259	0.236	0.122448
Stx17	5.01471e-06	-0.00313715	0.115	0.102	0.123227
Atp13a3	5.03708e-06	-0.0622547	0.176	0.179	0.123776
Pde7b	5.05399e-06	0.138116	0.58	0.539	0.124192
Trim41	5.08786e-06	-0.0207159	0.164	0.157	0.125024
Ldb1	5.08949e-06	0.0399868	0.151	0.127	0.125064
Them4	5.11028e-06	-0.0883355	0.126	0.134	0.125575
Car10	5.11973e-06	-0.18165	0.131	0.134	0.125807
Myo9b	5.14247e-06	0.0346776	0.221	0.195	0.126366
Ptprz1	5.14627e-06	-0.0678175	0.984	0.981	0.126459
Xrcc6	5.15348e-06	-0.0420345	0.126	0.126	0.126636
Erp44	5.19199e-06	-0.0160106	0.183	0.172	0.127583
Ggta1	5.1979e-06	-0.15788	0.263	0.296	0.127728
Insig1	5.2009e-06	0.0849415	0.12	0.092	0.127802
2610037D02Rik	5.21143e-06	-0.00811454	0.34	0.319	0.12806
Bbx	5.23258e-06	-0.0514266	0.355	0.351	0.12858
Nup54	5.24315e-06	0.0273404	0.111	0.093	0.12884
Spred1	5.24336e-06	-0.0154871	0.521	0.501	0.128845
Dcaf8	5.26555e-06	0.00989584	0.412	0.386	0.12939
Vps37a	5.27013e-06	-0.00897731	0.191	0.179	0.129503
Copz1	5.27505e-06	0.0869452	0.117	0.089	0.129624
Selenof	5.28927e-06	-0.0158885	0.102	0.095	0.129973
Dzip3	5.29491e-06	-0.0633383	0.295	0.295	0.130112
Rchy1	5.39151e-06	-0.0233831	0.174	0.166	0.132486
Gtf3c3	5.3981e-06	-0.0388427	0.104	0.104	0.132647
Zfp292	5.39814e-06	-0.0377132	0.387	0.374	0.132648
Fndc3a	5.44414e-06	-0.0532217	0.286	0.282	0.133779
Ip6k1	5.51138e-06	0.0445597	0.183	0.156	0.135431
Pnkd	5.52705e-06	0.0696895	0.291	0.255	0.135816
Chfr	5.54172e-06	0.017689	0.252	0.228	0.136177
Bptf	5.55557e-06	0.0724539	0.544	0.499	0.136517
Prdm5	5.61029e-06	-0.0530209	0.369	0.366	0.137862
Csnk1d	5.61048e-06	0.0859718	0.211	0.177	0.137866
Plekhm2	5.63384e-06	-0.0283691	0.428	0.413	0.13844
Bcor	5.6444e-06	0.0546193	0.159	0.133	0.1387
Cpne2	5.64732e-06	-0.00513828	0.267	0.252	0.138772
Smc3	5.66605e-06	-0.00588313	0.281	0.265	0.139232
Xkr4	5.67033e-06	-0.0847743	0.216	0.202	0.139337
Glt8d1	5.68427e-06	-0.019597	0.309	0.294	0.13968
Ddx6	5.68754e-06	0.0137576	0.341	0.315	0.13976
Sugp1	5.78129e-06	0.0117022	0.172	0.156	0.142064
2023-09-04	5.85784e-06	0.0347013	0.106	0.081	0.143945
Pcgf5	5.85865e-06	0.00743337	0.494	0.462	0.143965
Bmpr2	5.88161e-06	-0.070659	0.439	0.442	0.144529
Pigs	5.88543e-06	-0.0703279	0.219	0.224	0.144623
Smo	5.89189e-06	-0.0123906	0.243	0.232	0.144781
Gm20732	5.90468e-06	0.0320896	0.322	0.293	0.145096
Luzp2	5.91477e-06	-0.118483	0.831	0.836	0.145344
Asb3	5.93432e-06	-0.0238993	0.318	0.305	0.145824
2810459M11Rik	5.93612e-06	-0.0042438	0.26	0.241	0.145868
Smad5	5.96982e-06	0.0364747	0.151	0.129	0.146696
Ppara	5.97259e-06	-0.0319452	0.341	0.332	0.146764
Slitrk2	5.98428e-06	0.0425899	0.115	0.094	0.147052
Cul3	5.99065e-06	-0.0588896	0.32	0.324	0.147208
Whamm	5.99105e-06	-0.0199502	0.164	0.156	0.147218
Phtf1	5.99978e-06	-0.0657814	0.229	0.233	0.147432
Ptgr2	6.00853e-06	0.0404441	0.178	0.154	0.147648
Fam20a	6.02052e-06	-0.0627878	0.704	0.706	0.147942
Actr3b	6.02116e-06	0.0697128	0.268	0.231	0.147958
Ensa	6.04169e-06	0.0317149	0.111	0.092	0.148462
Zdhhc6	6.04984e-06	0.00671722	0.134	0.119	0.148663
Maml1	6.05106e-06	0.0563657	0.117	0.093	0.148693
Limk2	6.06771e-06	0.0646232	0.428	0.387	0.149102
Ube2e3	6.08566e-06	-0.0661299	0.165	0.17	0.149543
Qser1	6.09797e-06	0.0478255	0.221	0.193	0.149846
Htra1	6.13535e-06	-0.0770904	0.699	0.703	0.150764
Sec14l2	6.17712e-06	0.0338168	0.219	0.194	0.15179
Dclk1	6.17998e-06	-0.110729	0.9	0.904	0.151861
Cbfb	6.18422e-06	-0.0351486	0.236	0.229	0.151965
Xiap	6.19058e-06	-0.0413404	0.31	0.307	0.152121
Nckap5l	6.20114e-06	0.0310391	0.107	0.09	0.152381
Dcun1d2	6.2312e-06	0.0105993	0.186	0.167	0.153119
Ankle2	6.29461e-06	-0.0214663	0.138	0.132	0.154677
Ift57	6.30167e-06	-0.0285303	0.2	0.194	0.154851
Pcnx3	6.31821e-06	0.0329363	0.107	0.087	0.155257
Trappc12	6.33058e-06	0.0288438	0.139	0.118	0.155561
Ahctf1	6.35591e-06	0.057016	0.188	0.159	0.156184
Stk11	6.36502e-06	0.0164394	0.124	0.108	0.156408
Lmbr1l	6.37723e-06	-0.0185561	0.102	0.095	0.156708
Ndel1	6.41327e-06	0.0417297	0.226	0.2	0.157593
Mfap3	6.41966e-06	0.0471057	0.145	0.121	0.15775
Abcd4	6.45715e-06	-0.0427658	0.119	0.12	0.158671
Ubr4	6.45715e-06	0.0213974	0.24	0.217	0.158672
Aldoa	6.46493e-06	0.0748866	0.101	0.074	0.158863
Zfp787	6.4795e-06	0.0374136	0.102	0.084	0.159221
Snx3	6.5758e-06	-0.021	0.233	0.221	0.161587
Ak3	6.57625e-06	0.0801748	0.236	0.203	0.161598
Med27	6.58073e-06	0.0251741	0.261	0.234	0.161708
Rmdn1	6.60223e-06	-0.066602	0.344	0.348	0.162237
Tenm3	6.62127e-06	-0.101134	0.931	0.937	0.162704
Pdlim5	6.66722e-06	-0.0787174	0.574	0.574	0.163834
Mon2	6.66794e-06	-0.0203754	0.352	0.336	0.163851
Svil	6.69738e-06	0.0538678	0.242	0.211	0.164575
Copb1	6.72789e-06	-0.00913063	0.176	0.165	0.165324
As3mt	6.74489e-06	0.0019348	0.103	0.092	0.165742
Rai1	6.75382e-06	0.0317406	0.377	0.343	0.165962
Sf3a1	6.78894e-06	-0.031306	0.105	0.102	0.166825
Atg3	6.81382e-06	-0.0591408	0.164	0.168	0.167436
Nras	6.82642e-06	0.0212658	0.105	0.088	0.167746
Spata17	6.85776e-06	-0.0678616	0.108	0.111	0.168516
Usp24	6.8705e-06	-0.105729	0.632	0.647	0.168829
Usp8	6.87086e-06	-0.0311268	0.216	0.208	0.168838
Pum1	6.87425e-06	-0.0994454	0.452	0.476	0.168921
Pitpnc1	6.87641e-06	0.0733941	0.985	0.977	0.168974
Pitpna	6.90176e-06	0.0138207	0.328	0.303	0.169597
Cacnb4	6.90725e-06	0.0457478	0.118	0.091	0.169732
Pias2	6.92045e-06	-0.0849787	0.374	0.383	0.170056
Bmp1	6.96477e-06	-0.0269715	0.177	0.17	0.171145
Tfeb	7.097e-06	0.0501917	0.233	0.204	0.174395
Cacng8	7.12425e-06	0.0887327	0.262	0.224	0.175064
Fbxo10	7.13527e-06	0.0643282	0.131	0.105	0.175335
Brd1	7.13529e-06	0.0468827	0.295	0.262	0.175336
Fam13c	7.16258e-06	0.108116	0.571	0.524	0.176006
Picalm	7.17039e-06	-0.0186527	0.314	0.301	0.176198
Rala	7.18029e-06	-0.0329767	0.181	0.177	0.176441
Cox10	7.18682e-06	-0.0165679	0.293	0.277	0.176602
Inppl1	7.24805e-06	0.0256915	0.165	0.145	0.178106
Chuk	7.25372e-06	-0.0201054	0.223	0.21	0.178246
Ncoa1	7.2639e-06	0.0546141	0.899	0.87	0.178496
1600020E01Rik	7.30038e-06	0.0596716	0.179	0.151	0.179392
Sec61a1	7.33522e-06	0.0395773	0.129	0.107	0.180248
Nek9	7.44634e-06	-0.0308083	0.254	0.245	0.182979
Eif5	7.47226e-06	0.0110793	0.273	0.251	0.183616
Ubr1	7.48494e-06	0.00227957	0.371	0.35	0.183927
2810403A07Rik	7.52641e-06	0.00724289	0.337	0.313	0.184947
Cpne8	7.5446e-06	-0.136419	0.226	0.266	0.185393
Foxk2	7.62932e-06	0.0383688	0.29	0.26	0.187475
Tmed5	7.63764e-06	-0.00130337	0.161	0.148	0.18768
Slc25a28	7.66738e-06	0.0651455	0.136	0.109	0.18841
Crot	7.68526e-06	-0.00779625	0.27	0.254	0.18885
Mtf1	7.68954e-06	-0.0252518	0.107	0.101	0.188955
Ndufaf2	7.75729e-06	0.0455067	0.175	0.15	0.19062
Pxmp4	7.76351e-06	-0.0313422	0.104	0.101	0.190773
Mt3	7.81196e-06	0.0228377	0.202	0.181	0.191963
Heatr3	7.83283e-06	0.0141182	0.19	0.171	0.192476
Bckdhb	7.84193e-06	-0.00534284	0.453	0.429	0.1927
1110034G24Rik	7.85438e-06	-0.0062198	0.149	0.136	0.193006
Ctnnb1	7.85617e-06	0.028139	0.139	0.119	0.19305
Gm46123	7.85777e-06	0.0331709	0.155	0.133	0.193089
Zdhhc18	7.86089e-06	0.0130727	0.169	0.153	0.193166
Slc39a9	7.8889e-06	0.0609519	0.141	0.114	0.193854
Sec22a	7.93636e-06	-0.0501399	0.151	0.152	0.19502
Ints14	7.9524e-06	0.0343708	0.109	0.091	0.195414
Tdrd3	7.95998e-06	-0.012514	0.332	0.316	0.195601
Trub2	7.9793e-06	0.0473554	0.124	0.101	0.196075
Lap3	7.98061e-06	-0.0556682	0.148	0.151	0.196107
Rab5a	7.99297e-06	0.0233444	0.139	0.121	0.196411
Glg1	8.00839e-06	-0.0352805	0.424	0.412	0.19679
Nipa2	8.02332e-06	-0.028865	0.138	0.134	0.197157
Mbtps2	8.06203e-06	0.0263747	0.194	0.172	0.198108
[truncated: 3,405 more rows]

## Sheet: PS19KOvsPS19WT_DE_Olig_RNAassay
Table S6. Differentially expressed genes in Oligodendrocyte clusters of P301S Cgas-/- vs P301S Cgas+/+ mice
	p_val	avg_log2FC	pct.1	pct.2	p_val_adj
Ttr	2.67287e-274	-0.633846	0.017	0.128	6.56803e-270
Gm28928	1.3579e-177	0.478842	0.293	0.144	3.33677e-173
Sgcz	3.6006e-163	0.509763	0.464	0.299	8.84776e-159
Mylk	1.12763e-128	0.516776	0.281	0.154	2.77094e-124
Gria1	1.89547e-110	-0.466927	0.189	0.313	4.65774e-106
Dcc	8.15583e-90	-0.435876	0.497	0.609	2.00413e-85
C4b	9.42758e-88	-0.491333	0.232	0.336	2.31664e-83
Zbtb16	4.12688e-84	0.449397	0.437	0.329	1.0141e-79
Cacnb2	1.06249e-75	-0.403502	0.193	0.274	2.61085e-71
Piezo2	5.21083e-72	-0.530751	0.059	0.119	1.28046e-67
Spock1	3.65395e-71	0.430458	0.599	0.513	8.97886e-67
Plcl1	2.57912e-66	0.187416	0.994	0.992	6.33767e-62
Dgki	1.77366e-63	-0.274477	0.834	0.869	4.35842e-59
Dgkb	3.56193e-63	-0.364645	0.16	0.238	8.75274e-59
Aldh1l2	4.06331e-60	-0.351519	0.052	0.103	9.98478e-56
Trpm3	2.05148e-57	-0.34109	0.086	0.146	5.04109e-53
Elmo1	3.73015e-56	0.235928	0.871	0.827	9.16611e-52
Hecw2	9.23319e-55	0.219094	0.895	0.853	2.26887e-50
Ndst4	2.45614e-54	-0.361223	0.328	0.407	6.03548e-50
Actb	1.66815e-53	0.392439	0.217	0.153	4.09915e-49
7630403G23Rik	1.09925e-48	0.483613	0.184	0.12	2.70119e-44
Lsamp	1.40778e-48	-0.247242	0.711	0.787	3.45933e-44
Cntn4	1.75046e-48	0.260615	0.45	0.357	4.30141e-44
Fam19a1	1.99491e-48	-0.323558	0.214	0.285	4.90209e-44
Tulp4	9.59082e-48	-0.232893	0.761	0.799	2.35675e-43
9330111N05Rik	1.45466e-46	0.662065	0.204	0.141	3.57453e-42
Dpp10	2.80164e-45	0.161579	0.202	0.137	6.88447e-41
St6galnac5	7.81166e-42	-0.2417	0.08	0.127	1.91956e-37
Shisa6	9.2898e-42	-0.213653	0.063	0.112	2.28278e-37
Grik2	4.59145e-41	-0.228898	0.847	0.878	1.12826e-36
Bin1	8.9185e-41	0.173874	0.876	0.831	2.19154e-36
Tubb4a	9.35393e-40	0.228523	0.62	0.547	2.29854e-35
Gm47283	1.94229e-39	0.193662	0.156	0.105	4.77279e-35
Cacna1e	2.68584e-39	-0.240447	0.143	0.182	6.59992e-35
Ptma	6.37162e-39	0.289365	0.268	0.198	1.5657e-34
Gm20754	1.23988e-38	-0.300472	0.149	0.205	3.04675e-34
Grm3	1.24216e-38	0.17982	0.921	0.893	3.05236e-34
Gm42418	3.71815e-38	0.135863	0.886	0.827	9.13662e-34
Syne2	3.87793e-38	-0.289753	0.092	0.146	9.52924e-34
Ppfia2	9.15803e-37	-0.274413	0.349	0.422	2.2504e-32
Lrrc4c	1.97317e-36	0.204611	0.863	0.82	4.84866e-32
Nkain3	2.48061e-36	-0.258848	0.088	0.135	6.0956e-32
Fam13c	5.74436e-35	-0.327763	0.29	0.353	1.41156e-30
Epha6	8.56633e-35	-0.256803	0.423	0.495	2.10501e-30
Celf2	3.04528e-34	-0.229746	0.599	0.67	7.48316e-30
Prkd1	5.01977e-34	-0.27009	0.088	0.126	1.23351e-29
Slc24a2	4.04258e-33	0.0953564	0.998	0.994	9.93384e-29
Cntnap2	6.05847e-33	-0.298179	0.524	0.557	1.48875e-28
Tmem117	1.93034e-32	0.217048	0.504	0.427	4.74342e-28
St3gal4	6.90157e-32	-0.281171	0.347	0.407	1.69592e-27
Fth1	9.28171e-32	0.303689	0.455	0.388	2.2808e-27
Rab6b	2.39852e-31	0.219285	0.111	0.072	5.89389e-27
Fam168a	3.71846e-31	-0.214464	0.478	0.52	9.13737e-27
Pde4b	4.68241e-31	-0.0960615	0.999	0.999	1.15061e-26
Klhl2	2.15268e-30	-0.161216	0.823	0.848	5.28978e-26
Camk2a	5.13246e-30	-0.211214	0.124	0.164	1.2612e-25
Galnt17	1.39296e-29	-0.233486	0.137	0.184	3.42292e-25
Tmem151a	1.67971e-29	0.233533	0.441	0.373	4.12756e-25
Inf2	2.25627e-29	0.226378	0.316	0.25	5.54432e-25
Sik3	7.47528e-29	-0.162454	0.933	0.947	1.8369e-24
Erc2	9.06257e-29	-0.258153	0.243	0.3	2.22694e-24
Gas7	1.26309e-28	-0.225622	0.544	0.593	3.10379e-24
Tppp	1.40794e-28	0.227044	0.262	0.201	3.45972e-24
Gabra2	8.35826e-28	-0.222024	0.118	0.162	2.05388e-23
Prkg1	8.61108e-28	-0.252504	0.19	0.241	2.116e-23
Arhgef10	8.84604e-28	0.170546	0.713	0.657	2.17374e-23
Palm2	1.36253e-27	0.209952	0.752	0.705	3.34815e-23
Nrg1	5.33801e-27	0.120625	0.31	0.25	1.31171e-22
Grin2a	9.79469e-27	-0.276238	0.216	0.272	2.40685e-22
Eml1	1.24902e-26	-0.258895	0.352	0.406	3.06923e-22
Grik1	2.73479e-26	-0.310903	0.246	0.3	6.72019e-22
Rbfox1	7.13259e-26	-0.278656	0.353	0.418	1.75269e-21
Cnp	7.95349e-26	0.251482	0.337	0.282	1.95441e-21
Ptprg	1.17814e-25	-0.205628	0.106	0.149	2.89503e-21
Ptgds	1.2236e-25	0.225356	0.359	0.295	3.00675e-21
Itpk1	2.59243e-25	0.199372	0.582	0.528	6.37037e-21
Brinp3	4.45244e-25	0.174597	0.195	0.145	1.0941e-20
Dlgap1	7.80897e-25	-0.269727	0.409	0.463	1.9189e-20
Kirrel3	8.34965e-25	0.221312	0.689	0.643	2.05176e-20
Mapk10	1.1814e-24	-0.229737	0.243	0.275	2.90305e-20
Kcnh7	1.60908e-24	0.176953	0.356	0.294	3.95399e-20
Samd4	1.75814e-24	-0.207492	0.55	0.594	4.32029e-20
Map7	2.50658e-24	0.109968	0.962	0.956	6.15943e-20
Fryl	2.9613e-24	0.166818	0.717	0.664	7.27679e-20
Ntm	4.26836e-24	0.0741641	0.18	0.136	1.04886e-19
St6galnac3	8.73912e-24	0.125109	0.974	0.966	2.14746e-19
Ckb	9.48165e-24	0.228589	0.186	0.141	2.32993e-19
Tspan9	1.15113e-23	-0.271972	0.194	0.244	2.82867e-19
Tbc1d16	2.23949e-23	0.200463	0.308	0.249	5.50311e-19
Zdhhc14	4.44862e-23	-0.150239	0.841	0.854	1.09316e-18
Ahcyl2	5.19807e-23	-0.225234	0.233	0.285	1.27732e-18
Stat3	7.68451e-23	-0.246648	0.189	0.231	1.88832e-18
Ephb1	8.23641e-23	-0.171452	0.678	0.703	2.02393e-18
9330199G10Rik	1.32852e-22	0.250724	0.142	0.102	3.26457e-18
Vmp1	1.39871e-22	0.160064	0.729	0.679	3.43704e-18
Mast3	2.73405e-22	0.162935	0.619	0.561	6.71838e-18
Car2	3.80385e-22	-0.143785	0.667	0.686	9.3472e-18
Ppm1e	5.42047e-22	-0.221031	0.184	0.223	1.33197e-17
Erbin	6.69157e-22	-0.139405	0.814	0.83	1.64432e-17
Gabrb1	7.02189e-22	-0.220045	0.262	0.304	1.72549e-17
Ctdspl	7.05154e-22	-0.231501	0.168	0.204	1.73277e-17
Mef2c	7.79774e-22	0.181912	0.158	0.115	1.91614e-17
Sgip1	8.41394e-22	-0.213998	0.306	0.346	2.06756e-17
Rasgrf1	8.58914e-22	-0.196822	0.127	0.168	2.11061e-17
Syn2	1.8218e-21	-0.169687	0.109	0.133	4.47671e-17
Grm1	2.09491e-21	-0.194	0.096	0.13	5.14782e-17
Cntnap5c	5.07649e-21	-0.185773	0.071	0.105	1.24745e-16
Sox10	9.6069e-21	0.178528	0.445	0.385	2.3607e-16
mt-Atp6	1.36876e-20	0.304993	0.157	0.116	3.36346e-16
Csrp1	3.03719e-20	0.163977	0.568	0.509	7.4633e-16
Xist	3.35877e-20	-0.226162	0.392	0.444	8.25351e-16
Fam155a	5.9086e-20	-0.228032	0.331	0.383	1.45192e-15
mt-Co3	6.16469e-20	0.345972	0.171	0.131	1.51485e-15
Rcan2	7.22418e-20	0.18256	0.44	0.381	1.7752e-15
Gm48678	7.82021e-20	0.37234	0.238	0.204	1.92166e-15
Sphkap	9.19356e-20	-0.1888	0.09	0.12	2.25913e-15
Lgi3	1.81523e-19	0.184473	0.409	0.353	4.46057e-15
Csmd2	2.33701e-19	-0.199802	0.38	0.423	5.74274e-15
Opcml	2.54493e-19	-0.160924	0.693	0.705	6.25365e-15
Ryr3	2.63318e-19	-0.192049	0.17	0.202	6.47052e-15
Sqstm1	4.4329e-19	0.18216	0.151	0.112	1.0893e-14
Tox	6.74378e-19	0.156967	0.105	0.073	1.65715e-14
Galntl6	8.51811e-19	-0.212922	0.39	0.434	2.09316e-14
Stmn1	9.41833e-19	0.189407	0.203	0.158	2.31437e-14
Cdc42ep1	1.01937e-18	0.145648	0.141	0.105	2.50489e-14
Mog	1.53071e-18	0.135089	0.769	0.739	3.76141e-14
Ppp3ca	7.65797e-18	-0.148494	0.675	0.722	1.88179e-13
Rims1	8.0901e-18	-0.19836	0.315	0.336	1.98798e-13
Bfsp2	1.45514e-17	-0.236001	0.225	0.259	3.57571e-13
Zfhx4	1.48489e-17	0.195491	0.193	0.151	3.64882e-13
Clock	2.40804e-17	-0.178606	0.355	0.388	5.91727e-13
Grip1	2.64618e-17	-0.189962	0.148	0.18	6.50246e-13
Slc8a1	3.41901e-17	0.142853	0.855	0.826	8.40153e-13
Scarb1	4.84668e-17	0.19213	0.111	0.081	1.19098e-12
Fut9	4.97654e-17	0.154961	0.166	0.127	1.22289e-12
Mllt3	8.34072e-17	-0.187422	0.218	0.261	2.04956e-12
Gabrb3	8.62901e-17	-0.202141	0.216	0.252	2.12041e-12
Slc1a2	1.19111e-16	0.122296	0.156	0.119	2.92692e-12
Pcolce2	1.34671e-16	0.217628	0.198	0.157	3.30928e-12
Soga3	3.03908e-16	-0.17561	0.236	0.261	7.46792e-12
Hs3st4	3.1448e-16	-0.0922585	0.105	0.139	7.72771e-12
Nav2	3.90333e-16	0.226842	0.455	0.414	9.59165e-12
Mal	5.76276e-16	0.170695	0.546	0.504	1.41608e-11
Eif2s3y	6.07071e-16	0.0750801	0.115	0.091	1.49176e-11
Rab30	6.63626e-16	-0.184587	0.163	0.195	1.63073e-11
Slc6a1	9.42754e-16	0.187701	0.257	0.213	2.31663e-11
Nell2	1.06675e-15	-0.171424	0.146	0.171	2.62133e-11
Nebl	1.49105e-15	-0.17181	0.14	0.174	3.66396e-11
Fam19a2	1.57108e-15	-0.168793	0.13	0.158	3.86063e-11
Pbx1	2.21133e-15	-0.187095	0.29	0.313	5.4339e-11
Limch1	2.42262e-15	-0.114334	0.873	0.887	5.9531e-11
A330015K06Rik	2.54833e-15	0.175284	0.524	0.476	6.26202e-11
Tmod2	2.75637e-15	0.129261	0.686	0.64	6.77323e-11
AC149090.1	2.81144e-15	-0.168632	0.167	0.198	6.90854e-11
Slc4a10	2.96652e-15	0.184707	0.231	0.198	7.28962e-11
Hepacam	3.21688e-15	0.16186	0.484	0.437	7.90485e-11
Frmd4a	3.70239e-15	-0.163968	0.374	0.413	9.09788e-11
Grin2b	3.85138e-15	-0.186984	0.235	0.272	9.46399e-11
5031439G07Rik	4.59428e-15	0.120867	0.725	0.683	1.12895e-10
Ncam2	4.61219e-15	-0.131302	0.847	0.861	1.13335e-10
Calm1	4.81523e-15	0.149767	0.137	0.104	1.18325e-10
Wnk1	4.85818e-15	-0.124227	0.706	0.725	1.1938e-10
mt-Co2	6.50679e-15	0.254496	0.137	0.104	1.59891e-10
Pacs1	7.00758e-15	-0.167286	0.083	0.105	1.72197e-10
Gpm6b	9.64386e-15	0.126101	0.861	0.84	2.36979e-10
Negr1	1.01004e-14	-0.176365	0.415	0.437	2.48198e-10
Astn2	1.02961e-14	-0.0383728	0.219	0.201	2.53006e-10
Inpp5a	1.05258e-14	0.192109	0.334	0.29	2.58651e-10
Flnb	1.1056e-14	-0.144302	0.402	0.418	2.71679e-10
Eef1a1	1.18617e-14	0.178521	0.155	0.124	2.91478e-10
Ntrk3	1.1863e-14	-0.172414	0.133	0.165	2.9151e-10
Epb41l4b	1.49866e-14	-0.170017	0.283	0.325	3.68265e-10
Arhgap23	1.57458e-14	0.0721891	0.963	0.961	3.86922e-10
Pik3ip1	1.71284e-14	0.174933	0.162	0.127	4.20897e-10
Rfx3	1.90468e-14	-0.170602	0.315	0.359	4.68037e-10
Smad7	1.90498e-14	-0.144293	0.475	0.508	4.68111e-10
Igsf11	2.32412e-14	0.17248	0.374	0.327	5.71106e-10
Uty	2.44983e-14	0.0250878	0.116	0.1	6.01996e-10
AC110241.2	2.57653e-14	-0.165163	0.366	0.412	6.3313e-10
Myrip	2.93825e-14	0.172467	0.102	0.08	7.22016e-10
Efnb3	3.39411e-14	0.14746	0.382	0.334	8.34035e-10
Lrrc4b	3.50984e-14	0.148187	0.256	0.214	8.62472e-10
Edil3	4.21509e-14	0.0802868	0.987	0.983	1.03577e-09
Usp31	4.46372e-14	-0.173225	0.271	0.305	1.09687e-09
Gab1	4.84793e-14	-0.108154	0.762	0.775	1.19128e-09
Clstn2	5.33254e-14	-0.165337	0.098	0.129	1.31036e-09
Csf1	9.0436e-14	-0.171512	0.225	0.256	2.22228e-09
Grm8	9.30073e-14	0.107185	0.141	0.108	2.28547e-09
Arhgef12	1.10243e-13	-0.13098	0.477	0.494	2.70901e-09
Ppp1r14a	1.11539e-13	0.142198	0.221	0.182	2.74085e-09
Syt11	1.20155e-13	0.130045	0.628	0.583	2.95258e-09
Ugt8a	1.25949e-13	-0.118656	0.688	0.706	3.09494e-09
Tenm1	1.39195e-13	-0.174418	0.111	0.131	3.42044e-09
1700025G04Rik	1.53872e-13	-0.173355	0.263	0.294	3.78111e-09
Csmd1	1.7531e-13	-0.154399	0.515	0.56	4.30789e-09
Aff2	1.79901e-13	-0.185437	0.135	0.169	4.42071e-09
Kcnip4	1.98803e-13	0.00532562	0.704	0.735	4.88519e-09
9530059O14Rik	2.10729e-13	-0.179569	0.183	0.217	5.17824e-09
Neto1	3.07664e-13	-0.145015	0.094	0.115	7.56023e-09
Snap91	3.12863e-13	-0.157814	0.191	0.212	7.68798e-09
Antxr1	3.64188e-13	0.166587	0.157	0.123	8.94919e-09
Josd2	5.8969e-13	0.131495	0.228	0.19	1.44904e-08
Adamts4	6.13154e-13	0.136352	0.216	0.178	1.5067e-08
Ppp2r3a	6.70309e-13	0.132904	0.653	0.617	1.64715e-08
Gnao1	7.28123e-13	-0.0897854	0.9	0.906	1.78922e-08
Slc12a2	8.10765e-13	-0.110496	0.66	0.689	1.99229e-08
Nod1	1.11387e-12	0.157047	0.121	0.093	2.7371e-08
Nrxn1	1.52044e-12	-0.025423	0.72	0.69	3.73617e-08
Adamtsl1	1.52297e-12	0.147594	0.595	0.559	3.7424e-08
Chsy3	1.58145e-12	0.0741406	0.209	0.178	3.88609e-08
5730522E02Rik	1.73193e-12	-0.118641	0.175	0.182	4.25586e-08
Camk2d	1.91615e-12	-0.161331	0.152	0.177	4.70857e-08
Neat1	2.41128e-12	-0.0957369	0.835	0.862	5.92523e-08
Med12l	2.49298e-12	-0.140684	0.091	0.113	6.126e-08
Ccdc50	2.63059e-12	0.110638	0.446	0.401	6.46415e-08
Gria4	3.69868e-12	0.128233	0.477	0.431	9.08877e-08
Dennd2a	4.2602e-12	0.161523	0.14	0.111	1.04686e-07
Cbx4	4.58267e-12	0.130249	0.122	0.094	1.1261e-07
Apoe	6.56501e-12	-0.0366507	0.537	0.509	1.61322e-07
Scd2	7.03193e-12	0.125829	0.669	0.628	1.72796e-07
Gab2	7.13901e-12	-0.178975	0.262	0.295	1.75427e-07
Phyhipl	7.1842e-12	0.154605	0.28	0.24	1.76537e-07
9330182L06Rik	7.82439e-12	-0.154993	0.237	0.265	1.92269e-07
Abca2	7.87617e-12	0.116849	0.4	0.356	1.93541e-07
Sh3kbp1	8.78521e-12	-0.133161	0.492	0.518	2.15879e-07
Cntn3	1.0229e-11	-0.158667	0.286	0.303	2.51358e-07
Ubc	1.21641e-11	0.14418	0.123	0.097	2.98909e-07
Kansl1l	1.43557e-11	-0.154326	0.251	0.276	3.52763e-07
Tjap1	1.63521e-11	0.0569289	0.199	0.174	4.0182e-07
Nfib	1.99584e-11	-0.144964	0.435	0.475	4.90439e-07
Gprc5b	2.06242e-11	0.118883	0.324	0.283	5.068e-07
Pde10a	2.12368e-11	-0.141961	0.119	0.136	5.21851e-07
Tgfbr3	2.21993e-11	-0.155001	0.089	0.113	5.45504e-07
Cldn11	2.23803e-11	-0.110183	0.634	0.657	5.49952e-07
Arih1	2.60395e-11	-0.124053	0.439	0.459	6.39868e-07
Cacnb4	3.21773e-11	-0.00596661	0.419	0.388	7.90694e-07
Plekhg1	3.2669e-11	-0.107351	0.695	0.716	8.02775e-07
Fam234a	3.65659e-11	0.155975	0.265	0.227	8.98533e-07
Psd3	3.76352e-11	-0.12817	0.432	0.456	9.24811e-07
Phactr3	4.11346e-11	0.116752	0.492	0.448	1.0108e-06
Nlgn1	4.40826e-11	-0.106602	0.784	0.801	1.08324e-06
Tenm2	5.18926e-11	-0.112236	0.695	0.712	1.27516e-06
Erc1	7.79415e-11	-0.114856	0.144	0.155	1.91526e-06
Dok6	8.53271e-11	-0.149783	0.162	0.191	2.09674e-06
Pkp4	1.00897e-10	-0.094434	0.768	0.776	2.47933e-06
Ankrd28	1.03887e-10	-0.101619	0.667	0.679	2.55281e-06
Gm42756	1.09993e-10	0.138883	0.175	0.143	2.70286e-06
Fgf14	1.12125e-10	-0.157363	0.502	0.515	2.75525e-06
Unc5c	1.12602e-10	0.124513	0.862	0.847	2.76697e-06
Akap13	1.15573e-10	-0.128615	0.084	0.109	2.83999e-06
Etl4	1.48029e-10	0.112062	0.263	0.227	3.63753e-06
Kcnq5	1.73104e-10	-0.149841	0.327	0.347	4.25368e-06
Agap1	1.76605e-10	0.0829145	0.939	0.928	4.33972e-06
Park2	1.99659e-10	0.0917645	0.718	0.68	4.90623e-06
Adam23	2.01425e-10	-0.142152	0.183	0.203	4.94961e-06
Tanc1	2.06623e-10	-0.128556	0.448	0.48	5.07735e-06
Nr3c2	2.19668e-10	-0.132851	0.371	0.413	5.39789e-06
Sned1	2.25799e-10	0.135058	0.32	0.281	5.54857e-06
Kcnma1	2.31288e-10	-0.116305	0.328	0.362	5.68343e-06
Ddx17	2.4531e-10	0.120618	0.491	0.452	6.02801e-06
Spg20	2.47165e-10	0.126512	0.14	0.112	6.0736e-06
Egfem1	2.65848e-10	-0.0895846	0.282	0.282	6.53268e-06
Rps6ka5	2.67298e-10	-0.121926	0.462	0.49	6.56831e-06
Snhg11	2.74778e-10	0.0627837	0.727	0.691	6.75211e-06
Nrxn2	3.26571e-10	0.136006	0.272	0.236	8.02482e-06
Hivep3	3.51713e-10	-0.152362	0.223	0.25	8.64264e-06
Trim9	3.81008e-10	-0.0938564	0.095	0.105	9.36251e-06
Gabrr2	3.83214e-10	0.125141	0.109	0.085	9.41671e-06
Arl15	4.00614e-10	-0.161643	0.193	0.221	9.84429e-06
Adgrb1	4.54981e-10	0.0892567	0.122	0.096	1.11802e-05
Otud7a	4.60478e-10	0.123745	0.675	0.65	1.13153e-05
Tkt	4.73884e-10	0.125927	0.131	0.104	1.16447e-05
Daam2	4.8523e-10	0.10044	0.743	0.709	1.19236e-05
Lcorl	5.25051e-10	-0.130115	0.376	0.399	1.29021e-05
Tmem132d	6.0254e-10	-0.158362	0.342	0.368	1.48062e-05
Chst8	6.93533e-10	0.14301	0.135	0.108	1.70422e-05
Kcnd2	7.12868e-10	-0.105482	0.501	0.514	1.75173e-05
Zfp536	9.17134e-10	0.0799511	0.957	0.951	2.25367e-05
Map4	1.03852e-09	-0.0991126	0.619	0.642	2.55196e-05
Mettl23	1.04727e-09	0.130366	0.101	0.078	2.57346e-05
Robo2	1.08023e-09	-0.149953	0.184	0.2	2.65445e-05
Mtor	1.11013e-09	-0.137148	0.163	0.186	2.72791e-05
Abca8a	1.30246e-09	0.144351	0.365	0.327	3.20053e-05
Lrrc58	1.33117e-09	0.127204	0.165	0.136	3.27108e-05
Sh3rf1	1.40735e-09	-0.137178	0.099	0.119	3.45827e-05
Frmpd4	1.46506e-09	-0.15195	0.302	0.336	3.60009e-05
Amd1	1.58356e-09	0.0988183	0.251	0.218	3.89127e-05
Lhfpl3	1.66305e-09	-0.152621	0.103	0.115	4.08662e-05
Sipa1l1	1.67695e-09	-0.12584	0.126	0.148	4.12076e-05
Sox8	1.97454e-09	0.0923033	0.197	0.169	4.85204e-05
Fbxo7	2.00158e-09	0.122122	0.236	0.203	4.91849e-05
Garnl3	2.09448e-09	0.129223	0.155	0.127	5.14676e-05
Trrap	2.19349e-09	-0.12523	0.114	0.135	5.39005e-05
Wasf3	2.53793e-09	0.139703	0.132	0.108	6.23646e-05
Trps1	2.67927e-09	-0.134432	0.386	0.421	6.58377e-05
Nrxn3	2.81744e-09	-0.155126	0.579	0.615	6.92329e-05
Rusc2	2.95797e-09	-0.0879876	0.189	0.197	7.26863e-05
Usp22	3.27964e-09	0.0969462	0.118	0.095	8.05905e-05
Lama2	3.8691e-09	-0.133567	0.351	0.37	9.50754e-05
Aatk	4.94391e-09	0.0929674	0.702	0.67	0.000121487
Nedd4l	5.27576e-09	-0.137702	0.184	0.202	0.000129641
Large1	5.56886e-09	-0.154161	0.32	0.35	0.000136844
Nav1	5.58619e-09	0.115818	0.452	0.414	0.000137269
Ikzf2	5.80658e-09	0.154667	0.239	0.207	0.000142685
Fam135b	5.86352e-09	-0.112453	0.11	0.125	0.000144084
Eya4	5.91268e-09	-0.153056	0.151	0.177	0.000145292
Calm2	6.865e-09	0.125715	0.161	0.137	0.000168694
Pde3a	7.15898e-09	0.159027	0.107	0.085	0.000175918
Atg4c	7.27146e-09	0.116079	0.299	0.265	0.000178682
Shtn1	7.79926e-09	-0.0745449	0.731	0.735	0.000191651
Slc43a2	8.60655e-09	0.135498	0.244	0.212	0.000211489
Ctnna3	8.65066e-09	0.108033	0.798	0.779	0.000212573
Dab1	8.82667e-09	-0.128025	0.285	0.321	0.000216898
Ttyh2	8.83947e-09	0.0839255	0.685	0.649	0.000217212
Snx15	9.43629e-09	0.109818	0.16	0.133	0.000231878
Map4k5	9.49626e-09	-0.109151	0.516	0.543	0.000233351
Ephb2	9.94414e-09	0.163195	0.128	0.104	0.000244357
Grm5	1.03042e-08	-0.130469	0.469	0.488	0.000253205
Tmem98	1.0666e-08	0.0652417	0.129	0.109	0.000262095
Epha4	1.08473e-08	-0.147463	0.237	0.266	0.00026655
Ubash3b	1.1007e-08	-0.10863	0.534	0.556	0.000270474
Nfat5	1.10624e-08	-0.1262	0.373	0.398	0.000271836
Sfi1	1.10646e-08	-0.130683	0.129	0.155	0.000271892
Atp1a1	1.11009e-08	0.131871	0.142	0.118	0.000272783
Cdh18	1.1381e-08	0.0709905	0.147	0.121	0.000279666
Ggps1	1.14524e-08	0.127695	0.106	0.083	0.000281421
Kif21a	1.19224e-08	0.0880928	0.688	0.655	0.00029297
Gria2	1.22791e-08	-0.124873	0.509	0.538	0.000301735
Klf3	1.23238e-08	0.0691492	0.152	0.13	0.000302834
Fnbp1	1.26731e-08	0.0511979	0.984	0.979	0.000311417
Sorbs1	1.33522e-08	-0.127618	0.256	0.281	0.000328105
Adam19	1.37229e-08	-0.135133	0.149	0.171	0.000337212
Nrg3	1.37963e-08	-0.107902	0.678	0.707	0.000339016
St3gal3	1.46499e-08	0.136109	0.543	0.514	0.000359992
Phlpp1	1.54566e-08	-0.0592364	0.985	0.986	0.000379815
Mctp1	1.62877e-08	-0.12533	0.13	0.143	0.000400237
Fgf1	1.66791e-08	-0.102198	0.153	0.162	0.000409855
mt-Co1	1.74542e-08	0.179847	0.188	0.169	0.000428902
Pvt1	1.8231e-08	-0.131107	0.428	0.459	0.000447991
Clic4	2.02276e-08	0.0605052	0.504	0.469	0.000497054
2023-09-04	2.05896e-08	0.100216	0.684	0.658	0.000505949
Nbas	2.08127e-08	0.102781	0.748	0.72	0.00051143
H3f3a	2.27033e-08	0.0997948	0.159	0.132	0.000557888
Ninj2	2.28956e-08	-0.106026	0.538	0.57	0.000562614
Brd9	2.6553e-08	0.117358	0.131	0.107	0.000652487
Rasal2	2.66416e-08	-0.123125	0.376	0.4	0.000654663
Wls	2.89455e-08	-0.143069	0.186	0.211	0.000711278
Iqsec1	2.89855e-08	-0.0798629	0.681	0.693	0.000712262
Lrfn5	2.97355e-08	-0.139143	0.29	0.311	0.000730691
Tsc22d3	3.01277e-08	0.133742	0.247	0.215	0.000740329
Tmtc2	3.06521e-08	0.109503	0.522	0.487	0.000753214
Ryr2	3.12304e-08	-0.103365	0.223	0.238	0.000767424
Galnt16	3.17713e-08	0.149345	0.22	0.197	0.000780717
Stmn4	3.20197e-08	0.121691	0.409	0.376	0.00078682
Ctnna2	3.23016e-08	-0.116697	0.761	0.779	0.000793748
Sntg1	3.31562e-08	-0.124902	0.245	0.271	0.000814747
Ncoa2	3.92889e-08	-0.0984135	0.588	0.61	0.000965446
Ncam1	4.00487e-08	0.0610156	0.963	0.953	0.000984116
Clmn	4.01263e-08	0.0877059	0.765	0.741	0.000986024
Rims2	4.39259e-08	-0.100166	0.269	0.277	0.00107939
Adar	5.05035e-08	-0.0174495	0.109	0.102	0.00124102
Peli2	5.20389e-08	-0.134459	0.129	0.152	0.00127875
Diaph2	5.24515e-08	-0.12327	0.285	0.306	0.00128889
Rasa1	5.27835e-08	-0.119322	0.191	0.21	0.00129705
Dclk2	5.44105e-08	-0.125859	0.1	0.119	0.00133703
Plekhg3	5.8456e-08	0.103238	0.451	0.415	0.00143644
Irf2	5.98603e-08	-0.125941	0.229	0.25	0.00147095
Pde4d	6.24708e-08	0.145435	0.425	0.39	0.0015351
Lrrc7	6.26097e-08	-0.116673	0.371	0.388	0.00153851
Peli1	6.32032e-08	-0.107442	0.148	0.164	0.00155309
Ptch1	6.62023e-08	-0.125764	0.139	0.158	0.00162679
Ralyl	6.80889e-08	0.0627182	0.468	0.433	0.00167315
Srebf1	7.12059e-08	0.101725	0.11	0.089	0.00174974
Klf13	7.12485e-08	-0.0255738	0.506	0.489	0.00175079
Mdga2	9.00483e-08	-0.084679	0.904	0.912	0.00221276
Zeb2	9.21241e-08	-0.0733909	0.964	0.969	0.00226376
Fhit	9.47345e-08	0.161645	0.101	0.085	0.00232791
Psat1	9.49359e-08	0.1202	0.156	0.131	0.00233286
Nktr	9.54812e-08	-0.078107	0.432	0.44	0.00234626
Ap2a1	9.78713e-08	0.103404	0.113	0.091	0.00240499
Pacrg	1.01826e-07	-0.121786	0.384	0.412	0.00250217
Insr	1.0555e-07	0.115167	0.381	0.347	0.00259368
Dync1h1	1.10006e-07	0.0713587	0.3	0.271	0.00270317
Thsd4	1.10794e-07	0.145174	0.169	0.156	0.00272254
Rab10	1.15643e-07	-0.0907108	0.44	0.452	0.0028417
Rnf220	1.27076e-07	-0.0855058	0.938	0.945	0.00312264
Gm10701	1.29325e-07	0.140083	0.134	0.111	0.0031779
Slc25a13	1.30418e-07	0.12901	0.383	0.353	0.00320476
Wbp2	1.30656e-07	0.112834	0.1	0.081	0.00321062
Larp6	1.30677e-07	0.0945273	0.23	0.202	0.00321113
Kansl1	1.38258e-07	-0.0970097	0.549	0.569	0.00339742
Atxn7l3b	1.38873e-07	0.0996373	0.103	0.082	0.00341252
Lingo2	1.43543e-07	-0.0537014	0.46	0.443	0.00352728
Pcdh7	1.4599e-07	0.0967384	0.258	0.228	0.00358741
Parp8	1.47648e-07	-0.126054	0.137	0.159	0.00362816
Spock3	1.51546e-07	-0.0985526	0.567	0.598	0.00372395
Rbfox2	1.52045e-07	-0.108119	0.247	0.265	0.0037362
Ttll5	1.56528e-07	0.105592	0.601	0.574	0.00384635
Nsmf	1.57157e-07	0.116176	0.171	0.145	0.00386183
Rsrp1	1.63846e-07	0.100306	0.523	0.498	0.00402619
Dync1li2	1.6684e-07	0.111243	0.311	0.278	0.00409975
Tbc1d5	1.73581e-07	0.0928439	0.837	0.82	0.0042654
Ctnnal1	1.76852e-07	0.105912	0.173	0.147	0.00434578
Asap1	1.81053e-07	0.0335008	0.342	0.316	0.00444903
Epha7	1.96878e-07	-0.103724	0.145	0.169	0.00483787
Erbb4	2.02772e-07	0.0953079	0.907	0.902	0.00498272
Myo6	2.11344e-07	0.0868687	0.652	0.619	0.00519336
Hnrnpl	2.1682e-07	0.0662925	0.256	0.228	0.00532791
Pigz	2.18683e-07	0.0960146	0.274	0.244	0.00537371
Jarid2	2.19706e-07	-0.114165	0.308	0.329	0.00539884
Cdh2	2.19977e-07	0.0838388	0.257	0.227	0.0054055
Pcsk2	2.24744e-07	0.0500149	0.195	0.17	0.00552263
Cerk	2.26565e-07	-0.104519	0.42	0.438	0.00556739
Nbea	2.37067e-07	-0.0756146	0.852	0.865	0.00582544
Ext1	2.48724e-07	-0.0773322	0.462	0.462	0.0061119
Abhd17b	2.53327e-07	0.0978897	0.502	0.467	0.006225
AY036118	2.6308e-07	0.105683	0.15	0.127	0.00646467
A930015D03Rik	2.66904e-07	-0.119697	0.145	0.164	0.00655862
Hs6st3	2.68163e-07	-0.0684805	0.335	0.327	0.00658957
Kcnc2	2.70039e-07	-0.117264	0.117	0.135	0.00663567
Pacs2	2.76533e-07	-0.0943697	0.565	0.584	0.00679525
Clasp2	2.84258e-07	0.0688424	0.89	0.874	0.00698506
Cnbp	2.95289e-07	0.0960863	0.106	0.085	0.00725614
Ptpn12	2.9679e-07	-0.0865312	0.124	0.132	0.00729303
Cmss1	3.02221e-07	0.0923463	0.406	0.372	0.00742648
Cdc42bpa	3.04904e-07	0.0710721	0.911	0.899	0.0074924
Ypel2	3.06041e-07	-0.0699897	0.84	0.847	0.00752035
Rgs7	3.13588e-07	-0.0945927	0.174	0.18	0.00770579
Ak3	3.39346e-07	0.0905577	0.156	0.133	0.00833875
Bmp2k	3.54325e-07	-0.0808697	0.379	0.388	0.00870684
Rora	3.66441e-07	0.0447002	0.223	0.196	0.00900455
Map7d2	3.70712e-07	0.108153	0.144	0.121	0.0091095
Lifr	3.82209e-07	0.100335	0.189	0.163	0.00939203
Dtna	4.07445e-07	0.0998343	0.613	0.583	0.0100121
Epdr1	4.30748e-07	0.100678	0.132	0.11	0.0105848
2010111I01Rik	4.36386e-07	-0.0915413	0.569	0.592	0.0107233
Trim59	4.37036e-07	0.0766129	0.224	0.198	0.0107393
Aplp2	4.48996e-07	0.0949281	0.303	0.272	0.0110332
Mthfs	4.52212e-07	-0.124033	0.154	0.173	0.0111122
Wwp1	4.61505e-07	-0.093168	0.231	0.243	0.0113406
Ankrd13a	4.69191e-07	-0.0852302	0.266	0.274	0.0115294
Syt1	4.71282e-07	-0.09556	0.566	0.57	0.0115808
Bcl2l1	5.00396e-07	-0.0833589	0.586	0.614	0.0122962
Plekhm2	5.14215e-07	0.0958595	0.238	0.21	0.0126358
Fads6	5.2015e-07	0.0891759	0.128	0.107	0.0127816
Dusp10	5.21878e-07	0.109723	0.22	0.192	0.0128241
Rbbp4	5.40098e-07	0.0229655	0.132	0.119	0.0132718
Usp30	5.45996e-07	0.0607343	0.135	0.117	0.0134168
Pcdh11x	5.87859e-07	-0.134717	0.236	0.254	0.0144455
Ppp2r2c	5.95082e-07	0.0913813	0.306	0.275	0.014623
Phldb1	6.14653e-07	0.0773763	0.8	0.789	0.0151039
Gm38642	6.28199e-07	0.0989115	0.11	0.091	0.0154367
Cnot2	6.28446e-07	-0.105426	0.222	0.241	0.0154428
Chd8	6.38573e-07	0.0671518	0.21	0.187	0.0156917
Adarb2	6.42698e-07	-0.105126	0.179	0.205	0.015793
Reep5	6.72444e-07	0.0829024	0.221	0.195	0.016524
Prdx1	6.84986e-07	0.0876664	0.139	0.117	0.0168322
Kcna1	7.05383e-07	0.0967691	0.445	0.411	0.0173334
Stxbp5l	8.31616e-07	-0.0880442	0.226	0.234	0.0204353
Gm11659	8.46703e-07	-0.107663	0.147	0.161	0.020806
Nrip1	8.61387e-07	-0.0909437	0.146	0.157	0.0211669
Dpy19l1	8.63607e-07	-0.0862339	0.388	0.4	0.0212214
Dlgap2	8.91085e-07	-0.124233	0.131	0.152	0.0218966
Mtss1	9.18647e-07	-0.110456	0.306	0.328	0.0225739
Lzts2	9.35718e-07	0.110381	0.335	0.305	0.0229934
Taf1b	9.47896e-07	-0.102597	0.128	0.141	0.0232927
Clasrp	9.68156e-07	0.0951483	0.216	0.19	0.0237905
Dnmt3a	9.99025e-07	0.105697	0.515	0.484	0.024549
Samd12	1.02224e-06	-0.0221382	0.149	0.139	0.0251196
Adamts2	1.02582e-06	-0.128179	0.218	0.243	0.0252074
Pak7	1.02922e-06	-0.0707093	0.783	0.792	0.0252911
Slc22a23	1.15663e-06	-0.0846215	0.501	0.515	0.0284219
Zfp638	1.18381e-06	0.0767753	0.701	0.671	0.0290897
Ywhaq	1.18505e-06	0.082929	0.503	0.469	0.0291203
Zfp608	1.2131e-06	-0.107673	0.36	0.382	0.0298094
Hnrnpm	1.35192e-06	0.0841379	0.268	0.24	0.0332206
Afap1	1.41816e-06	0.0894898	0.146	0.124	0.0348483
Parm1	1.49709e-06	-0.109647	0.194	0.208	0.0367879
Add1	1.53385e-06	-0.0730044	0.485	0.49	0.0376912
Nrcam	1.63397e-06	-0.0987881	0.203	0.215	0.0401514
Actn4	1.68348e-06	-0.0799033	0.317	0.328	0.0413681
Kif21b	1.72178e-06	0.111168	0.166	0.142	0.0423094
Tenm4	1.7247e-06	-0.116112	0.146	0.163	0.0423811
Pllp	1.80612e-06	0.0806454	0.342	0.313	0.0443817
Arhgap39	1.83507e-06	0.102006	0.56	0.531	0.0450932
Sdha	1.97119e-06	0.089868	0.157	0.134	0.0484381
Hcn1	1.97318e-06	-0.0909669	0.203	0.207	0.0484868
Adgrb3	2.01356e-06	-0.0583188	0.655	0.651	0.0494792
Chl1	2.01636e-06	-0.0958702	0.088	0.102	0.0495479
Plcb4	2.06484e-06	-0.112516	0.179	0.196	0.0507393
Ddx6	2.0942e-06	0.0697426	0.21	0.187	0.0514608
Armc8	2.09849e-06	-0.0975987	0.196	0.212	0.0515663
Zfp804a	2.12384e-06	-0.0995587	0.096	0.114	0.0521891
Add3	2.24017e-06	-0.0668815	0.45	0.444	0.0550477
Mfsd6	2.27018e-06	0.0672143	0.25	0.225	0.0557851
Cnot6	2.29536e-06	0.0517634	0.115	0.098	0.0564038
Prkcz	2.34662e-06	0.0680069	0.564	0.531	0.0576634
Dapk2	2.41953e-06	0.10279	0.114	0.094	0.0594551
Zfp385b	2.52447e-06	-0.103263	0.1	0.118	0.0620339
Arhgap21	2.68803e-06	0.109397	0.454	0.425	0.0660529
Cpe	2.71417e-06	-0.107203	0.137	0.153	0.0666953
Cdk14	2.7486e-06	-0.124029	0.209	0.23	0.0675413
Smap1	2.852e-06	-0.0902959	0.17	0.182	0.0700822
Kif5c	2.94378e-06	-0.0938182	0.186	0.199	0.0723376
Cntn5	2.96725e-06	0.00762077	0.248	0.225	0.0729142
Rfx7	3.03312e-06	-0.0772904	0.262	0.267	0.0745329
Trim3	3.22348e-06	0.074157	0.201	0.178	0.0792105
St18	3.2265e-06	-0.0544856	0.983	0.986	0.0792847
Akap6	3.332e-06	-0.0564648	0.655	0.652	0.0818772
Scamp5	3.40024e-06	0.0967765	0.364	0.333	0.083554
Glrb	3.47174e-06	0.0793743	0.214	0.19	0.085311
Cadm2	3.56993e-06	-0.0732819	0.926	0.929	0.087724
Ptn	3.66445e-06	0.0625688	0.56	0.528	0.0900466
Iffo1	3.68024e-06	0.0587839	0.194	0.173	0.0904345
2700097O09Rik	3.98055e-06	0.093971	0.105	0.087	0.0978141
Rnf38	4.04665e-06	-0.0901672	0.224	0.236	0.0994383
Fxr1	4.08996e-06	-0.102867	0.24	0.262	0.100503
Rubcn	4.16751e-06	0.0725729	0.222	0.198	0.102408
Msra	4.1885e-06	-0.106347	0.236	0.255	0.102924
Tmem163	4.24561e-06	0.131236	0.194	0.171	0.104327
Gm43713	4.3565e-06	0.0766441	0.243	0.218	0.107052
Cd81	4.42072e-06	0.108998	0.271	0.244	0.10863
Epb41l1	4.58463e-06	-0.0669692	0.218	0.224	0.112658
Tmem243	4.7427e-06	-0.0939673	0.12	0.132	0.116542
BC005561	4.96685e-06	-0.00880826	0.154	0.148	0.122051
Hipk2	5.25219e-06	0.0513928	0.82	0.796	0.129062
Rtn4	5.45444e-06	-0.0626797	0.841	0.85	0.134032
Bicc1	5.53558e-06	-0.104111	0.323	0.343	0.136026
Thap3	5.58939e-06	0.0936331	0.168	0.145	0.137348
Rab5b	5.65414e-06	0.0647116	0.146	0.127	0.138939
Afdn	5.96306e-06	-0.0952029	0.29	0.312	0.14653
Olig1	6.05533e-06	0.104224	0.129	0.109	0.148798
Map1b	6.05697e-06	-0.121399	0.202	0.217	0.148838
Zscan26	6.23002e-06	0.0836406	0.101	0.083	0.15309
Cpeb4	6.42524e-06	-0.0299284	0.258	0.252	0.157887
Sgcd	6.57796e-06	-0.111453	0.159	0.166	0.16164
Atl1	6.85846e-06	0.109572	0.184	0.161	0.168533
Stk3	6.97506e-06	-0.108936	0.199	0.222	0.171398
Nxpe3	7.17064e-06	0.0859506	0.235	0.21	0.176204
Gm48371	7.55562e-06	-0.104433	0.169	0.192	0.185664
Fmn1	7.8577e-06	-0.102572	0.343	0.369	0.193087
Myt1l	7.94795e-06	-0.0744543	0.143	0.149	0.195305
Rtkn2	8.17755e-06	-0.111199	0.188	0.204	0.200947
Kctd3	8.29183e-06	0.102586	0.347	0.318	0.203755
Arhgap31	8.65539e-06	-0.110975	0.091	0.108	0.212689
Ndel1	8.76935e-06	0.0436391	0.135	0.119	0.215489
Gm37459	9.00509e-06	-0.109347	0.141	0.156	0.221282
Gm816	9.32468e-06	0.142151	0.154	0.134	0.229135
Spire1	9.34138e-06	0.0133617	0.323	0.304	0.229546
Ube2g1	9.42395e-06	-0.0977382	0.26	0.278	0.231575
2023-09-07	9.77104e-06	-0.0415322	0.761	0.76	0.240104
Gxylt1	9.8617e-06	0.0777003	0.107	0.09	0.242331
Mau2	9.90936e-06	0.0860779	0.239	0.213	0.243503
Actr1a	9.92708e-06	0.0908034	0.145	0.124	0.243938
Bicd2	1.00393e-05	-0.100227	0.137	0.154	0.246695
Cpm	1.02174e-05	0.0753234	0.31	0.283	0.251073
Ralgapa2	1.02485e-05	-0.0867791	0.265	0.278	0.251837
Psap	1.0782e-05	0.0824972	0.3	0.272	0.264945
Gpr158	1.08533e-05	0.0608817	0.173	0.151	0.266698
Rufy3	1.09914e-05	-0.0413104	0.314	0.311	0.270092
Brinp1	1.17866e-05	-0.10005	0.211	0.226	0.289631
Hnrnpa2b1	1.18766e-05	-0.0727236	0.336	0.343	0.291843
Stim2	1.19389e-05	-0.0977826	0.139	0.159	0.293375
Cadm4	1.20699e-05	0.00569631	0.159	0.15	0.296594
Ick	1.21065e-05	0.0806786	0.331	0.304	0.297493
Capn5	1.22604e-05	0.0924854	0.106	0.088	0.301274
Spred2	1.25672e-05	-0.0879824	0.086	0.1	0.308814
Zfp827	1.28867e-05	-0.0736307	0.17	0.177	0.316664
Cyth1	1.30983e-05	-0.0700505	0.539	0.547	0.321864
Manba	1.31544e-05	-0.0988422	0.091	0.104	0.323243
Nrbp2	1.33022e-05	0.100902	0.427	0.402	0.326875
Abhd12	1.33781e-05	-0.0753889	0.189	0.196	0.328741
Hdac1	1.36421e-05	0.0613136	0.119	0.103	0.335226
Hid1	1.40224e-05	0.0583753	0.3	0.276	0.344572
Clip3	1.46122e-05	0.0704236	0.177	0.156	0.359065
Psme4	1.48639e-05	-0.0831332	0.357	0.368	0.365249
Tmem219	1.48777e-05	0.088536	0.111	0.093	0.365589
Fbxl3	1.57049e-05	0.0932401	0.19	0.167	0.385916
Ell2	1.57564e-05	0.0520464	0.231	0.212	0.387183
Hltf	1.59278e-05	-0.0848186	0.11	0.12	0.391394
Pcsk6	1.62514e-05	0.104279	0.303	0.276	0.399345
Khdrbs2	1.63329e-05	0.0250722	0.163	0.145	0.401349
Mbp	1.67253e-05	-0.0416408	0.99	0.993	0.410991
Dip2a	1.67302e-05	-0.0670499	0.64	0.651	0.41111
Pkm	1.67995e-05	0.1002	0.166	0.145	0.412815
Mdm2	1.7081e-05	0.00145101	0.191	0.179	0.419732
Tbl1xr1	1.72079e-05	-0.093593	0.311	0.331	0.42285
Acsl1	1.77244e-05	0.0970021	0.208	0.184	0.435542
Serinc5	1.84722e-05	-0.0849984	0.313	0.326	0.453916
Fbxo21	1.85197e-05	0.103208	0.196	0.173	0.455084
Pag1	1.853e-05	-0.105143	0.127	0.141	0.455337
Fam168b	1.86279e-05	0.0863804	0.102	0.085	0.457743
Mbd5	1.91534e-05	-0.0747216	0.479	0.495	0.470657
Pura	1.93157e-05	0.0473154	0.216	0.196	0.474645
Prr5l	1.94006e-05	-0.0480601	0.982	0.984	0.476731
Tecpr2	1.99325e-05	-0.0515188	0.263	0.268	0.489802
Ptprm	2.00206e-05	-0.108992	0.237	0.254	0.491965
Klc1	2.0207e-05	0.0596787	0.295	0.271	0.496548
Ncl	2.04735e-05	0.0706541	0.106	0.089	0.503095
Slc9a9	2.06147e-05	-0.0795004	0.416	0.429	0.506564
Lrrtm3	2.07977e-05	0.0516097	0.237	0.216	0.511062
Etv6	2.09273e-05	-0.0977666	0.135	0.147	0.514246
Iars	2.13033e-05	-0.0922743	0.191	0.209	0.523486
Hs2st1	2.14393e-05	-0.100117	0.161	0.176	0.526829
Olfml1	2.17317e-05	0.0825706	0.386	0.357	0.534013
Usp25	2.17789e-05	-0.0996819	0.257	0.28	0.535173
Ddx42	2.23951e-05	0.0446164	0.124	0.109	0.550314
Lypd6	2.28829e-05	-0.108852	0.122	0.134	0.562302
Rnf112	2.32079e-05	-0.0838472	0.087	0.102	0.570287
Kdm3b	2.45953e-05	0.0734789	0.209	0.187	0.60438
Gpd2	2.46411e-05	-0.0965632	0.177	0.192	0.605505
Sertad2	2.54511e-05	-0.0581127	0.176	0.177	0.625411
Exoc4	2.54975e-05	-0.0889457	0.652	0.669	0.626549
Vgll4	2.63827e-05	-0.0754247	0.376	0.386	0.648301
2023-03-02	2.74476e-05	0.103757	0.166	0.145	0.674469
Tfdp2	2.75528e-05	-0.0860024	0.301	0.315	0.677055
4933434E20Rik	2.78339e-05	0.0779516	0.1	0.083	0.683961
Kndc1	2.84276e-05	0.0660556	0.473	0.445	0.698551
Lrmda	2.84477e-05	0.122033	0.355	0.331	0.699046
Khdrbs3	2.95361e-05	-0.0776466	0.167	0.179	0.725791
Srsf2	2.99841e-05	0.0825377	0.192	0.17	0.736798
Vps13a	3.01385e-05	-0.0856861	0.189	0.199	0.740593
Sbno2	3.05298e-05	-0.0806936	0.095	0.103	0.750208
Xpa	3.05639e-05	0.060085	0.207	0.187	0.751046
Zfp740	3.12302e-05	0.100252	0.249	0.224	0.767421
Tra2a	3.13028e-05	-0.0702698	0.432	0.445	0.769203
Acox1	3.13836e-05	0.0584054	0.218	0.197	0.771189
Fscn1	3.17352e-05	0.0962757	0.106	0.089	0.77983
Prickle1	3.17682e-05	0.0815202	0.519	0.49	0.780639
Endod1	3.17766e-05	-0.0722218	0.249	0.257	0.780846
Nrd1	3.29425e-05	0.00677037	0.328	0.313	0.809496
Pkd2	3.30842e-05	-0.0112372	0.221	0.213	0.812977
E130308A19Rik	3.31577e-05	0.0720802	0.426	0.398	0.814784
Slc6a9	3.32163e-05	0.0708456	0.142	0.124	0.816224
Dbndd2	3.37942e-05	-0.0549205	0.175	0.177	0.830426
2023-03-08	3.4765e-05	-0.086739	0.26	0.275	0.85428
Padi2	3.50701e-05	-0.0817352	0.161	0.17	0.861777
Kazn	3.61803e-05	-0.0401466	0.536	0.533	0.889059
Pten	3.67114e-05	-0.0305929	0.253	0.248	0.90211
Ssh2	3.67736e-05	0.0734628	0.744	0.723	0.903637
Snd1	3.70897e-05	-0.0623555	0.277	0.283	0.911404
Nav3	3.77312e-05	-0.0431015	0.541	0.53	0.927168
Atp2b1	3.81897e-05	-0.0856957	0.385	0.403	0.938436
Homer1	3.88385e-05	0.0373604	0.17	0.154	0.954378
Extl3	4.01536e-05	-0.0319023	0.215	0.208	0.986694
Kdm4a	4.09224e-05	0.0633301	0.135	0.118	1
Tmem178b	4.12632e-05	-0.0702518	0.918	0.922	1
Hip1	4.13236e-05	0.0794922	0.458	0.43	1
Skap2	4.16101e-05	-0.0905295	0.232	0.248	1
Epc1	4.24176e-05	0.0699105	0.358	0.331	1
2023-03-01	4.3248e-05	-0.0674373	0.812	0.823	1
BC005537	4.45367e-05	0.0700102	0.15	0.131	1
Mat2a	4.53217e-05	-0.0533392	0.299	0.301	1
Macf1	4.61799e-05	-0.074287	0.615	0.639	1
Kcnt2	4.6697e-05	-0.0892104	0.108	0.12	1
Shisa4	4.67321e-05	0.0929088	0.252	0.227	1
Epha5	4.75166e-05	-0.0790228	0.256	0.266	1
Cyp2j12	4.7619e-05	-0.0890433	0.226	0.239	1
Epg5	4.81954e-05	0.067834	0.15	0.133	1
Epb41l3	4.89299e-05	0.0634534	0.496	0.468	1
Atp6v1b2	5.0122e-05	-0.0183456	0.116	0.112	1
B3galt5	5.16361e-05	-0.0967826	0.239	0.26	1
Tacc1	5.16786e-05	0.0834198	0.365	0.338	1
Uvrag	5.18495e-05	0.003084	0.296	0.284	1
Nxph1	5.21383e-05	-0.0612999	0.098	0.102	1
Ppp4r2	5.23286e-05	-0.0408873	0.144	0.146	1
Jakmip3	5.24985e-05	-0.0684816	0.445	0.453	1
Rnpep	5.27431e-05	0.102215	0.108	0.092	1
1700047M11Rik	5.63814e-05	0.0536999	0.349	0.325	1
Zfp771	5.69907e-05	-0.0483355	0.16	0.162	1
Mccc1	5.70206e-05	0.045315	0.131	0.116	1
Fa2h	5.79754e-05	0.0675052	0.821	0.803	1
Gnai1	5.80048e-05	-0.0817893	0.385	0.404	1
Mettl7a1	5.85931e-05	0.0647871	0.254	0.233	1
Plekhh2	5.89091e-05	0.083717	0.19	0.169	1
AW554918	6.00285e-05	8.5182e-05	0.323	0.31	1
Pcdh9	6.02086e-05	-0.0400539	1	0.999	1
Comt	6.27336e-05	0.0641041	0.179	0.16	1
Magi1	6.52043e-05	0.042635	0.712	0.686	1
Snx32	6.54694e-05	-0.000623402	0.139	0.131	1
Wipf1	6.58679e-05	-0.0681287	0.562	0.569	1
Snx3	6.74809e-05	-0.0441476	0.102	0.103	1
Itpr1	6.87178e-05	-0.0620433	0.111	0.118	1
Phc2	7.03936e-05	0.0831694	0.314	0.288	1
2310035C23Rik	7.0453e-05	-0.0428169	0.287	0.287	1
Itgb8	7.05435e-05	-0.0810986	0.15	0.16	1
Syne1	7.11954e-05	0.0859389	0.318	0.297	1
Tnks2	7.24383e-05	0.0885163	0.242	0.218	1
Rasa3	7.29089e-05	-0.079686	0.392	0.408	1
Ralbp1	7.56425e-05	0.0898908	0.161	0.142	1
Ppp6c	7.80214e-05	0.0720145	0.11	0.094	1
Ubr2	8.05451e-05	0.0658811	0.43	0.404	1
Parg	8.05676e-05	-0.015381	0.219	0.213	1
Cenpc1	8.08298e-05	-0.0433357	0.142	0.143	1
Thra	8.19546e-05	0.0799755	0.44	0.413	1
Ldb3	8.20504e-05	0.0274919	0.128	0.117	1
Spopl	8.36409e-05	-0.0694794	0.107	0.114	1
Dmd	8.36437e-05	0.0380938	0.496	0.469	1
Ftx	8.41807e-05	-0.0651331	0.196	0.203	1
Ttc3	8.42489e-05	-0.0634526	0.409	0.413	1
Ago2	8.44877e-05	-0.0691028	0.11	0.118	1
Spidr	8.66215e-05	-0.100481	0.105	0.118	1
Aplp1	8.66687e-05	0.0400958	0.569	0.545	1
Dtnb	8.67919e-05	0.103989	0.228	0.206	1
Cdk13	8.69962e-05	-0.0742721	0.3	0.314	1
Cpeb1	8.73355e-05	-0.0885759	0.167	0.179	1
Gm26904	8.79366e-05	0.0371763	0.114	0.102	1
Phf20l1	8.87017e-05	-0.0862583	0.317	0.337	1
Morf4l1	8.99299e-05	0.0748988	0.182	0.162	1
Nfatc3	9.01913e-05	0.0298077	0.219	0.203	1
Ankrd17	9.03286e-05	-0.0453673	0.347	0.347	1
Esco1	9.14404e-05	-0.0185336	0.103	0.099	1
Zfp207	9.16463e-05	-0.054356	0.151	0.154	1
Xkr4	9.23807e-05	-0.0814873	0.636	0.659	1
Rsrc2	9.26857e-05	0.0317218	0.224	0.207	1
Dock3	9.31739e-05	0.078526	0.554	0.527	1
Sec11c	9.37061e-05	0.0187703	0.188	0.177	1
Ptp4a2	9.43279e-05	0.0760006	0.182	0.162	1
Plpp3	9.50808e-05	0.117373	0.148	0.131	1
Pdlim1	9.61691e-05	0.0626707	0.104	0.09	1
A830018L16Rik	9.78428e-05	-0.0874238	0.098	0.11	1
Unc79	9.87296e-05	-0.0727015	0.106	0.117	1
Gpm6a	9.98129e-05	-0.0918486	0.187	0.2	1
Bclaf1	0.000101199	-0.0520788	0.303	0.306	1
Tom1l2	0.000101785	0.0652199	0.595	0.568	1
Naa16	0.000101862	-0.0926931	0.136	0.154	1
Abi1	0.00010209	-0.0861524	0.214	0.23	1
Zcchc24	0.000103029	0.111254	0.219	0.2	1
Kmt2e	0.000103603	-0.0554382	0.463	0.469	1
Nr3c1	0.000104553	-0.0686605	0.359	0.37	1
Itgb4	0.000106367	0.0550444	0.131	0.116	1
U2af1	0.000108895	-0.0238158	0.124	0.12	1
Snap25	0.000110685	0.0454594	0.329	0.305	1
Sympk	0.000112572	0.0422378	0.132	0.118	1
Map3k13	0.000112708	-0.0651282	0.124	0.129	1
Coro1c	0.000113837	0.0805449	0.262	0.239	1
Serbp1	0.000114043	-0.0562731	0.124	0.129	1
Fan1	0.000117086	0.0836353	0.139	0.121	1
Gls	0.000117217	-0.0782204	0.295	0.312	1
Ablim2	0.000118182	-0.0641992	0.619	0.624	1
Hmox2	0.00012193	0.0667912	0.204	0.184	1
Prkca	0.00012317	-0.0791226	0.683	0.692	1
Fmn2	0.000124024	-0.061741	0.114	0.118	1
Dock4	0.000124116	-0.0850102	0.561	0.587	1
Micu3	0.000124997	-0.0859863	0.187	0.201	1
Aspa	0.000125735	0.0647742	0.807	0.791	1
Hsp90ab1	0.000126469	0.0326429	0.183	0.168	1
Dpp6	0.000127179	-0.0963755	0.42	0.441	1
Arglu1	0.000127914	0.082325	0.389	0.365	1
Cpeb2	0.000128135	-0.0696121	0.441	0.451	1
Ggnbp2	0.000131314	-0.0084966	0.225	0.216	1
Arl2bp	0.000131792	0.0645966	0.116	0.1	1
Eif2ak3	0.000133788	0.0495612	0.109	0.095	1
Clstn1	0.000134123	0.0684537	0.177	0.157	1
Gmds	0.000134593	-0.0699626	0.252	0.258	1
Nrp2	0.000138212	-0.0908653	0.103	0.118	1
Rybp	0.000140371	0.0554375	0.21	0.192	1
Adam10	0.00014111	-0.0679291	0.291	0.3	1
Glt8d1	0.000141645	-0.0526487	0.157	0.161	1
Mast2	0.000141811	-0.0758023	0.196	0.205	1
Opalin	0.000142005	0.0812074	0.508	0.482	1
Insc	0.000142325	-0.0516448	0.373	0.379	1
Map6	0.000143917	-0.0765915	0.26	0.273	1
Wwp2	0.000144349	0.0878393	0.193	0.173	1
Ppp1r16b	0.000145369	0.0518613	0.917	0.909	1
Srpk2	0.000145397	-0.0425001	0.315	0.314	1
Cd2ap	0.000145677	0.0229657	0.241	0.226	1
Sik2	0.000149748	0.0831706	0.34	0.315	1
Taldo1	0.00015065	0.00242203	0.13	0.122	1
Fam222a	0.000152867	-0.0698232	0.223	0.234	1
Folh1	0.000157033	0.08764	0.221	0.2	1
Rtkn	0.000158965	0.0476634	0.263	0.244	1
Gal3st1	0.000161886	-0.0470265	0.36	0.362	1
Kmt5b	0.000162937	0.0600735	0.254	0.233	1
Zbtb20	0.000163235	-0.0628895	0.941	0.949	1
Wdr33	0.000164489	-0.0250427	0.361	0.356	1
Ptprj	0.000164516	0.109823	0.248	0.228	1
Rbm28	0.000165618	-0.0547331	0.116	0.121	1
Ppp1r12a	0.000168076	-0.0756331	0.44	0.46	1
9330159F19Rik	0.000169826	0.0576427	0.141	0.124	1
Fsd1l	0.000170167	0.0818847	0.232	0.21	1
Gigyf2	0.000171112	-0.0537269	0.329	0.333	1
Ppp2r5c	0.000172249	0.0253768	0.383	0.363	1
Bicral	0.000177157	0.100539	0.191	0.171	1
Cep97	0.000179223	0.0790743	0.341	0.316	1
Zfhx2	0.000179347	0.0195766	0.133	0.123	1
Cntn2	0.000181407	0.0648834	0.654	0.631	1
Tspan15	0.000182323	0.0257173	0.203	0.19	1
Hipk3	0.000182621	0.00449805	0.141	0.133	1
Mtmr1	0.000183325	-0.0293311	0.108	0.107	1
Rin2	0.000184611	0.0807171	0.105	0.09	1
Med27	0.00018494	-0.0679821	0.204	0.213	1
Csnk1d	0.000185263	0.0817051	0.112	0.096	1
Cntnap5a	0.000185854	-0.0808302	0.117	0.131	1
Cdh11	0.00018688	-0.0732789	0.206	0.213	1
Elf2	0.000188668	-0.0706806	0.4	0.411	1
Sh3gl3	0.000190261	0.0520255	0.324	0.302	1
Tns3	0.000190894	-0.0168518	0.333	0.326	1
Sytl2	0.000191593	-0.0368216	0.59	0.584	1
Grik5	0.00019254	-0.0701774	0.098	0.106	1
Eml6	0.000193185	-0.0780817	0.379	0.402	1
Gabrg3	0.000195219	-0.0203947	0.139	0.129	1
Ccnd3	0.000200447	-0.0928424	0.167	0.187	1
Fam49b	0.000202546	-0.037929	0.329	0.329	1
St7l	0.000203876	-0.0799104	0.182	0.195	1
Ahi1	0.000205273	-0.0771644	0.253	0.267	1
Gde1	0.000206279	0.0454648	0.11	0.097	1
Arpp21	0.000208237	-0.028108	0.246	0.235	1
Apc	0.000210214	-0.0627321	0.635	0.643	1
Pi4ka	0.000210286	-4.22898e-05	0.354	0.341	1
Cyfip1	0.000211843	-0.0881757	0.149	0.162	1
Ints6	0.000213408	-0.0927976	0.173	0.188	1
Sergef	0.000217899	-0.0666801	0.096	0.103	1
Scarb2	0.000219347	-0.00380996	0.27	0.259	1
Gnaq	0.000219502	-0.0415043	0.572	0.568	1
Rccd1	0.000220151	0.0684803	0.123	0.107	1
Aatf	0.00022352	-0.0710629	0.182	0.191	1
Ptpn4	0.00022449	-0.0689503	0.219	0.224	1
Bach2	0.000225254	-0.0896935	0.375	0.395	1
Pik3r1	0.000227536	0.032332	0.529	0.506	1
Fam228b	0.000228151	0.0667173	0.151	0.134	1
Mbnl1	0.00022992	-0.0310086	0.434	0.429	1
Fbxl17	0.000232009	-0.0727811	0.483	0.498	1
Tmem184b	0.000232116	0.0603934	0.159	0.142	1
Eml4	0.00023222	-0.0660956	0.103	0.111	1
Errfi1	0.00023579	-0.0861783	0.12	0.132	1
Atp11c	0.000236576	-0.0820946	0.108	0.12	1
Hbs1l	0.000237853	-0.054165	0.129	0.132	1
Eif4g2	0.000239452	0.0659583	0.124	0.108	1
Zranb2	0.000240437	0.0440907	0.231	0.213	1
Dennd5b	0.00024191	0.0873783	0.339	0.314	1
Rb1	0.000246233	-0.0685336	0.357	0.37	1
Ube2d2a	0.000247077	-0.00612843	0.224	0.216	1
Sema6d	0.000250719	-0.0667732	0.568	0.58	1
Aktip	0.000253673	0.0896177	0.107	0.091	1
Zwint	0.000255299	0.0491294	0.121	0.106	1
Glp2r	0.000256335	-0.0643838	0.101	0.109	1
Smarca5	0.000257391	-0.0549876	0.149	0.154	1
Exoc3	0.000257694	-0.0563344	0.127	0.133	1
Tmem144	0.00026024	0.0660604	0.108	0.093	1
Agtpbp1	0.000261505	-0.0786176	0.333	0.35	1
Mag	0.000261948	0.0440679	0.842	0.828	1
Mcu	0.000264014	-0.0700687	0.142	0.16	1
Tpd52	0.000265326	-0.0698457	0.18	0.192	1
Huwe1	0.000267165	-0.0485301	0.366	0.368	1
Atp6v1h	0.000267626	-0.0645991	0.181	0.187	1
Caprin1	0.000269518	-0.0644938	0.167	0.172	1
Msl2	0.0002726	0.0235431	0.121	0.111	1
Cpped1	0.000272714	-0.0690135	0.109	0.115	1
Sirt2	0.000277293	0.048477	0.274	0.254	1
Secisbp2l	0.000277623	0.0654386	0.314	0.291	1
Myrf	0.000278167	-0.00381584	0.36	0.35	1
Dmxl1	0.000279687	-0.059704	0.391	0.4	1
Stard13	0.000280967	0.0809896	0.1	0.085	1
Larp1b	0.000284903	-0.0439262	0.101	0.103	1
Esyt2	0.000287052	-0.0746565	0.24	0.252	1
Cdh10	0.000288498	0.0829758	0.568	0.545	1
Creb5	0.000294221	-0.0676262	0.605	0.618	1
Pex1	0.000297924	-0.0568016	0.113	0.118	1
Akap7	0.000299739	0.0781848	0.209	0.189	1
Tbc1d12	0.000305547	-0.0795279	0.138	0.147	1
Rnf130	0.000306371	-0.0377516	0.329	0.327	1
Apbb2	0.000307837	0.0536532	0.659	0.635	1
Rbbp6	0.000312971	-0.0635509	0.188	0.196	1
Scaf4	0.000313352	-0.0242274	0.149	0.147	1
Rab31	0.000316512	0.0688635	0.756	0.737	1
Cyp4f13	0.000317684	0.0765297	0.117	0.101	1
Mtf1	0.000318736	0.0533184	0.148	0.132	1
2023-03-06	0.000319171	-0.0508905	0.2	0.202	1
Nfia	0.00032299	-0.0628705	0.783	0.79	1
Nbr1	0.000323584	0.0678861	0.157	0.139	1
Spast	0.000323801	-0.0622203	0.179	0.185	1
Unk	0.000324174	0.0520015	0.139	0.124	1
Thoc1	0.000326053	-0.0167052	0.13	0.125	1
Gm5535	0.000331489	-0.0188406	0.198	0.196	1
Rab3gap1	0.000338375	0.0011996	0.197	0.188	1
Srsf6	0.000338714	-0.0411865	0.115	0.117	1
Spsb1	0.000338882	-0.0345919	0.226	0.225	1
Ercc6l2	0.00034505	-0.0884685	0.151	0.167	1
Fam208a	0.000345705	-0.0780735	0.315	0.331	1
Plxnb3	0.000350199	-0.0615496	0.297	0.306	1
Nckap1	0.000352859	-0.0783563	0.448	0.467	1
Evi5l	0.000355505	0.0809945	0.31	0.287	1
Zcchc7	0.00035954	-0.0461524	0.567	0.571	1
Ppp2r2b	0.000361722	-0.111623	0.186	0.205	1
Zkscan3	0.000369101	-0.0622328	0.162	0.17	1
Bmpr2	0.000369114	-0.0769362	0.178	0.189	1
Cryab	0.000370232	0.0214113	0.176	0.162	1
Mitf	0.000375572	-0.0838338	0.296	0.312	1
Uggt1	0.000375987	0.0362027	0.137	0.125	1
Dgkd	0.00037629	0.000179389	0.219	0.209	1
Klhdc10	0.000377155	-0.054308	0.18	0.181	1
Nipbl	0.000380992	-0.00494865	0.476	0.464	1
Ctcf	0.000382245	-0.0512349	0.139	0.143	1
Ispd	0.000386084	-0.018532	0.375	0.368	1
Meis2	0.000392114	-0.0659752	0.194	0.196	1
Drg1	0.000395879	-0.00342036	0.125	0.119	1
Atxn10	0.000401371	0.0341495	0.251	0.234	1
Setd7	0.000410891	0.0339203	0.232	0.216	1
Zmynd11	0.000411106	-0.0168327	0.274	0.267	1
Fubp1	0.000412686	-0.0651542	0.282	0.291	1
Phf8	0.000417567	-0.000453365	0.112	0.105	1
Synpr	0.000420686	0.128203	0.215	0.2	1
Grin1	0.000422033	-0.0307991	0.11	0.108	1
Ermn	0.000437332	0.0342556	0.262	0.246	1
Rasal1	0.000439762	0.0652266	0.177	0.16	1
Lrrc8c	0.000445483	-0.0931714	0.186	0.203	1
Zmym2	0.000446091	-0.0276349	0.228	0.226	1
Ube2e3	0.000446973	-0.0539888	0.153	0.157	1
Dlg2	0.000451669	-0.0241069	0.973	0.969	1
Bcorl1	0.000451748	0.0380358	0.15	0.137	1
Ubxn7	0.00045275	0.0610177	0.141	0.125	1
Sox2	0.000467627	-0.0514461	0.207	0.213	1
Acvr1	0.000470963	-0.0808733	0.136	0.149	1
Faf1	0.000471463	-0.059504	0.377	0.388	1
Caap1	0.000472618	-0.0788711	0.094	0.103	1
Pak3	0.000476219	-0.081869	0.23	0.241	1
Adap1	0.000476446	0.0684197	0.353	0.33	1
4732471J01Rik	0.000477252	-0.0731039	0.346	0.356	1
Rtf1	0.000477555	-0.0307294	0.157	0.155	1
Brd4	0.000479916	0.0409817	0.334	0.314	1
Gm29455	0.000488922	0.0861101	0.121	0.105	1
Sbf2	0.000502312	-0.0514556	0.457	0.461	1
Pde1a	0.00050342	-0.0440986	0.17	0.167	1
Tnrc6a	0.000517007	-0.018466	0.185	0.181	1
Wasf1	0.000517738	-0.077614	0.138	0.149	1
Aco2	0.000518507	0.0828946	0.177	0.159	1
Ascc3	0.000520632	-0.0694055	0.291	0.299	1
Ddx5	0.000521682	-0.0751132	0.413	0.43	1
Rab11fip3	0.000523419	0.0361075	0.318	0.299	1
Sec63	0.000527866	-0.0705059	0.148	0.155	1
Pip4k2a	0.000538357	0.0612354	0.742	0.721	1
Gpr37	0.000548156	0.0930561	0.301	0.279	1
Retreg3	0.000555614	-0.0100856	0.217	0.212	1
Dusp16	0.000557363	0.0645713	0.301	0.279	1
Trim33	0.000564761	-0.0520007	0.187	0.191	1
Atxn3	0.000569247	-0.00771063	0.108	0.103	1
Tpp2	0.000572745	-0.0716567	0.113	0.122	1
Clpx	0.000588315	0.0733924	0.122	0.107	1
Senp5	0.000590846	0.00850901	0.182	0.172	1
Stx5a	0.000596414	0.0284858	0.175	0.162	1
Rheb	0.000599994	0.023818	0.15	0.14	1
Nalcn	0.000604066	-0.0811959	0.305	0.328	1
Tnfaip6	0.000604365	0.0458977	0.317	0.297	1
Fbxo42	0.000609569	-0.0450755	0.139	0.14	1
Rbks	0.000613214	0.0727302	0.12	0.105	1
9930021J03Rik	0.000613829	-0.0777725	0.269	0.286	1
Kpna4	0.000615166	-0.0238576	0.248	0.243	1
Abl2	0.000621516	-0.0829176	0.213	0.227	1
Inpp5f	0.000621739	-0.0232793	0.434	0.429	1
Pgbd5	0.000623653	0.091827	0.177	0.159	1
Srsf3	0.000625093	0.0393547	0.128	0.115	1
Trpm7	0.000638951	-0.0646917	0.372	0.381	1
Kif6	0.000646232	-0.08948	0.316	0.333	1
Ola1	0.00064758	-0.0740642	0.104	0.115	1
Ddx3x	0.000654312	0.0495469	0.138	0.124	1
Purb	0.000656718	0.0531861	0.102	0.089	1
Zfp148	0.000661013	-0.0311937	0.299	0.296	1
Alcam	0.000666303	-0.088247	0.239	0.259	1
Ranbp9	0.000667325	-0.0464727	0.235	0.239	1
Eps15	0.00066913	0.0516248	0.4	0.378	1
Rad54l2	0.000677694	-0.016514	0.108	0.105	1
Rere	0.000679003	-0.0504418	0.814	0.823	1
Rbl2	0.000687179	-0.00120381	0.162	0.155	1
Rgs3	0.000689294	-0.00377202	0.172	0.166	1
Klhl24	0.000700236	0.0276593	0.15	0.139	1
Kif13a	0.000701754	0.053	0.833	0.817	1
Ythdf3	0.000706175	-0.0336142	0.204	0.205	1
Srbd1	0.000709383	-0.0761272	0.135	0.146	1
Chp1	0.000711865	0.0256898	0.15	0.138	1
Acot7	0.000711952	-0.0712333	0.307	0.321	1
Ddhd2	0.000712968	0.0594284	0.176	0.16	1
Pde4dip	0.000714155	-0.0362605	0.406	0.403	1
Edem3	0.00071934	-0.0507234	0.103	0.107	1
Ddx39b	0.00072148	0.0467214	0.102	0.089	1
Adamts20	0.000724958	-0.0305609	0.115	0.115	1
Daam1	0.000729734	0.0165111	0.735	0.715	1
Dclk1	0.000731221	0.0746242	0.262	0.243	1
Gprasp1	0.000732809	-0.0684978	0.191	0.203	1
Mtf2	0.000733749	-0.00137811	0.153	0.146	1
Hbp1	0.000734974	-0.0410939	0.14	0.144	1
Trpc1	0.0007363	-0.05599	0.194	0.2	1
Mgat4c	0.000737984	-0.0676652	0.202	0.211	1
Slc16a7	0.000738041	-0.0730287	0.301	0.314	1
Smurf1	0.00073988	-0.0805614	0.129	0.138	1
Fnip1	0.000743987	-0.0756111	0.313	0.329	1
Zfp346	0.000744268	0.000537009	0.142	0.135	1
Fam76a	0.000750795	0.0588674	0.124	0.109	1
Wdr45b	0.000762278	0.0724113	0.101	0.087	1
Ankrd13c	0.000766368	-0.057355	0.124	0.131	1
Vwa8	0.000767166	0.0517543	0.237	0.219	1
Fat3	0.000768353	-0.0326293	0.126	0.121	1
P4htm	0.000773334	0.0619832	0.111	0.096	1
Mast4	0.000778852	0.046351	0.983	0.981	1
Spg11	0.000781189	0.0114138	0.107	0.099	1
Bfar	0.000783787	0.037241	0.1	0.089	1
Ccz1	0.000789626	0.087218	0.113	0.098	1
Wdr20	0.000802845	0.00180547	0.416	0.405	1
Rab2a	0.000817657	0.0767821	0.333	0.31	1
Oxr1	0.000837266	0.0723225	0.677	0.656	1
Nuak1	0.000839721	-0.0639754	0.116	0.123	1
Desi2	0.000842158	-0.0836867	0.224	0.236	1
Tcf4	0.000852158	-0.0542644	0.857	0.868	1
Srrm1	0.000852728	0.0728547	0.33	0.308	1
Pclo	0.000869285	-0.0676573	0.35	0.359	1
Srebf2	0.000869585	0.0750008	0.275	0.254	1
Ezh1	0.000878189	0.0651558	0.116	0.102	1
Nipsnap2	0.00087958	0.0696292	0.175	0.157	1
Wbp1l	0.00088097	-0.046284	0.135	0.139	1
Prpf40a	0.0008912	-0.0146763	0.268	0.261	1
Trappc10	0.000892512	-0.0795601	0.237	0.254	1
Arid5b	0.00089534	-0.0344658	0.273	0.272	1
Map3k5	0.00089684	0.0729261	0.105	0.091	1
Dock1	0.000897503	-0.0444917	0.813	0.811	1
Bcl9l	0.000902432	0.00919501	0.101	0.094	1
Asb3	0.000916149	0.00316319	0.194	0.186	1
Stk38	0.000922985	0.0139707	0.166	0.156	1
Rps6kc1	0.000923136	0.00218573	0.139	0.131	1
Tada2a	0.000927424	0.0179234	0.179	0.168	1
Ngly1	0.000936279	-0.0550368	0.117	0.122	1
Grid2	0.00094101	-0.0622155	0.797	0.805	1
Mcm9	0.000948017	0.0538205	0.106	0.093	1
Cask	0.000951957	-0.0731388	0.232	0.247	1
Rhoa	0.00095788	0.0604751	0.116	0.102	1
Maml3	0.00095885	-0.0980034	0.096	0.108	1
Xpo4	0.000964752	-0.0338141	0.104	0.104	1
Sema6a	0.00097292	0.0297112	0.593	0.573	1
Nfix	0.000976378	0.0732574	0.549	0.527	1
Phip	0.00098924	-0.0494632	0.366	0.37	1
Arsg	0.000997715	0.051496	0.432	0.41	1
Fbxl5	0.00100595	0.058759	0.303	0.282	1
Pi4kb	0.00101112	0.0124857	0.149	0.14	1
C030029H02Rik	0.00101465	0.0581613	0.71	0.696	1
Rhpn2	0.00101816	0.0835463	0.121	0.106	1
Myo9a	0.00102033	-0.0531585	0.455	0.461	1
Heatr3	0.00102239	-0.0146335	0.182	0.177	1
Afap1l1	0.00103254	-0.00910397	0.209	0.203	1
Thrb	0.00103272	-0.0103638	0.172	0.162	1
Capn15	0.00103926	0.0520655	0.246	0.228	1
Tm9sf4	0.00104845	0.00976829	0.142	0.134	1
Ambra1	0.00105311	0.00772799	0.49	0.475	1
Pcbp2	0.00105458	0.0354926	0.201	0.186	1
Ddx46	0.00107968	-0.0524208	0.154	0.158	1
Uri1	0.00107998	-0.0102514	0.154	0.149	1
Gnas	0.00108303	0.0594421	0.183	0.165	1
Map1a	0.00110942	0.0227002	0.23	0.217	1
Man2a2	0.00111445	0.0252463	0.234	0.22	1
Agbl4	0.00111888	0.0609128	0.209	0.193	1
Zbtb11	0.001131	-0.046528	0.161	0.162	1
Ryk	0.0011364	0.0758928	0.125	0.11	1
Nr1d2	0.00114357	0.0468168	0.134	0.12	1
Mpped2	0.00114652	-0.0916077	0.105	0.114	1
Cop1	0.00114695	-0.0356793	0.256	0.256	1
Wasl	0.00116466	0.00644926	0.153	0.145	1
Tgfa	0.00118358	0.0783218	0.199	0.181	1
Wipi2	0.00118608	0.0500726	0.133	0.119	1
Plod1	0.00118805	0.0236892	0.126	0.117	1
Gm37494	0.00118822	0.0282513	0.244	0.229	1
Adcy5	0.00119844	-0.0565061	0.24	0.246	1
Setd2	0.00120632	-0.0722962	0.258	0.27	1
Ppp1r9a	0.00120754	-0.0796067	0.346	0.359	1
Flywch1	0.00121046	0.0790429	0.134	0.118	1
Cdip1	0.00122844	0.000497593	0.272	0.264	1
Dnajb2	0.00125192	0.0363627	0.292	0.275	1
Dhx15	0.00129747	0.044174	0.123	0.11	1
Babam2	0.00130945	-0.0509168	0.378	0.384	1
Zfp462	0.00131322	0.0744474	0.34	0.318	1
Fam126a	0.00133476	0.0339878	0.31	0.294	1
Ntng2	0.00133677	-0.0657813	0.096	0.103	1
Ncoa6	0.00133927	0.0745816	0.281	0.261	1
Lrba	0.00134214	-0.0630052	0.404	0.416	1
Hnrnph3	0.00135196	0.00645428	0.162	0.154	1
Srrt	0.00135998	-0.0642368	0.099	0.109	1
Adam22	0.00137308	-0.0441175	0.398	0.402	1
Ilkap	0.00137552	-0.0219155	0.109	0.107	1
Ptprd	0.00139586	-0.0260077	0.998	0.998	1
Wdr91	0.00140742	0.0248935	0.14	0.129	1
Fnip2	0.00143817	-0.0208301	0.323	0.319	1
Map2	0.00144242	-0.0784407	0.353	0.367	1
Ube2l3	0.0014444	0.0290127	0.108	0.098	1
Bcar1	0.00144935	0.033479	0.224	0.209	1
0610010F05Rik	0.00145007	-0.0216416	0.119	0.116	1
Sh3d19	0.00145449	-0.00755927	0.694	0.682	1
Pcbp4	0.00146789	0.0232103	0.2	0.188	1
Maml2	0.00147337	-0.0214533	0.185	0.199	1
Asxl2	0.00147869	-0.0564681	0.3	0.308	1
C2cd5	0.00148271	-0.0760276	0.26	0.274	1
Gpc5	0.0014847	-0.0289308	0.153	0.168	1
Ap3m1	0.00149006	0.0533983	0.113	0.1	1
Mkln1	0.0014903	0.062669	0.404	0.381	1
Kdm6a	0.00149043	-0.0655745	0.379	0.396	1
Copb1	0.00149514	-0.0342736	0.105	0.106	1
Ppp1r21	0.0014985	-0.0703778	0.397	0.415	1
Pkn2	0.00150459	-0.0645203	0.208	0.217	1
Trip12	0.00150687	-0.0479988	0.343	0.348	1
Mfn1	0.00151722	0.0469056	0.223	0.206	1
Kcnq3	0.00152295	-0.0533376	0.888	0.895	1
Ddr1	0.00152748	0.0688246	0.513	0.493	1
Nap1l4	0.00154016	0.0195318	0.131	0.121	1
Pde4a	0.0015435	0.0523711	0.116	0.102	1
Sh3gl2	0.00154718	-0.0666627	0.185	0.19	1
Meis1	0.00155698	-0.0673261	0.257	0.266	1
Chfr	0.0015635	-0.00544463	0.169	0.164	1
Nsd1	0.00157094	-0.04876	0.477	0.48	1
Tmeff1	0.00157179	0.069674	0.499	0.477	1
Hdac9	0.00157927	-0.0900186	0.214	0.228	1
Mib1	0.00159052	-0.0645316	0.158	0.167	1
Gatm	0.0015945	0.0582085	0.598	0.576	1
Cab39	0.00161196	-0.0276692	0.156	0.153	1
Ubxn2a	0.00161573	0.0247742	0.1	0.091	1
Serinc1	0.00162182	0.0784282	0.137	0.124	1
Dip2c	0.00162598	-0.0570065	0.526	0.526	1
Cdh19	0.0016343	0.0803959	0.414	0.392	1
Tspan14	0.00163957	-0.00518101	0.307	0.299	1
Zzef1	0.00164012	0.0753668	0.3	0.279	1
Gon4l	0.00166368	-0.0273593	0.256	0.254	1
Megf10	0.00167566	-0.0567242	0.436	0.446	1
Gm12353	0.0016771	-0.0671415	0.1	0.108	1
Mapk14	0.0016795	-0.0450906	0.205	0.208	1
Fam149b	0.00168394	-0.0475671	0.133	0.136	1
Gramd1b	0.00171374	0.0568707	0.316	0.295	1
Fat1	0.00171891	0.0495735	0.127	0.114	1
Pkd1	0.00173306	0.025076	0.161	0.149	1
Plekha1	0.00174932	0.0640642	0.507	0.484	1
Sppl2a	0.00175284	-0.069798	0.09	0.1	1
Rock2	0.00176599	-0.0634377	0.289	0.299	1
Mapk8ip1	0.00180566	0.0480543	0.194	0.179	1
Med14	0.00180688	-0.0735584	0.108	0.121	1
Usp32	0.00183866	-0.0550673	0.286	0.292	1
Reps1	0.00185925	0.0176905	0.173	0.163	1
Glud1	0.00187141	0.024818	0.127	0.117	1
Ppp4r3b	0.00188415	-0.00171504	0.17	0.163	1
Zdhhc17	0.0018845	0.0586106	0.241	0.223	1
Smad1	0.00189695	0.02846	0.143	0.132	1
Cdc14b	0.00192346	-0.082286	0.102	0.115	1
1810013L24Rik	0.00194447	-0.00779769	0.134	0.13	1
Atf2	0.00195003	-0.00612724	0.237	0.23	1
Usp6nl	0.00195024	-0.0680845	0.193	0.203	1
Galnt7	0.00199241	-0.0154651	0.354	0.346	1
Rab11fip4	0.00199724	0.066454	0.269	0.25	1
Hexdc	0.00200652	0.0327419	0.104	0.094	1
Cdh20	0.0020172	-0.0449601	0.723	0.74	1
Amfr	0.00201823	0.0287615	0.11	0.099	1
Micall1	0.00202182	-0.0507273	0.442	0.452	1
Gm44511	0.00202398	0.0146907	0.118	0.111	1
Prpsap1	0.00203074	0.0387248	0.157	0.144	1
Atl3	0.00203286	0.071633	0.177	0.16	1
Creb1	0.00204391	0.0465921	0.211	0.196	1
Fancc	0.00204399	-0.0794762	0.089	0.1	1
Lrig3	0.00206172	0.0297017	0.126	0.115	1
Snx24	0.00206317	0.0658448	0.333	0.312	1
Fktn	0.00207643	0.0529965	0.236	0.219	1
Ube2k	0.00207706	-0.0455208	0.269	0.272	1
Mbd2	0.00208178	-0.0672342	0.167	0.177	1
Hmgxb4	0.00208558	0.029462	0.114	0.104	1
Scaf11	0.00209825	0.0551351	0.253	0.236	1
Snx6	0.00210178	-0.000391234	0.158	0.151	1
Ctif	0.00211122	-0.0280708	0.385	0.382	1
D17Wsu92e	0.00211659	0.0304735	0.159	0.146	1
Robo1	0.00212078	0.0791049	0.492	0.482	1
Tanc2	0.00212174	-0.0435646	0.482	0.483	1
Otulin	0.00212625	-0.0311753	0.15	0.151	1
Ehmt1	0.00212764	-0.0350594	0.312	0.311	1
Ncoa5	0.00215136	-0.0168831	0.142	0.14	1
Arpc1a	0.00215243	0.0688932	0.202	0.184	1
Rapgef4	0.00215477	-0.0573308	0.12	0.124	1
Rgs7bp	0.00217972	-0.0608851	0.099	0.101	1
Kat7	0.00219539	0.0473209	0.11	0.098	1
Klf9	0.0022273	0.0781944	0.201	0.183	1
Sbno1	0.00223294	0.0198997	0.223	0.21	1
Rlf	0.0022449	0.0761472	0.222	0.204	1
Dpyd	0.00224569	0.0945446	0.32	0.306	1
Abhd16a	0.00225778	0.0276691	0.1	0.09	1
Arl13b	0.00226325	-0.0521182	0.122	0.126	1
Usp45	0.00226488	-0.0175874	0.123	0.12	1
Map2k2	0.00226805	0.0503474	0.165	0.15	1
Cdh12	0.00227268	0.0290996	0.143	0.13	1
Wdfy2	0.00228296	0.0595535	0.353	0.332	1
Mkl2	0.00228815	0.0506393	0.271	0.253	1
Cog4	0.00229698	-0.0711445	0.117	0.127	1
Pak2	0.00231953	0.0410908	0.233	0.217	1
Fndc3a	0.00232709	-0.0561527	0.198	0.203	1
Mcam	0.002335	0.0721341	0.168	0.152	1
Arnt	0.00233754	-0.0045131	0.262	0.254	1
Tdrd3	0.00234618	-0.00668598	0.183	0.178	1
Mllt10	0.0023497	-0.033682	0.447	0.447	1
Hmbox1	0.00235511	-0.0702262	0.193	0.208	1
Pank2	0.00238758	0.00253185	0.12	0.113	1
Ubap2l	0.00240851	-0.0672352	0.206	0.217	1
Ski	0.00240957	-0.0455637	0.169	0.172	1
Atf6	0.00241793	-0.0587109	0.19	0.197	1
Eif2ak4	0.00242701	-0.0524735	0.111	0.118	1
Krit1	0.00242829	-0.045087	0.296	0.3	1
Ibtk	0.00245644	-0.0306474	0.114	0.114	1
Lyst	0.00245866	-0.0743565	0.156	0.169	1
Gm28376	0.00246251	-0.0747899	0.163	0.18	1
Stx4a	0.00247289	0.0153471	0.118	0.11	1
Polb	0.00250148	-0.0414876	0.244	0.247	1
Mapk8	0.00251475	-0.0165405	0.133	0.131	1
Napa	0.0025162	0.0261044	0.108	0.098	1
Mvb12b	0.00253082	-0.0609037	0.349	0.359	1
Ralgds	0.00258007	0.0276256	0.195	0.184	1
Nectin1	0.00261357	0.0857598	0.17	0.154	1
Sorl1	0.00262142	-0.0568329	0.152	0.158	1
Mapk6	0.00262409	0.0398768	0.108	0.097	1
Srsf4	0.00264879	0.0547103	0.148	0.133	1
Rab21	0.0026682	0.0159551	0.124	0.115	1
Zdhhc9	0.0026827	0.0620222	0.19	0.173	1
Epo	0.00268829	0.0534833	0.145	0.132	1
Atp9a	0.00269161	0.042406	0.383	0.364	1
Lrrc28	0.00269907	0.0778385	0.258	0.24	1
Elavl3	0.00273664	0.043341	0.467	0.446	1
Psmd11	0.00273849	-0.045376	0.142	0.146	1
Hdac7	0.0027553	-0.0348105	0.212	0.213	1
Pard3	0.00276329	-0.0515463	0.658	0.676	1
Itsn2	0.00276833	0.0363702	0.649	0.629	1
Klhl4	0.00279553	-0.0775895	0.133	0.148	1
Bnip3l	0.00280741	0.0536415	0.166	0.15	1
Ncoa3	0.00282146	0.0500851	0.228	0.211	1
Rffl	0.00282221	-0.0536046	0.628	0.643	1
Pcnx	0.00284344	-0.0702875	0.177	0.194	1
Hip1r	0.00284467	0.0734744	0.129	0.115	1
Zcchc11	0.002851	0.016587	0.246	0.235	1
Mpv17l	0.00285172	0.0720388	0.107	0.094	1
Tpst1	0.00285403	-0.0668777	0.23	0.243	1
Slc35f1	0.00286193	0.0320267	0.132	0.119	1
Gng7	0.00289592	0.0596774	0.353	0.333	1
Ank	0.00291022	-0.0423794	0.606	0.618	1
Trp53bp2	0.00291848	0.0111142	0.202	0.192	1
Nova1	0.00295079	-0.012246	0.143	0.139	1
Xrcc6	0.00295722	-0.0479895	0.134	0.138	1
Mtmr10	0.00296207	0.0146306	0.23	0.22	1
Rassf8	0.00297397	-0.0188633	0.251	0.247	1
Wac	0.00297491	-0.0664288	0.295	0.308	1
Snx29	0.00298595	-0.032831	0.498	0.496	1
Cdk18	0.00299964	0.0290186	0.151	0.14	1
Fbrsl1	0.00301083	-0.00676852	0.148	0.143	1
Cap1	0.00302035	0.0591128	0.114	0.1	1
Prex1	0.00302477	-0.0435083	0.196	0.197	1
Ssfa2	0.00302512	-0.00919642	0.198	0.193	1
Tbcel	0.00304008	0.0714574	0.147	0.132	1
Ice1	0.0030436	0.0314305	0.169	0.157	1
Map4k2	0.00304666	0.0668412	0.114	0.101	1
Atrn	0.00306087	0.0184136	0.496	0.479	1
Slc1a3	0.00311338	0.0838621	0.239	0.224	1
Urm1	0.00313075	-0.0103627	0.111	0.108	1
Gmeb1	0.00313281	0.0200176	0.131	0.122	1
Smarcc2	0.0031439	-0.0105914	0.233	0.228	1
Chuk	0.00315157	-0.00312135	0.148	0.142	1
Vps54	0.00315869	-0.0440723	0.186	0.19	1
Shroom2	0.00316224	0.0713056	0.115	0.102	1
Sypl	0.00316875	0.0452095	0.154	0.141	1
Supt6	0.00319481	0.0385966	0.152	0.14	1
Dcaf17	0.00322298	0.0171917	0.143	0.133	1
Ube2d1	0.00322788	0.061507	0.447	0.425	1
Tspan7	0.00324005	-0.0351553	0.172	0.174	1
Brd8	0.00324765	0.0470885	0.138	0.125	1
Plpbp	0.00324977	0.0315983	0.108	0.098	1
Cops3	0.00325771	0.0288859	0.105	0.095	1
Lmbr1	0.00327094	0.0287871	0.14	0.129	1
Washc2	0.0032809	-0.0327411	0.17	0.17	1
Ust	0.00328701	0.0831318	0.158	0.147	1
Sf3b1	0.00332287	-0.0411031	0.243	0.245	1
Ppm1h	0.00333544	-0.0770669	0.212	0.224	1
Stam2	0.00337016	0.0265791	0.126	0.117	1
Birc6	0.00337611	0.0286537	0.456	0.437	1
Csnk1a1	0.00338944	0.0256639	0.384	0.368	1
Arhgef2	0.00339292	0.0121603	0.377	0.364	1
Ssbp3	0.0034175	0.0582936	0.125	0.111	1
Man1a	0.00342246	-0.0785447	0.162	0.178	1
Amy1	0.00342751	0.0670354	0.198	0.181	1
Tnrc18	0.00344823	-0.0282838	0.188	0.187	1
Plxdc2	0.0034694	-0.0212576	0.898	0.893	1
Camkmt	0.00347078	-0.0467354	0.356	0.357	1
Mpp5	0.00348081	-0.0426086	0.263	0.266	1
Dnajc18	0.00349549	-0.0442832	0.151	0.155	1
Fam222b	0.00350625	-0.0605864	0.157	0.163	1
Faf2	0.00359192	0.0291703	0.15	0.139	1
Pxk	0.00360704	-0.0419482	0.231	0.236	1
Ubac2	0.00362808	0.0670448	0.249	0.231	1
Tyro3	0.00364422	0.0595136	0.193	0.176	1
Sh3bp5	0.00364686	-0.00194592	0.145	0.139	1
Bace1	0.00366502	-0.0467721	0.148	0.153	1
Rchy1	0.00368779	0.0281559	0.108	0.098	1
Tsen2	0.00370136	0.0631742	0.122	0.109	1
Ano10	0.00373344	0.0096457	0.12	0.114	1
Gm2164	0.00375257	-0.0277224	0.129	0.128	1
Ubr1	0.00377955	-0.00147694	0.259	0.25	1
Arcn1	0.00378756	0.0694744	0.107	0.094	1
Dnm3	0.00379369	0.0252304	0.949	0.939	1
Tmed10	0.00379683	-0.049646	0.191	0.193	1
Ppp2r2a	0.00384522	-0.0471857	0.492	0.498	1
Ccdc186	0.00387813	0.0458786	0.13	0.118	1
Foxn3	0.003891	-0.0310626	0.834	0.834	1
Zfyve9	0.00390379	-0.0599056	0.262	0.27	1
Chmp3	0.00390877	-0.0189498	0.123	0.121	1
Arhgef9	0.00391469	-0.0586213	0.12	0.127	1
Thrap3	0.00392067	0.0503649	0.167	0.153	1
Phrf1	0.00394895	0.0518335	0.135	0.122	1
Patz1	0.00395965	0.0248578	0.103	0.094	1
Thsd7a	0.00396817	-0.0734755	0.208	0.225	1
Atxn2	0.00401045	-0.0372746	0.356	0.357	1
Snca	0.00404432	0.0784152	0.158	0.153	1
Zfp654	0.00404484	-0.0464112	0.119	0.122	1
Plcg1	0.00404579	-0.0180677	0.124	0.123	1
Btbd10	0.00404634	-0.0445847	0.101	0.104	1
Tmem59	0.00410453	0.0646025	0.128	0.114	1
Tom1	0.00413596	-0.0522272	0.213	0.217	1
Mxi1	0.00414005	0.0686101	0.269	0.25	1
Upf3b	0.00414463	0.0451036	0.169	0.155	1
Rint1	0.00415485	0.029444	0.119	0.109	1
Cdc27	0.0041872	0.0207637	0.141	0.131	1
Pak1	0.00419173	-0.0387659	0.768	0.77	1
Nfkb1	0.0041969	-0.0417547	0.177	0.179	1
AU040320	0.00420055	0.0169836	0.227	0.216	1
Ralgapa1	0.00420091	0.00880637	0.498	0.484	1
Mtdh	0.00420091	0.00547244	0.309	0.298	1
Pdxdc1	0.00422964	0.0445526	0.235	0.218	1
Capza1	0.00431694	-0.0487292	0.16	0.165	1
Brms1l	0.00432215	-0.03164	0.107	0.108	1
Prickle2	0.0043239	0.0475604	0.938	0.932	1
Xrcc4	0.00432392	-0.0756427	0.211	0.22	1
Tsnax	0.00435566	0.0349566	0.101	0.091	1
Ncald	0.00435758	0.0684371	0.34	0.32	1
Nucks1	0.00435797	0.0423676	0.111	0.1	1
Cobl	0.00436407	0.0508602	0.401	0.382	1
Washc4	0.0043814	-0.0702054	0.148	0.162	1
E330009J07Rik	0.00438934	0.0646651	0.167	0.151	1
Zfp182	0.00442478	-0.0558926	0.16	0.166	1
Rabep1	0.00445255	-0.0726044	0.322	0.334	1
Xkr6	0.004458	0.043842	0.24	0.225	1
Srsf5	0.00446085	0.0651871	0.297	0.279	1
Spns2	0.00446284	0.0660726	0.34	0.32	1
Ppp2ca	0.00447803	0.0505131	0.21	0.195	1
Thoc2	0.00448718	-0.0442534	0.276	0.279	1
Stk39	0.00448763	-0.0675139	0.453	0.464	1
Bod1l	0.00449292	-0.0388229	0.248	0.251	1
Heg1	0.00452612	0.0603371	0.424	0.403	1
Scamp2	0.0045472	0.0386248	0.103	0.092	1
Fam120b	0.00454842	0.021214	0.164	0.154	1
Prox1os	0.00460554	0.0144417	0.162	0.153	1
Dyrk1a	0.00460836	-0.0350748	0.345	0.347	1
Snx30	0.00462016	0.00261903	0.487	0.473	1
Fam219a	0.00462726	-0.0251534	0.262	0.259	1
Crim1	0.00465286	-0.0710264	0.195	0.21	1
Anapc1	0.00467904	-0.0128115	0.165	0.162	1
Gpcpd1	0.00471938	0.0581106	0.117	0.104	1
Farp2	0.00472991	0.0205837	0.143	0.134	1
Tnik	0.00473593	-0.068169	0.319	0.323	1
Pcyt2	0.0047883	0.0659085	0.274	0.256	1
Vkorc1l1	0.00479208	0.0256492	0.134	0.123	1
Sap130	0.00479731	-0.0355329	0.2	0.202	1
Lpar1	0.00483611	-0.0353545	0.342	0.343	1
Ago1	0.00484354	-0.0465804	0.095	0.1	1
Atpaf1	0.00485866	-0.0592128	0.097	0.105	1
Zc3h15	0.00488494	-0.0285816	0.103	0.105	1
Rap1a	0.00489655	-0.056749	0.455	0.467	1
Fbxl4	0.00492132	0.0700173	0.108	0.095	1
P4ha1	0.00492138	-0.063719	0.145	0.16	1
Tcp11l1	0.00499353	0.00957477	0.189	0.18	1
Znrf3	0.00505519	-0.0740203	0.193	0.206	1
Prkdc	0.00507201	-0.0647277	0.188	0.201	1
Dopey1	0.00508154	-0.0392496	0.227	0.229	1
Gmcl1	0.00509096	-0.0378905	0.135	0.136	1
Mkl1	0.00510063	-0.0718155	0.175	0.188	1
Abhd18	0.00510605	0.0167376	0.182	0.171	1
Gdpd5	0.00512982	0.0628023	0.158	0.143	1
Nsf	0.00514122	-0.0724949	0.228	0.237	1
Nsmaf	0.00514183	-0.0355712	0.109	0.111	1
Ankub1	0.00518639	0.0541881	0.228	0.212	1
Papd5	0.00521355	-0.0331678	0.22	0.221	1
Cep85l	0.00521765	-0.0690442	0.211	0.221	1
Actr2	0.00521991	0.0364493	0.162	0.15	1
Arhgap35	0.00524082	0.0109323	0.285	0.275	1
Smyd3	0.00529317	-0.0492173	0.345	0.348	1
Dis3l2	0.00529794	0.0091182	0.507	0.492	1
Prkce	0.00530643	0.0327931	0.204	0.19	1
Fbxw2	0.00532527	0.00620954	0.101	0.095	1
Sarnp	0.00534963	0.0572513	0.206	0.19	1
Kcnj10	0.00535093	0.0239417	0.224	0.213	1
Stxbp3	0.00536066	0.0435256	0.355	0.337	1
Supt5	0.00536289	0.0320857	0.1	0.09	1
Usp8	0.00536332	-0.0141074	0.115	0.113	1
Herc1	0.00540394	-0.0284009	0.386	0.385	1
Elovl7	0.00543819	0.0551847	0.473	0.452	1
Gigyf1	0.00546369	0.0569304	0.129	0.116	1
Enox1	0.00550004	0.0440123	0.829	0.819	1
Cavin4	0.00555991	0.0805296	0.127	0.114	1
Gtf2i	0.00558612	0.0534429	0.44	0.419	1
Rbpj	0.00562854	-0.0517154	0.105	0.111	1
Pcnt	0.00563622	0.0385753	0.112	0.101	1
Iqgap1	0.00563718	-0.0519287	0.166	0.173	1
Kdm4b	0.0056569	0.0635397	0.169	0.154	1
Rock1	0.00566945	-0.0398188	0.363	0.366	1
Pcyt1a	0.00569732	0.0486687	0.115	0.103	1
Nfic	0.00571655	0.0524758	0.102	0.09	1
Usp37	0.00575409	-0.0498432	0.18	0.184	1
Pcf11	0.00576075	0.0382507	0.132	0.121	1
Ttc14	0.0057943	0.0610588	0.368	0.349	1
Pnn	0.00581895	0.0619739	0.19	0.174	1
Ccp110	0.00586063	0.0383493	0.389	0.371	1
Fgfr1op2	0.00590654	-0.0456426	0.1	0.106	1
Ubap1	0.00594093	0.0392336	0.1	0.09	1
Xpr1	0.00594579	0.0616967	0.191	0.175	1
Fut8	0.00595848	-0.0552465	0.305	0.315	1
Cdk17	0.00595989	-0.0325457	0.233	0.234	1
Peg3	0.00604022	-0.0301123	0.117	0.117	1
Gm15478	0.00604346	0.0246524	0.159	0.149	1
Ino80	0.00606547	0.0407982	0.257	0.242	1
Mboat2	0.00607178	0.0849835	0.29	0.276	1
Usp7	0.00607672	-0.0397107	0.154	0.157	1
Pias1	0.00608124	-0.00171023	0.323	0.314	1
Ubr5	0.00608799	-0.050656	0.328	0.337	1
Abl1	0.00608982	0.058409	0.412	0.392	1
Ints7	0.00611032	-0.0251013	0.151	0.152	1
Myh14	0.0061143	0.0581058	0.156	0.142	1
Pam	0.00612761	-0.0224871	0.463	0.458	1
Ranbp17	0.00613286	-0.0382044	0.109	0.111	1
Jak2	0.00623134	-0.0415676	0.267	0.271	1
Anapc16	0.0062568	0.0548441	0.159	0.145	1
Psmd7	0.00626018	0.0443741	0.106	0.095	1
Tmcc2	0.00629673	0.0609376	0.338	0.319	1
Dync1i1	0.00629878	-0.0664598	0.295	0.307	1
Elavl1	0.00631022	0.0307864	0.205	0.192	1
Mgea5	0.00633049	0.0244429	0.249	0.235	1
Dazap1	0.00636894	0.00737234	0.153	0.146	1
Myo9b	0.00640003	-0.00131357	0.203	0.196	1
Ttc17	0.00641614	-0.0349538	0.237	0.239	1
Chrm3	0.00641768	0.0366984	0.177	0.162	1
Bcl7a	0.00642806	0.0128701	0.176	0.167	1
Csmd3	0.00651697	0.0225049	0.932	0.924	1
Tsc22d2	0.0065191	-0.0578942	0.166	0.174	1
Rdx	0.00653586	-0.0126694	0.273	0.268	1
9030624J02Rik	0.00654314	0.0444898	0.282	0.265	1
Plekha5	0.00655009	-0.0536867	0.515	0.525	1
Ahcyl1	0.00656574	0.006783	0.163	0.155	1
Hmg20a	0.00658934	-0.00998374	0.258	0.252	1
Ell	0.00659455	0.0545061	0.129	0.117	1
Atf1	0.00661216	0.0466854	0.124	0.112	1
Dcp1a	0.00663422	0.072172	0.146	0.132	1
Tcerg1	0.00665636	-0.0254841	0.172	0.172	1
Pex14	0.00666244	-0.00208081	0.14	0.135	1
Prag1	0.00666942	-0.00820454	0.32	0.314	1
Xrn1	0.00668023	-0.023585	0.306	0.303	1
Tmem87b	0.00668309	0.0426609	0.112	0.101	1
Ddhd1	0.00671075	-0.0473228	0.258	0.264	1
D130040H23Rik	0.00678247	-0.0423277	0.096	0.1	1
Fam135a	0.006878	-0.0313445	0.232	0.232	1
Rad23b	0.00690398	-0.043403	0.119	0.123	1
Clk4	0.0069112	0.0381949	0.217	0.203	1
Zfp266	0.00693621	-0.00208968	0.146	0.141	1
Usp54	0.00696938	0.0458873	0.616	0.596	1
Phf14	0.0069819	-0.0218872	0.321	0.32	1
Herc3	0.00702415	-0.0499221	0.104	0.111	1
Nub1	0.00703282	0.0312043	0.116	0.106	1
Hectd4	0.00705924	0.064516	0.284	0.266	1
Chd4	0.00708323	0.046648	0.276	0.26	1
Wrap53	0.00710415	0.0394839	0.111	0.101	1
Zmiz1	0.00710647	-0.0246736	0.171	0.17	1
Rev3l	0.00712864	0.0619584	0.368	0.349	1
Kdm5a	0.00713685	0.0548106	0.203	0.188	1
Map7d1	0.00714628	0.0506643	0.201	0.186	1
Ube2w	0.00716543	-0.0258439	0.178	0.177	1
Dync1i2	0.00717487	-0.0123939	0.275	0.269	1
Tmcc3	0.00719889	0.0476896	0.68	0.661	1
Sec61a1	0.0072224	0.0476874	0.112	0.101	1
Zmym5	0.00722455	-0.0130985	0.129	0.126	1
Hectd1	0.00724011	0.0427073	0.2	0.186	1
Mpc1	0.00725141	-0.03688	0.21	0.212	1
Lrrc49	0.00733144	0.0148369	0.166	0.159	1
Col4a3bp	0.00740332	0.0256054	0.244	0.231	1
Usp15	0.00742328	-0.0438334	0.324	0.328	1
Brdt	0.00758778	0.0299022	0.154	0.143	1
Elf1	0.00759263	-0.0373519	0.21	0.211	1
Yeats2	0.00759369	-0.0422306	0.145	0.149	1
4932438A13Rik	0.00761207	0.0171924	0.338	0.326	1
Plcb1	0.00762271	-0.0467499	0.326	0.326	1
Camsap2	0.00762908	-0.043684	0.176	0.18	1
Eif5	0.00765806	0.0277008	0.11	0.1	1
Yme1l1	0.00770664	-0.00097714	0.157	0.151	1
Rnf20	0.00773755	-0.00927005	0.146	0.142	1
Sez6l2	0.00773824	0.0201587	0.474	0.457	1
Araf	0.00774415	-0.0146745	0.141	0.137	1
Dot1l	0.00775164	0.0498253	0.244	0.228	1
Ubn1	0.00775237	-0.010682	0.209	0.204	1
Ywhaz	0.00775324	-0.0481427	0.143	0.148	1
Fam214a	0.00777593	0.0647943	0.254	0.238	1
Mef2d	0.00778389	-0.052112	0.245	0.251	1
Atp1b3	0.00781642	0.0178558	0.283	0.271	1
Dido1	0.0078458	0.0445752	0.179	0.166	1
Plekhb1	0.00785079	0.046419	0.15	0.137	1
Dpysl2	0.00787351	0.0379784	0.618	0.599	1
Vapa	0.00789992	-0.014782	0.146	0.144	1
Sp1	0.00796376	0.0423592	0.103	0.092	1
Atg16l1	0.00796926	-0.0146935	0.187	0.183	1
Tapt1	0.00799026	0.00776262	0.13	0.124	1
Terf1	0.00800634	0.0385375	0.116	0.105	1
Rnf10	0.00803978	0.0637481	0.12	0.108	1
Rapgef6	0.0080883	-0.00947302	0.284	0.276	1
Cnot1	0.00815461	0.0211407	0.24	0.229	1
Mtmr3	0.00818411	-0.0222176	0.333	0.331	1
Hivep2	0.00826411	-0.010101	0.335	0.326	1
Mical3	0.00827051	0.0639397	0.425	0.407	1
Lrig2	0.00833146	0.0179672	0.273	0.261	1
Fmr1	0.00834797	0.00533041	0.112	0.107	1
Cers5	0.00835966	-0.02579	0.171	0.17	1
Susd6	0.00836637	-0.0636461	0.215	0.231	1
Ddi2	0.00836818	0.0262944	0.17	0.159	1
Arhgap32	0.00838996	0.0606023	0.321	0.302	1
Apbb1	0.00840188	0.0462603	0.113	0.102	1
P2rx7	0.00840575	0.0431209	0.157	0.144	1
Tnk2	0.00845517	0.0251344	0.129	0.12	1
Frmd8	0.00845983	0.00408178	0.256	0.248	1
Ext2	0.00853944	-0.0535336	0.154	0.162	1
Mindy2	0.00857481	0.0315492	0.119	0.11	1
Prrt1	0.00864426	0.0119204	0.135	0.128	1
Cramp1l	0.00869354	-0.024443	0.125	0.125	1
Rnf14	0.00870703	-0.0305612	0.113	0.115	1
Rab6a	0.00874311	-0.00868985	0.138	0.134	1
Fgf12	0.00875743	-0.0369917	0.36	0.351	1
Tesk2	0.00875874	-0.0693124	0.239	0.253	1
Acsl3	0.00876394	0.0694779	0.194	0.18	1
Mtmr6	0.00881768	-0.0439891	0.097	0.102	1
Wipi1	0.0088683	0.0116657	0.236	0.228	1
Fbxl20	0.00888961	0.0250671	0.272	0.258	1
Ipo11	0.00890196	-0.0147367	0.147	0.144	1
Cdk11b	0.00894907	0.00573355	0.11	0.104	1
Ddx50	0.0090277	-0.00470089	0.191	0.186	1
Syncrip	0.00907952	0.00731582	0.117	0.111	1
Cpsf7	0.00908101	0.0151895	0.154	0.146	1
C130071C03Rik	0.00908674	-0.00212551	0.22	0.213	1
Gm20687	0.00925498	0.0282462	0.441	0.426	1
Tia1	0.00929586	-0.0013461	0.155	0.149	1
Eml5	0.00936917	-0.0566557	0.221	0.23	1
Rptor	0.0093798	-0.0230016	0.355	0.355	1
Peak1	0.00940662	-0.0641407	0.195	0.205	1
Zfr	0.00941283	-0.00530326	0.376	0.368	1
Cc2d2a	0.0094145	0.0589539	0.118	0.106	1
Zfp280d	0.0095061	0.00192636	0.322	0.312	1
Dennd1a	0.00959017	-0.0404584	0.586	0.594	1
Rsrc1	0.00960955	-0.0126349	0.349	0.342	1
Pign	0.00961551	-0.0665564	0.169	0.182	1
Rftn1	0.00965893	0.0602222	0.463	0.443	1
Nsd2	0.00966249	-0.00611553	0.223	0.216	1
Shb	0.00976801	-0.0527625	0.124	0.13	1
Ncor2	0.00977685	0.0295255	0.195	0.183	1
Cdadc1	0.00978787	-0.0514667	0.141	0.148	1
Ktn1	0.00987453	-0.0171487	0.304	0.299	1
Pcyt1b	0.00987716	0.066731	0.162	0.148	1
Tulp3	0.00991596	-0.0471908	0.131	0.136	1
Mcmbp	0.00995459	0.0508802	0.153	0.14	1
Akap8	0.00997982	0.0436997	0.18	0.166	1
Lpgat1	0.00999145	-0.0101949	0.7	0.69	1
Jam3	0.0100414	0.0245226	0.46	0.444	1
Coro7	0.0101002	0.0431407	0.106	0.096	1
Ppm1a	0.0101508	0.0386654	0.169	0.157	1
Fdft1	0.0101797	0.0428679	0.106	0.095	1
Nufip2	0.0102243	-0.0111295	0.201	0.197	1
Nol4l	0.0102664	0.00828625	0.129	0.121	1
Sptbn1	0.0102671	-0.0439262	0.623	0.63	1
Sap30bp	0.010321	0.053894	0.102	0.091	1
Npas3	0.0103667	-0.0590734	0.709	0.72	1
Snrnp40	0.0103762	-0.0018702	0.108	0.103	1
Uimc1	0.0104061	-0.0421145	0.168	0.172	1
Zfp512	0.0104535	0.0569306	0.127	0.114	1
Cuedc1	0.0105048	0.0535147	0.384	0.365	1
Psmc6	0.0105959	0.0341826	0.117	0.106	1
Nudt3	0.010597	-0.0203433	0.107	0.106	1
Scap	0.0105995	0.0463286	0.131	0.119	1
Fmnl2	0.0106794	-0.0408851	0.744	0.746	1
Srgap1	0.0106825	-0.0460699	0.588	0.584	1
Vta1	0.010767	-0.0221227	0.12	0.12	1
Atg13	0.0108053	-0.00608938	0.109	0.105	1
Hdac4	0.0108272	-0.0610354	0.163	0.172	1
Herc4	0.0108491	-0.0107223	0.375	0.37	1
Pcdh15	0.0109037	-0.0160825	0.444	0.436	1
Soga1	0.0109506	0.0409539	0.287	0.272	1
Supt16	0.0109543	-0.022284	0.126	0.124	1
Ap1g1	0.01097	-0.0139639	0.166	0.162	1
Khdrbs1	0.0109861	0.0120552	0.189	0.179	1
Memo1	0.0110973	-0.0496131	0.161	0.167	1
Snrnp48	0.0111026	0.0285157	0.21	0.198	1
Gpatch2l	0.0111093	0.00869692	0.162	0.155	1
Cltc	0.0111242	0.0574444	0.18	0.166	1
Nisch	0.0111351	-0.0292355	0.252	0.251	1
Zranb1	0.0111613	0.00756555	0.239	0.23	1
Nkx2-2os	0.0111825	-0.0768717	0.208	0.219	1
R3hdm1	0.0111955	-0.0169478	0.542	0.536	1
Tsc22d4	0.0112244	0.0653122	0.159	0.145	1
Mpdz	0.0112376	-0.0428043	0.201	0.207	1
Wdfy1	0.0112908	-0.000121726	0.113	0.108	1
Edem1	0.0113164	0.0198873	0.103	0.096	1
Ap2a2	0.0113493	-0.0377525	0.117	0.12	1
U2surp	0.0113791	0.0452569	0.253	0.238	1
Gjc3	0.0113876	0.00607976	0.584	0.572	1
Ctr9	0.0113943	0.0267423	0.129	0.12	1
Pcca	0.0113985	-0.0280485	0.332	0.331	1
Shoc2	0.0114363	-0.0228843	0.112	0.112	1
Gm4593	0.0115036	0.0497691	0.721	0.704	1
Ptprn2	0.0115256	-0.0397858	0.107	0.111	1
Cntn1	0.0115348	0.0760482	0.222	0.213	1
Med13	0.0115686	-0.0500128	0.228	0.234	1
Arap2	0.0115726	0.00555453	0.533	0.521	1
Arfgef2	0.0115739	-0.00306936	0.355	0.348	1
Polr3e	0.0115858	-0.0471187	0.146	0.152	1
Ankrd12	0.0116125	0.00973867	0.447	0.435	1
Synj2	0.0116724	-0.0300647	0.557	0.56	1
Capn7	0.0117967	-0.0280462	0.103	0.104	1
Zfp292	0.0118063	-0.0450031	0.244	0.249	1
Kif5b	0.0118403	0.0499858	0.279	0.263	1
Ap2b1	0.0118445	0.0503326	0.235	0.22	1
Nrf1	0.0118636	0.0394168	0.26	0.246	1
Exosc10	0.0118746	0.0301815	0.101	0.092	1
Cabin1	0.0119415	0.0448258	0.118	0.107	1
Gpbp1l1	0.0120634	-0.0187694	0.142	0.14	1
Lamp1	0.0120954	0.0173664	0.215	0.204	1
Pikfyve	0.012121	-0.0255901	0.158	0.157	1
Auts2	0.0122599	0.0209666	0.874	0.865	1
Dhx36	0.0122612	-0.000512714	0.185	0.179	1
Dpy19l4	0.0122806	-0.046924	0.126	0.129	1
Usp24	0.0122831	0.0285748	0.288	0.274	1
Tab2	0.0123814	-0.00873892	0.234	0.229	1
Cep295	0.012426	-0.0135628	0.1	0.098	1
Dctn4	0.0124394	-0.00265048	0.224	0.219	1
Pls3	0.0125064	-0.0562661	0.158	0.162	1
Stx18	0.0125099	0.00739725	0.126	0.12	1
Nfx1	0.0125198	0.0123556	0.191	0.182	1
Cblb	0.0125294	0.0283917	0.235	0.222	1
Cep350	0.0125346	-0.0344846	0.301	0.301	1
Dixdc1	0.0125499	0.0203382	0.396	0.382	1
Tfeb	0.0125836	-0.0116454	0.328	0.325	1
Bicd1	0.0125917	0.0338059	0.405	0.389	1
Agpat3	0.0125962	0.0363997	0.147	0.136	1
Creb3l2	0.0126235	0.00816735	0.184	0.176	1
Bpgm	0.0126543	0.0112316	0.156	0.148	1
Timp2	0.0127823	0.0441075	0.126	0.115	1
Dcp1b	0.0128052	0.0563994	0.211	0.196	1
Dusp11	0.0128327	-0.0457579	0.175	0.18	1
Fbxw8	0.0128431	-0.0447258	0.145	0.149	1
Fbxo28	0.0129076	0.0448338	0.114	0.103	1
Rcbtb1	0.0129205	0.01358	0.441	0.429	1
Ppp2r5a	0.0129734	0.0359118	0.26	0.246	1
Prtg	0.0131801	0.0808097	0.134	0.123	1
Klf7	0.0131854	-0.00593288	0.478	0.471	1
Rnf157	0.0132338	0.0598857	0.135	0.122	1
Lamp2	0.013267	-0.0202298	0.232	0.231	1
C230004F18Rik	0.0133996	-0.0446555	0.171	0.177	1
Ptpdc1	0.0134411	0.0555262	0.145	0.132	1
Zfand5	0.0134662	0.0217454	0.154	0.145	1
Tmem234	0.0135136	0.033522	0.172	0.16	1
Focad	0.0135523	-0.057152	0.227	0.24	1
Hnrnpc	0.013596	0.0493015	0.176	0.163	1
Arhgef7	0.0136404	-0.0299247	0.104	0.105	1
Smarca2	0.0136643	0.0184307	0.332	0.32	1
Auh	0.013732	0.051655	0.212	0.198	1
Txlng	0.0137461	-0.0469225	0.138	0.142	1
Papss1	0.013759	0.0210348	0.183	0.173	1
Chd9	0.0137617	-0.042669	0.351	0.353	1
Gm26694	0.0139482	0.00155784	0.245	0.239	1
Ep400	0.0140042	0.0307275	0.275	0.262	1
Sf3b2	0.0140211	0.0537662	0.148	0.136	1
Zfp365	0.0141151	-0.0274562	0.126	0.126	1
Map4k3	0.014234	0.0235897	0.249	0.239	1
Togaram1	0.0142461	-0.0484295	0.102	0.108	1
Tgfbr2	0.0143022	0.0711652	0.193	0.18	1
Zyg11b	0.0143077	0.0365307	0.151	0.139	1
Lamc1	0.0143267	-0.0239735	0.174	0.173	1
Rbm25	0.0144137	-0.0166237	0.494	0.488	1
Pde6d	0.014475	-0.0321774	0.112	0.113	1
B3galt1	0.0145563	0.0354889	0.829	0.815	1
Mosmo	0.0145679	0.00185265	0.112	0.107	1
Prpf4b	0.0145779	0.0075913	0.277	0.268	1
Psip1	0.0146434	-0.0577158	0.178	0.188	1
Hp1bp3	0.014823	0.00244496	0.13	0.125	1
Trappc8	0.0148248	0.0390286	0.229	0.215	1
Paqr8	0.0148371	-0.0549782	0.104	0.11	1
Mecp2	0.0148676	0.0525999	0.264	0.249	1
Ptpn11	0.0149924	-0.0477161	0.36	0.367	1
Scamp1	0.0150064	0.0204364	0.135	0.126	1
Gns	0.0150193	-0.045502	0.103	0.108	1
Lrp6	0.0150229	-0.0217276	0.148	0.148	1
Ide	0.0150806	0.0591669	0.118	0.109	1
Braf	0.0152323	-0.00235499	0.357	0.349	1
Npepps	0.0152336	0.0398101	0.485	0.467	1
Osbpl2	0.0152463	0.0256861	0.11	0.102	1
A230006K03Rik	0.0152583	-0.00510643	0.127	0.123	1
Cdh8	0.0152816	-0.0684163	0.22	0.233	1
Pigu	0.0153274	0.0556832	0.191	0.177	1
Prox1	0.0153282	-0.0258009	0.382	0.378	1
Nxpe4	0.0153315	0.0203248	0.207	0.197	1
E130307A14Rik	0.0153565	0.0237522	0.332	0.319	1
Gfra1	0.015358	0.0204749	0.158	0.149	1
Dnaja2	0.0154185	0.0241203	0.111	0.102	1
Prkd3	0.0154288	0.0138487	0.279	0.269	1
Rap1gds1	0.0155061	0.0410261	0.318	0.303	1
Arap1	0.0156815	0.0539845	0.122	0.11	1
Cul3	0.015693	-0.0426874	0.161	0.165	1
Cdyl	0.0157051	-0.0406569	0.107	0.11	1
Top3b	0.0157604	0.0227436	0.109	0.101	1
Rmnd1	0.0157609	0.00367898	0.103	0.098	1
Ddx10	0.0157717	-0.0580093	0.11	0.119	1
Pepd	0.0157829	-0.0461139	0.131	0.135	1
Papola	0.0158781	-0.0196425	0.307	0.304	1
Nup98	0.0158991	-0.0103027	0.212	0.21	1
Prima1	0.0159167	0.0102719	0.304	0.294	1
Med1	0.0159819	0.0451489	0.116	0.106	1
Hapln2	0.0160321	0.0384989	0.258	0.245	1
Yars	0.0161426	0.0266167	0.107	0.1	1
Wdr7	0.016146	-0.0472185	0.29	0.299	1
Fam13b	0.0162213	0.0362268	0.296	0.281	1
Dcun1d1	0.0162786	-0.0545634	0.111	0.119	1
Crebbp	0.0163428	-0.0252796	0.463	0.462	1
Gng12	0.0163611	0.0506012	0.261	0.245	1
Exoc1	0.0164099	0.00338032	0.126	0.122	1
Iws1	0.0164705	0.0253331	0.154	0.144	1
E130102H24Rik	0.0164887	0.010847	0.1	0.095	1
Kdm4c	0.0165355	-0.0303383	0.258	0.259	1
Rnpc3	0.0165837	-0.00418009	0.124	0.121	1
Gsn	0.0165875	-0.0592021	0.203	0.212	1
Lrrfip2	0.0166425	-0.0405329	0.187	0.192	1
Tra2b	0.0166583	0.00747793	0.151	0.145	1
Tmem110	0.016662	0.025946	0.14	0.131	1
Ldah	0.016728	-0.0400022	0.166	0.17	1
Virma	0.0167371	-0.0355723	0.16	0.163	1
Suco	0.0167427	-0.0557222	0.121	0.132	1
Rtn3	0.0167904	0.00184709	0.443	0.433	1
Dnajc1	0.0168191	-0.0568623	0.381	0.397	1
Tmcc1	0.0168879	-0.0382137	0.752	0.761	1
Ppp3cc	0.0168931	-0.0522442	0.193	0.2	1
4930419G24Rik	0.0169693	-0.058368	0.2	0.214	1
Enpp6	0.0170242	-0.0308697	0.191	0.203	1
Serinc3	0.0170309	0.00651644	0.124	0.118	1
Mysm1	0.0170617	0.0224316	0.211	0.2	1
Gkap1	0.0170863	-0.0379471	0.195	0.197	1
Kcnb2	0.01715	-0.0433481	0.174	0.176	1
Tmeff2	0.0172407	-0.0323859	0.99	0.991	1
Trappc9	0.0172502	-0.00919067	0.281	0.276	1
Gatad2b	0.0172768	0.00161497	0.354	0.345	1
Ppp4r3a	0.0172863	-0.00247953	0.138	0.135	1
Galnt13	0.0172872	-0.00593684	0.106	0.101	1
Fbxo38	0.0172905	0.014219	0.134	0.127	1
Mgat5	0.0174834	-0.0441514	0.254	0.257	1
Ttbk1	0.0174901	0.053672	0.14	0.128	1
Tet3	0.0175308	0.0242397	0.324	0.311	1
Tmem260	0.0175432	0.0443729	0.254	0.24	1
D5Ertd579e	0.0176047	-0.0258967	0.252	0.253	1
Riok3	0.0176612	-0.0418111	0.229	0.234	1
Ptprf	0.017729	0.0601363	0.15	0.142	1
Stat5b	0.0177353	0.0409834	0.106	0.096	1
Itm2b	0.0177622	0.0642003	0.254	0.24	1
Agap3	0.0178162	0.0284299	0.111	0.102	1
Atp6v0a2	0.0180047	0.0407849	0.105	0.095	1
Larp4b	0.0180212	-0.00948261	0.257	0.253	1
Immt	0.0180319	-0.00152215	0.177	0.172	1
Pkig	0.0180426	-0.0179528	0.145	0.143	1
Far1	0.0180606	-0.0304966	0.203	0.204	1
Rassf2	0.0182009	-0.0388646	0.37	0.377	1
Nfe2l3	0.0182234	0.0142378	0.387	0.376	1
Ppm1l	0.0182372	-0.0595055	0.181	0.19	1
Btbd1	0.0182438	-0.0149084	0.151	0.148	1
Epn2	0.0184404	0.0204632	0.613	0.599	1
Ncoa1	0.0185205	-0.0430024	0.467	0.471	1
Ttll7	0.018539	0.0156216	0.772	0.758	1
Itgav	0.0186246	0.0188925	0.233	0.221	1
Dstyk	0.018762	0.016013	0.251	0.241	1
Sgk1	0.0187861	-0.0388189	0.174	0.176	1
Abca8b	0.0189064	0.0450368	0.226	0.212	1
Ccdc88a	0.0189833	-0.0143596	0.609	0.603	1
Ints6l	0.0190001	-0.0345283	0.166	0.169	1
Lars	0.0190766	-0.01108	0.162	0.158	1
Ddx24	0.0191408	0.0445011	0.161	0.149	1
Btaf1	0.0191745	0.0554104	0.276	0.261	1
Cnksr2	0.0192102	-0.0487707	0.328	0.339	1
Agps	0.0192121	0.0162399	0.183	0.174	1
Vcp	0.019247	-0.00452296	0.122	0.118	1
Rps6kb1	0.0193445	-0.0104494	0.246	0.243	1
Kcmf1	0.0193463	-0.0428914	0.198	0.204	1
Ctdsp2	0.019381	-0.0391877	0.105	0.108	1
Otud7b	0.019388	0.0359525	0.724	0.708	1
Vps8	0.0193947	0.0499114	0.511	0.493	1
Lap3	0.0194595	-0.0452532	0.154	0.159	1
Sort1	0.0195591	-0.0350386	0.496	0.498	1
Oxct1	0.0196268	-0.00986763	0.25	0.245	1
Lancl1	0.0196439	0.00759859	0.106	0.101	1
Senp2	0.0196568	0.0242758	0.2	0.19	1
Strbp	0.0196604	0.00805188	0.38	0.367	1
Prdm2	0.0197754	0.0330465	0.215	0.203	1
Gle1	0.0199624	0.0328934	0.113	0.104	1
Hs3st1	0.0202103	0.0327823	0.201	0.189	1
Slc25a27	0.0202161	-0.0253049	0.292	0.293	1
Atp6v1a	0.0202251	0.0384715	0.123	0.112	1
Cep95	0.0204357	0.0306727	0.114	0.106	1
Srcin1	0.0204596	-0.0310137	0.715	0.717	1
Eif4g3	0.0204744	-0.0379028	0.416	0.42	1
Abcg1	0.0204989	0.00449053	0.286	0.279	1
Mob4	0.0205094	-0.0111054	0.114	0.112	1
Phactr4	0.0206162	0.00257968	0.215	0.21	1
Arhgap17	0.020677	-0.0469384	0.182	0.188	1
Agmo	0.0207243	-0.0635863	0.16	0.172	1
B230118H07Rik	0.0207284	-0.00530314	0.13	0.126	1
Slc15a4	0.0207387	-0.00560063	0.101	0.098	1
Ppp1cb	0.020807	-0.0190277	0.169	0.167	1
Ift43	0.020811	-0.0118033	0.287	0.284	1
Cpsf6	0.0208121	-0.0227568	0.198	0.197	1
Ano3	0.0208548	-0.0444348	0.108	0.111	1
Adipor2	0.0208657	-0.0227831	0.668	0.661	1
Slk	0.0208876	-0.0231566	0.289	0.287	1
Fry	0.0209908	0.0652386	0.333	0.318	1
Ccnl1	0.0209972	0.0327141	0.18	0.168	1
Smad4	0.0210707	-0.0160881	0.152	0.15	1
Gdi2	0.0211528	-0.0345555	0.12	0.121	1
Scg5	0.0211628	0.0645327	0.183	0.172	1
Ythdc2	0.0211641	0.052335	0.137	0.125	1
Ntan1	0.0212156	0.0432589	0.1	0.091	1
Agpat4	0.021231	-0.0350857	0.419	0.424	1
Atp6v1e1	0.0214627	-0.00522514	0.102	0.098	1
Kif1bp	0.0215326	0.0490546	0.112	0.101	1
Rab7	0.0215449	0.0286288	0.143	0.134	1
Stx6	0.0216026	-0.0369335	0.237	0.239	1
Gm37240	0.0216675	-0.00655993	0.101	0.097	1
Ankrd11	0.0216704	-0.0461462	0.451	0.461	1
Pde7a	0.0217961	-0.0154081	0.194	0.191	1
Ywhae	0.0218262	0.0251478	0.221	0.211	1
Ldlrad4	0.0219561	-0.0456902	0.28	0.287	1
Marf1	0.0219951	-0.0189616	0.2	0.199	1
Ptbp2	0.0220096	0.0257131	0.27	0.258	1
Dlg1	0.0220173	0.00831744	0.761	0.748	1
Prdm10	0.0220521	0.0468397	0.12	0.109	1
Siah1a	0.0220729	0.0117619	0.116	0.11	1
Ptpre	0.0220882	-0.0538521	0.115	0.125	1
Zer1	0.0221201	-0.0414705	0.186	0.19	1
Tm9sf2	0.0221585	-0.0251568	0.114	0.114	1
Mrps9	0.0221839	-0.0411844	0.122	0.126	1
Tcte2	0.0221859	-0.0670565	0.148	0.158	1
Brd1	0.0222635	0.0463056	0.189	0.176	1
A230057D06Rik	0.0223772	-0.0221023	0.372	0.369	1
Dcaf1	0.0224492	-0.0251767	0.115	0.115	1
Ccdc136	0.0225208	-0.0389581	0.115	0.119	1
Kcna6	0.0225234	-0.0433196	0.418	0.425	1
Rngtt	0.0225749	0.00846214	0.273	0.264	1
Sec22a	0.0226916	-0.0259709	0.102	0.102	1
Kif3a	0.0227147	-0.0503892	0.282	0.294	1
Amer2	0.0227976	0.0613498	0.107	0.097	1
Clip2	0.022966	0.0426462	0.297	0.282	1
Usp34	0.0230013	-0.0182108	0.513	0.51	1
Zc3h7a	0.0230669	-0.0520981	0.16	0.167	1
Tfcp2	0.0232432	-0.0192666	0.112	0.111	1
Taok3	0.0232551	0.0253684	0.179	0.169	1
Ndrg3	0.0232808	0.0288989	0.145	0.135	1
Tmc7	0.0233725	0.00406618	0.214	0.207	1
Pds5a	0.0234059	-0.0305248	0.268	0.27	1
Epb41l4a	0.0236887	-0.0685028	0.119	0.13	1
Mafg	0.0238074	-0.0481172	0.114	0.121	1
Stard9	0.0238343	0.0668413	0.279	0.265	1
Vps45	0.0238831	-0.0581705	0.098	0.106	1
Farsb	0.023892	-0.0275971	0.131	0.133	1
Xrn2	0.0239143	-0.0508964	0.182	0.192	1
Eprs	0.0239874	0.0356842	0.122	0.112	1
Ube2d3	0.0240133	-0.0168951	0.191	0.189	1
Slc38a2	0.0240249	-0.0512092	0.292	0.299	1
Fyn	0.0241364	0.0186794	0.247	0.235	1
Zfp973	0.0242044	0.0342401	0.107	0.098	1
Tcf7l2	0.024217	0.0536741	0.126	0.115	1
Orc4	0.0242985	-0.0472007	0.095	0.103	1
Cbfa2t2	0.0243565	-0.0231162	0.226	0.224	1
Cacna2d1	0.0244223	-0.0539578	0.35	0.357	1
Rnf111	0.0245532	-0.0086989	0.157	0.154	1
Stim1	0.024595	0.0248618	0.227	0.216	1
Gnb1	0.0246261	-0.0341128	0.31	0.311	1
Nos1ap	0.0247105	-0.0526129	0.235	0.246	1
Golgb1	0.0248067	0.043923	0.204	0.192	1
Prrc2c	0.0248321	-0.0342336	0.404	0.406	1
Cry2	0.0249018	0.0545172	0.118	0.107	1
2510009E07Rik	0.0249359	-0.00169565	0.104	0.1	1
Carns1	0.0249878	0.0676992	0.178	0.165	1
Llgl1	0.0250483	0.00279785	0.11	0.106	1
Vps41	0.025084	0.0315016	0.235	0.223	1
Cttnbp2nl	0.0251195	0.00257057	0.186	0.181	1
Asxl3	0.0251229	0.0527368	0.301	0.286	1
Rictor	0.0252848	-0.00338618	0.281	0.276	1
Unc5d	0.0253886	0.0043643	0.183	0.175	1
Akap11	0.0254488	0.0542785	0.174	0.161	1
Hnrnpdl	0.0255902	-0.0521062	0.255	0.263	1
Srsf1	0.0255948	0.0308329	0.118	0.108	1
Ppt1	0.0256205	0.0223246	0.123	0.115	1
Arpc2	0.0257076	-0.0540749	0.118	0.129	1
Ago3	0.0257255	-0.0180399	0.367	0.364	1
Eif4g1	0.0257487	0.0412346	0.269	0.255	1
Kif13b	0.0257572	-0.0130238	0.796	0.788	1
A230009B12Rik	0.0258057	-0.0649336	0.143	0.154	1
Fbxw4	0.0260395	-0.0557063	0.165	0.173	1
Pdpk1	0.0260661	0.0565076	0.207	0.193	1
Golga1	0.0261243	-0.0205373	0.121	0.121	1
Ippk	0.0262081	-0.0388291	0.119	0.123	1
Aff4	0.0262554	0.0115594	0.304	0.295	1
Phf3	0.0263671	-0.00539642	0.325	0.319	1
Sacm1l	0.0264795	0.0365235	0.114	0.105	1
Ccny	0.02648	-0.0545658	0.203	0.212	1
Mink1	0.0265347	0.0274787	0.353	0.34	1
Gnai3	0.0266013	-0.0228557	0.102	0.103	1
Ugp2	0.0266303	-0.0142374	0.185	0.181	1
Xpnpep3	0.026652	-0.0327034	0.11	0.111	1
Baz2b	0.0266914	-0.0160556	0.759	0.752	1
Kcnab1	0.0267459	0.0848062	0.464	0.451	1
Mapt	0.0268008	-0.0254122	0.978	0.982	1
Casc3	0.0268081	0.00959918	0.143	0.137	1
Ptpa	0.0268912	0.0326049	0.14	0.13	1
Gria3	0.0269356	-0.0506226	0.234	0.238	1
Xpo1	0.0270699	-0.030877	0.112	0.114	1
Ranbp10	0.02714	-0.0388042	0.13	0.134	1
Anln	0.027224	-0.0512351	0.401	0.407	1
Atg7	0.0272513	-0.0392445	0.145	0.147	1
Atg10	0.0273668	-0.0485387	0.17	0.183	1
Parn	0.0275014	0.0367859	0.197	0.186	1
Mapre3	0.027595	0.0443514	0.261	0.246	1
Crtc3	0.0277163	-0.0411476	0.158	0.164	1
Gm21992	0.0277557	-0.0334602	0.213	0.216	1
Dtd1	0.0278021	0.0507952	0.162	0.15	1
Tsc1	0.0279107	0.0456868	0.315	0.3	1
Eif4h	0.0280069	0.0579676	0.178	0.165	1
Knop1	0.0280319	-0.0118881	0.12	0.117	1
Tenm3	0.0281352	0.0207348	0.207	0.194	1
Pum1	0.0281363	0.00341394	0.304	0.296	1
Senp7	0.0282232	-0.0402754	0.26	0.264	1
Cacna2d4	0.0282929	0.045951	0.101	0.092	1
Pcm1	0.0285256	-0.0198509	0.373	0.37	1
Gnai2	0.0285616	0.0428998	0.117	0.107	1
Ctdspl2	0.0286332	0.0319467	0.168	0.158	1
Nceh1	0.0286757	0.0334609	0.123	0.114	1
Ubp1	0.0287347	-0.00574933	0.122	0.118	1
Traf6	0.028826	0.0227519	0.157	0.149	1
Ipo13	0.0288586	0.0430073	0.113	0.103	1
Cacul1	0.0289702	-0.0493465	0.118	0.125	1
Adgrl3	0.029099	-0.0382795	0.444	0.447	1
Kifap3	0.029228	0.0372266	0.181	0.169	1
Ap4e1	0.0292603	-0.0130506	0.109	0.108	1
Enah	0.029261	-0.0261216	0.228	0.227	1
Arfgef1	0.0293871	-0.0523948	0.248	0.261	1
Ntrk2	0.0293981	0.0260798	0.124	0.114	1
Ank3	0.0293992	-0.0105013	0.965	0.969	1
Lgr4	0.0295373	-0.053571	0.104	0.111	1
Scaper	0.0295558	0.0306041	0.353	0.339	1
Macrod2	0.0296152	-0.048152	0.557	0.572	1
Efhd1	0.0296771	0.0484205	0.151	0.14	1
Swt1	0.0298218	-0.0442168	0.16	0.164	1
Dync1li1	0.0298891	-0.00418386	0.149	0.145	1
Gm26848	0.0299364	0.0632675	0.148	0.138	1
Wrn	0.0300281	0.00927724	0.195	0.189	1
Gm16168	0.0300797	-0.0284643	0.741	0.735	1
Nlk	0.0302268	0.0356795	0.379	0.363	1
Eif3a	0.0302907	-0.0136488	0.116	0.113	1
Rc3h1	0.0303828	0.0293346	0.286	0.274	1
Snx9	0.03046	0.0354798	0.126	0.116	1
Cbx1	0.0305941	-0.00318761	0.104	0.101	1
Paxbp1	0.0307199	0.0453593	0.234	0.22	1
Kctd13	0.0307574	0.0218301	0.381	0.369	1
Asap2	0.0308133	0.00593734	0.193	0.186	1
Cobll1	0.0308389	0.0455158	0.51	0.493	1
Rapgef3	0.0308497	0.0675836	0.125	0.115	1
Copg2	0.0308878	-0.0255314	0.223	0.223	1
Setdb1	0.0310397	0.00728721	0.135	0.129	1
Plekhh1	0.0310743	0.0085045	0.754	0.741	1
Metap2	0.031145	-0.0102105	0.113	0.111	1
Bcl9	0.0316216	-0.0384302	0.291	0.293	1
Ppfibp2	0.0316368	-0.051386	0.575	0.583	1
Eya3	0.0316497	-0.0068596	0.193	0.189	1
Nf2	0.0316914	-0.0471483	0.135	0.141	1
Anks1b	0.0317159	-0.0397681	0.818	0.813	1
Mapk1ip1l	0.0318706	-0.00969823	0.102	0.099	1
Ralgps1	0.031983	-0.033064	0.684	0.69	1
Zfyve26	0.032052	0.0116619	0.147	0.141	1
Gm13483	0.03217	0.00267077	0.142	0.136	1
Csnk1g1	0.0322684	-0.0321614	0.229	0.232	1
Ppp4r1	0.0323309	-0.000886124	0.197	0.193	1
Foxp1	0.0323451	-0.0328706	0.397	0.4	1
Gpatch2	0.0324409	-0.010351	0.196	0.193	1
Tbl1x	0.0324867	-0.00796866	0.294	0.288	1
Nek1	0.0325181	-0.0380804	0.186	0.19	1
Ubxn4	0.0326487	-0.0155009	0.251	0.249	1
Rrnad1	0.0326581	-0.00600714	0.101	0.099	1
Zfp445	0.0326948	0.0395061	0.28	0.266	1
Kif1a	0.0328689	-0.00387199	0.393	0.386	1
Dnajc5	0.0329293	-0.00459378	0.129	0.126	1
Zswim8	0.0330099	0.0259478	0.137	0.127	1
Ypel3	0.0331447	0.0291139	0.118	0.109	1
Tbc1d10b	0.0331644	0.0217362	0.103	0.096	1
Ppard	0.0332444	-0.0387329	0.191	0.195	1
Sumo1	0.0332623	-0.0331314	0.135	0.137	1
Ywhag	0.0334302	0.00688076	0.116	0.112	1
Kcnk13	0.033464	-0.0452646	0.474	0.489	1
Retreg1	0.0335342	-0.0303607	0.587	0.6	1
Tef	0.0335392	-0.00320946	0.195	0.191	1
Sugp2	0.0339731	0.0407399	0.106	0.096	1
Sos2	0.0341268	0.0347374	0.176	0.165	1
Specc1l	0.0343517	-0.0233971	0.182	0.181	1
Fam208b	0.0343629	0.0199533	0.155	0.147	1
C2cd3	0.0344469	0.0230383	0.112	0.104	1
Ppfia1	0.0344973	0.0192582	0.165	0.157	1
[truncated: 1,328 more rows]
