# Supplementary material for: Tau activation of microglial cGAS–IFN reduces MEF2C-mediated cognitive resilience
Source: Nat Neurosci. Author manuscript; Available in PMC 2023 May 30. (PMC10166855; doi:10.1038/s41593-023-01315-6)
Supplement: Supplementary Table 8 [file NIHMS1897713-supplement-Supplementary_Table_8.xlsx]

## Sheet: Sheet1
Table S8: Expression values of MEF2C in excitatory and inhibitory neuron; RNF213, IRF3 and CGAS in microglia of human AD patients
Dataset	Patient ID	MEF2C_EN	MEF2C_IN	RNF213_MG	IRF3_MG	CGAS_MG
Sayed, Kodoma et al	AD_WT_E3E3_F_1	10.8358	7.58432	4.10156	0.403388	0.557117
	AD_WT_E3E3_F_2	9.02195	12.7436	3.9803	0.540362	0.393723
	AD_WT_E3E3_M	11.3083	11.3527	11.8835	0.270902	0.80469
	AD_WT_E3E4_M_1	12.092	10.4495	3.8256	0.473745	0.335905
	AD_WT_E3E4_M_2	10.8969	11.0122	3.91096	0.612363	0.523359
	AD_WT_E3E4_M_3	10.3437	10.8161	5.5298	0.528111	0.384545
	AD_WT_E4E4_F	11.0428	8.75576	3.22632	0.399891	0.413523
	AD_WT_E4E4_M	10.0556	9.61684	2.91812	0.481167	1.16134
	WT_E2E4_M	8.29119	9.72461	5.24892	0.563281	0.348142
	WT_E3E3_F_1	10.3873	9.4553	5.55384	0.488504	0.550534
	WT_E3E3_F_2	7.77025	5.08511	6.97042	0.583563	0.423589
	WT_E3E3_M_1	7.97539	8.32164	4.41401	0.922203	0.381558
	WT_E3E3_M_2	11.2474	9.67877	4.6447	0.555686	0.330583
	WT_E3E4_F_1	9.81817	10.1505	3.02224	0.543049	0.658415
	WT_E3E4_F_2	10.2426	9.26255	4.54431	0.466316	0.455627
	WT_E3E4_F_3	10.5939	11.266	4.62076	0.642212	0.396126
	WT_E3E4_F_4	8.56725	9.2307	6.44285	0.737026	0.568106
	WT_E3E4_F_5	10.0198	10.3689	5.57599	0.395324	0.881844
	WT_E3E4_M_1	9.82688	10.9595	4.00526	0.915936	0.414725
	WT_E3E4_M_2	9.52646	9.33269	7.00632	0.642063	0.443739
	WT_E3E4_M_3	9.11113	8.81946	5.49624	0.621935	0.476784
	WT_E4E4_F	11.1327	12.4353	3.7495	0.416297	0.360082
	WT_E4E4_M	11.2085	11.0063	4.14828	0.462968	0.259179
Mathys el al	76647134	13.999	18.3423	7.10295	0.583567	0
	20173942	11.6867	12.528	5.66753	0.599491	0.764175
	20978133	12.3481	14.6015	4.34065	1.05539	0
	21172121	13.5665	18.793	0	0	0
	20282398	12.1177	13.3538	7.9028	0.494244	1.08431
	20170043	18.1049	18.5145	2.08181	0.454552	0.572408
	20261901	11.3294	15.4959	2.2043	0.284803	0.345066
	21135554	12.3306	14.8251	5.40039	0.386324	0
	10290265	15.8409	19.6984	0	0	0
	10248033	11.7044	18.5676	6.30558	0	0
	11302830	11.5747	12.8843	5.37221	0	1.48017
	11345331	13.406	14.0731	8.33538	0.671141	0
	11200645	10.9586	13.3615	1.90782	0.456893	0.29976
	11310718	11.5058	11.3614	3.77156	0	0
	11609672	10.7889	12.4203	7.27955	0.414903	0
	21189544	12.317	13.9425	3.24198	0.686622	1.50076
	21159840	14.8591	13.4884	1.4474	1.3067	0.29621
	20112377	12.716	17.5556	4.09855	0.363484	0
	20963866	14.3162	24.0054	3.73057	0.147003	0.519292
	10101327	12.4925	15.3507	3.6232	0	0.38059
	10222853	12.7436	14.8376	5.36469	0	0.830287
	11336574	9.32271	11.2463	2.97498	0.928859	0.797174
	11630705	13.1672	19.0963	4.09711	0.579912	0
	11159965	11.2582	15.1573	5.4237	0.244948	1.61521
	20207013	12.0484	14.0418	5.41182	0.348691	0.128874
	21126823	13.4222	13.9656	1.998	0	0
	20977678	15.7837	20.0808	1.88085	0.250903	0.141939
	20254740	18.8288	19.108	1.16347	0	0
	11409232	12.7798	11.9435	3.95873	0	0.437675
	10260309	11.1206	13.7885	12.8518	0.246824	1.87258
	10514454	12.0108	15.7673	6.34133	0.285334	0.388255
	10536568	15.1679	16.4083	3.23346	0	0
	10288185	11.4603	13.4952	8.75014	0.971827	0.609307
	11342432	10.6225	12.9078	2.61446	0.509205	0.884394
	10261026	16.1431	17.817	2.96642	0	0.335616
	21412626	12.2542	14.9349	3.8359	0	0
	11399871	11.0754	16.7629	3.75604	0	0.393701
	10101291	14.7656	19.1702	8.1859	0.945373	0.576369
	11072071	11.6108	14.1926	5.39398	0.686931	0.539109
	11399321	12.0357	11.4076	4.56867	0.34153	1.74379
	20956867	10.4741	13.8714	4.66386	0.125587	0
	20104101	12.2514	13.0814	3.94152	1.12886	1.92611
	21142003	11.3101	13.2216	3.47718	0.968302	0.677519
	20179164	12.3024	16.7762	2.09582	0.548607	0
	20149910	10.5889	11.9497	6.46229	2.42124	0
	20275399	12.0362	11.2464	3.66693	0.476054	1.12877
	20249897	12.931	16.5778	0	0	0
