# Supplementary material for: Tau activation of microglial cGAS–IFN reduces MEF2C-mediated cognitive resilience
Source: Nat Neurosci. Author manuscript; Available in PMC 2023 May 30. (PMC10166855; doi:10.1038/s41593-023-01315-6)
Supplement: Supplementary Table 7 [file NIHMS1897713-supplement-Supplementary_Table_7.xlsx]

## Sheet: PS19KOvsPS19WT_DE_EN_RNAassay
Table S7. Differentially expressed genes in excitatory neuron clusters of P301S Cgas-/- vs P301S Cgas+/+ mice
	p_val	avg_log2FC	pct.1	pct.2	p_val_adj
Gm28928	0	0.996438	0.62	0.314	0
Pdzrn3	0	0.922057	0.46	0.234	0
Sgcz	0	0.919992	0.739	0.475	0
Dpp10	0	0.795519	0.721	0.481	0
Tshz2	0	0.75987	0.5	0.294	0
Efna5	0	0.692061	0.513	0.31	0
Cdh18	4.86e-182	0.68124	0.694	0.599	1.2e-177
Astn2	0	0.679354	0.828	0.629	0
Rgs6	1.68e-230	0.640759	0.509	0.371	4.12e-226
Mef2c	0	0.623953	0.728	0.594	0
Fhod3	0	0.62289	0.574	0.312	0
Garnl3	0	0.62079	0.697	0.509	0
Brinp3	8.04e-284	0.618886	0.637	0.497	1.98e-279
Tox	0	0.612948	0.603	0.381	0
Tshz3	0	0.610875	0.703	0.45	0
Gpc6	7.24e-150	0.587213	0.383	0.272	1.78e-145
Gm28905	0	0.587142	0.578	0.361	0
Sorcs1	0	0.576858	0.555	0.368	0
Cntn4	0	0.571593	0.852	0.726	0
Ptprd	0	0.571042	0.995	0.987	0
Cux2	7.25e-282	0.567679	0.324	0.171	1.78e-277
Grm8	0	0.567318	0.67	0.464	0
Cobl	0	0.563008	0.637	0.392	0
Cit	0	0.562173	0.617	0.349	0
Chrm2	0	0.550262	0.297	0.129	0
Nrg1	1.31e-300	0.541966	0.854	0.794	3.21e-296
Satb2	0	0.535242	0.645	0.459	0
Tmem132d	2.28e-247	0.528754	0.594	0.481	5.6e-243
Asap1	0	0.527687	0.915	0.796	0
Ldb2	0	0.517786	0.786	0.613	0
Pcdh15	5.45e-237	0.516905	0.639	0.483	1.34e-232
Pcdh7	1.68e-258	0.513731	0.743	0.634	4.12e-254
Ptprt	0	0.512475	0.532	0.34	0
Lrrc4c	0	0.507379	0.978	0.963	0
Lrrtm3	0	0.487972	0.722	0.536	0
Ntrk2	1.22e-282	0.478409	0.974	0.956	2.99e-278
Grik1	1.37e-132	0.476617	0.139	0.066	3.38e-128
Pde4d	0	0.474825	0.947	0.882	0
Chsy3	0	0.473875	0.863	0.728	0
Etl4	0	0.471743	0.84	0.68	0
Cacnb4	0	0.46878	0.974	0.928	0
Pde4b	0	0.463193	0.813	0.644	0
Plcb4	0	0.456729	0.397	0.176	0
Vwc2l	1.7e-141	0.452875	0.311	0.202	4.19e-137
Rcan2	0	0.450791	0.336	0.164	0
Rasgef1b	0	0.442212	0.735	0.571	0
Grik3	3.79e-191	0.440903	0.549	0.431	9.32e-187
Slc35f1	0	0.438887	0.772	0.614	0
Fut9	0	0.43696	0.887	0.794	0
Satb1	0	0.434738	0.61	0.394	0
Osbpl3	0	0.424442	0.549	0.359	0
Pcdh11x	4.19e-242	0.424071	0.44	0.288	1.03e-237
Rorb	8.64e-114	0.412673	0.152	0.081	2.12e-109
Car10	4.15e-117	0.407743	0.689	0.613	1.02e-112
Igsf9b	0	0.406749	0.691	0.483	0
Hs3st2	1.88e-158	0.406713	0.317	0.206	4.62e-154
Hecw2	0	0.404261	0.927	0.847	0
Olfm3	2.32e-189	0.40326	0.427	0.289	5.69e-185
Epb41	0	0.402545	0.588	0.378	0
Farp1	0	0.402266	0.782	0.585	0
Slc1a2	7.91e-173	0.399613	0.73	0.634	1.94e-168
Arap2	0	0.397895	0.653	0.479	0
Lrrk2	3.53e-284	0.396689	0.516	0.362	8.67e-280
Kcnh5	3.5e-142	0.39548	0.361	0.268	8.61e-138
Kcnq5	0	0.39331	0.847	0.706	0
Cntn6	2.81e-304	0.391163	0.314	0.159	6.9e-300
Grm3	0	0.38423	0.705	0.519	0
Foxp2	1.32e-151	0.384039	0.22	0.123	3.25e-147
Dlc1	2.81e-186	0.382814	0.615	0.479	6.9e-182
Gria4	2.43e-246	0.382309	0.875	0.791	5.98e-242
Olfm2	0	0.381866	0.533	0.303	0
Snhg11	0	0.381621	0.97	0.943	0
Antxr1	2e-306	0.37515	0.395	0.227	4.91e-302
Ntm	9.62e-283	0.374588	0.825	0.683	2.36e-278
Epb41l3	1.1457576219811e-312	0.372698	0.812	0.688	2.82e-308
Unc5d	6.75e-125	0.37218	0.638	0.543	1.66e-120
Fnbp1l	0	0.364234	0.556	0.346	0
Bmper	0	0.363966	0.327	0.16	0
Pknox2	8.27e-232	0.355316	0.806	0.698	2.03e-227
R3hdm2	0	0.353389	0.915	0.851	0
Pcdh9	6.5e-263	0.349901	0.99	0.99	1.6e-258
Nrxn1	0	0.347948	0.999	0.998	0
Cntnap4	7.7e-101	0.342367	0.279	0.19	1.89e-96
Mtcl1	8.25e-266	0.342273	0.685	0.538	2.03e-261
Pde10a	3.16e-144	0.33941	0.972	0.956	7.76e-140
Rora	2.44e-71	0.339009	0.976	0.969	6.01e-67
Agbl4	9.01e-273	0.338103	0.936	0.874	2.21e-268
Phactr1	0	0.33792	0.995	0.993	0
Cabp1	1.06e-251	0.337853	0.683	0.558	2.61e-247
Cdh20	7.88e-178	0.336885	0.402	0.269	1.94e-173
Arhgap26	2.5e-305	0.336442	0.936	0.879	6.15e-301
Asic2	2.77e-292	0.336389	0.976	0.957	6.79e-288
Meg3	0	0.333513	0.997	0.997	0
Rims3	0	0.332634	0.269	0.1	0
Dlg1	2.02e-290	0.329714	0.907	0.832	4.97e-286
Ncald	9.66e-231	0.329161	0.831	0.72	2.37e-226
Sdk2	5.76e-88	0.32822	0.529	0.508	1.42e-83
Osbpl1a	8.675011079714e-316	0.32495	0.675	0.502	2.13171047261812e-311
Gm26883	0	0.320815	0.423	0.247	0
Nr4a1	7.73e-269	0.320123	0.453	0.291	1.9e-264
Peg3	5.55e-237	0.318058	0.75	0.632	1.36e-232
R3hdm1	6.32e-242	0.314257	0.982	0.962	1.55e-237
Nlk	6.21e-238	0.31358	0.904	0.842	1.53e-233
Pitpnm3	7.5579250099092e-311	0.312889	0.546	0.366	1.86e-306
Hivep1	0	0.312618	0.431	0.242	0
Kcnh7	4.10074486048235e-322	0.31188	0.928	0.828	1.00767603456633e-317
Cux1	4.21e-165	0.309601	0.616	0.495	1.04e-160
Lhfp	9.43e-147	0.308895	0.36	0.251	2.32e-142
Ext1	2.61e-218	0.307624	0.944	0.895	6.41e-214
Vsnl1	4.05e-238	0.302388	0.876	0.781	9.95e-234
Igsf21	1.55e-103	0.29878	0.426	0.344	3.81e-99
Naaladl2	5.49e-161	0.293573	0.731	0.627	1.35e-156
Magi1	5.34e-153	0.293123	0.824	0.767	1.31e-148
Osbpl10	3.17e-221	0.292345	0.744	0.611	7.79e-217
Pfkp	1.83e-247	0.292012	0.744	0.607	4.5e-243
Sgsm1	1.14e-148	0.291387	0.657	0.553	2.8e-144
Atp2b2	1.16e-271	0.290597	0.975	0.947	2.84e-267
Rims2	4.73e-226	0.288471	0.967	0.933	1.16e-221
Gm26848	6.82e-148	0.288281	0.721	0.639	1.68e-143
Slc8a3	2.82e-162	0.288216	0.593	0.467	6.93e-158
Col26a1	9.89e-175	0.284278	0.109	0.038	2.43e-170
Adgra1	6.3e-165	0.281629	0.468	0.343	1.55e-160
Cdh6	4.31e-154	0.281174	0.31	0.198	1.06e-149
Vwa5b2	2.08e-252	0.280769	0.407	0.254	5.12e-248
Ptprm	3.47e-140	0.280397	0.165	0.083	8.53e-136
A330008L17Rik	1.84e-55	0.28032	0.482	0.46	4.52e-51
Prr16	8.78e-58	0.280128	0.525	0.456	2.16e-53
Stx1a	4.44e-227	0.279375	0.47	0.324	1.09e-222
Map3k5	3.66e-160	0.279074	0.589	0.466	8.99e-156
Strbp	4.9e-294	0.275459	0.977	0.948	1.2e-289
Tbc1d30	1.28e-203	0.272348	0.515	0.377	3.16e-199
Chn2	1.26e-155	0.269768	0.209	0.118	3.09e-151
Mlip	1.98e-136	0.268182	0.758	0.666	4.87e-132
Fgf12	1.22e-222	0.267939	0.99	0.981	2.99e-218
Hecw1	1.03e-185	0.267035	0.928	0.877	2.53e-181
Ralyl	1.81e-133	0.266836	0.98	0.969	4.45e-129
Elavl4	3.55e-224	0.265626	0.62	0.464	8.74e-220
Phf24	1.79e-204	0.264023	0.854	0.777	4.41e-200
Atp2b4	7.3e-135	0.261416	0.427	0.316	1.79e-130
Plcl2	8.1e-182	0.260193	0.826	0.733	1.99e-177
Sfxn5	4.48e-180	0.259992	0.666	0.545	1.1e-175
Lhfpl3	3.21e-164	0.259553	0.452	0.324	7.88e-160
Spock1	0	0.258581	0.668	0.469	0
Nyap2	2e-162	0.258377	0.723	0.61	4.93e-158
Thrb	3.61e-136	0.257051	0.867	0.808	8.86e-132
Numb	4.39e-148	0.25702	0.732	0.648	1.08e-143
Ptpn5	3.28e-192	0.256961	0.639	0.512	8.07e-188
Adgrl2	1.3e-128	0.256591	0.487	0.369	3.2e-124
Dpy19l1	7.26e-165	0.256364	0.445	0.318	1.78e-160
Ngef	1.15e-224	0.256336	0.465	0.313	2.82e-220
Pam	1.21e-92	0.255938	0.871	0.824	2.98e-88
Sgpp2	6.2e-236	0.255385	0.27	0.139	1.52e-231
Ankrd44	2.96e-187	0.255058	0.332	0.207	7.27e-183
Aifm3	9.23e-179	0.253589	0.556	0.43	2.27e-174
Bach2	1.32e-119	0.252946	0.733	0.636	3.24e-115
Arpp21	3.13e-242	0.252856	0.995	0.989	7.69e-238
Meis2	3.04e-60	0.252324	0.535	0.464	7.47e-56
Atp8a2	1.48e-181	0.251863	0.881	0.808	3.64e-177
Ablim1	7.86e-134	0.250751	0.82	0.756	1.93e-129
Npas2	3.55e-182	0.24988	0.773	0.653	8.72e-178
Gm30382	2.93e-36	0.248644	0.387	0.331	7.2e-32
Cdh12	3e-57	0.248025	0.811	0.808	7.37e-53
Mir670hg	3.8e-150	0.245637	0.325	0.211	9.34e-146
Etv6	2.57e-94	0.244437	0.491	0.412	6.33e-90
Rai14	3.71e-159	0.244097	0.249	0.143	9.11e-155
Tenm3	4.44e-233	0.243521	0.802	0.667	1.09e-228
Lin7a	1.71e-116	0.242234	0.598	0.495	4.21e-112
Cntn3	7.34e-115	0.241947	0.856	0.795	1.8e-110
Homer1	7e-84	0.241439	0.772	0.703	1.72e-79
Samd4	1.22e-143	0.240958	0.391	0.275	2.99e-139
Pcgf5	9.1e-191	0.240685	0.611	0.468	2.24e-186
Pak7	3.94e-132	0.239855	0.893	0.846	9.69e-128
Man2a1	3.53e-124	0.239044	0.626	0.524	8.68e-120
Dok5	1.26e-127	0.238913	0.47	0.355	3.08e-123
Hs3st5	1.44e-180	0.238082	0.248	0.136	3.53e-176
Dock3	3.87e-257	0.237521	0.984	0.965	9.51e-253
Cdyl2	1.93e-136	0.237312	0.469	0.359	4.74e-132
Plxdc1	3.33e-224	0.236986	0.314	0.178	8.18e-220
Egr1	0	0.232551	0.192	0.065	0
Tmem181a	5.22e-176	0.232115	0.724	0.611	1.28e-171
Camk4	8.35e-168	0.231654	0.835	0.735	2.05e-163
Slc4a10	2.17e-166	0.231125	0.936	0.891	5.34e-162
Dnm3	2.53e-139	0.231029	0.811	0.725	6.22e-135
Clstn1	1.97e-183	0.231024	0.812	0.71	4.84e-179
A230006K03Rik	3.04e-97	0.23049	0.776	0.722	7.47e-93
Stxbp1	2.46e-187	0.230342	0.874	0.796	6.04e-183
Rnf152	9.53e-209	0.229837	0.15	0.058	2.34e-204
Efr3b	4.99e-235	0.229084	0.663	0.503	1.22e-230
Ipcef1	9.71e-138	0.228573	0.327	0.217	2.39e-133
Hs3st4	5.83e-29	0.22856	0.625	0.642	1.43e-24
Flrt2	5e-136	0.227278	0.708	0.598	1.23e-131
Dcx	5.57e-191	0.227275	0.413	0.275	1.37e-186
Khdrbs2	1.97e-138	0.227189	0.933	0.885	4.85e-134
Arhgap10	1.12e-107	0.226819	0.484	0.381	2.75e-103
Coro6	1.6e-240	0.225985	0.225	0.104	3.92e-236
Cds1	6.74e-176	0.225942	0.544	0.407	1.66e-171
Bcl2	1.94e-187	0.224736	0.318	0.193	4.76e-183
Sel1l3	6.21e-154	0.223188	0.705	0.585	1.53e-149
Col19a1	1.09e-154	0.220204	0.209	0.117	2.68e-150
Rps6ka3	6.41e-131	0.218799	0.678	0.571	1.58e-126
Utrn	3.86e-167	0.218773	0.221	0.119	9.47e-163
Prkaa2	3.49e-183	0.21876	0.543	0.404	8.57e-179
Pcsk2	2.33e-185	0.217778	0.98	0.956	5.74e-181
Pak1	1.53e-122	0.217496	0.614	0.514	3.75e-118
Gm13629	9.05e-193	0.216349	0.182	0.086	2.22e-188
Gm15155	1.87e-106	0.215948	0.283	0.191	4.59e-102
Arhgap32	2.19e-150	0.215832	0.852	0.78	5.39e-146
Srcin1	1.5e-130	0.215141	0.858	0.805	3.69e-126
Frmd6	4.56e-94	0.214566	0.561	0.47	1.12e-89
Sema6d	1.36e-104	0.214326	0.743	0.649	3.34e-100
Cx3cl1	3.61e-152	0.213391	0.526	0.405	8.87e-148
Chgb	6.52e-124	0.213029	0.452	0.342	1.6e-119
Scn1a	1.07e-110	0.212331	0.828	0.765	2.62e-106
Myrip	5.06e-114	0.211848	0.773	0.696	1.24e-109
Iqsec1	4.56e-141	0.211738	0.95	0.92	1.12e-136
Sema3a	6.09e-154	0.211496	0.183	0.094	1.5e-149
Gm47283	1.48e-154	0.211484	0.465	0.338	3.63e-150
Rgs17	2.53e-110	0.211372	0.615	0.513	6.21e-106
Gpr158	9.7e-84	0.211321	0.965	0.942	2.38e-79
Nova1	2.1e-118	0.210607	0.426	0.322	5.17e-114
D430041D05Rik	4.03e-102	0.209687	0.896	0.847	9.91e-98
Esrrg	7.99e-54	0.208924	0.701	0.658	1.96e-49
Elmo1	9.77e-144	0.208269	0.538	0.413	2.4e-139
Dkk3	2.15e-163	0.207684	0.69	0.56	5.27e-159
Scg5	2.67e-145	0.207666	0.799	0.703	6.55e-141
Rsrp1	4.37e-176	0.207563	0.799	0.689	1.07e-171
Nrxn3	2.11e-163	0.206238	0.97	0.95	5.18e-159
Apba1	7.04e-101	0.205325	0.942	0.912	1.73e-96
Tmem44	2.48e-151	0.20483	0.294	0.183	6.08e-147
Mcc	1.92e-71	0.204575	0.451	0.365	4.71e-67
Msrb3	1.08e-132	0.20147	0.338	0.232	2.66e-128
Gm26691	4.35e-59	0.201369	0.496	0.426	1.07e-54
Ctnna3	1.01e-167	0.201297	0.56	0.423	2.48e-163
Efhd2	1.24e-192	0.200396	0.302	0.177	3.04e-188
Rap1gap2	3.9e-131	0.200235	0.816	0.729	9.59e-127
Fmn1	5.23e-46	0.200099	0.737	0.691	1.28e-41
St6gal2	9.57e-134	0.199852	0.407	0.295	2.35e-129
Ttyh1	3.53e-169	0.199401	0.551	0.417	8.67e-165
Hs6st2	4.96e-97	0.199011	0.562	0.459	1.22e-92
Trpc3	9.29e-190	0.198418	0.211	0.105	2.28e-185
Cdc14b	1.05e-134	0.19693	0.47	0.351	2.57e-130
Arid5b	9.02e-113	0.196377	0.737	0.639	2.22e-108
Xkr6	5.59e-87	0.196082	0.859	0.804	1.37e-82
Spire1	1.32e-126	0.195583	0.842	0.77	3.23e-122
Rmst	1.68e-97	0.195023	0.266	0.185	4.13e-93
Cspg5	3.49e-190	0.194802	0.43	0.29	8.57e-186
2023-09-11	2.71e-125	0.19448	0.713	0.616	6.66e-121
Samd12	6.09e-136	0.194211	0.977	0.959	1.5e-131
Gls2	6.33e-193	0.194075	0.377	0.241	1.55e-188
Whrn	8.97e-139	0.193738	0.194	0.106	2.21e-134
Adcy8	1.92e-104	0.193602	0.741	0.645	4.73e-100
Wdr17	1.98e-50	0.193004	0.661	0.61	4.87e-46
Mirg	1.06e-131	0.192496	0.684	0.576	2.6e-127
Pdzrn4	3.95e-23	0.192317	0.511	0.468	9.7e-19
Trabd2b	1.22e-56	0.192139	0.262	0.198	3.01e-52
Kif5a	3.11e-136	0.190937	0.692	0.585	7.64e-132
Gdpd5	4.16e-135	0.190337	0.339	0.229	1.02e-130
Ephb1	1.63e-36	0.189932	0.508	0.452	4e-32
Atp1b3	7.59e-154	0.189068	0.437	0.32	1.86e-149
Il1rapl2	2.7e-08	0.188846	0.315	0.314	0.000664005
Teddm2	1.28e-114	0.188571	0.296	0.199	3.15e-110
Mgat5	2.07e-53	0.187704	0.77	0.727	5.09e-49
Fam49b	4.46e-128	0.187641	0.833	0.755	1.1e-123
Hmgcll1	5.7e-149	0.187343	0.635	0.509	1.4e-144
Plekha6	2.99e-104	0.187052	0.787	0.716	7.36e-100
Ide	1.95e-132	0.186859	0.539	0.422	4.8e-128
Zmat4	1.03e-25	0.186604	0.857	0.844	2.52e-21
Epha10	2.33e-115	0.185819	0.59	0.478	5.72e-111
Gm40841	9.82e-144	0.185818	0.529	0.404	2.41e-139
Htr1f	3.29e-31	0.185589	0.423	0.38	8.08e-27
Pparg	6.13e-66	0.185439	0.297	0.23	1.51e-61
Ptchd4	9.75e-112	0.184501	0.585	0.475	2.4e-107
Kcnip3	8.19e-65	0.183726	0.809	0.761	2.01e-60
Snap25	6.35e-142	0.183574	0.986	0.971	1.56e-137
Sox5	2.19e-70	0.183373	0.619	0.532	5.39e-66
Frmd3	2.38e-140	0.182812	0.389	0.271	5.85e-136
Bend6	1.1e-108	0.182238	0.571	0.464	2.71e-104
Deptor	2.76e-120	0.182033	0.295	0.195	6.79e-116
Ckb	1.75e-206	0.181754	0.346	0.214	4.29e-202
Slc6a17	6.29e-94	0.181421	0.726	0.645	1.55e-89
Il1rapl1	6.26e-72	0.181361	0.975	0.967	1.54e-67
Ctnnal1	2.66e-132	0.181309	0.414	0.3	6.54e-128
Ppm1l	4.32e-64	0.179039	0.83	0.778	1.06e-59
Rab31	2.86e-130	0.178597	0.318	0.213	7.02e-126
Ank1	9.58e-151	0.177723	0.464	0.337	2.35e-146
Necab1	3.83e-108	0.177529	0.41	0.304	9.41e-104
Cacng2	1.07e-91	0.176804	0.611	0.515	2.62e-87
Nol4	6.9e-82	0.17626	0.888	0.847	1.7e-77
Pamr1	2.04e-155	0.176125	0.152	0.07	5.01e-151
Mir124-2hg	5.44e-157	0.17612	0.373	0.25	1.34e-152
Plekha7	4.88e-135	0.175735	0.46	0.34	1.2e-130
Ptk2	7.81e-85	0.174087	0.965	0.947	1.92e-80
Gm26673	3.35e-159	0.174076	0.143	0.063	8.22e-155
Camta1	6.56e-67	0.173519	0.98	0.964	1.61e-62
Pcdh10	2.7e-118	0.173063	0.392	0.284	6.64e-114
Evi5	5.21e-110	0.17258	0.673	0.574	1.28e-105
Sik2	7.73e-62	0.172542	0.675	0.606	1.9e-57
Tacc1	5.7e-109	0.17185	0.789	0.703	1.4e-104
Rnf144a	5.11e-112	0.171578	0.343	0.241	1.26e-107
Rgs20	1.25e-145	0.171209	0.272	0.167	3.07e-141
Prkar1b	6.42e-106	0.170662	0.726	0.634	1.58e-101
mt-Co3	1.2e-92	0.170253	0.203	0.128	2.94e-88
Igf1r	9.99e-86	0.170004	0.859	0.798	2.46e-81
Kcnt1	1.89e-183	0.169965	0.336	0.208	4.65e-179
Grm4	7.1e-154	0.169806	0.271	0.163	1.75e-149
Dennd5b	8.48e-100	0.16978	0.831	0.763	2.08e-95
Stac2	4.65e-143	0.169745	0.216	0.125	1.14e-138
Syt2	7e-141	0.169639	0.128	0.056	1.72e-136
Necab3	1.01e-170	0.169279	0.24	0.132	2.47e-166
Etv5	1.01e-105	0.167919	0.415	0.311	2.49e-101
Gfra2	1.8e-82	0.167493	0.324	0.238	4.42e-78
Lzts1	1.9e-105	0.167245	0.578	0.471	4.66e-101
Srebf2	9.09e-109	0.166147	0.608	0.503	2.23e-104
Ccdc136	2.4e-93	0.166128	0.409	0.319	5.9e-89
Ankrd24	2.31e-160	0.165985	0.281	0.17	5.67e-156
Adgrb1	2.7e-90	0.16544	0.796	0.731	6.63e-86
Aig1	1.26e-85	0.165091	0.868	0.81	3.09e-81
Camk2g	3.53e-108	0.164862	0.691	0.59	8.68e-104
Grb10	3.08e-103	0.164305	0.492	0.386	7.57e-99
Tanc2	1.57e-125	0.1643	0.988	0.977	3.86e-121
Ece1	1.88e-90	0.164032	0.455	0.359	4.63e-86
Rxfp1	1.11e-102	0.163476	0.27	0.184	2.72e-98
2023-09-07	2.68e-104	0.16336	0.631	0.532	6.59e-100
Stat5b	1.38e-187	0.162958	0.278	0.159	3.39e-183
Col5a1	1.02e-101	0.16257	0.168	0.097	2.5e-97
Smyd3	7.21e-60	0.162413	0.912	0.88	1.77e-55
Trhde	2.3e-83	0.162269	0.628	0.534	5.64e-79
Wnk2	8.46e-95	0.162245	0.873	0.818	2.08e-90
Stmn1	4.45e-189	0.1619	0.249	0.135	1.09e-184
Mast1	1.39e-119	0.161898	0.501	0.388	3.42e-115
Rap1gap	8.08e-93	0.161834	0.614	0.521	1.98e-88
Arhgef10l	5.79e-146	0.161684	0.403	0.282	1.42e-141
Cacng3	1.79e-64	0.161354	0.728	0.661	4.4e-60
Serpini1	1.99e-63	0.160853	0.563	0.482	4.89e-59
Abcb9	5.47e-135	0.160623	0.379	0.265	1.34e-130
Camkk2	3.57e-81	0.159842	0.609	0.523	8.77e-77
Kifc2	3.53e-118	0.159506	0.452	0.347	8.67e-114
Larp1b	1.28e-95	0.159344	0.461	0.36	3.14e-91
Patj	1.27e-90	0.159077	0.432	0.335	3.11e-86
Slc38a1	8.06e-102	0.158483	0.536	0.431	1.98e-97
Camk2n1	8.6e-125	0.158385	0.293	0.194	2.11e-120
Chrm3	9.17e-160	0.158082	0.733	0.608	2.25e-155
Gm3764	5.16e-75	0.157167	0.745	0.675	1.27e-70
Tmem164	1.85e-87	0.156467	0.308	0.221	4.53e-83
Frmd5	1.95e-68	0.15646	0.852	0.794	4.8e-64
Pi4ka	6.91e-111	0.155983	0.953	0.92	1.7e-106
Nwd2	2.9e-40	0.1559	0.617	0.558	7.13e-36
Tmem178	8.28e-32	0.155876	0.666	0.615	2.03e-27
Nap1l1	1.22e-97	0.155866	0.486	0.387	3e-93
Cdh22	8.89e-76	0.155708	0.31	0.23	2.19e-71
Tbl1x	1.17e-99	0.155643	0.55	0.447	2.88e-95
Mir124a-1hg	5.85e-89	0.155629	0.619	0.533	1.44e-84
Dip2b	8.46e-95	0.155184	0.9	0.854	2.08e-90
Mapk11	1.63e-160	0.155008	0.263	0.155	4.02e-156
Arc	3.32e-178	0.154797	0.138	0.056	8.16e-174
Ank2	2.38e-199	0.15463	0.998	0.997	5.84e-195
Kndc1	2.5e-101	0.154561	0.451	0.348	6.14e-97
Ssbp2	6.06e-69	0.154137	0.904	0.861	1.49e-64
Rap1gds1	5.52e-81	0.153987	0.789	0.72	1.36e-76
Myo5a	7.37e-88	0.153701	0.905	0.856	1.81e-83
Zfyve9	1.81e-90	0.153668	0.819	0.748	4.45e-86
Mir9-3hg	3.46e-78	0.153446	0.706	0.629	8.5e-74
Nav3	3.93e-110	0.152753	0.998	0.995	9.66e-106
Slc22a23	8.57e-75	0.152553	0.709	0.63	2.1e-70
Gas7	8.44e-35	0.152291	0.838	0.835	2.07e-30
Clstn3	5.58e-92	0.152252	0.583	0.487	1.37e-87
Bbs9	3.75e-66	0.151921	0.547	0.467	9.21e-62
Igdcc4	3.5e-114	0.151869	0.328	0.227	8.6e-110
Oprd1	7.49e-129	0.151008	0.218	0.128	1.84e-124
Ankrd33b	3.57e-64	0.150841	0.801	0.744	8.78e-60
2410089E03Rik	8.84e-94	0.150606	0.879	0.823	2.17e-89
Syngr1	1.38e-123	0.150186	0.442	0.328	3.4e-119
Klf12	4.93e-73	0.149388	0.824	0.759	1.21e-68
Stmn3	1.23e-91	0.149349	0.593	0.496	3.03e-87
Hrh1	4.45e-174	0.149299	0.168	0.079	1.09e-169
Csrnp3	2.78e-81	0.149193	0.912	0.866	6.84e-77
Osbpl9	3.86e-71	0.149163	0.721	0.649	9.49e-67
Gm28175	1.48e-80	0.149123	0.275	0.194	3.64e-76
2210408I21Rik	2.42e-77	0.14881	0.813	0.743	5.94e-73
Gm10600	2.16e-89	0.148558	0.379	0.286	5.3e-85
A230057D06Rik	2.13e-69	0.148513	0.922	0.883	5.23e-65
Mkx	1.13e-67	0.148352	0.39	0.308	2.79e-63
Scai	1.02e-70	0.148261	0.867	0.814	2.51e-66
Gm3294	9.66e-120	0.14813	0.316	0.214	2.37e-115
Rell1	9.2e-115	0.148052	0.214	0.129	2.26e-110
Brd9	2.08e-75	0.147582	0.529	0.451	5.12e-71
Dzank1	2.84e-96	0.147307	0.656	0.557	6.98e-92
Cckbr	6.26e-220	0.146695	0.157	0.06	1.54e-215
Rassf3	7.49e-126	0.146648	0.15	0.076	1.84e-121
Raph1	1.87e-77	0.146233	0.633	0.544	4.6e-73
Gabra1	1.46e-84	0.145703	0.594	0.498	3.58e-80
Kif16b	6.21e-71	0.144975	0.575	0.491	1.53e-66
Cpne9	1.93e-111	0.144812	0.162	0.088	4.73e-107
9330182L06Rik	3.74e-90	0.144653	0.455	0.357	9.19e-86
Exph5	3.82e-121	0.144468	0.128	0.062	9.4e-117
Rab15	2.88e-88	0.144209	0.429	0.334	7.09e-84
Atp8b1	9.27e-135	0.143432	0.135	0.063	2.28e-130
Ovol2	1.23e-177	0.143397	0.154	0.067	3.03e-173
Herc1	7.12e-95	0.142975	0.935	0.895	1.75e-90
Tecr	4.68e-86	0.142801	0.627	0.535	1.15e-81
Eef2k	1.18e-89	0.142622	0.545	0.446	2.89e-85
mt-Atp6	2.22e-107	0.142533	0.182	0.105	5.45e-103
Gabra3	4.85e-103	0.142067	0.375	0.275	1.19e-98
Srrm3	1.06e-61	0.141496	0.882	0.847	2.6e-57
Flrt1	1.29e-109	0.141251	0.305	0.208	3.18e-105
Cpeb2	2.47e-68	0.140933	0.514	0.432	6.08e-64
Efr3a	3.46e-69	0.140919	0.735	0.66	8.51e-65
Brinp2	1.21e-58	0.140908	0.67	0.594	2.97e-54
Hlf	2.16e-92	0.140739	0.546	0.445	5.3e-88
Vps13a	1.76e-72	0.140262	0.837	0.782	4.32e-68
Chd5	1.55e-88	0.140252	0.622	0.526	3.8e-84
Edil3	1.37e-09	0.140251	0.657	0.648	3.37e-05
Zranb2	7.04e-77	0.140152	0.713	0.64	1.73e-72
Zfp804b	0.00251882	0.13986	0.363	0.352	1
Nr6a1	8.36e-67	0.139733	0.777	0.71	2.06e-62
Lpgat1	3.58e-59	0.139596	0.696	0.63	8.79e-55
Rims4	5.74e-97	0.139562	0.437	0.335	1.41e-92
Tcte2	8.03e-62	0.139397	0.664	0.587	1.97e-57
Nrep	5.24e-97	0.139391	0.213	0.134	1.29e-92
A830082K12Rik	3.17e-48	0.138959	0.519	0.456	7.79e-44
B3glct	2e-65	0.138449	0.388	0.308	4.92e-61
Camk1	2.73e-143	0.138438	0.242	0.142	6.72e-139
Sema4a	1.63e-107	0.138417	0.253	0.165	4e-103
Socs2	5.47e-91	0.138225	0.335	0.243	1.34e-86
Syt16	9.23e-75	0.138218	0.887	0.838	2.27e-70
Zmiz1os1	9.26e-76	0.137825	0.496	0.404	2.27e-71
Junb	5.14e-154	0.137764	0.115	0.045	1.26e-149
Bcor	4.99e-78	0.137603	0.294	0.214	1.23e-73
Pgap1	1.22e-96	0.13756	0.402	0.303	3.01e-92
Atg16l2	1.87e-102	0.137423	0.325	0.231	4.6e-98
Zmiz1	9.17e-73	0.137401	0.54	0.451	2.25e-68
Rnf144b	2.9e-104	0.136972	0.191	0.114	7.12e-100
Spred1	8.14e-58	0.136885	0.585	0.511	2e-53
Fgf14	2.51e-86	0.136707	0.998	0.996	6.18e-82
Prkcb	1.46e-86	0.136623	0.937	0.892	3.59e-82
Chd9	2.45e-73	0.136501	0.942	0.917	6.02e-69
Lmtk2	2.27e-70	0.136443	0.793	0.725	5.58e-66
Kctd8	1.55e-27	0.136313	0.164	0.126	3.8e-23
Mdga2	9.92e-65	0.136225	0.997	0.993	2.44e-60
Pcsk1	5.6e-97	0.136187	0.252	0.168	1.37e-92
Nfic	8.33e-102	0.136103	0.34	0.243	2.05e-97
Lama4	5.83e-124	0.135688	0.128	0.06	1.43e-119
Slc17a6	4.6e-123	0.135175	0.141	0.069	1.13e-118
Dmd	3.69e-111	0.135172	0.984	0.964	9.08e-107
Lyzl4	2.97e-76	0.135037	0.322	0.24	7.29e-72
B230209E15Rik	7.32e-68	0.134787	0.636	0.554	1.8e-63
Vopp1	5.18e-97	0.13476	0.468	0.366	1.27e-92
Tspan14	3.41e-90	0.134728	0.356	0.263	8.37e-86
Crhr1	5.44e-75	0.134615	0.303	0.223	1.34e-70
Dst	4.21e-85	0.134609	0.967	0.948	1.03e-80
Diras2	9.34e-73	0.134276	0.332	0.252	2.3e-68
Sntg2	1.05e-25	0.134163	0.271	0.238	2.57e-21
Rab6b	2.37e-65	0.133835	0.781	0.716	5.83e-61
Mtmr7	5.77e-81	0.133805	0.577	0.483	1.42e-76
Vps41	2.72e-58	0.133791	0.573	0.499	6.67e-54
Gm9866	2.1e-73	0.133301	0.353	0.27	5.16e-69
Mb21d2	2.97e-52	0.133207	0.406	0.334	7.3e-48
Vmp1	7.85e-65	0.133205	0.668	0.591	1.93e-60
Mgll	3.56e-60	0.132955	0.7	0.628	8.75e-56
Gm32014	9.97e-62	0.132596	0.342	0.266	2.45e-57
Kcnma1	8.97e-112	0.132296	0.999	0.996	2.2e-107
Sv2a	1.42e-91	0.132237	0.575	0.475	3.49e-87
Tmem196	1.82e-95	0.131952	0.152	0.087	4.47e-91
Herc6	5.46e-138	0.131538	0.133	0.061	1.34e-133
Sclt1	1.14e-71	0.131521	0.754	0.678	2.8e-67
Gtf2ird1	4.87e-72	0.131403	0.434	0.348	1.2e-67
Srrm4	1.03e-46	0.13124	0.864	0.827	2.54e-42
Hnrnpu	1.43e-80	0.130919	0.807	0.74	3.51e-76
A830036E02Rik	7.63e-84	0.130489	0.14	0.081	1.88e-79
Trim66	8.58e-141	0.130306	0.204	0.113	2.11e-136
Lrrc8b	1.01e-78	0.130247	0.584	0.492	2.49e-74
Ddx17	9.89e-69	0.130193	0.687	0.625	2.43e-64
Cers4	1.02e-70	0.13015	0.64	0.558	2.5e-66
Khdrbs3	1.22e-205	0.13012	0.889	0.778	3e-201
Nipal2	3.32e-48	0.130084	0.386	0.317	8.15e-44
Samd5	6.85e-84	0.129908	0.612	0.517	1.68e-79
Rbms1	8.61e-47	0.129639	0.402	0.335	2.11e-42
Vgll4	2.2e-26	0.129637	0.615	0.572	5.42e-22
Eml1	8.68e-66	0.129622	0.631	0.551	2.13e-61
Gm13052	1.52e-88	0.129219	0.271	0.187	3.74e-84
Wwox	8.54e-27	0.129124	0.776	0.744	2.1e-22
Adar	3.36e-83	0.129101	0.765	0.683	8.26e-79
Coro2a	1.93e-100	0.129098	0.344	0.247	4.75e-96
Sertad2	9.4e-62	0.128648	0.545	0.463	2.31e-57
Matk	6.73e-59	0.128325	0.622	0.565	1.65e-54
Prickle1	4.03e-54	0.128302	0.985	0.978	9.9e-50
Kcnj9	7.51e-84	0.128218	0.466	0.371	1.85e-79
Atp1a3	6.06e-64	0.128086	0.869	0.821	1.49e-59
Gm46102	2.25e-55	0.127841	0.177	0.121	5.54e-51
Runx1t1	6.1e-178	0.12777	0.785	0.662	1.5e-173
Prkacb	2.28e-78	0.12758	0.555	0.463	5.6e-74
Sytl2	1.54e-151	0.127575	0.25	0.146	3.78e-147
Hip1r	1.96e-105	0.127569	0.278	0.187	4.83e-101
Msi2	1.77e-73	0.12737	0.819	0.756	4.35e-69
Syt1	1.66e-141	0.127292	0.999	0.999	4.07e-137
B3galt1	1.58e-33	0.127245	0.979	0.971	3.88e-29
Dync1h1	3.73e-78	0.12698	0.752	0.673	9.17e-74
Csgalnact1	2.71e-35	0.126795	0.46	0.4	6.67e-31
Cpeb3	1.05e-54	0.126597	0.945	0.919	2.57e-50
Slc4a3	1.23e-73	0.126471	0.51	0.422	3.01e-69
Shc3	4.41e-77	0.126156	0.569	0.477	1.08e-72
Kcnb1	1.05e-58	0.126094	0.856	0.815	2.57e-54
Luc7l3	4.09e-69	0.126081	0.744	0.679	1e-64
Pbx3	9.18e-27	0.126069	0.262	0.219	2.25e-22
Ell2	1.9e-67	0.125984	0.416	0.332	4.66e-63
Mical3	9.4e-48	0.125749	0.92	0.896	2.31e-43
Anks1	4.46e-66	0.125197	0.572	0.489	1.1e-61
Galnt13	4.02e-51	0.125028	0.891	0.851	9.87e-47
Btaf1	6.42e-68	0.124279	0.743	0.667	1.58e-63
Lmbrd1	1.92e-66	0.124184	0.632	0.551	4.72e-62
Dzip1	1.61e-50	0.12376	0.571	0.497	3.96e-46
Cntn5	2.76e-52	0.123051	0.739	0.671	6.79e-48
Ppp4r1	2.89e-84	0.122933	0.417	0.324	7.11e-80
Zfyve28	1.46e-46	0.122921	0.794	0.746	3.58e-42
Mamdc2	1.84e-64	0.122912	0.132	0.08	4.51e-60
Slc35f4	1.02e-18	0.122722	0.719	0.684	2.51e-14
Ephb2	2.23e-29	0.122694	0.694	0.657	5.48e-25
Lmna	2.2e-98	0.122169	0.259	0.173	5.41e-94
Ppard	8.37e-67	0.121825	0.438	0.353	2.06e-62
Jam3	8.23e-54	0.121772	0.53	0.456	2.02e-49
Gm17276	1.15e-63	0.121196	0.366	0.287	2.83e-59
Hdac7	4.98e-75	0.121075	0.475	0.385	1.22e-70
Mark1	2.77e-52	0.120561	0.602	0.531	6.8e-48
Zmynd8	5.97e-67	0.120404	0.907	0.869	1.47e-62
Smc5	3.01e-68	0.120402	0.546	0.461	7.4e-64
5330417C22Rik	3.13e-59	0.120023	0.772	0.706	7.68e-55
Evl	3.88e-69	0.119632	0.686	0.604	9.54e-65
Lamc2	6.17e-132	0.119554	0.123	0.055	1.52e-127
Stmn2	3.41e-80	0.119439	0.506	0.412	8.38e-76
Mctp2	4.37e-80	0.119295	0.128	0.071	1.07e-75
Carmil1	5.29e-106	0.119208	0.775	0.679	1.3e-101
Scube1	1.56e-18	0.118767	0.256	0.229	3.83e-14
Camk2d	1.58e-89	0.118529	0.471	0.373	3.89e-85
Klhl32	8.08e-44	0.118349	0.695	0.632	1.99e-39
Lmo4	4.7e-56	0.118299	0.459	0.383	1.16e-51
Usp29	1.78e-46	0.118222	0.657	0.588	4.37e-42
Neto2	1.21e-23	0.117807	0.323	0.279	2.97e-19
Arhgap25	2.17e-95	0.117182	0.106	0.051	5.34e-91
Ano4	3.24e-22	0.117151	0.647	0.622	7.96e-18
Dennd4a	3.72e-57	0.117144	0.805	0.747	9.14e-53
Flywch1	1.87e-73	0.117142	0.528	0.438	4.6e-69
Zdhhc17	4.87e-67	0.117102	0.584	0.5	1.2e-62
Kif21b	7.98e-84	0.117038	0.393	0.301	1.96e-79
Emb	8.48e-70	0.116781	0.326	0.247	2.08e-65
Pnn	9.12e-63	0.116603	0.495	0.42	2.24e-58
Nuak1	5.57e-51	0.116572	0.575	0.5	1.37e-46
Cpne5	3.71e-44	0.116478	0.251	0.194	9.11e-40
Chd6	9.67e-56	0.116478	0.832	0.781	2.38e-51
Abhd18	1.59e-66	0.116403	0.687	0.607	3.91e-62
Pgr	1.14e-86	0.116105	0.348	0.258	2.79e-82
Spata7	2e-57	0.115713	0.63	0.556	4.91e-53
Zfp445	4.33e-58	0.115577	0.623	0.551	1.06e-53
2023-09-08	2.89e-53	0.11552	0.572	0.499	7.1e-49
Calm1	2.66e-62	0.115462	0.608	0.527	6.53e-58
Tmem189	1.09e-58	0.115344	0.375	0.299	2.68e-54
Atp1a1	5.73e-56	0.115245	0.539	0.462	1.41e-51
Sgtb	2.11e-86	0.115213	0.29	0.205	5.19e-82
Cadm4	7.1e-117	0.115134	0.246	0.154	1.74e-112
Sparcl1	1.58e-60	0.114902	0.49	0.409	3.89e-56
Tle4	7.65e-12	0.114687	0.506	0.504	1.88e-07
Abhd2	7.2e-49	0.11439	0.585	0.515	1.77e-44
Dock7	1.34e-50	0.114178	0.742	0.682	3.29e-46
Pip5k1c	3.24e-71	0.114156	0.5	0.411	7.95e-67
Ptn	6.04e-42	0.1141	0.371	0.308	1.48e-37
Slc20a1	3.18e-73	0.114062	0.383	0.299	7.83e-69
Hjurp	1.73e-80	0.114049	0.282	0.202	4.25e-76
Kmt2e	2.28e-65	0.114034	0.868	0.817	5.61e-61
Unc80	3.39e-64	0.114031	0.965	0.948	8.32e-60
A330102I10Rik	5.55e-45	0.113816	0.513	0.443	1.36e-40
Cables1	7.76e-103	0.113657	0.264	0.177	1.91e-98
Mpc1	1.49e-64	0.113565	0.595	0.512	3.65e-60
Sesn3	4.93e-79	0.113415	0.412	0.321	1.21e-74
Iqgap1	6.95e-55	0.113292	0.607	0.531	1.71e-50
Pbx1	3.42e-28	0.113212	0.981	0.972	8.4e-24
Dip2a	3.55e-68	0.113141	0.545	0.458	8.72e-64
Unc13b	1.01e-50	0.113113	0.672	0.601	2.48e-46
Adap1	2.07e-69	0.113095	0.488	0.402	5.09e-65
Bcl11a	2.66e-64	0.112905	0.95	0.913	6.53e-60
Gm42418	1.31e-29	0.112112	0.825	0.808	3.22e-25
Zkscan16	1.46e-66	0.111875	0.387	0.305	3.58e-62
D130043K22Rik	2.74e-65	0.111861	0.56	0.476	6.74e-61
Zeb1	7.23e-23	0.111854	0.734	0.712	1.78e-18
Slc12a5	1.84e-60	0.111808	0.726	0.654	4.53e-56
Ptchd1	4.1e-96	0.111689	0.274	0.19	1.01e-91
Twf2	1.97e-106	0.11125	0.33	0.232	4.85e-102
Rasa3	5.45e-52	0.111104	0.472	0.397	1.34e-47
Sgk3	1.78e-68	0.111061	0.318	0.24	4.38e-64
Fam20a	2.22e-110	0.111045	0.12	0.058	5.45e-106
Pnisr	1.46e-60	0.111017	0.918	0.887	3.59e-56
Hnrnpl	7.55e-53	0.111012	0.617	0.548	1.86e-48
Ctdspl	6.04e-48	0.110909	0.812	0.759	1.48e-43
Csnk1e	7.77e-94	0.110655	0.343	0.25	1.91e-89
Zfp64	8.51e-57	0.110559	0.383	0.308	2.09e-52
Lemd1	1.55e-125	0.110534	0.112	0.049	3.81e-121
Ammecr1	9.34e-64	0.110522	0.28	0.208	2.3e-59
Hcrtr2	4.07e-46	0.110383	0.108	0.069	1e-41
Arfgef3	3.43e-48	0.110095	0.832	0.782	8.42e-44
Fbxo3	7.45e-76	0.109999	0.344	0.26	1.83e-71
Smg9	3.76e-89	0.109768	0.304	0.216	9.24e-85
Atcay	3.57e-60	0.109439	0.617	0.538	8.77e-56
Srsf11	1.83e-52	0.109158	0.749	0.688	4.49e-48
Filip1l	5.74e-26	0.108984	0.154	0.122	1.41e-21
Reep1	1.83e-52	0.108788	0.868	0.821	4.5e-48
Tyro3	4.79e-96	0.108549	0.319	0.227	1.18e-91
Ppme1	2.96e-41	0.108549	0.519	0.454	7.27e-37
Fnbp1	1.42e-58	0.108438	0.875	0.828	3.48e-54
Nr4a2	1.54e-43	0.108416	0.24	0.184	3.78e-39
3110035E14Rik	1.04e-43	0.108348	0.362	0.298	2.57e-39
Itpr1	6.47e-100	0.108328	0.933	0.877	1.59e-95
Gm34237	1.64e-82	0.108292	0.183	0.115	4.04e-78
Ly6e	3.02e-95	0.108251	0.211	0.134	7.43e-91
Rgs11	1.04e-61	0.10814	0.362	0.287	2.55e-57
Pik3r1	5.38e-73	0.108051	0.408	0.321	1.32e-68
Gm2824	1.34e-41	0.10805	0.333	0.272	3.3e-37
Tmod1	3.87e-71	0.108023	0.43	0.344	9.52e-67
Lrp1	2.72e-56	0.108008	0.635	0.56	6.68e-52
Map7d2	5.43e-58	0.107667	0.688	0.613	1.33e-53
Bean1	1.41e-104	0.107658	0.186	0.11	3.48e-100
Ttc39b	1.81e-58	0.107647	0.372	0.297	4.44e-54
Fbxl5	1.47e-58	0.107619	0.46	0.383	3.61e-54
Adam22	3.23e-52	0.107524	0.929	0.899	7.95e-48
Tpd52	3.06e-59	0.107518	0.456	0.376	7.52e-55
Grin1	1.56e-53	0.10746	0.971	0.957	3.84e-49
Epb41l4b	4.69e-54	0.107366	0.629	0.554	1.15e-49
Tbc1d8	6.27e-77	0.107285	0.345	0.26	1.54e-72
Arhgap31	1.08e-27	0.107193	0.108	0.088	2.66e-23
Calm2	2.09e-54	0.107016	0.748	0.683	5.13e-50
Cyb5a	1.9e-75	0.106907	0.254	0.179	4.66e-71
BC030499	3.57e-76	0.106853	0.15	0.09	8.78e-72
Gng12	4.53e-20	0.106699	0.405	0.407	1.11e-15
Ktn1	9e-49	0.106297	0.747	0.689	2.21e-44
Gng4	8.88e-83	0.10578	0.183	0.115	2.18e-78
Golga4	1.65e-44	0.105653	0.686	0.626	4.06e-40
Alms1	3.04e-52	0.105418	0.39	0.318	7.47e-48
Dclk1	1.27e-66	0.105382	0.994	0.989	3.12e-62
Pou6f2	4.73e-33	0.105337	0.129	0.092	1.16e-28
Syn3	3.15e-56	0.105328	0.753	0.682	7.74e-52
Myo9a	1.41e-60	0.105243	0.911	0.868	3.45e-56
Nrbp2	3.78e-78	0.105008	0.403	0.315	9.3e-74
Psap	2.77e-64	0.104993	0.576	0.494	6.8e-60
Slf1	7.41e-54	0.104888	0.539	0.462	1.82e-49
Mast4	5.07e-21	0.104809	0.899	0.877	1.25e-16
Nbeal1	8.58e-59	0.104678	0.574	0.494	2.11e-54
Car7	1.69e-84	0.104672	0.311	0.225	4.16e-80
Mei1	2.74e-97	0.104468	0.122	0.062	6.74e-93
Reep3	7.39e-41	0.104397	0.42	0.357	1.82e-36
Sntb1	2.98e-18	0.104371	0.108	0.082	7.32e-14
Cdkl5	2.6e-49	0.10416	0.763	0.7	6.39e-45
Rab11fip4	2.47e-43	0.104046	0.709	0.647	6.06e-39
Gabrg3	3.32e-35	0.104037	0.749	0.693	8.15e-31
Nr3c1	4.51e-54	0.10397	0.641	0.566	1.11e-49
Scn1b	2.08e-62	0.103892	0.371	0.293	5.11e-58
Fscn1	4.59e-100	0.103865	0.217	0.136	1.13e-95
AI314180	7.31e-55	0.103375	0.847	0.794	1.8e-50
Dync1li2	1.36e-59	0.10331	0.53	0.45	3.34e-55
Ptprn	3.92e-37	0.103175	0.742	0.688	9.63e-33
Cstf2	9.3e-62	0.103091	0.361	0.284	2.29e-57
Nktr	7.11e-51	0.102898	0.83	0.779	1.75e-46
E330009J07Rik	1.94e-67	0.102806	0.341	0.262	4.77e-63
Dlk2	3.33e-98	0.10275	0.235	0.152	8.19e-94
Myo5c	1.1e-109	0.102706	0.124	0.061	2.7e-105
Cacna1a	1.31e-48	0.102689	0.987	0.98	3.22e-44
Lims1	1.04e-46	0.102622	0.555	0.484	2.56e-42
Tmem232	7.64e-67	0.102586	0.133	0.08	1.88e-62
Slc39a10	1.03e-57	0.102542	0.362	0.287	2.53e-53
Znfx1	2.7e-83	0.102499	0.275	0.194	6.64e-79
Plcxd3	1.65e-36	0.102495	0.296	0.241	4.05e-32
Gpatch8	3.98e-53	0.102493	0.927	0.893	9.77e-49
Srpk2	1.89e-52	0.102242	0.888	0.846	4.63e-48
Ogt	1.91e-44	0.102204	0.794	0.744	4.69e-40
Aaed1	2.4e-84	0.102051	0.261	0.181	5.89e-80
Plekho1	2.88e-105	0.101923	0.188	0.111	7.08e-101
Coq10b	4.61e-85	0.101799	0.216	0.141	1.13e-80
CT025619.1	1.1e-70	0.101738	0.414	0.328	2.69e-66
Jcad	8.39e-84	0.101522	0.264	0.184	2.06e-79
mt-Co1	2.37e-103	0.10119	0.167	0.095	5.83e-99
Skap1	6.44e-40	0.10105	0.15	0.106	1.58e-35
Cdh7	8.97e-56	0.100871	0.179	0.123	2.2e-51
Gm2163	4.07e-30	0.100657	0.829	0.792	1e-25
Itgav	4.2e-64	0.100594	0.263	0.192	1.03e-59
Slc25a27	1.05e-59	0.100585	0.529	0.448	2.57e-55
Gap43	2.53e-64	0.100413	0.442	0.361	6.21e-60
Synj2	6.29e-65	0.100249	0.428	0.346	1.55e-60
Usp2	2.86e-71	0.100124	0.399	0.314	7.03e-67
Tmem145	4.41e-84	0.100102	0.184	0.115	1.08e-79
Klc2	3.84e-80	0.100087	0.401	0.311	9.44e-76
Ppp2r5a	9.09e-60	0.1	0.374	0.297	2.23e-55
C230004F18Rik	5.99e-51	0.0998347	0.953	0.928	1.47e-46
Rhobtb2	3.86e-50	0.0997497	0.459	0.385	9.48e-46
Unc13c	7.37e-12	0.0993734	0.148	0.127	1.81e-07
Gys1	3.12e-62	0.0993205	0.317	0.243	7.67e-58
Prepl	1.18e-54	0.0992448	0.498	0.421	2.91e-50
Trank1	1.12e-46	0.0992168	0.845	0.799	2.76e-42
Ina	2.5e-56	0.0990718	0.312	0.241	6.14e-52
Boc	1.09e-34	0.0989873	0.175	0.139	2.69e-30
Klf5	6.78e-111	0.0989371	0.119	0.057	1.67e-106
Efcab6	2.62e-75	0.0988546	0.306	0.228	6.45e-71
Scrn1	3.41e-54	0.098788	0.358	0.286	8.37e-50
N4bp2l1	2.08e-45	0.0987288	0.612	0.543	5.1e-41
Gnas	2.94e-51	0.0985152	0.646	0.576	7.23e-47
Mtus2	3.08e-45	0.0984961	0.909	0.87	7.57e-41
Ldhb	1.08e-101	0.0983394	0.225	0.143	2.65e-97
Pid1	5.75e-74	0.0981989	0.615	0.526	1.41e-69
Zbtb38	1.03e-41	0.0980147	0.657	0.592	2.53e-37
Kcnk3	2.28e-81	0.0979834	0.191	0.122	5.6e-77
Lingo1	1.37e-52	0.0979392	0.848	0.791	3.37e-48
2023-09-04	4.69e-98	0.0978707	0.231	0.15	1.15e-93
Rit2	1.89e-23	0.0978296	0.803	0.77	4.65e-19
Lgi2	1.35e-75	0.0976796	0.191	0.124	3.33e-71
Glmn	7.87e-61	0.0975456	0.42	0.34	1.93e-56
Gucy1a1	2.04e-64	0.0975021	0.133	0.081	5.02e-60
Trim37	2.81e-47	0.0974534	0.663	0.594	6.91e-43
4932438A13Rik	4.86e-50	0.0974201	0.776	0.714	1.19e-45
Fam129b	5.27e-79	0.0973073	0.178	0.112	1.3e-74
Arpp19	2.26e-87	0.0971479	0.25	0.17	5.55e-83
Limk1	1.4e-66	0.0971293	0.222	0.155	3.44e-62
Rnf169	9.84e-37	0.0970127	0.82	0.775	2.42e-32
Abca3	1.85e-53	0.0968855	0.515	0.438	4.53e-49
Pten	1.33e-37	0.0967385	0.745	0.692	3.27e-33
Dusp14	5.36e-74	0.0965447	0.161	0.1	1.32e-69
Gm45846	2.68e-27	0.0963654	0.415	0.363	6.57e-23
Plk2	4.7e-61	0.096316	0.345	0.269	1.15e-56
Lrrc75a	2.87e-106	0.0962978	0.142	0.076	7.06e-102
Srsf5	5.15e-53	0.096085	0.554	0.484	1.27e-48
Vipr1	2.96e-68	0.0960823	0.366	0.285	7.26e-64
Phtf2	7.83e-44	0.0959346	0.499	0.43	1.92e-39
Nsd3	1.76e-50	0.0959186	0.903	0.865	4.31e-46
Srrm2	9.35e-64	0.0958412	0.96	0.933	2.3e-59
Ap4s1	2.06e-49	0.0957194	0.474	0.401	5.07e-45
Kif1a	1.03e-53	0.0957189	0.843	0.79	2.54e-49
Gm12394	6.24e-30	0.0956751	0.553	0.497	1.53e-25
Capn2	2.28e-55	0.0956289	0.278	0.212	5.61e-51
Clasp2	2.47e-48	0.0953012	0.938	0.908	6.08e-44
Mcf2l	3.01e-43	0.0952696	0.74	0.681	7.4e-39
Pcmt1	5.88e-47	0.0952323	0.61	0.54	1.45e-42
Nr1d2	2.23e-70	0.0951758	0.384	0.3	5.49e-66
Clip1	1.45e-43	0.095065	0.833	0.786	3.57e-39
Zfp385a	2.1e-111	0.0950447	0.157	0.084	5.15e-107
Gm1976	6.51e-38	0.0946138	0.624	0.562	1.6e-33
Dennd6b	5.78e-67	0.094428	0.342	0.263	1.42e-62
Map7	2.8e-37	0.0943543	0.889	0.854	6.87e-33
Klf7	3.08e-45	0.0942129	0.629	0.561	7.58e-41
Snrnp70	5.1e-48	0.0940943	0.922	0.896	1.25e-43
Hdgfl3	1.06e-37	0.0940788	0.559	0.496	2.6e-33
AW554918	1.83e-47	0.094071	0.599	0.528	4.51e-43
Mdh1	6.49e-68	0.0940503	0.311	0.234	1.59e-63
Herc4	1.01e-34	0.0937219	0.606	0.55	2.47e-30
Rubcn	1.91e-58	0.0936182	0.478	0.398	4.7e-54
Nudt4	4.25e-92	0.0935613	0.156	0.09	1.04e-87
Kcnb2	2.93e-11	0.0935469	0.893	0.904	7.21e-07
Ehbp1	3.69e-41	0.0932764	0.89	0.852	9.06e-37
Exoc1	4.74e-52	0.0931118	0.396	0.324	1.17e-47
Fhl2	9.17e-49	0.0931007	0.417	0.345	2.25e-44
Ranbp9	7.15e-40	0.0929458	0.782	0.729	1.76e-35
Slc2a3	2.73e-43	0.092912	0.574	0.505	6.71e-39
Kmt2a	8.19e-38	0.0928971	0.886	0.856	2.01e-33
Hrh2	6.37e-53	0.0927478	0.181	0.126	1.56e-48
Rps6ka5	1.43e-19	0.0927348	0.486	0.444	3.52e-15
Arfgef2	1.09e-42	0.0927163	0.68	0.616	2.68e-38
Cdc42ep3	1e-118	0.0926566	0.126	0.06	2.46e-114
Hspa4l	2.21e-42	0.0926446	0.475	0.408	5.43e-38
Stk40	1.01e-55	0.0925968	0.387	0.312	2.48e-51
Rgsl1	3.63e-58	0.0925465	0.148	0.095	8.92e-54
Eno2	1.52e-52	0.0924792	0.447	0.372	3.74e-48
Nln	1.41e-56	0.0924327	0.382	0.307	3.47e-52
Sik3	1.43e-36	0.0924014	0.932	0.907	3.52e-32
Pip4k2c	2.76e-46	0.0923881	0.384	0.316	6.77e-42
Cadps	5.18e-97	0.0923502	0.994	0.987	1.27e-92
Sun1	1.96e-42	0.0922872	0.565	0.498	4.83e-38
Akap9	5.61e-49	0.0919509	0.653	0.582	1.38e-44
Gramd4	4.16e-64	0.0919047	0.39	0.31	1.02e-59
Lmbr1	6.5e-33	0.0918696	0.584	0.525	1.6e-28
Adss	1.14e-49	0.0918489	0.384	0.314	2.8e-45
Macrod1	3.89e-62	0.0916123	0.435	0.354	9.57e-58
Hivep2	5.96e-45	0.0915959	0.994	0.988	1.46e-40
Ppargc1b	6.53e-33	0.0915215	0.636	0.579	1.6e-28
Gm47715	4.7e-93	0.0914494	0.12	0.062	1.16e-88
Slc7a1	1.95e-44	0.0913111	0.285	0.224	4.8e-40
Rp9	5.41e-46	0.0911505	0.488	0.417	1.33e-41
Ptprn2	1.66e-79	0.0908868	0.992	0.981	4.07e-75
Nxpe4	6.6e-26	0.09084	0.645	0.595	1.62e-21
Rapgef4	5.5e-32	0.0907216	0.961	0.946	1.35e-27
Nap1l5	5.42e-103	0.0904706	0.178	0.103	1.33e-98
Prelid3a	2.34e-45	0.0904567	0.481	0.411	5.75e-41
Cep19	2.25e-82	0.0904368	0.258	0.18	5.52e-78
Arglu1	3.92e-41	0.090422	0.773	0.726	9.63e-37
Tmem56	7.59e-51	0.0904039	0.276	0.211	1.86e-46
Gm31508	4.99e-43	0.0903854	0.186	0.136	1.23e-38
Rps6kc1	1.14e-34	0.0902216	0.649	0.591	2.81e-30
Cbarp	8.32e-55	0.0901684	0.267	0.202	2.04e-50
Myo16	3.82e-05	0.0900726	0.364	0.356	0.938743
Kif21a	5.99e-46	0.0899972	0.904	0.866	1.47e-41
Ypel3	4.35e-75	0.0899092	0.253	0.178	1.07e-70
Tmem191c	5.8e-49	0.089777	0.557	0.484	1.42e-44
Sv2b	4.34e-212	0.0895198	0.779	0.649	1.07e-207
Zfp385b	3.09e-63	0.0894832	0.81	0.741	7.6e-59
Klc1	2.14e-40	0.0893592	0.715	0.658	5.26e-36
Dusp3	3.59e-69	0.0891994	0.261	0.188	8.83e-65
Sh3gl2	2.6e-41	0.0891389	0.927	0.891	6.4e-37
Gprasp1	6.79e-43	0.0890598	0.767	0.709	1.67e-38
Rbm25	6.57e-45	0.0888998	0.846	0.8	1.61e-40
Ephb6	1.79e-79	0.0887539	0.186	0.119	4.41e-75
Efnb2	2.25e-51	0.0887364	0.342	0.273	5.53e-47
Gm15810	9.37e-49	0.0887248	0.323	0.256	2.3e-44
Gpcpd1	2.35e-38	0.0887104	0.553	0.489	5.78e-34
Gas6	1.87e-58	0.0886352	0.33	0.257	4.6e-54
Adam23	2.37e-49	0.0886196	0.815	0.756	5.82e-45
Anapc5	7.03e-47	0.0885052	0.561	0.489	1.73e-42
Hook2	2.37e-51	0.0884542	0.334	0.265	5.81e-47
Fndc3a	3.72e-46	0.088423	0.542	0.47	9.14e-42
Psma3	1.56e-46	0.0883801	0.512	0.44	3.83e-42
Apc	1.97e-45	0.0882915	0.941	0.918	4.83e-41
Dopey2	6.29e-38	0.0881024	0.757	0.702	1.55e-33
Prim2	1.43e-52	0.0880529	0.255	0.191	3.52e-48
Wipf2	2.78e-45	0.0879891	0.551	0.48	6.84e-41
Atl1	2.33e-40	0.0877698	0.61	0.545	5.72e-36
mt-Cytb	3.51e-64	0.0875585	0.136	0.084	8.63e-60
Fmn2	7.99e-47	0.0874742	0.939	0.907	1.96e-42
Madd	1.06e-37	0.0874402	0.69	0.631	2.61e-33
Lnpk	3.29e-38	0.0873094	0.484	0.42	8.09e-34
Adamts16	3.5e-71	0.0872476	0.157	0.1	8.6e-67
Sec24a	1.47e-40	0.0872021	0.602	0.536	3.61e-36
Cobll1	1.74e-09	0.0871889	0.141	0.124	4.27e-05
Pdk1	1.99e-36	0.0871732	0.326	0.268	4.89e-32
Sgk1	1.23e-44	0.0866844	0.576	0.507	3.01e-40
Scg3	2.72e-52	0.0865699	0.38	0.308	6.69e-48
Ogdh	2.61e-46	0.0865109	0.679	0.611	6.42e-42
Cfap54	1.77e-70	0.0862011	0.664	0.579	4.35e-66
Slc6a7	2.96e-30	0.0860641	0.427	0.372	7.26e-26
Cltc	2.82e-49	0.0860182	0.578	0.504	6.94e-45
Ankrd12	1.79e-43	0.0860086	0.88	0.84	4.39e-39
Mindy2	4.3e-53	0.0859956	0.492	0.416	1.06e-48
Vamp4	1.64e-40	0.0859831	0.412	0.347	4.02e-36
Nmnat2	2.19e-31	0.085965	0.898	0.864	5.39e-27
Oxct1	3.26e-42	0.0858589	0.862	0.817	8.01e-38
Ggt7	3.9e-36	0.0855582	0.492	0.432	9.57e-32
Mest	1.43e-53	0.0853593	0.173	0.119	3.52e-49
Mxi1	5.47e-48	0.0853435	0.445	0.373	1.34e-43
Mafg	1.58e-63	0.0853272	0.433	0.351	3.89e-59
Hdac4	1.02e-42	0.0852964	0.729	0.666	2.5e-38
Nrg3	7.15e-87	0.0852817	1	1	1.76e-82
Vgf	5.27e-58	0.0850943	0.195	0.135	1.29e-53
Tnfrsf11a	7.02e-64	0.0849058	0.13	0.079	1.72e-59
Setx	1.41e-42	0.0848906	0.595	0.527	3.46e-38
Dlgap3	9.17e-27	0.0848724	0.749	0.705	2.25e-22
Pou6f1	1.48e-50	0.0848703	0.432	0.358	3.63e-46
Dlgap4	1.59e-35	0.084851	0.897	0.862	3.91e-31
Scn2a	3.15e-45	0.084745	0.947	0.921	7.74e-41
Ftx	3.05e-35	0.0846976	0.865	0.829	7.49e-31
Hip1	1.83e-41	0.0846816	0.463	0.396	4.5e-37
Lekr1	4.07e-35	0.0846522	0.487	0.425	1e-30
Mapk6	1.04e-86	0.0846471	0.15	0.086	2.56e-82
St8sia5	3.21e-68	0.0845893	0.552	0.469	7.88e-64
Rangap1	7.96e-48	0.0845716	0.386	0.317	1.96e-43
Cyfip2	3.57e-33	0.0844229	0.886	0.852	8.77e-29
Gm29514	1.67e-41	0.0844216	0.245	0.19	4.1e-37
Ggps1	5.95e-49	0.0842655	0.327	0.26	1.46e-44
Btg2	4.64e-89	0.0842584	0.114	0.059	1.14e-84
Plcb1	6.1e-41	0.0841635	0.995	0.99	1.5e-36
Hsp90ab1	6.54e-47	0.0841297	0.365	0.298	1.61e-42
Pxdn	1.37e-23	0.084129	0.4	0.353	3.37e-19
Sf3b1	2.31e-36	0.0840387	0.66	0.603	5.67e-32
Akap8	1.43e-38	0.0839618	0.501	0.438	3.51e-34
Srpk1	7.13e-42	0.0838385	0.523	0.455	1.75e-37
Prrg1	4.09e-38	0.0838361	0.111	0.074	1e-33
Zcchc11	2.28e-36	0.0837601	0.721	0.665	5.59e-32
Ttc7b	1.12e-33	0.0837161	0.908	0.876	2.74e-29
Nsd2	9.86e-35	0.0836898	0.663	0.604	2.42e-30
Ppp2r5c	1.94e-40	0.0836868	0.862	0.818	4.76e-36
Tef	6.84e-44	0.0835267	0.606	0.537	1.68e-39
Ttc19	2.9e-36	0.0834499	0.749	0.695	7.12e-32
Kcnh4	1.98e-80	0.0833945	0.12	0.066	4.87e-76
Thy1	1.26e-64	0.0831596	0.357	0.279	3.11e-60
Mast2	1.01e-39	0.0830464	0.778	0.723	2.48e-35
Pitpna	6.7e-46	0.0829432	0.812	0.755	1.65e-41
Afdn	1.07e-33	0.0829303	0.816	0.769	2.64e-29
9330179D12Rik	2.85e-47	0.0829231	0.198	0.144	7.01e-43
Cntn2	6.9e-73	0.0827926	0.274	0.198	1.7e-68
Tmem151b	1.02e-71	0.0826862	0.173	0.111	2.51e-67
Rock2	6.8e-26	0.0825692	0.879	0.849	1.67e-21
Sec14l1	1.15e-28	0.0825079	0.68	0.63	2.83e-24
Zfp612	7.29e-65	0.0824944	0.311	0.237	1.79e-60
Ddb2	1.62e-52	0.082401	0.333	0.264	3.98e-48
Abcc5	1.25e-37	0.082387	0.792	0.741	3.08e-33
Gas2	2.39e-33	0.0823493	0.351	0.295	5.88e-29
Jak2	1.58e-41	0.0822941	0.409	0.343	3.89e-37
Glrb	1.15e-46	0.0822378	0.579	0.508	2.83e-42
Ralgapb	8.58e-39	0.0821807	0.677	0.616	2.11e-34
Nmt2	2.37e-41	0.0820901	0.609	0.542	5.83e-37
Fam124a	2.64e-55	0.0820518	0.252	0.189	6.48e-51
Aplp2	8.41e-48	0.0820213	0.602	0.529	2.07e-43
Zfp692	3.59e-52	0.0819901	0.435	0.36	8.82e-48
Zfp365	1.58e-56	0.0819038	0.313	0.242	3.88e-52
Fbxw7	3.19e-32	0.0818414	0.725	0.672	7.84e-28
Rnf157	4.7e-36	0.0815382	0.83	0.782	1.15e-31
Smarcc2	7.86e-40	0.0815069	0.671	0.608	1.93e-35
2023-09-09	2.35e-24	0.0814861	0.325	0.28	5.78e-20
Gpr162	1.81e-49	0.0814305	0.261	0.199	4.44e-45
Map4k2	1.64e-44	0.08143	0.345	0.28	4.03e-40
Pik3ca	3.05e-43	0.0814057	0.553	0.483	7.5e-39
Ppp1r37	2.47e-51	0.0813726	0.349	0.279	6.06e-47
Ndfip2	2.77e-43	0.0813323	0.474	0.406	6.8e-39
Hs6st3	3.77e-21	0.0812576	0.842	0.829	9.25e-17
Cdc25b	2.68e-75	0.081198	0.254	0.18	6.59e-71
Ltk	9.39e-72	0.0811263	0.22	0.151	2.31e-67
Oprm1	1.75e-51	0.0810961	0.183	0.129	4.29e-47
Fam212b	5.67e-53	0.0810569	0.406	0.333	1.39e-48
Xylt1	2.53e-49	0.0810425	0.835	0.778	6.23e-45
Tfrc	9.08e-61	0.080918	0.222	0.158	2.23e-56
Tmem245	4.34e-30	0.0808891	0.579	0.523	1.07e-25
Dennd3	1.16e-57	0.0808447	0.228	0.165	2.85e-53
Mapk8	8.55e-41	0.0808352	0.598	0.531	2.1e-36
Ctnna2	4.81e-10	0.0807649	0.991	0.989	1.18e-05
Mthfd1l	2.02e-35	0.0807187	0.362	0.303	4.97e-31
Srrm1	5.85e-41	0.0806239	0.677	0.615	1.44e-36
Apbb1	1.21e-56	0.0804987	0.3	0.23	2.98e-52
Sncb	5.58e-65	0.0804885	0.261	0.19	1.37e-60
Papd7	7.55e-51	0.0804444	0.361	0.291	1.86e-46
Asb13	5.34e-60	0.0803478	0.205	0.143	1.31e-55
Rad51ap2	1.11e-64	0.0803406	0.186	0.125	2.72e-60
D930016D06Rik	3.42e-36	0.0799973	0.367	0.308	8.41e-32
Ptk7	8.08e-23	0.0799825	0.186	0.152	1.99e-18
Gucy1a2	2.38e-48	0.0799693	0.879	0.829	5.85e-44
Tox2	1.39e-73	0.0798777	0.258	0.187	3.42e-69
Hmgb1	8.52e-34	0.0798474	0.365	0.307	2.09e-29
Ppip5k1	3.74e-31	0.0798175	0.705	0.652	9.19e-27
Pura	2.34e-36	0.0797263	0.549	0.487	5.76e-32
Fam81a	1.88e-49	0.0796898	0.493	0.42	4.63e-45
Atxn2l	1.47e-40	0.0796296	0.452	0.389	3.61e-36
Tm6sf1	3.07e-69	0.0795572	0.136	0.082	7.54e-65
Atrx	1.16e-40	0.0792193	0.865	0.82	2.84e-36
Eif4g3	2.04e-37	0.0791695	0.948	0.925	5.02e-33
Galnt9	2.52e-35	0.0790428	0.677	0.617	6.19e-31
Fam169a	4.18e-48	0.0788556	0.396	0.327	1.03e-43
Smpd4	5.35e-37	0.0788344	0.358	0.298	1.32e-32
Nf1	7.82e-38	0.0788325	0.867	0.823	1.92e-33
Gsg1l	3.86e-67	0.0788226	0.447	0.368	9.48e-63
Stx1b	4.26e-46	0.0788164	0.406	0.338	1.05e-41
Ndel1	1.17e-55	0.0787985	0.373	0.299	2.87e-51
Sema6a	7.96e-19	0.0787668	0.201	0.17	1.96e-14
Amy1	2.09e-33	0.0787222	0.444	0.384	5.14e-29
Gm16599	1e-33	0.0787177	0.195	0.149	2.46e-29
Fth1	6.93e-127	0.0787148	0.207	0.122	1.7e-122
Bicd1	1.4e-28	0.0787004	0.882	0.849	3.43e-24
Gmcl1	5.18e-39	0.0786888	0.63	0.566	1.27e-34
Smarca2	6.18e-15	0.0786274	0.708	0.676	1.52e-10
Tex9	8.37e-80	0.0786246	0.152	0.091	2.06e-75
Mllt11	4.81e-57	0.078611	0.243	0.178	1.18e-52
mt-Co2	2.46e-57	0.0784798	0.172	0.116	6.04e-53
Npcd	2.99e-36	0.078461	0.181	0.135	7.34e-32
Stk38	1.52e-38	0.0783532	0.591	0.526	3.73e-34
Tpm3	7.79e-41	0.078314	0.554	0.487	1.91e-36
Myo1b	7.88e-48	0.078206	0.142	0.095	1.94e-43
Mbnl1	1.11e-30	0.0780391	0.624	0.568	2.72e-26
D1Ertd622e	1.23e-49	0.0779605	0.226	0.167	3.03e-45
Ctps2	6.82e-54	0.0778865	0.455	0.38	1.68e-49
Zwint	9.61e-51	0.0778258	0.619	0.545	2.36e-46
Bdh1	4.38e-50	0.0777922	0.315	0.248	1.08e-45
Fzd3	3.8e-47	0.0777437	0.365	0.297	9.34e-43
Mphosph9	3.08e-44	0.0774863	0.708	0.643	7.56e-40
Podxl2	2.86e-41	0.077365	0.307	0.247	7.03e-37
Zcchc18	3.2e-40	0.077243	0.406	0.342	7.85e-36
Sh3glb1	1.94e-44	0.0772425	0.45	0.381	4.78e-40
Mboat7	4.19e-62	0.0772322	0.265	0.197	1.03e-57
Bicc1	3.53e-18	0.0772297	0.391	0.349	8.68e-14
Ctnnd2	1.25e-48	0.0769746	0.997	0.994	3.06e-44
Mapt	2.68e-39	0.0769178	0.972	0.96	6.59e-35
Ephx4	3.15e-42	0.0768725	0.389	0.324	7.75e-38
Pdlim7	4.94e-49	0.0768679	0.381	0.311	1.22e-44
Bicral	2.31e-38	0.0768352	0.595	0.531	5.68e-34
Magi3	3.45e-31	0.0768045	0.604	0.546	8.49e-27
2010111I01Rik	3.37e-25	0.0767978	0.932	0.908	8.27e-21
Cars	5.24e-51	0.0764744	0.318	0.251	1.29e-46
Stag2	4.72e-35	0.0764549	0.479	0.417	1.16e-30
Tsc1	1.1e-36	0.0764528	0.652	0.59	2.69e-32
Fbxo18	2.55e-49	0.0764424	0.267	0.205	6.26e-45
Trpm4	4.85e-54	0.0763381	0.188	0.131	1.19e-49
Nefm	2.41e-44	0.0762488	0.132	0.09	5.93e-40
Ndfip1	2.02e-21	0.0762412	0.698	0.659	4.96e-17
Osbpl8	2.9e-30	0.0762211	0.703	0.65	7.14e-26
Nat8l	1.4e-55	0.0762075	0.195	0.137	3.44e-51
Pcgf2	2.39e-74	0.0761733	0.228	0.158	5.88e-70
Epb41l2	6.07e-64	0.0761312	0.12	0.071	1.49e-59
Tbc1d24	8.35e-43	0.0760554	0.316	0.254	2.05e-38
Tbce	4.47e-37	0.0759846	0.633	0.57	1.1e-32
Npdc1	2.19e-39	0.0759837	0.349	0.288	5.39e-35
Gm42303	4.27e-47	0.0759449	0.19	0.136	1.05e-42
Ubap1l	3.52e-61	0.0758283	0.126	0.077	8.66e-57
Ythdc2	2.41e-32	0.0758205	0.473	0.413	5.92e-28
Mpped1	1.49e-229	0.0756541	0.67	0.534	3.66e-225
Kcnq4	5.08e-68	0.0755255	0.123	0.072	1.25e-63
Frmpd3	4.11e-34	0.0755223	0.347	0.291	1.01e-29
Lrrc49	1.18e-30	0.0754919	0.641	0.584	2.9e-26
Gnb5	5.14e-37	0.0754012	0.447	0.384	1.26e-32
Ppm1a	4.08e-43	0.0753956	0.45	0.382	1e-38
Ptpa	1.77e-40	0.075381	0.473	0.407	4.35e-36
Fmnl1	2.83e-36	0.0753158	0.315	0.258	6.96e-32
Scmh1	5.85e-31	0.0753003	0.826	0.783	1.44e-26
Syt4	5.68e-60	0.075212	0.28	0.211	1.4e-55
Actr1b	6e-51	0.0750811	0.367	0.296	1.47e-46
Acsl5	3.6e-40	0.0748778	0.235	0.181	8.84e-36
Elavl2	2.37e-71	0.0748085	0.476	0.394	5.83e-67
Rnf130	9.06e-36	0.0747829	0.641	0.58	2.23e-31
Akap6	2.57e-43	0.0746731	0.987	0.973	6.31e-39
Eef1a2	5.49e-60	0.0744808	0.297	0.227	1.35e-55
Ift88	3.39e-36	0.0744785	0.508	0.445	8.33e-32
Tmem132a	2.82e-53	0.074451	0.314	0.246	6.94e-49
Ttc9	1.26e-77	0.0744379	0.2	0.134	3.1e-73
Pde4a	2.29e-25	0.0744179	0.78	0.738	5.63e-21
Kcna2	2.29e-55	0.0744177	0.248	0.184	5.63e-51
Zbtb7a	3.08e-58	0.0743312	0.346	0.273	7.57e-54
Nae1	9e-35	0.0742535	0.344	0.287	2.21e-30
Pcyt2	9.66e-43	0.0741266	0.454	0.386	2.37e-38
Pcnx2	3.54e-74	0.0741016	0.761	0.681	8.7e-70
Atp10a	1.63e-43	0.0739783	0.193	0.144	4e-39
Tsnax	2.68e-33	0.0739587	0.332	0.277	6.57e-29
Car11	1.33e-50	0.0739479	0.29	0.225	3.27e-46
Usp28	5.13e-35	0.0739304	0.411	0.35	1.26e-30
Psat1	4.79e-79	0.0739109	0.107	0.057	1.18e-74
Sdha	2.71e-49	0.0738692	0.419	0.348	6.66e-45
Aktip	1.03e-38	0.0737555	0.277	0.221	2.54e-34
Arid3b	2.05e-43	0.0737545	0.212	0.159	5.03e-39
Fam76a	6.71e-46	0.0737322	0.431	0.362	1.65e-41
Ddx55	6.12e-47	0.073565	0.412	0.342	1.5e-42
Sirpa	2.59e-44	0.0734554	0.585	0.515	6.36e-40
Got1	2.25e-43	0.0733984	0.265	0.206	5.54e-39
Pacsin1	5.28e-29	0.0733257	0.958	0.948	1.3e-24
Ccdc92b	5.27e-55	0.0733256	0.262	0.198	1.29e-50
Spag9	3.84e-30	0.0733235	0.873	0.839	9.44e-26
Rsph10b	9.44e-40	0.0733041	0.203	0.153	2.32e-35
Hook1	4.18e-36	0.0731989	0.612	0.55	1.03e-31
Txndc16	1.77e-39	0.0731786	0.481	0.415	4.34e-35
Rufy2	8.27e-40	0.07316	0.575	0.509	2.03e-35
Znrf1	1.37e-33	0.0731306	0.74	0.686	3.36e-29
Tnrc6a	2.19e-41	0.0730981	0.436	0.369	5.37e-37
Fggy	2.3e-29	0.0728495	0.389	0.334	5.65e-25
Rapgef3	1.27e-75	0.0728098	0.107	0.058	3.11e-71
Lin28b	4.95e-43	0.0727824	0.21	0.156	1.22e-38
Lztr1	6.15e-43	0.0727551	0.35	0.286	1.51e-38
Ttc7	5.41e-53	0.0727119	0.208	0.149	1.33e-48
Atg13	7.6e-40	0.0726746	0.34	0.279	1.87e-35
Fxyd7	1.85e-83	0.0726611	0.129	0.071	4.56e-79
Gramd1a	3.74e-47	0.0726159	0.299	0.235	9.19e-43
Syt11	5.81e-41	0.072548	0.768	0.71	1.43e-36
Sqstm1	1.09e-45	0.0724968	0.368	0.301	2.68e-41
Ncan	5.35e-42	0.0724292	0.426	0.36	1.31e-37
Mtf2	1.78e-35	0.0723879	0.66	0.599	4.38e-31
Hdac8	4.67e-28	0.0723779	0.815	0.773	1.15e-23
Ppt1	7.03e-47	0.0722455	0.511	0.44	1.73e-42
Rnf24	1.42e-44	0.0722235	0.405	0.338	3.49e-40
Fcho1	5.76e-57	0.0721888	0.232	0.168	1.42e-52
Fus	1.6e-36	0.0721281	0.839	0.794	3.93e-32
Slc38a2	1.2e-46	0.0719761	0.34	0.273	2.94e-42
Nt5c3	7.46e-43	0.0718695	0.232	0.176	1.83e-38
Gm15398	3.18e-43	0.0718615	0.203	0.153	7.81e-39
Mroh1	5.82e-36	0.0717173	0.338	0.28	1.43e-31
Sema7a	1.87e-49	0.0717046	0.266	0.204	4.59e-45
Adrb1	8.44e-75	0.0716674	0.145	0.087	2.07e-70
Snw1	1.15e-50	0.0716164	0.268	0.206	2.82e-46
Arrb1	1.55e-34	0.0715662	0.415	0.355	3.81e-30
Kcna6	7.97e-31	0.0715293	0.255	0.206	1.96e-26
Afg3l2	2.3e-35	0.071516	0.451	0.389	5.65e-31
Tbr1	1.8e-69	0.0714833	0.107	0.059	4.43e-65
Il17ra	2.55e-72	0.0714754	0.116	0.065	6.26e-68
Ubb	7.9e-71	0.0714313	0.117	0.066	1.94e-66
Cd34	8.53e-55	0.0714015	0.142	0.092	2.1e-50
Ppfia3	1.18e-35	0.071296	0.487	0.424	2.9e-31
Wrn	3.74e-38	0.0712305	0.364	0.303	9.19e-34
Pfkfb4	8.03e-41	0.0712183	0.318	0.258	1.97e-36
Cdkl1	1.34e-40	0.0710719	0.315	0.256	3.29e-36
Fgf13	1.16e-06	0.0710368	0.48	0.477	0.0284312
Fbxl2	4.31e-40	0.0710106	0.601	0.535	1.06e-35
Dixdc1	3.43e-25	0.0710083	0.471	0.419	8.42e-21
Tmem130	6.71e-50	0.0709663	0.337	0.27	1.65e-45
Stx5a	4.43e-37	0.070897	0.458	0.395	1.09e-32
Ddhd1	3.36e-25	0.0708743	0.638	0.589	8.25e-21
Lynx1	7.74e-40	0.0708403	0.238	0.183	1.9e-35
Cers5	5.14e-45	0.0707745	0.505	0.435	1.26e-40
Rtn3	8.57e-39	0.0707587	0.972	0.958	2.11e-34
Tango2	3.32e-33	0.0707569	0.7	0.643	8.16e-29
Akap7	1.78e-41	0.0707061	0.402	0.338	4.38e-37
Sars	1.3e-50	0.0706954	0.367	0.297	3.19e-46
Myl12b	1.24e-48	0.0706938	0.362	0.294	3.05e-44
Apbb2	1.34e-31	0.070531	0.865	0.825	3.3e-27
Zc3h7b	3.1e-43	0.0705075	0.454	0.387	7.61e-39
Slc45a1	9.36e-51	0.0704704	0.35	0.282	2.3e-46
Egr3	2.26e-48	0.0704326	0.107	0.066	5.55e-44
Rfx7	1.07e-39	0.0702059	0.788	0.731	2.64e-35
Trip11	1.7e-28	0.0701833	0.658	0.604	4.19e-24
Faim2	1.83e-35	0.0701416	0.487	0.425	4.49e-31
Miat	9.23e-21	0.0700523	0.895	0.875	2.27e-16
Ncapd2	2.99e-55	0.0700328	0.17	0.115	7.36e-51
Hnrnph3	8.49e-38	0.0700206	0.41	0.347	2.09e-33
Atp11b	4.64e-35	0.0700159	0.511	0.448	1.14e-30
Anxa7	2.33e-44	0.0699304	0.229	0.173	5.72e-40
B4galnt4	2.68e-38	0.0698454	0.264	0.209	6.59e-34
Plcd3	7.66e-61	0.0697931	0.148	0.095	1.88e-56
Plec	1.57e-30	0.0695939	0.626	0.569	3.87e-26
Prex1	6.39e-30	0.0694915	0.321	0.269	1.57e-25
Mtmr10	1.31e-34	0.0694502	0.286	0.232	3.21e-30
Ccdc82	1.28e-54	0.0694396	0.176	0.121	3.14e-50
Plxnd1	2.99e-68	0.0693364	0.11	0.062	7.35e-64
Wdfy3	3.3e-34	0.0692996	0.914	0.881	8.11e-30
Sash1	2.95e-30	0.0692894	0.451	0.394	7.24e-26
Zfr2	7.59e-31	0.0692291	0.505	0.446	1.87e-26
Btbd1	5.06e-44	0.0690836	0.464	0.395	1.24e-39
Sbds	1.3e-58	0.0690808	0.21	0.149	3.2e-54
Rundc3a	1.26e-42	0.0690003	0.354	0.289	3.09e-38
Actb	3.88e-71	0.0689958	0.228	0.159	9.54e-67
Socs6	1.01e-36	0.0689828	0.258	0.205	2.49e-32
Ywhag	2.15e-47	0.0689617	0.539	0.468	5.28e-43
Rnf207	9.91e-53	0.0689269	0.196	0.14	2.44e-48
Tmtc2	6.22e-14	0.0688867	0.327	0.291	1.53e-09
Ago3	5.44e-27	0.0688316	0.748	0.701	1.34e-22
Atpif1	2.78e-57	0.0687999	0.276	0.208	6.82e-53
Ube4b	1.74e-37	0.0687146	0.792	0.739	4.26e-33
Arhgap33	1.41e-48	0.0685533	0.26	0.198	3.48e-44
Cep126	2.42e-39	0.0685408	0.415	0.352	5.95e-35
Prpf40b	1e-33	0.0685181	0.447	0.387	2.46e-29
Itgb1	1e-46	0.068473	0.373	0.306	2.46e-42
Crat	3.3e-44	0.0683013	0.231	0.175	8.12e-40
Fnbp4	1.16e-33	0.0682902	0.536	0.475	2.86e-29
Hdx	5.51e-37	0.0682827	0.365	0.306	1.35e-32
Clasp1	1.45e-29	0.0682105	0.842	0.8	3.57e-25
Cacna1g	1.42e-31	0.0681849	0.305	0.253	3.49e-27
Mapk4	3.48e-11	0.0679046	0.653	0.625	8.54e-07
Kctd1	3.65e-15	0.067672	0.684	0.648	8.96e-11
Ubxn7	2.57e-40	0.0675288	0.345	0.284	6.32e-36
Ralgapa1	7.86e-27	0.0675277	0.922	0.895	1.93e-22
Arhgap20	2.76e-47	0.0675072	0.691	0.623	6.78e-43
Ckmt1	1.11e-55	0.0674866	0.186	0.129	2.73e-51
Clk1	1.88e-34	0.0674786	0.506	0.445	4.62e-30
Cxxc4	2.51e-39	0.0673974	0.2	0.15	6.17e-35
Frrs1l	2.56e-29	0.067365	0.625	0.569	6.3e-25
Grk3	1.13e-20	0.0673628	0.551	0.503	2.79e-16
Kcnk4	8.56e-65	0.0672235	0.107	0.06	2.1e-60
Pex7	1.2e-31	0.0670721	0.262	0.212	2.96e-27
Asic1	1.02e-79	0.0670091	0.18	0.117	2.52e-75
Kras	3.87e-34	0.0669356	0.384	0.325	9.5e-30
Dgke	4.07e-35	0.0669039	0.349	0.291	1e-30
5330434G04Rik	1.27e-17	0.0668886	0.744	0.707	3.12e-13
Rbm5	2.71e-28	0.0668581	0.759	0.713	6.67e-24
Dhdds	1.09e-33	0.0668063	0.622	0.562	2.68e-29
Arnt	1.35e-28	0.0667881	0.617	0.562	3.33e-24
Cltb	2.34e-40	0.0667071	0.398	0.335	5.75e-36
Ap2a1	7.75e-43	0.0666837	0.402	0.336	1.9e-38
Il17d	1.89e-39	0.0666212	0.208	0.158	4.63e-35
1700020I14Rik	1.03e-40	0.0665844	0.264	0.207	2.53e-36
Kcnh3	5.7e-34	0.0665125	0.394	0.335	1.4e-29
Hook3	6.77e-28	0.066484	0.679	0.627	1.66e-23
Rab11fip5	9.8e-51	0.0661291	0.196	0.141	2.41e-46
Stk19	1.97e-43	0.066087	0.294	0.233	4.85e-39
Sulf2	9.96e-15	0.0659737	0.31	0.274	2.45e-10
Gm13832	3.38e-26	0.065904	0.178	0.139	8.3e-22
Tpi1	3.6e-70	0.0658887	0.145	0.088	8.84e-66
Acaca	8.59e-26	0.0656934	0.763	0.717	2.11e-21
Pld3	6.58e-41	0.0656433	0.37	0.307	1.62e-36
Nsmaf	4.38e-32	0.0655678	0.431	0.373	1.08e-27
Inpp4b	2.21e-12	0.0655301	0.553	0.582	5.44e-08
Snx21	1.03e-46	0.0654604	0.225	0.168	2.53e-42
Tmem151a	7.14e-50	0.0654568	0.31	0.245	1.75e-45
A230050P20Rik	2.82e-43	0.0652945	0.278	0.218	6.93e-39
Rmdn1	2.86e-30	0.0651962	0.604	0.547	7.03e-26
Taf1	1.57e-34	0.0650604	0.503	0.442	3.86e-30
Stambpl1	3.81e-32	0.0650019	0.287	0.235	9.37e-28
Usp13	2.79e-52	0.0649533	0.431	0.361	6.86e-48
Tspan7	3.76e-38	0.0649376	0.755	0.697	9.24e-34
Phf12	3.31e-27	0.0648967	0.581	0.527	8.14e-23
Dnm1	5.19e-25	0.0648609	0.903	0.877	1.27e-20
Zmat3	3.24e-50	0.0648116	0.279	0.217	7.97e-46
Vamp2	4.07e-54	0.0648001	0.184	0.128	1e-49
Gria3	2.14e-06	0.064794	0.944	0.952	0.0526114
Slc3a2	1.71e-42	0.0647815	0.356	0.292	4.21e-38
Ndufs1	5.78e-36	0.0647606	0.422	0.361	1.42e-31
Cep63	4.49e-38	0.0647517	0.21	0.159	1.1e-33
Nrgn	1.1e-18	0.0646493	0.563	0.52	2.71e-14
Tiam2	7.12e-45	0.0646081	0.382	0.32	1.75e-40
Rnf38	2.71e-25	0.064573	0.507	0.454	6.66e-21
mt-Nd1	3.01e-41	0.0645446	0.115	0.076	7.38e-37
Gm4924	2.31e-37	0.0645304	0.379	0.319	5.68e-33
Letm2	2.45e-32	0.0645051	0.319	0.265	6.01e-28
Unc45a	3.56e-47	0.064504	0.306	0.242	8.74e-43
C77080	1.56e-57	0.064333	0.111	0.065	3.84e-53
Flt3	4.33e-17	0.0642825	0.233	0.2	1.06e-12
Iws1	2.56e-32	0.064215	0.412	0.354	6.28e-28
Dnajc21	2.84e-15	0.0641591	0.365	0.329	6.98e-11
Unc13a	1.35e-18	0.0640583	0.798	0.766	3.32e-14
Zfp2	7.51e-43	0.0639794	0.194	0.142	1.85e-38
A730081D07Rik	9.9e-24	0.0639157	0.256	0.213	2.43e-19
Tspan17	2.58e-51	0.0638972	0.144	0.096	6.35e-47
Sec62	5.46e-39	0.0638954	0.412	0.349	1.34e-34
Rasgrp1	7.28e-57	0.063895	0.654	0.58	1.79e-52
Nkiras1	3.64e-43	0.0638518	0.22	0.166	8.95e-39
Trove2	3.82e-33	0.0638039	0.333	0.278	9.39e-29
Atp11c	1.74e-17	0.0637795	0.326	0.286	4.27e-13
Csrnp2	1.31e-45	0.0636428	0.211	0.157	3.22e-41
Usp48	1.68e-27	0.0636065	0.621	0.567	4.12e-23
Atp13a2	5.76e-31	0.063381	0.286	0.236	1.42e-26
Cadm3	1.81e-24	0.0633561	0.498	0.446	4.45e-20
B830012L14Rik	6.98e-40	0.0632666	0.259	0.203	1.71e-35
Sfxn3	1.03e-48	0.0632267	0.158	0.109	2.54e-44
Orc2	5.01e-31	0.0631935	0.473	0.415	1.23e-26
Asap2	3.99e-78	0.0631089	0.675	0.589	9.8e-74
Lnx1	2.64e-27	0.0631042	0.239	0.194	6.48e-23
Sh3glb2	4.45e-36	0.063101	0.35	0.291	1.09e-31
Actn4	7.9e-27	0.0630326	0.565	0.511	1.94e-22
Tle2	1.2e-54	0.0628481	0.151	0.099	2.96e-50
Ccdc129	7.9e-19	0.0626599	0.1	0.076	1.94e-14
Hsd17b12	2.52e-31	0.0625868	0.268	0.218	6.2e-27
Trim3	1.31e-32	0.0625443	0.354	0.298	3.22e-28
Zdhhc8	5.01e-47	0.0624699	0.451	0.383	1.23e-42
Atp8b2	6.77e-42	0.0624438	0.289	0.231	1.66e-37
Foxo3	7.66e-39	0.0624332	0.463	0.4	1.88e-34
Leprotl1	9.6e-56	0.0623817	0.143	0.092	2.36e-51
0610040J01Rik	2.11e-39	0.0623091	0.105	0.068	5.19e-35
Ldha	1.13e-108	0.0622461	0.135	0.071	2.79e-104
Eif2ak3	5.6e-46	0.0622085	0.318	0.256	1.38e-41
Per1	6.6e-49	0.0621902	0.234	0.175	1.62e-44
Usp34	8.04e-28	0.0621301	0.933	0.909	1.98e-23
Arhgap18	7.94e-44	0.0620778	0.199	0.148	1.95e-39
Zfp961	1.14e-27	0.0619817	0.316	0.266	2.8e-23
Gramd2	1.03e-42	0.0619009	0.19	0.14	2.54e-38
Dpysl2	1.12e-29	0.0618967	0.806	0.76	2.76e-25
Pcm1	1.27e-29	0.061892	0.765	0.715	3.12e-25
Psme4	8.52e-31	0.0618609	0.836	0.792	2.09e-26
Msantd2	8.52e-30	0.0617915	0.46	0.404	2.09e-25
Tmem184b	6.33e-45	0.0617649	0.323	0.26	1.56e-40
Dnmt3a	1.13e-22	0.0617512	0.942	0.924	2.79e-18
Nptn	1.7e-26	0.0616635	0.951	0.931	4.18e-22
Gmeb2	6.52e-30	0.0615596	0.32	0.268	1.6e-25
Gm4876	1.51e-24	0.0615199	0.118	0.088	3.71e-20
Eprs	1.6e-33	0.0615103	0.472	0.412	3.92e-29
Hdac3	4.84e-43	0.0614776	0.251	0.194	1.19e-38
Nceh1	8.73e-22	0.0614734	0.494	0.445	2.15e-17
Comt	3.01e-32	0.0614313	0.509	0.449	7.41e-28
Gapvd1	7.54e-33	0.0614126	0.761	0.708	1.85e-28
Gfod2	4.45e-34	0.061362	0.363	0.307	1.09e-29
Herc3	1.33e-19	0.0611686	0.733	0.693	3.27e-15
Acat1	9.02e-25	0.0611301	0.626	0.575	2.22e-20
Bcat1	4.31e-23	0.0611241	0.251	0.209	1.06e-18
Snap91	2.54e-26	0.0611053	0.917	0.889	6.23e-22
Cs	2.82e-30	0.0611029	0.355	0.301	6.92e-26
Wsb1	3.61e-39	0.0610986	0.32	0.26	8.87e-35
Prpf4b	3.17e-23	0.0610904	0.632	0.583	7.8e-19
Tmem57	6.2e-32	0.0610789	0.702	0.647	1.52e-27
St3gal5	6.25e-24	0.0610732	0.689	0.641	1.54e-19
Dvl1	8.97e-44	0.0610178	0.285	0.225	2.2e-39
Nup210	1.46e-36	0.0610077	0.363	0.305	3.59e-32
Fbln2	1.53e-44	0.0609941	0.141	0.098	3.76e-40
Ccdc88a	1.09e-25	0.060959	0.904	0.875	2.67e-21
Mia3	4.57e-38	0.060937	0.45	0.386	1.12e-33
Cask	2.43e-35	0.0608364	0.786	0.733	5.97e-31
Rusc2	4.19e-46	0.0606951	0.349	0.285	1.03e-41
Zfp933	1.72e-36	0.0606932	0.291	0.236	4.21e-32
Miga1	2.06e-29	0.0606579	0.548	0.492	5.07e-25
Hnrnph1	3.94e-29	0.0606326	0.397	0.344	9.69e-25
Usp3	1.09e-20	0.0606108	0.455	0.408	2.67e-16
4931406P16Rik	9.97e-32	0.0605617	0.389	0.333	2.45e-27
Akap17b	6.92e-32	0.0605577	0.387	0.331	1.7e-27
Lrch2	1.59e-30	0.0604556	0.326	0.274	3.92e-26
Mlf2	8.98e-35	0.0604349	0.229	0.18	2.21e-30
Uchl1	5.3e-42	0.0604312	0.265	0.207	1.3e-37
Vps37a	1.01e-43	0.0604036	0.381	0.317	2.49e-39
Fbxo44	7.7e-45	0.0603699	0.205	0.151	1.89e-40
Hspa8	5.27e-54	0.060338	0.152	0.1	1.29e-49
Preb	9.08e-49	0.0600926	0.313	0.248	2.23e-44
Adgrl1	2.42e-28	0.0600645	0.804	0.759	5.94e-24
Rasl11b	1e-54	0.0599482	0.114	0.069	2.46e-50
Mgrn1	2.1e-30	0.0598523	0.615	0.558	5.16e-26
Nrd1	4.35e-28	0.0598222	0.702	0.65	1.07e-23
Rnf180	5.93e-20	0.0597947	0.459	0.413	1.46e-15
Hmgcr	2.88e-50	0.0597931	0.318	0.253	7.07e-46
Rarg	3.52e-46	0.0597835	0.138	0.093	8.65e-42
Itga3	1.14e-49	0.0597717	0.127	0.082	2.79e-45
Ttl	1.7e-38	0.0597525	0.195	0.146	4.18e-34
Eif4g1	5.05e-31	0.0597394	0.637	0.58	1.24e-26
Fam57b	3e-30	0.059676	0.267	0.218	7.37e-26
Bscl2	3.17e-38	0.0596053	0.253	0.2	7.79e-34
Ddx50	1.31e-23	0.0594939	0.588	0.538	3.22e-19
Hmgcs1	2.76e-45	0.05947	0.179	0.129	6.78e-41
Cep170b	1.8e-45	0.0594599	0.17	0.121	4.42e-41
Gm26624	7.82e-38	0.0594456	0.217	0.167	1.92e-33
Nefl	1.37e-44	0.0594262	0.116	0.075	3.36e-40
Birc6	3.96e-31	0.0594245	0.888	0.851	9.72e-27
Kat14	6.07e-36	0.0593777	0.286	0.232	1.49e-31
Dsg2	3.96e-38	0.0593702	0.11	0.073	9.74e-34
Ankrd17	6.43e-29	0.05935	0.881	0.844	1.58e-24
Tpk1	7.87e-22	0.059281	0.313	0.269	1.93e-17
Gle1	2.4e-38	0.0592396	0.323	0.265	5.9e-34
Gm26782	3.14e-47	0.0591983	0.113	0.071	7.71e-43
Nsmce2	2.12e-27	0.0590994	0.783	0.737	5.2e-23
Sec24b	1.49e-27	0.0590795	0.707	0.655	3.65e-23
Mrpl3	6.81e-37	0.059078	0.334	0.276	1.67e-32
Pnpla8	4.26e-32	0.0590428	0.479	0.42	1.05e-27
Cck	2.8e-27	0.0589699	0.224	0.18	6.88e-23
Pcnt	2.96e-30	0.0589468	0.263	0.214	7.27e-26
Brsk1	5.26e-24	0.0589346	0.457	0.406	1.29e-19
Zmiz2	1.36e-39	0.0588925	0.331	0.272	3.35e-35
Gpr26	1.2e-36	0.0588511	0.271	0.218	2.95e-32
Zfp30	4.35e-46	0.0588369	0.186	0.134	1.07e-41
2810403A07Rik	2.28e-36	0.0587759	0.491	0.428	5.61e-32
Fam208b	2.35e-34	0.0587734	0.467	0.407	5.76e-30
Cdk9	5.69e-32	0.0587587	0.294	0.242	1.4e-27
Zfp644	2.51e-29	0.0586925	0.697	0.644	6.17e-25
Ywhah	1.2e-37	0.0586337	0.296	0.24	2.95e-33
Vstm5	4.54e-33	0.0585865	0.196	0.15	1.12e-28
Osbpl5	2.31e-47	0.0585841	0.144	0.098	5.68e-43
Stau2	5.92e-23	0.0585836	0.853	0.817	1.46e-18
Sesn1	2.11e-34	0.0585803	0.674	0.615	5.18e-30
P2rx4	2.76e-38	0.05854	0.208	0.158	6.79e-34
Mon1a	2.26e-50	0.0585307	0.145	0.097	5.54e-46
Rcan1	1.65e-25	0.0585286	0.42	0.369	4.05e-21
Hdgf	9.13e-43	0.0584846	0.208	0.156	2.24e-38
Ddx42	5.02e-27	0.058427	0.431	0.378	1.23e-22
Rasa2	6.08e-20	0.0583009	0.569	0.522	1.5e-15
Cenpv	6.88e-35	0.0582654	0.408	0.35	1.69e-30
4930578G10Rik	1.77e-07	0.0582617	0.792	0.786	0.00434429
Pdcd2l	1.15e-38	0.0581714	0.203	0.153	2.83e-34
6430573F11Rik	2.47e-32	0.0581692	0.141	0.102	6.06e-28
Rassf1	1.48e-49	0.0580637	0.145	0.097	3.65e-45
Lrrc8c	7.91e-30	0.0578899	0.485	0.429	1.94e-25
Ppm1k	1.34e-36	0.0578718	0.236	0.185	3.29e-32
Zscan26	3.76e-31	0.0578683	0.319	0.266	9.24e-27
Lrrc45	1.79e-33	0.0578674	0.328	0.272	4.4e-29
Yars	5.76e-33	0.0578363	0.415	0.358	1.41e-28
Lurap1	8.16e-63	0.0578109	0.106	0.061	2.01e-58
Fbxl20	7.74e-25	0.0578028	0.772	0.727	1.9e-20
Grid2	5.72e-06	0.0577949	0.738	0.759	0.140602
Eml2	1.03e-24	0.0576921	0.568	0.517	2.54e-20
Ccnl1	7.82e-28	0.0576152	0.407	0.353	1.92e-23
Krt222	2.19e-36	0.057602	0.179	0.133	5.39e-32
Kantr	1.21e-29	0.0575923	0.336	0.284	2.98e-25
Gpr137c	1.43e-29	0.0575532	0.546	0.49	3.5e-25
Fsd1	6.53e-64	0.0575277	0.242	0.177	1.61e-59
Lrrfip2	1.12e-25	0.0575046	0.515	0.462	2.76e-21
Sec61a1	1.5e-37	0.0574862	0.314	0.257	3.69e-33
Kdm3b	7.03e-30	0.0574774	0.557	0.5	1.73e-25
Mta3	1.18e-33	0.0574583	0.641	0.582	2.91e-29
Usp33	1e-32	0.0574482	0.628	0.57	2.46e-28
Ctnna1	1.89e-32	0.0574406	0.154	0.115	4.65e-28
Cnot10	1.19e-32	0.0574231	0.596	0.537	2.93e-28
Impact	1.4e-30	0.0574131	0.376	0.321	3.45e-26
Tmem65	3.76e-21	0.0573903	0.227	0.189	9.25e-17
Tmco3	2.85e-36	0.0573589	0.273	0.219	7e-32
Brwd1	1.4e-30	0.0573032	0.829	0.784	3.43e-26
Chst10	7.1e-42	0.0572192	0.265	0.21	1.74e-37
Nipsnap1	5.02e-29	0.0571997	0.499	0.443	1.23e-24
Ctsb	1.47e-30	0.0570924	0.302	0.25	3.62e-26
Baalc	1.46e-38	0.0570011	0.16	0.115	3.59e-34
Chka	2.77e-20	0.0569834	0.758	0.721	6.81e-16
Gm15997	4.46e-39	0.0569832	0.159	0.115	1.1e-34
Lonrf2	4.51e-26	0.0569739	0.49	0.438	1.11e-21
Gucy1b1	3.45e-18	0.0568212	0.502	0.457	8.48e-14
AC162302.1	3.16e-42	0.0567791	0.213	0.162	7.77e-38
Las1l	2.24e-33	0.0566847	0.308	0.254	5.5e-29
2900097C17Rik	1.18e-27	0.0566379	0.223	0.179	2.91e-23
Nfix	6.22e-22	0.0565982	0.848	0.814	1.53e-17
Bcl7c	1.22e-39	0.0565916	0.181	0.134	3.01e-35
Slc23a2	4.66e-22	0.0565362	0.735	0.692	1.14e-17
Arhgap42	1.47e-21	0.0565041	0.243	0.202	3.62e-17
Kif13a	7.14e-24	0.0565008	0.493	0.442	1.76e-19
Kcnk2	1.84e-13	0.0564717	0.385	0.349	4.52e-09
Acsl6	3.58e-33	0.0564533	0.491	0.432	8.81e-29
Gm37240	9.04e-16	0.0564168	0.506	0.465	2.22e-11
Map3k9	9.06e-50	0.0563831	0.228	0.173	2.23e-45
Nop56	2.52e-31	0.056368	0.359	0.305	6.2e-27
Chchd7	1.09e-35	0.0563661	0.179	0.133	2.67e-31
Cpsf6	3.05e-21	0.0563282	0.564	0.516	7.51e-17
Tmem59l	3.58e-32	0.0562535	0.246	0.197	8.8e-28
Ndufaf7	6.46e-35	0.0562319	0.288	0.234	1.59e-30
Chd3os	1.08e-61	0.0562051	0.103	0.058	2.66e-57
Rtn4r	1.68e-30	0.0560917	0.457	0.401	4.13e-26
Azin2	2.24e-27	0.0560566	0.345	0.295	5.5e-23
Ube2o	5.01e-36	0.0560529	0.55	0.489	1.23e-31
Angel2	1.77e-39	0.0560393	0.391	0.33	4.35e-35
Bbs5	2.59e-28	0.0560218	0.312	0.262	6.36e-24
Kdm3a	1.8e-29	0.0560035	0.417	0.362	4.42e-25
Serp2	3.12e-29	0.0559969	0.336	0.285	7.67e-25
Dnajc27	5.96e-29	0.0559585	0.286	0.237	1.46e-24
Mapk9	7.8e-26	0.0559499	0.378	0.327	1.92e-21
Fdft1	7.66e-34	0.0559439	0.29	0.238	1.88e-29
Iqsec3	5.37e-33	0.0559233	0.668	0.612	1.32e-28
Sdc2	7.69e-31	0.0559051	0.263	0.215	1.89e-26
Gpr68	5.31e-20	0.0558614	0.178	0.143	1.3e-15
Slc25a3	5.06e-28	0.0558613	0.273	0.228	1.24e-23
Reep2	1.99e-35	0.0558509	0.275	0.222	4.88e-31
Abcc1	1.53e-21	0.0557763	0.35	0.304	3.75e-17
Celsr3	8.71e-31	0.0557189	0.337	0.283	2.14e-26
Ggnbp2	4.26e-30	0.0557053	0.667	0.611	1.05e-25
Purb	2.27e-36	0.0556938	0.235	0.184	5.58e-32
Fxr2	1.97e-29	0.0556218	0.375	0.321	4.84e-25
1700019D03Rik	5.32e-37	0.0555773	0.133	0.093	1.31e-32
Pikfyve	3.09e-22	0.0555102	0.443	0.395	7.6e-18
Nemf	6.78e-29	0.0554276	0.553	0.498	1.67e-24
Rhobtb1	7.15e-34	0.05539	0.14	0.1	1.76e-29
Ankrd16	2.53e-26	0.055382	0.24	0.197	6.21e-22
Brd8	6.97e-30	0.0553029	0.374	0.32	1.71e-25
Atg4d	6.37e-37	0.0552508	0.178	0.132	1.56e-32
Galnt14	0.000267374	0.0552423	0.492	0.497	1
Gm38393	2.19e-25	0.0552061	0.503	0.451	5.39e-21
Crebrf	1.61e-24	0.0551574	0.561	0.51	3.96e-20
Zfp101	3.49e-29	0.0551468	0.182	0.141	8.57e-25
Acadsb	1e-26	0.0550548	0.546	0.493	2.46e-22
Acvr2b	3.18e-43	0.0550328	0.177	0.128	7.82e-39
Ckap5	3.97e-28	0.0548955	0.68	0.627	9.74e-24
Cntnap1	1.1e-34	0.0548949	0.23	0.18	2.71e-30
Cdh10	9.2e-09	0.0548608	0.685	0.661	0.000226137
Usp53	9.22e-31	0.0547869	0.289	0.239	2.27e-26
Tet2	2.41e-33	0.0547753	0.506	0.446	5.92e-29
Shank3	4.39e-21	0.0547667	0.694	0.649	1.08e-16
Lonrf1	7.29e-33	0.0547664	0.33	0.277	1.79e-28
Myh10	1.91e-29	0.054717	0.689	0.635	4.68e-25
Cwh43	3.66e-52	0.0546816	0.113	0.073	8.99e-48
Heca	2.74e-32	0.0546584	0.323	0.271	6.72e-28
Gm32926	1.8e-33	0.0546516	0.204	0.158	4.41e-29
Haghl	1.55e-44	0.0546401	0.185	0.134	3.81e-40
Stk25	3.36e-30	0.0546383	0.387	0.332	8.26e-26
Pdcd7	2.45e-34	0.0546336	0.176	0.132	6.02e-30
Cacnb1	1.34e-35	0.0545584	0.304	0.25	3.29e-31
Adam19	2.73e-15	0.0545099	0.198	0.167	6.7e-11
0610010F05Rik	5.02e-21	0.0544946	0.554	0.507	1.23e-16
Mgst3	3.64e-50	0.054474	0.129	0.084	8.95e-46
Ypel4	1.05e-38	0.054472	0.211	0.16	2.57e-34
Mfn1	4.08e-30	0.0544519	0.428	0.373	1e-25
Slc17a5	1.22e-28	0.0544457	0.516	0.461	3e-24
Flii	6.5e-45	0.05439	0.206	0.153	1.6e-40
Tmem62	7.91e-30	0.0543698	0.256	0.208	1.94e-25
Htt	3.22e-24	0.0543476	0.718	0.671	7.92e-20
Hsp90aa1	1.04e-61	0.0543364	0.192	0.133	2.56e-57
BC005537	1.69e-29	0.0543218	0.375	0.321	4.15e-25
Zc2hc1a	6.46e-27	0.0542947	0.411	0.358	1.59e-22
Ldlr	2.37e-40	0.0542875	0.18	0.133	5.83e-36
Slc25a51	6.58e-37	0.054284	0.263	0.209	1.62e-32
Cntfr	3.8e-22	0.0542219	0.391	0.344	9.34e-18
Cmtm4	7.53e-38	0.0542077	0.383	0.325	1.85e-33
Tspyl2	1.24e-32	0.0541697	0.242	0.192	3.05e-28
Phka2	1.23e-22	0.0541619	0.511	0.461	3.02e-18
Fstl4	2.73e-09	0.0541519	0.668	0.667	6.7e-05
Ptar1	2.17e-27	0.0541017	0.175	0.136	5.33e-23
Arhgef1	6.22e-31	0.0540907	0.311	0.259	1.53e-26
Habp4	4.88e-43	0.0540663	0.276	0.22	1.2e-38
Chd8	3.92e-26	0.0540658	0.636	0.584	9.63e-22
Cadm1	8.22e-12	0.0539981	0.981	0.974	2.02e-07
Abhd14a	2.09e-60	0.0539895	0.114	0.067	5.14e-56
Elovl6	3.07e-25	0.0539245	0.596	0.545	7.54e-21
Lclat1	3.51e-28	0.0539033	0.556	0.502	8.64e-24
Cd99l2	3.97e-25	0.0538149	0.33	0.282	9.76e-21
Atg4c	8.73e-26	0.0538069	0.482	0.43	2.15e-21
A630089N07Rik	5.86e-21	0.0537035	0.351	0.307	1.44e-16
Ivns1abp	4.03e-39	0.0536733	0.201	0.151	9.9e-35
2810049E08Rik	1.12e-23	0.0536726	0.272	0.229	2.76e-19
Sirt7	1.91e-35	0.0536478	0.288	0.233	4.69e-31
Tmem163	0.0204534	0.0536144	0.106	0.105	1
Mpp7	2.15e-33	0.0535099	0.109	0.074	5.29e-29
Faf1	3.71e-23	0.0535074	0.911	0.882	9.12e-19
Lpcat1	1.19e-33	0.0535061	0.225	0.177	2.92e-29
1110008P14Rik	3.82e-67	0.0534063	0.112	0.064	9.39e-63
Pknox1	5.34e-21	0.0533742	0.238	0.198	1.31e-16
Emx1	1.62e-50	0.0532786	0.103	0.062	3.99e-46
Golga7b	2.26e-40	0.0531676	0.145	0.101	5.55e-36
Pmepa1	1.57e-41	0.0531072	0.267	0.214	3.86e-37
Syt12	1.88e-26	0.053055	0.211	0.169	4.63e-22
Nhlrc2	1.16e-37	0.0530299	0.462	0.401	2.85e-33
Mfsd14b	3.48e-21	0.0529739	0.257	0.216	8.56e-17
Psd	4.66e-35	0.0529425	0.319	0.265	1.14e-30
Zbtb4	1.98e-37	0.0529202	0.353	0.296	4.88e-33
Svil	0.0269508	0.0529071	0.101	0.1	1
Zdbf2	3.25e-29	0.0529029	0.208	0.165	7.99e-25
Fancc	2.17e-22	0.0528803	0.279	0.236	5.34e-18
Fbxo33	3.84e-29	0.0528196	0.239	0.193	9.43e-25
Cd200	5.28e-45	0.052786	0.183	0.134	1.3e-40
2900011O08Rik	3.15e-20	0.0527535	0.817	0.78	7.74e-16
Ndrg3	1.29e-24	0.0527414	0.748	0.702	3.16e-20
Akap12	6.73e-30	0.0527036	0.141	0.103	1.65e-25
Dact2	2.67e-44	0.0526408	0.103	0.064	6.56e-40
Acbd6	1.43e-23	0.0526138	0.734	0.688	3.5e-19
Mef2a	2.73e-19	0.0526002	0.742	0.701	6.72e-15
Gabrb2	9.35e-21	0.0525505	0.924	0.899	2.3e-16
Syt5	8.74e-42	0.052509	0.257	0.204	2.15e-37
Dnajb5	8.44e-31	0.0525086	0.222	0.176	2.07e-26
Ppm1h	3.03e-06	0.0524951	0.898	0.885	0.0743775
Ankrd45	1.08e-40	0.0524502	0.33	0.273	2.65e-36
Polb	6.3e-19	0.0524179	0.692	0.649	1.55e-14
Ubn2	2.46e-21	0.0524132	0.913	0.888	6.05e-17
Cldn12	5.99e-35	0.0524125	0.125	0.087	1.47e-30
Kazn	2.61e-41	0.0524027	0.211	0.16	6.42e-37
Tbc1d9	1.64e-28	0.0523956	0.377	0.324	4.02e-24
Macf1	2.26e-25	0.0523328	0.985	0.975	5.54e-21
Tspoap1	8.56e-17	0.0523235	0.599	0.558	2.1e-12
Hcn2	3.92e-35	0.0523216	0.302	0.248	9.64e-31
Hagh	4.17e-37	0.0523207	0.328	0.272	1.03e-32
Ppp1r12a	3.44e-18	0.0522426	0.888	0.862	8.44e-14
Pgm1	3.74e-32	0.0522223	0.185	0.142	9.2e-28
Uri1	6.82e-25	0.0522023	0.536	0.484	1.68e-20
Terf1	6.62e-20	0.052195	0.378	0.334	1.63e-15
Drp2	7.01e-22	0.0521868	0.296	0.253	1.72e-17
Mgat4c	1.48e-49	0.0521333	0.607	0.54	3.63e-45
Leng8	6.14e-24	0.0521224	0.441	0.393	1.51e-19
Tmem2	4.51e-24	0.0520635	0.275	0.231	1.11e-19
Tmem259	8.86e-34	0.0520527	0.302	0.248	2.18e-29
Stx4a	9.43e-31	0.0520179	0.21	0.164	2.32e-26
Mkl2	9.23e-29	0.0519833	0.947	0.925	2.27e-24
Per2	3.02e-21	0.051928	0.315	0.271	7.43e-17
Entpd3	4.11e-37	0.0519104	0.109	0.073	1.01e-32
Lasp1	4.85e-34	0.051902	0.249	0.201	1.19e-29
Adcy3	5.24e-32	0.0518546	0.477	0.421	1.29e-27
Gatsl2	1.33e-28	0.0518335	0.48	0.426	3.27e-24
Marf1	1.68e-31	0.0518261	0.476	0.418	4.14e-27
Ankhd1	4.74e-24	0.0518243	0.76	0.715	1.16e-19
Tbc1d23	9.74e-26	0.0517973	0.48	0.428	2.39e-21
Megf8	4.01e-31	0.0517792	0.36	0.306	9.86e-27
Ntan1	4.55e-29	0.0517583	0.239	0.193	1.12e-24
Dhx57	1.02e-26	0.0517492	0.587	0.534	2.51e-22
Trak2	5.31e-24	0.051736	0.372	0.325	1.3e-19
Lrrcc1	4.07e-32	0.0517277	0.331	0.278	1e-27
Nrxn2	1.65e-14	0.0517218	0.708	0.672	4.05e-10
Enpp2	1.1e-111	0.0517065	0.253	0.163	2.69e-107
Mfsd4a	2.44e-38	0.0516827	0.592	0.53	6e-34
Clip3	6.56e-26	0.051674	0.358	0.309	1.61e-21
Map6	5.47e-24	0.051651	0.768	0.724	1.34e-19
Fam171a2	2.17e-29	0.0516125	0.318	0.268	5.32e-25
Cep295	3.48e-40	0.0515759	0.36	0.303	8.54e-36
Dscam	6.46e-44	0.0514974	0.984	0.966	1.59e-39
Pkd1	6.38e-29	0.0514802	0.786	0.738	1.57e-24
3110021N24Rik	1.78e-31	0.0514366	0.241	0.194	4.38e-27
Prkcz	3.06e-23	0.0514241	0.829	0.792	7.51e-19
Vps50	1.32e-20	0.0514069	0.546	0.499	3.24e-16
Rabl2	3.82e-43	0.0513863	0.157	0.11	9.38e-39
Nr2f1	3.63e-30	0.0513512	0.211	0.167	8.93e-26
Mff	1.53e-27	0.05128	0.345	0.294	3.75e-23
Ptma	5.37e-47	0.0512382	0.169	0.12	1.32e-42
Avl9	2.15e-30	0.0512367	0.321	0.27	5.29e-26
Clk4	1.44e-26	0.0512365	0.424	0.371	3.53e-22
Khdrbs1	2.27e-35	0.0512186	0.542	0.482	5.58e-31
Slc7a5	7.54e-39	0.0511955	0.135	0.094	1.85e-34
Pnpla3	1.06e-32	0.0511815	0.18	0.137	2.61e-28
Serinc3	1.53e-29	0.051116	0.367	0.313	3.75e-25
Siae	5.55e-24	0.0511095	0.12	0.089	1.36e-19
Atp5b	1.78e-36	0.0510431	0.252	0.199	4.37e-32
mt-Nd4	1.86e-38	0.0510214	0.111	0.074	4.57e-34
Rpgr	2.03e-18	0.0509883	0.364	0.321	5e-14
Rabac1	8.28e-38	0.0509197	0.153	0.109	2.03e-33
Pank1	7.36e-30	0.0509097	0.391	0.338	1.81e-25
Syp	1.8e-27	0.0509019	0.642	0.589	4.42e-23
Cxxc5	9.46e-27	0.0508558	0.309	0.261	2.32e-22
Faxc	8.28e-24	0.0508518	0.477	0.427	2.03e-19
2023-09-03	2.83e-23	0.0508453	0.514	0.464	6.95e-19
Rsbn1	1.08e-35	0.0507861	0.429	0.37	2.65e-31
Hspbap1	3.21e-27	0.0507178	0.234	0.19	7.9e-23
Tmem241	1.66e-27	0.0505271	0.229	0.186	4.08e-23
Baz2b	1.28e-19	0.0504757	0.837	0.803	3.16e-15
Dgkq	3.18e-33	0.050463	0.214	0.167	7.82e-29
Slc30a4	4.16e-37	0.0504608	0.144	0.103	1.02e-32
Golgb1	5.66e-21	0.0504051	0.631	0.585	1.39e-16
Galnt7	3.86e-13	0.0503569	0.43	0.393	9.48e-09
Gon4l	1.06e-23	0.050313	0.786	0.743	2.61e-19
2023-03-11	4.44e-17	0.0501979	0.406	0.364	1.09e-12
Vat1l	1.12e-29	0.0501606	0.113	0.08	2.75e-25
Cox5a	2.56e-49	0.0501537	0.182	0.131	6.29e-45
Esrra	1.8e-29	0.0501239	0.293	0.243	4.42e-25
Gm7854	1.46e-12	0.0501175	0.23	0.2	3.59e-08
Lrrc58	1.3e-39	0.0501105	0.372	0.312	3.18e-35
Limk2	1.53e-29	0.0501	0.477	0.421	3.77e-25
Flot2	2.8e-30	0.0500603	0.308	0.259	6.89e-26
Ubp1	1.58e-23	0.0500135	0.556	0.505	3.89e-19
Iglon5	5.42e-37	0.0499487	0.229	0.18	1.33e-32
Fgfr1op	2.01e-26	0.0499253	0.263	0.218	4.95e-22
Wdr45b	4.95e-31	0.0499198	0.345	0.293	1.22e-26
Mipol1	2.85e-23	0.0499183	0.276	0.233	7.01e-19
Nipsnap2	4.99e-27	0.0498921	0.406	0.354	1.23e-22
Tmem178b	2.03e-66	0.0498406	0.94	0.894	4.99e-62
Gm3448	6.78e-26	0.049818	0.309	0.262	1.67e-21
Hdhd5	3.85e-31	0.0497352	0.3	0.249	9.47e-27
Ppa2	4.49e-28	0.0497205	0.269	0.222	1.1e-23
Gga1	1.34e-31	0.0497163	0.244	0.196	3.3e-27
Lzts2	6.6e-56	0.0497055	0.113	0.068	1.62e-51
Tppp	1.48e-47	0.0496713	0.19	0.139	3.64e-43
Hmgxb4	1.09e-32	0.0496648	0.284	0.235	2.68e-28
Krba1	2.07e-36	0.0496616	0.299	0.246	5.1e-32
Uba6	4.68e-25	0.0496601	0.358	0.31	1.15e-20
Gnaz	2.26e-32	0.0496469	0.398	0.343	5.56e-28
Tnk2	3.74e-29	0.0496327	0.549	0.493	9.2e-25
Tubb4a	8.68e-42	0.0496204	0.215	0.163	2.13e-37
Rundc3b	1.78e-36	0.0496105	0.641	0.582	4.38e-32
Creld1	2.01e-28	0.0496089	0.248	0.202	4.93e-24
Rbm26	3.54e-21	0.0495985	0.791	0.752	8.71e-17
Zfp740	8.22e-26	0.0495561	0.36	0.31	2.02e-21
Ralbp1	8.54e-40	0.0495287	0.466	0.405	2.1e-35
Sh2d3c	2.64e-45	0.0495204	0.117	0.076	6.49e-41
Eif5	1.66e-32	0.0494537	0.296	0.243	4.07e-28
Huwe1	1.67e-22	0.0494313	0.788	0.747	4.09e-18
Fam234b	2.65e-34	0.0494148	0.397	0.341	6.51e-30
Ago4	4.59e-17	0.0493727	0.339	0.3	1.13e-12
Mon2	1.33e-29	0.0493527	0.647	0.592	3.27e-25
Gm19410	1.62e-43	0.0493167	0.161	0.117	3.99e-39
Pla2g4e	1.83e-52	0.0493054	0.31	0.253	4.49e-48
Jag2	2.68e-33	0.0492732	0.298	0.247	6.59e-29
Otud7b	4.78e-18	0.0492725	0.545	0.501	1.17e-13
Gpatch2l	5.72e-22	0.049255	0.351	0.306	1.4e-17
Rgs7	2.26e-08	0.0492501	0.988	0.983	0.000554722
2023-03-02	2.23e-19	0.0492417	0.394	0.351	5.49e-15
Arntl	5.06e-20	0.0491469	0.587	0.541	1.24e-15
2023-03-02	3.29e-20	0.0490514	0.15	0.119	8.08e-16
Cox8a	3.52e-39	0.0490316	0.142	0.099	8.66e-35
Daglb	1.25e-35	0.0490109	0.338	0.284	3.08e-31
Tmem63c	2.38e-22	0.04901	0.571	0.522	5.84e-18
Acap3	5.01e-28	0.0488155	0.251	0.204	1.23e-23
Cwc27	4.25e-17	0.0488055	0.637	0.596	1.04e-12
Ubxn2a	6.94e-28	0.0487988	0.222	0.179	1.71e-23
Gm27032	6.87e-39	0.0487703	0.217	0.166	1.69e-34
Vezt	4.48e-20	0.0487466	0.587	0.54	1.1e-15
Ctdspl2	3.84e-27	0.0487212	0.465	0.412	9.45e-23
Nup98	7.22e-23	0.0486033	0.575	0.526	1.77e-18
Coro1a	1.18e-58	0.0485946	0.103	0.059	2.89e-54
Morf4l1	8.52e-26	0.0485768	0.49	0.438	2.09e-21
Dgat1	9.51e-33	0.0485494	0.236	0.188	2.34e-28
Ero1lb	6.51e-24	0.0485116	0.3	0.255	1.6e-19
Fxyd5	1.08e-57	0.0484944	0.117	0.072	2.66e-53
4930447C04Rik	1.76e-14	0.0484836	0.17	0.141	4.31e-10
Brpf3	8.51e-40	0.0484773	0.264	0.212	2.09e-35
Far1	2e-23	0.0483858	0.587	0.538	4.92e-19
Dnm1l	1.94e-20	0.0482628	0.564	0.517	4.77e-16
Smg5	7.59e-30	0.0481944	0.413	0.36	1.87e-25
Dnajc6	8.79e-22	0.0481931	0.915	0.888	2.16e-17
Scaper	2.54e-19	0.0481511	0.831	0.795	6.25e-15
BC005561	2.59e-27	0.0481336	0.477	0.423	6.38e-23
E2f6	4.77e-35	0.048094	0.143	0.102	1.17e-30
Eif2b4	5.82e-34	0.0480924	0.175	0.132	1.43e-29
Efcc1	3.83e-26	0.0480565	0.147	0.112	9.42e-22
Crebzf	1.18e-32	0.0480565	0.348	0.293	2.89e-28
Pbx4	2.15e-27	0.0480176	0.299	0.253	5.29e-23
Dhcr24	5.09e-33	0.0480156	0.158	0.118	1.25e-28
Acsl3	2.89e-25	0.0480134	0.28	0.234	7.1e-21
Tada2a	3.58e-27	0.0479042	0.468	0.415	8.8e-23
Polg	7.87e-29	0.0478993	0.257	0.21	1.93e-24
Sigmar1	6.3e-40	0.0478053	0.125	0.085	1.55e-35
Abhd8	9.26e-46	0.0477803	0.132	0.088	2.28e-41
Tubgcp5	3.75e-21	0.047749	0.332	0.288	9.22e-17
Srsf2	5.43e-26	0.0476944	0.299	0.251	1.33e-21
Mkln1	1.87e-19	0.0476918	0.772	0.732	4.6e-15
Caml	3.21e-25	0.0476914	0.259	0.214	7.88e-21
Rb1cc1	4.44e-23	0.047679	0.766	0.722	1.09e-18
Clasrp	1.86e-28	0.0476466	0.291	0.242	4.57e-24
Usp32	2.33e-20	0.0476432	0.802	0.763	5.72e-16
Hdac11	1.58e-25	0.047629	0.235	0.192	3.89e-21
Mapk8ip2	6.24e-35	0.0475537	0.339	0.284	1.53e-30
1810034E14Rik	2.23e-33	0.0475059	0.137	0.099	5.48e-29
Cdadc1	1.45e-22	0.0474768	0.467	0.419	3.57e-18
Thsd7b	3.21e-35	0.047475	0.539	0.591	7.88e-31
H2afy2	8.04e-33	0.0474671	0.185	0.142	1.98e-28
Pianp	2.26e-40	0.0474175	0.233	0.183	5.56e-36
Dnajc8	2.27e-31	0.0473415	0.372	0.318	5.57e-27
Gripap1	5.03e-27	0.047339	0.591	0.537	1.24e-22
Cul2	1.01e-30	0.0472854	0.422	0.368	2.47e-26
Synpo	8.22e-24	0.0472361	0.503	0.454	2.02e-19
L3mbtl1	1.34e-29	0.0471931	0.169	0.13	3.29e-25
Psmd1	2.23e-30	0.0471566	0.578	0.522	5.48e-26
Fam98a	8.09e-32	0.047145	0.181	0.138	1.99e-27
Basp1	5.43e-12	0.0471235	0.749	0.719	1.33e-07
Zfp326	6.14e-22	0.0471225	0.303	0.259	1.51e-17
Thap3	8e-20	0.0471022	0.321	0.279	1.97e-15
Lsg1	1e-27	0.0470056	0.224	0.181	2.46e-23
Hexdc	1.02e-30	0.0469949	0.302	0.251	2.5e-26
Lpin1	2.06e-27	0.0469826	0.271	0.226	5.07e-23
Inpp5k	2.05e-28	0.0469654	0.3	0.252	5.04e-24
Slc17a7	1.23e-13	0.0469434	0.728	0.694	3.03e-09
A730060N03Rik	1.72e-32	0.0469312	0.155	0.116	4.23e-28
Slc25a4	4.65e-33	0.0468988	0.202	0.157	1.14e-28
Tnks2	1.37e-23	0.0468945	0.578	0.529	3.37e-19
Cherp	2.14e-21	0.0468675	0.331	0.287	5.26e-17
Smim14	5.48e-24	0.0468415	0.342	0.296	1.35e-19
Fnta	1.71e-28	0.046818	0.18	0.14	4.2e-24
N4bp2l2	2.2e-24	0.0467802	0.681	0.633	5.42e-20
Phf21b	2.87e-17	0.04677	0.133	0.105	7.06e-13
Hk1	1.17e-21	0.0467628	0.624	0.576	2.89e-17
Arhgap22	3.82e-12	0.04675	0.145	0.121	9.4e-08
Ccdc157	1.45e-30	0.0467477	0.129	0.093	3.55e-26
Ankrd13b	5.23e-24	0.0467437	0.336	0.289	1.28e-19
Psmd7	1.58e-30	0.0467292	0.312	0.261	3.88e-26
Dusp7	1.78e-56	0.0466783	0.131	0.085	4.37e-52
Amd1	1.71e-39	0.0466255	0.247	0.196	4.2e-35
Dpysl5	1.36e-42	0.0466062	0.23	0.181	3.33e-38
Fbxl3	1.7e-26	0.0466005	0.276	0.229	4.18e-22
Slc25a36	5.12e-15	0.0465722	0.448	0.408	1.26e-10
Ensa	7.75e-30	0.046549	0.328	0.277	1.9e-25
Mtdh	8.65e-31	0.046447	0.699	0.645	2.13e-26
Selenok	5.04e-50	0.0464341	0.109	0.067	1.24e-45
Fkbp8	6.62e-28	0.0463875	0.247	0.201	1.63e-23
Ccnt2	8.5e-21	0.0463423	0.607	0.56	2.09e-16
Casc3	4.99e-35	0.0463278	0.455	0.397	1.23e-30
Zdhhc1	2.55e-34	0.0462813	0.352	0.298	6.27e-30
Ankrd40	2.49e-40	0.0462486	0.227	0.176	6.11e-36
Papola	3.04e-27	0.0462314	0.791	0.745	7.47e-23
Pkn1	3.31e-27	0.0461791	0.353	0.304	8.14e-23
Xist	9.26e-18	0.0461743	0.514	0.47	2.28e-13
Abca7	3.77e-33	0.046168	0.146	0.106	9.28e-29
Eya3	4.56e-26	0.0461507	0.569	0.518	1.12e-21
Sox8	3.32e-48	0.0461204	0.118	0.076	8.16e-44
Clcn1	1.12e-35	0.0461171	0.116	0.08	2.76e-31
Fam168b	3.39e-26	0.0460809	0.373	0.324	8.32e-22
Zfp738	1.3e-25	0.0460461	0.193	0.154	3.2e-21
Miga2	9.69e-28	0.0460455	0.487	0.434	2.38e-23
Kidins220	1.55e-19	0.046027	0.854	0.822	3.81e-15
Ovgp1	2.12e-25	0.0460214	0.141	0.106	5.22e-21
Rph3a	9.45e-83	0.0460112	0.517	0.436	2.32e-78
Sh3pxd2b	1.16e-29	0.0459921	0.118	0.083	2.86e-25
Cntln	5.58e-20	0.045969	0.536	0.49	1.37e-15
Adgrl3	3.5e-49	0.0459484	0.994	0.985	8.6e-45
Rgl2	6.29e-31	0.0458618	0.231	0.184	1.55e-26
Usp4	1.85e-24	0.0458446	0.485	0.435	4.54e-20
Ybx3	2.16e-31	0.0458339	0.367	0.314	5.32e-27
Vps33a	8.79e-23	0.045832	0.359	0.314	2.16e-18
Got2	5.62e-29	0.0457975	0.403	0.352	1.38e-24
Simc1	3.35e-13	0.0457952	0.379	0.343	8.24e-09
Cplx1	2.27e-20	0.0457678	0.279	0.239	5.58e-16
Naxd	3.46e-28	0.0457283	0.258	0.212	8.51e-24
Rnpep	7.41e-22	0.0456583	0.344	0.299	1.82e-17
Pink1	3.49e-31	0.0456533	0.151	0.111	8.58e-27
Mccc1	1.33e-26	0.0456177	0.354	0.306	3.27e-22
Inpp1	2.29e-28	0.0456092	0.201	0.159	5.63e-24
Canx	2.16e-23	0.045556	0.406	0.358	5.32e-19
Mllt6	9.45e-20	0.0455254	0.327	0.285	2.32e-15
Sugp1	2.63e-23	0.0454958	0.454	0.405	6.47e-19
Cpsf7	2.21e-27	0.0454823	0.42	0.368	5.44e-23
Tmx3	2.48e-26	0.0454779	0.299	0.252	6.08e-22
Rnf187	2.47e-29	0.0454233	0.183	0.141	6.07e-25
Ufd1	2.28e-21	0.0454019	0.369	0.324	5.61e-17
Tmem246	3.76e-29	0.045344	0.21	0.167	9.25e-25
Cacna2d3	3.21e-67	0.045306	0.809	0.864	7.89e-63
Chga	6.31e-27	0.0453004	0.242	0.199	1.55e-22
Lpcat4	6.25e-37	0.0452348	0.159	0.116	1.54e-32
2023-09-06	2.85e-42	0.0451963	0.425	0.366	7e-38
Nars	1.56e-35	0.0451919	0.2	0.154	3.84e-31
Dpy19l4	1.95e-24	0.0451875	0.322	0.276	4.8e-20
Papd4	6.43e-24	0.0451324	0.477	0.427	1.58e-19
Acvr1b	2.32e-28	0.0450872	0.357	0.308	5.7e-24
Tmed8	8.69e-26	0.0449767	0.262	0.218	2.13e-21
Igsf8	5.38e-21	0.0449683	0.321	0.277	1.32e-16
Atp5l	2.91e-24	0.0449538	0.238	0.196	7.14e-20
Mysm1	1.54e-24	0.0449533	0.529	0.478	3.78e-20
Ccnc	2.19e-20	0.0449215	0.37	0.326	5.38e-16
Csf2ra	1.45e-34	0.0449053	0.216	0.168	3.57e-30
Copa	4.06e-17	0.0448039	0.493	0.45	9.97e-13
Hsp90b1	5.69e-31	0.0447624	0.313	0.262	1.4e-26
Esco1	1.03e-21	0.0447366	0.419	0.373	2.54e-17
Mios	1.23e-22	0.0447236	0.266	0.224	3.02e-18
Paxbp1	3.22e-24	0.044676	0.612	0.562	7.91e-20
Pacs1	1.83e-22	0.0446334	0.79	0.748	4.51e-18
Nr1d1	2.5e-50	0.0446306	0.102	0.061	6.15e-46
Snhg20	1.72e-77	0.0446222	0.134	0.078	4.22e-73
Sf3b2	4.42e-25	0.0446094	0.451	0.401	1.09e-20
Ddx39b	2.85e-26	0.044606	0.35	0.3	7e-22
Fat3	1.12e-07	0.0445992	0.91	0.905	0.00274099
Pcsk2os1	1.23e-22	0.0445978	0.188	0.151	3.03e-18
Zfand4	2.79e-23	0.0445856	0.229	0.189	6.86e-19
Maea	1.21e-23	0.0445856	0.291	0.247	2.98e-19
Rnf145	1.69e-20	0.0445789	0.423	0.378	4.15e-16
Pitpnm1	9.66e-39	0.0445523	0.216	0.166	2.37e-34
Slmap	1.45e-24	0.0444922	0.676	0.628	3.56e-20
Btbd10	5.35e-24	0.0444898	0.54	0.491	1.32e-19
Ripor1	8.28e-28	0.044484	0.26	0.214	2.03e-23
Dcbld2	2.49e-25	0.0444517	0.183	0.146	6.12e-21
Kcna1	2.56e-25	0.0443991	0.405	0.357	6.28e-21
Pde7b	5.8e-09	0.0443914	0.375	0.354	0.000142627
mt-Nd2	1.66e-36	0.0443824	0.106	0.07	4.09e-32
Aars	1.59e-30	0.0443605	0.201	0.158	3.91e-26
Reep5	1.46e-30	0.0443542	0.316	0.266	3.58e-26
Iqce	1.84e-25	0.0443431	0.552	0.501	4.53e-21
Ahctf1	4.7e-17	0.0443338	0.424	0.382	1.16e-12
Arnt2	1.17e-15	0.0443155	0.689	0.65	2.89e-11
Eif1	4.78e-43	0.0442878	0.12	0.079	1.17e-38
Sp1	7.12e-28	0.0442797	0.207	0.165	1.75e-23
Ube2g1	4.24e-26	0.0442754	0.655	0.604	1.04e-21
Sult4a1	1.27e-32	0.0442601	0.219	0.174	3.12e-28
Stx7	2.37e-29	0.04425	0.364	0.312	5.82e-25
Inha	2.93e-46	0.0442344	0.214	0.163	7.2e-42
Fbxl12	2.44e-32	0.0442333	0.256	0.208	5.99e-28
Gtdc1	2.3e-11	0.0442318	0.85	0.826	5.65e-07
Evi5l	8.72e-21	0.0442206	0.503	0.457	2.14e-16
Coq5	3.16e-32	0.0442187	0.264	0.216	7.76e-28
Ppp5c	3.2e-28	0.0442038	0.187	0.145	7.87e-24
Tmem243	2.79e-16	0.044203	0.222	0.188	6.86e-12
Timm9	2.93e-19	0.0441997	0.463	0.418	7.2e-15
Psmc6	5.3e-27	0.0441916	0.338	0.29	1.3e-22
Gnl3l	3.88e-29	0.0441841	0.364	0.313	9.52e-25
Shisa4	2.91e-26	0.0441596	0.267	0.222	7.14e-22
Slc25a32	4.09e-24	0.044126	0.167	0.131	1e-19
Clpp	1.06e-36	0.0441023	0.249	0.199	2.6e-32
Rps6kb1	3.26e-20	0.0440862	0.575	0.529	8.02e-16
Gbf1	9.96e-21	0.0440812	0.799	0.759	2.45e-16
Lgmn	4.39e-34	0.0440683	0.222	0.175	1.08e-29
Myo1c	4.12e-34	0.0440486	0.139	0.1	1.01e-29
Cpne3	3.42e-29	0.0440147	0.207	0.165	8.4e-25
B4galnt3	4.41e-24	0.0440026	0.101	0.073	1.08e-19
Scyl2	3.05e-23	0.0440003	0.239	0.198	7.49e-19
Snx32	2.06e-23	0.0439667	0.335	0.289	5.07e-19
Emc10	1.37e-27	0.0439146	0.256	0.211	3.38e-23
Bhlhe40	7.21e-27	0.0439068	0.133	0.099	1.77e-22
Abhd16a	5.38e-33	0.0439053	0.263	0.213	1.32e-28
Tra2a	9.69e-24	0.0438913	0.777	0.733	2.38e-19
Prkci	6.45e-24	0.0438722	0.311	0.267	1.59e-19
Epo	7.57e-23	0.0438638	0.418	0.371	1.86e-18
Osbpl6	1.17e-23	0.0438553	0.919	0.89	2.88e-19
Btbd7	7.37e-18	0.0438133	0.589	0.546	1.81e-13
Retreg1	1.23e-23	0.043774	0.487	0.439	3.03e-19
Ifnar1	1.51e-22	0.0437696	0.184	0.147	3.71e-18
Syndig1	7.66e-09	0.0437471	0.545	0.514	0.000188243
Sympk	1.69e-22	0.0437251	0.451	0.403	4.15e-18
Map3k14	5.29e-23	0.0436968	0.185	0.148	1.3e-18
Aatk	1.75e-27	0.0436305	0.538	0.483	4.3e-23
Gigyf1	8.52e-31	0.0436297	0.391	0.338	2.09e-26
Gm42456	5.1e-33	0.0435847	0.193	0.15	1.25e-28
Cd47	1.69e-20	0.0435647	0.562	0.516	4.14e-16
Strn4	5.84e-25	0.0435477	0.548	0.497	1.43e-20
Klf6	9.96e-57	0.0434731	0.1	0.059	2.45e-52
Cpeb1	1.45e-16	0.0434279	0.609	0.568	3.57e-12
Atp13a3	9.5e-23	0.0433703	0.442	0.393	2.33e-18
Stk10	4.93e-18	0.043369	0.296	0.258	1.21e-13
Cdc37l1	1.96e-27	0.043326	0.631	0.577	4.82e-23
Zcchc6	8.34e-29	0.0433064	0.344	0.295	2.05e-24
Ugdh	1.03e-29	0.043282	0.217	0.174	2.52e-25
Mtmr4	2.95e-26	0.0432564	0.206	0.165	7.24e-22
Far2	1.47e-24	0.0432435	0.496	0.448	3.61e-20
Shf	1.56e-20	0.0431776	0.204	0.167	3.83e-16
Pdia3	3.71e-31	0.0431704	0.308	0.259	9.12e-27
Idh2	8.75e-32	0.0431627	0.121	0.085	2.15e-27
Trpv2	7.75e-35	0.0431552	0.171	0.129	1.9e-30
0610040F04Rik	1.22e-22	0.0431412	0.116	0.086	2.99e-18
Gabrd	4.28e-58	0.04314	0.163	0.117	1.05e-53
Phf1	8.44e-43	0.0431107	0.139	0.095	2.07e-38
Cdc42bpb	3.01e-19	0.0430511	0.547	0.502	7.4e-15
Nyap1	1.64e-32	0.0430355	0.219	0.175	4.03e-28
Ddx3x	7.2e-35	0.0430343	0.284	0.232	1.77e-30
Nfyc	3.22e-15	0.0430003	0.5	0.46	7.92e-11
Dtnb	0.000101075	0.0429686	0.899	0.888	1
Fam193b	5.3e-18	0.0428643	0.633	0.59	1.3e-13
Ythdf3	1.48e-20	0.0428627	0.514	0.468	3.63e-16
Sfxn4	3.86e-34	0.0428377	0.155	0.115	9.48e-30
Cyp46a1	3.44e-27	0.0428257	0.22	0.177	8.45e-23
Uqcrc1	5.62e-23	0.0428144	0.208	0.169	1.38e-18
Slc22a14	1.53e-21	0.0428138	0.196	0.16	3.76e-17
Sgsm3	5.52e-27	0.0428129	0.431	0.38	1.36e-22
Dffb	2.39e-25	0.0427861	0.19	0.151	5.88e-21
Atg9a	1.51e-24	0.0427793	0.246	0.204	3.71e-20
Il34	2.63e-25	0.0426976	0.163	0.127	6.46e-21
Ipo5	3.76e-23	0.0426819	0.282	0.239	9.24e-19
Apba2	5.43e-16	0.0426747	0.954	0.937	1.34e-11
Tbc1d9b	9.04e-28	0.0426743	0.474	0.421	2.22e-23
Gabbr1	4.21e-20	0.0426306	0.688	0.644	1.04e-15
Tfg	4.27e-21	0.0426001	0.238	0.199	1.05e-16
Usp9x	5.82e-27	0.0425962	0.748	0.7	1.43e-22
Glud1	1e-21	0.0425705	0.348	0.303	2.46e-17
Cspp1	1.86e-21	0.042569	0.755	0.712	4.57e-17
Ttbk1	6.41e-23	0.0425672	0.527	0.479	1.57e-18
Rif1	5.44e-22	0.0425494	0.303	0.26	1.34e-17
Rbm39	2.53e-12	0.0425365	0.912	0.894	6.21e-08
Ift20	1.43e-21	0.0425267	0.168	0.133	3.5e-17
Fam135a	1.65e-19	0.042483	0.607	0.562	4.06e-15
Hdac5	7.87e-30	0.0424637	0.291	0.243	1.93e-25
Zfp641	4.27e-20	0.0424627	0.145	0.114	1.05e-15
Ric8b	2.51e-20	0.0424592	0.565	0.52	6.17e-16
Strip1	3.77e-33	0.0424552	0.221	0.175	9.27e-29
Tra2b	6e-28	0.042425	0.397	0.346	1.48e-23
Mau2	2.38e-26	0.0424221	0.522	0.471	5.85e-22
Crk	2.17e-27	0.0424047	0.357	0.307	5.32e-23
Ncapd3	8.75e-16	0.0423954	0.462	0.421	2.15e-11
Klhdc10	3.94e-19	0.0423653	0.811	0.774	9.68e-15
Plxna2	8.03e-10	0.0423626	0.872	0.85	1.97e-05
Cyb561	7.34e-40	0.0422763	0.141	0.1	1.8e-35
Klhdc2	1.35e-21	0.0422537	0.292	0.251	3.31e-17
Rnf19b	1.05e-24	0.0422409	0.157	0.121	2.57e-20
Cnbd2	1.36e-25	0.0421827	0.22	0.18	3.35e-21
Atp6ap1	1.25e-21	0.0421812	0.273	0.232	3.06e-17
Lin52	7.62e-14	0.0420935	0.508	0.47	1.87e-09
Prkab2	3.16e-17	0.0420854	0.276	0.238	7.76e-13
Pdp1	4.29e-39	0.0420831	0.101	0.065	1.05e-34
Slc25a12	4.66e-23	0.0420812	0.774	0.73	1.15e-18
Ccser1	6.26e-24	0.0420616	0.995	0.987	1.54e-19
Pde1a	3.03e-18	0.0420468	0.732	0.751	7.45e-14
Prickle2	1e-16	0.0420435	0.985	0.975	2.46e-12
Fam120b	1.31e-18	0.0420142	0.588	0.544	3.22e-14
Psmd4	1.82e-31	0.041987	0.286	0.237	4.48e-27
Vezf1	4.62e-36	0.0419076	0.114	0.077	1.13e-31
Atp5a1	3.34e-29	0.0419068	0.323	0.273	8.21e-25
Rgma	1.68e-31	0.0418957	0.124	0.088	4.14e-27
Hint3	2.22e-31	0.0418627	0.138	0.101	5.46e-27
Wdr90	5.95e-35	0.0418135	0.134	0.096	1.46e-30
Skil	5.85e-31	0.0418095	0.28	0.233	1.44e-26
Lrrc57	4.57e-27	0.041806	0.137	0.102	1.12e-22
Rheb	1.95e-31	0.0417917	0.445	0.389	4.79e-27
Rab21	2.89e-17	0.0417894	0.309	0.27	7.1e-13
Acin1	2.15e-21	0.041789	0.717	0.672	5.29e-17
Socs5	1.46e-24	0.0417816	0.258	0.216	3.58e-20
Mgea5	5.7e-18	0.0417704	0.631	0.588	1.4e-13
Usp7	1.7e-21	0.0417605	0.586	0.539	4.19e-17
Bahcc1	3.15e-16	0.0417432	0.212	0.179	7.73e-12
Snx14	3.35e-24	0.0417249	0.264	0.221	8.22e-20
Pmvk	2.55e-23	0.0417106	0.121	0.091	6.27e-19
Hnrnpr	9.99e-21	0.0416602	0.62	0.574	2.45e-16
Hars	7.38e-31	0.0416362	0.202	0.16	1.81e-26
Uba2	6.49e-21	0.0416335	0.358	0.314	1.59e-16
Gdi1	1.97e-24	0.0416169	0.203	0.164	4.83e-20
Krit1	5.3e-20	0.0415928	0.614	0.569	1.3e-15
Plekhb2	5.83e-27	0.0415834	0.24	0.198	1.43e-22
Ccar1	2.15e-19	0.0415703	0.661	0.617	5.28e-15
Meis3	2e-32	0.0415328	0.119	0.083	4.92e-28
Prpf39	6.12e-19	0.041496	0.45	0.406	1.5e-14
Lin7b	8.67e-39	0.0414715	0.114	0.076	2.13e-34
Dhx15	1.11e-18	0.0414646	0.331	0.29	2.72e-14
Mdh2	3.22e-23	0.0414538	0.234	0.193	7.92e-19
Aftph	3e-23	0.0414496	0.627	0.578	7.37e-19
Atp9b	1.41e-15	0.0414135	0.892	0.867	3.47e-11
Eno1	2.88e-28	0.0414009	0.208	0.166	7.08e-24
Rps6kb2	6.37e-28	0.0413519	0.223	0.18	1.57e-23
Myo19	2.87e-36	0.0413421	0.156	0.115	7.05e-32
Uba5	4.42e-26	0.041323	0.274	0.229	1.09e-21
Metap2	5.28e-19	0.0413018	0.465	0.42	1.3e-14
Plekhm2	4.61e-20	0.0412957	0.566	0.52	1.13e-15
Atp6v0b	7e-18	0.0412755	0.55	0.507	1.72e-13
Spry2	8.35e-51	0.0412511	0.114	0.072	2.05e-46
Camk1g	4.33e-28	0.0412136	0.121	0.088	1.06e-23
Manf	4.27e-27	0.0412114	0.205	0.164	1.05e-22
Rnf103	1.11e-22	0.0412008	0.281	0.239	2.73e-18
Dennd1b	2.39e-12	0.0411961	0.695	0.661	5.87e-08
Kif17	2.01e-29	0.0411761	0.365	0.316	4.93e-25
Tmem63b	3.95e-26	0.0411574	0.573	0.522	9.7e-22
Atmin	1.19e-28	0.041016	0.101	0.07	2.93e-24
Tob2	2.82e-54	0.0409841	0.106	0.065	6.92e-50
Ddx24	1.45e-23	0.0409551	0.597	0.548	3.56e-19
Cep70	3.05e-19	0.0408664	0.505	0.461	7.49e-15
Cdk5	5.56e-32	0.0408559	0.164	0.122	1.37e-27
Pdxdc1	1.53e-18	0.0408374	0.459	0.415	3.75e-14
Ldb1	5.41e-24	0.0408116	0.184	0.146	1.33e-19
Gm20732	8.69e-28	0.0408017	0.184	0.145	2.14e-23
Akt3	6.15e-16	0.0407993	0.972	0.959	1.51e-11
Hnrnpdl	3.83e-20	0.0406375	0.497	0.451	9.41e-16
Wwp2	1.08e-14	0.0406266	0.382	0.344	2.64e-10
Usp22	2.65e-35	0.0405902	0.307	0.256	6.51e-31
Fezf2	6.85e-29	0.0405493	0.11	0.078	1.68e-24
Slc43a2	1.6e-17	0.0405362	0.52	0.478	3.93e-13
Atp6v1b2	2.41e-26	0.0405302	0.541	0.491	5.93e-22
Fbxo42	3.88e-30	0.0405203	0.564	0.51	9.53e-26
Atr	1.59e-19	0.0404156	0.32	0.279	3.92e-15
Asxl1	8.95e-19	0.0403973	0.686	0.643	2.2e-14
Lias	2.37e-23	0.0403859	0.282	0.24	5.82e-19
Rbx1	1.7e-20	0.040332	0.236	0.198	4.18e-16
Stox1	7.99e-25	0.0403153	0.129	0.098	1.96e-20
Kcnmb4	2.62e-05	0.0403087	0.427	0.405	0.643902
Dopey1	1.05e-16	0.0403083	0.639	0.598	2.59e-12
Ttc4	5.29e-26	0.0402947	0.277	0.232	1.3e-21
Iffo1	4.87e-19	0.040274	0.365	0.322	1.2e-14
Tomm40	6.2e-19	0.0402521	0.5	0.455	1.52e-14
Siah2	8.47e-32	0.0402382	0.123	0.088	2.08e-27
Prkag1	1.56e-25	0.0402356	0.355	0.309	3.84e-21
Slc2a13	8.01e-10	0.0402181	0.856	0.834	1.97e-05
AC161199.1	1.07e-21	0.0402034	0.467	0.422	2.63e-17
Psma1	5.71e-32	0.0401732	0.286	0.237	1.4e-27
Gm16867	9.92e-14	0.0401376	0.187	0.158	2.44e-09
Cdk5r1	1.87e-35	0.0401307	0.182	0.14	4.59e-31
Srsf6	4.22e-27	0.0401194	0.209	0.166	1.04e-22
Sp4	7.56e-18	0.0401017	0.429	0.388	1.86e-13
Map1a	2.37e-28	0.0400997	0.414	0.363	5.82e-24
Tulp4	6.23e-30	0.0400444	0.762	0.711	1.53e-25
Nelfb	4.54e-27	0.0400424	0.205	0.164	1.11e-22
Slc26a8	3.24e-10	0.039925	0.245	0.217	7.95e-06
Tmed9	1.33e-28	0.0399205	0.315	0.268	3.27e-24
Tm9sf4	2.85e-25	0.0398834	0.474	0.424	7e-21
Cox11	9.81e-28	0.0398589	0.19	0.151	2.41e-23
Eif4e	3.13e-23	0.0398462	0.392	0.346	7.69e-19
Fchsd2	4.91e-18	0.0398447	0.618	0.575	1.21e-13
L1cam	1.22e-25	0.0398445	0.298	0.253	3e-21
Vti1b	1.02e-27	0.0397913	0.353	0.305	2.5e-23
C130071C03Rik	1.05e-18	0.0397702	0.882	0.852	2.59e-14
Chuk	8.36e-23	0.0397621	0.403	0.356	2.05e-18
Mapkbp1	9.32e-22	0.0397269	0.444	0.398	2.29e-17
Rnps1	2.47e-22	0.03972	0.375	0.329	6.07e-18
Rnf166	3.96e-18	0.0397053	0.231	0.196	9.74e-14
Mbip	7.54e-21	0.0396942	0.248	0.209	1.85e-16
Dcaf1	5.4e-28	0.0396935	0.447	0.395	1.33e-23
Plekha1	1.16e-23	0.0396913	0.561	0.511	2.85e-19
Aqr	1.95e-21	0.0396893	0.373	0.329	4.8e-17
Ambra1	3.36e-25	0.0396207	0.923	0.893	8.26e-21
Lrrn3	1.71e-10	0.0396073	0.331	0.301	4.21e-06
Lrif1	8.83e-24	0.0395718	0.279	0.237	2.17e-19
Fam160a2	4.1e-26	0.0395682	0.3	0.255	1.01e-21
Eif5b	4.55e-19	0.0395521	0.49	0.446	1.12e-14
Fstl1	7.43e-13	0.0395507	0.344	0.31	1.83e-08
Taz	5.72e-19	0.0395506	0.35	0.309	1.4e-14
Eef1a1	4.59e-38	0.0395461	0.195	0.149	1.13e-33
Psmd3	8.39e-27	0.0395352	0.19	0.151	2.06e-22
Ppip5k2	6.96e-21	0.0394878	0.337	0.295	1.71e-16
Ahi1	1.85e-15	0.0394793	0.958	0.943	4.55e-11
Pfkm	2.55e-26	0.0394457	0.323	0.276	6.27e-22
Bud23	6.2e-33	0.0394444	0.148	0.108	1.52e-28
Sirt3	1.92e-21	0.0394197	0.214	0.176	4.73e-17
Rbbp8	1.11e-23	0.0394037	0.109	0.079	2.72e-19
Fam76b	3.42e-20	0.0393983	0.259	0.22	8.41e-16
Plcg1	3.85e-13	0.0393738	0.43	0.393	9.46e-09
[truncated: 6,037 more rows]

## Sheet: PS19KOvsPS19WT_DE_IN_RNAassay
Table S7. Differentially expressed genes in inhibitory neuron clusters of P301S Cgas-/- vs P301S Cgas+/+ mice
	p_val	avg_log2FC	pct.1	pct.2	p_val_adj
Sox6	7.23845e-40	0.491162	0.532	0.403	1.7787e-35
Cntn4	1.74998e-40	0.471846	0.784	0.661	4.30024e-36
Cemip	1.70403e-29	0.419124	0.431	0.307	4.18731e-25
Runx2	4.53235e-35	0.416361	0.553	0.426	1.11373e-30
Iqgap2	7.78754e-35	0.392872	0.526	0.407	1.91363e-30
Tshz3	1.99414e-46	0.373064	0.557	0.398	4.90021e-42
Eya4	6.8609e-28	0.358942	0.27	0.166	1.68593e-23
Slit2	5.00872e-15	0.354808	0.393	0.338	1.23079e-10
Trhde	8.19557e-11	0.336095	0.593	0.533	2.0139e-06
Rgs6	1.65793e-11	0.33372	0.471	0.396	4.07404e-07
Mgat4c	2.99058e-13	0.331991	0.663	0.584	7.34876e-09
Atrnl1	2.98041e-36	0.327759	0.901	0.833	7.32376e-32
Satb1	5.14653e-30	0.321579	0.564	0.438	1.26466e-25
Dock4	2.94949e-11	0.318313	0.827	0.773	7.24777e-07
Sox5	8.74791e-23	0.310017	0.603	0.501	2.14962e-18
Thrb	9.17113e-49	0.309738	0.929	0.844	2.25362e-44
Cdh7	4.68258e-24	0.309438	0.359	0.25	1.15065e-19
Pvt1	5.88492e-39	0.309427	0.754	0.626	1.4461e-34
Utrn	3.46403e-28	0.308571	0.688	0.571	8.51216e-24
Kcnip4	1.43369e-09	0.30682	0.594	0.521	3.523e-05
Ptchd4	1.50671e-34	0.290175	0.831	0.731	3.70243e-30
Mef2c	6.12486e-32	0.286577	0.846	0.746	1.50506e-27
Osbpl3	9.87228e-46	0.28536	0.753	0.6	2.42592e-41
Il1rapl1	5.42583e-37	0.274933	0.962	0.914	1.33329e-32
Grin3a	1.04592e-05	0.267869	0.535	0.512	0.257013
Cdh9	7.52404e-08	0.265196	0.478	0.424	0.00184888
Ptprm	1.77089e-29	0.263433	0.832	0.758	4.3516e-25
Cntn6	4.05414e-18	0.261309	0.562	0.46	9.96223e-14
Galntl6	1.52047e-39	0.260132	0.966	0.921	3.73624e-35
Adra1a	5.00168e-24	0.258996	0.543	0.425	1.22906e-19
Limch1	2.08912e-38	0.258526	0.95	0.892	5.13359e-34
Syt2	9.2975e-20	0.251638	0.193	0.116	2.28468e-15
Kcnip1	3.35961e-32	0.250868	0.844	0.734	8.25557e-28
Kcnc2	9.71501e-23	0.250298	0.889	0.816	2.38727e-18
Tmcc3	7.84231e-07	0.248242	0.424	0.394	0.0192709
Siah3	1.01502e-24	0.248233	0.465	0.347	2.4942e-20
Etv6	5.3121e-16	0.241552	0.543	0.458	1.30534e-11
Gm1604a	1.57086e-23	0.240884	0.559	0.444	3.86009e-19
9630002D21Rik	3.00464e-30	0.238126	0.209	0.114	7.38331e-26
Snhg11	1.14553e-62	0.236933	0.996	0.993	2.8149e-58
Gabbr2	1.56737e-32	0.234621	0.925	0.864	3.8515e-28
Cntn5	2.34128e-12	0.232977	0.834	0.774	5.75324e-08
Cntn3	1.06044e-22	0.229572	0.719	0.612	2.60581e-18
Tmem44	2.60637e-17	0.226846	0.439	0.344	6.40464e-13
Myrip	1.2683e-32	0.226051	0.638	0.503	3.11661e-28
Rnf144b	5.85632e-29	0.225704	0.531	0.401	1.43907e-24
Parm1	1.93291e-12	0.225616	0.361	0.284	4.74974e-08
Coro6	3.02866e-30	0.22171	0.383	0.26	7.44234e-26
Cntnap2	2.06207e-20	0.22152	0.993	0.987	5.06713e-16
Pitpnc1	3.82733e-16	0.220646	0.795	0.718	9.40489e-12
Egfr	7.82685e-06	0.219474	0.236	0.194	0.192329
Myo1e	5.26127e-14	0.214398	0.23	0.16	1.29285e-09
Mkx	1.24911e-18	0.211661	0.543	0.44	3.06944e-14
Fam189a1	4.05792e-12	0.210784	0.73	0.67	9.97152e-08
Vwc2	1.62828e-17	0.208697	0.619	0.52	4.00117e-13
Lrrc4c	1.10209e-10	0.207545	0.957	0.934	2.70817e-06
Pcdh11x	8.62537e-08	0.207101	0.361	0.302	0.00211951
Gm46102	3.43389e-15	0.206084	0.324	0.24	8.43809e-11
Vip	8.1855e-07	0.205672	0.108	0.074	0.0201142
Ndst3	1.06925e-08	0.204637	0.371	0.31	0.000262748
Itga9	9.1024e-23	0.204175	0.27	0.175	2.23673e-18
Slc4a3	2.37778e-31	0.203411	0.658	0.526	5.84292e-27
Gm30382	2.27082e-12	0.203374	0.31	0.236	5.58009e-08
Sh3rf3	2.98881e-14	0.202341	0.809	0.748	7.34439e-10
Elavl2	7.09662e-21	0.202203	0.833	0.746	1.74385e-16
Pde8b	7.17751e-28	0.201912	0.77	0.657	1.76373e-23
Srrm4	7.46931e-14	0.198723	0.807	0.752	1.83543e-09
Kcnj3	3.89483e-17	0.198604	0.791	0.718	9.57078e-13
Magi1	1.16376e-25	0.197335	0.945	0.906	2.85971e-21
Pparg	3.69402e-29	0.196443	0.336	0.219	9.07733e-25
mt-Atp6	1.09951e-24	0.194178	0.253	0.157	2.70183e-20
A830018L16Rik	1.96798e-12	0.193676	0.746	0.672	4.83591e-08
Arnt2	1.15572e-28	0.19242	0.863	0.768	2.83996e-24
Maf	1.58878e-35	0.190546	0.725	0.589	3.90411e-31
Filip1	1.52282e-16	0.188614	0.311	0.225	3.74202e-12
Me3	1.24381e-13	0.18834	0.744	0.668	3.05641e-09
Ctnnd2	1.81954e-23	0.187015	0.99	0.985	4.47115e-19
Mypn	8.1745e-27	0.18699	0.196	0.107	2.00872e-22
Efr3a	7.87876e-27	0.184427	0.578	0.453	1.93605e-22
Rsrp1	5.01036e-25	0.184103	0.806	0.718	1.2312e-20
Cdh13	1.06136e-06	0.183974	0.698	0.643	0.0260809
Ide	2.70964e-31	0.183141	0.525	0.39	6.65839e-27
Pde11a	0.00026459	0.182488	0.228	0.191	1
Pam	9.34463e-27	0.182446	0.947	0.9	2.29626e-22
Fmn1	1.78668e-11	0.180116	0.698	0.632	4.3904e-07
mt-Co2	1.16144e-24	0.179449	0.246	0.151	2.854e-20
Stac2	8.96294e-34	0.179308	0.314	0.192	2.20246e-29
Clmp	1.25861e-28	0.179121	0.626	0.498	3.09279e-24
Oprd1	4.4664e-31	0.179099	0.414	0.29	1.09753e-26
Tmem108	3.59335e-05	0.177224	0.565	0.54	0.882994
Dab1	7.64528e-29	0.174656	0.914	0.834	1.87867e-24
Edil3	2.63579e-22	0.17437	0.831	0.742	6.47692e-18
Plpp4	2.52658e-05	0.173472	0.171	0.135	0.620856
Rnf157	9.95958e-27	0.172151	0.833	0.735	2.44737e-22
Afap1	1.74479e-24	0.172042	0.635	0.516	4.28748e-20
Tox	4.73694e-10	0.171948	0.405	0.333	1.16401e-05
Etl4	2.37797e-09	0.170943	0.919	0.884	5.84338e-05
Btbd11	8.0603e-24	0.170537	0.771	0.666	1.98066e-19
mt-Co3	3.39879e-25	0.169773	0.281	0.18	8.35186e-21
Ncald	3.60728e-19	0.169194	0.813	0.726	8.86418e-15
Gpr176	3.42642e-13	0.168987	0.555	0.469	8.41974e-09
Sparcl1	1.13683e-21	0.168685	0.531	0.419	2.79354e-17
Nek7	5.20542e-16	0.167956	0.337	0.249	1.27913e-11
Adcy8	4.12937e-19	0.167295	0.647	0.544	1.01471e-14
Ccser1	2.61775e-17	0.165762	0.984	0.97	6.4326e-13
Gm16070	4.9437e-13	0.165682	0.214	0.148	1.21482e-08
Tmem191c	5.9388e-23	0.16564	0.499	0.385	1.45934e-18
Kcnc1	1.93546e-22	0.165173	0.791	0.692	4.756e-18
Igsf3	2.6296e-17	0.164821	0.379	0.285	6.46171e-13
Trank1	3.39001e-28	0.163642	0.707	0.584	8.33027e-24
Shisa9	4.14349e-15	0.163006	0.631	0.539	1.01818e-10
Klhl32	8.21099e-21	0.162704	0.779	0.682	2.01769e-16
Oxr1	4.29086e-21	0.162634	0.899	0.829	1.05439e-16
Akain1	1.15499e-21	0.162018	0.27	0.177	2.83817e-17
Cacna2d2	9.91744e-12	0.161978	0.558	0.484	2.43701e-07
Frmd4b	5.25667e-10	0.161543	0.669	0.597	1.29172e-05
Kcnh7	2.49557e-08	0.161345	0.824	0.782	0.000613237
Grin1	1.89741e-20	0.158867	0.912	0.86	4.6625e-16
Pura	9.52885e-26	0.157978	0.556	0.433	2.34152e-21
Cit	2.5735e-15	0.157553	0.853	0.788	6.32385e-11
Nrbp2	1.07213e-22	0.157528	0.448	0.338	2.63455e-18
Gm26848	1.61005e-10	0.157456	0.64	0.568	3.95638e-06
Phka2	1.34918e-18	0.157135	0.528	0.424	3.31535e-14
Tox3	1.02368e-25	0.154616	0.538	0.419	2.5155e-21
Hs3st1	2.0183e-24	0.154612	0.262	0.164	4.95957e-20
Ankrd55	1.18615e-23	0.154517	0.6	0.483	2.91473e-19
Tm6sf1	7.83677e-26	0.154414	0.515	0.394	1.92573e-21
Frmpd1	7.5683e-18	0.15396	0.21	0.134	1.85976e-13
Kif26b	6.7848e-10	0.153796	0.53	0.456	1.66723e-05
Meg3	1.04375e-33	0.153723	0.999	0.998	2.56482e-29
Peg3	2.06773e-17	0.153145	0.871	0.806	5.08105e-13
Pcyt2	4.29035e-27	0.15299	0.483	0.358	1.05427e-22
9530026P05Rik	6.33525e-08	0.152538	0.231	0.178	0.00155676
Zfp804a	5.42957e-13	0.151936	0.697	0.619	1.33421e-08
Pknox2	9.91455e-20	0.151131	0.821	0.734	2.4363e-15
Sars	1.90297e-30	0.150812	0.469	0.339	4.67618e-26
Flywch1	3.33462e-24	0.150673	0.605	0.486	8.19415e-20
Adcy2	0.0114842	0.14996	0.585	0.57	1
Tmem132c	8.18605e-20	0.149726	0.324	0.235	2.01156e-15
Neto2	8.03961e-06	0.149272	0.506	0.452	0.197557
E430024P14Rik	1.27198e-13	0.149194	0.372	0.289	3.12564e-09
Gab2	1.05117e-22	0.148484	0.792	0.692	2.58303e-18
Arhgap6	0.00118138	0.146653	0.292	0.255	1
Kctd8	1.09129e-08	0.146506	0.609	0.541	0.000268164
Garnl3	9.82119e-23	0.146339	0.867	0.779	2.41336e-18
Atp1b3	1.51787e-16	0.146092	0.499	0.402	3.72986e-12
Sdk1	2.54459e-08	0.145093	0.616	0.55	0.000625282
Mir670hg	3.20894e-10	0.144631	0.356	0.286	7.88534e-06
Mroh1	1.99529e-20	0.144071	0.526	0.418	4.90301e-16
Cntnap3	1.13641e-16	0.143304	0.565	0.467	2.7925e-12
Fam135b	2.89522e-08	0.143166	0.719	0.663	0.000711442
Csmd2	2.17595e-16	0.142706	0.728	0.639	5.34696e-12
Kifc2	1.8308e-22	0.141488	0.45	0.338	4.49882e-18
Efr3b	7.79284e-18	0.141151	0.658	0.559	1.91493e-13
Luzp2	1.48779e-07	0.14114	0.559	0.499	0.00365595
Slc6a1	7.27231e-12	0.140503	0.812	0.751	1.78702e-07
Lpp	1.81269e-11	0.140202	0.564	0.484	4.45433e-07
Zmat4	8.22337e-14	0.139868	0.819	0.746	2.02073e-09
Mpped1	1.3318e-17	0.139714	0.581	0.481	3.27263e-13
Atp1a3	1.70764e-17	0.13959	0.881	0.816	4.19617e-13
Syngr1	5.44382e-22	0.139496	0.481	0.37	1.33771e-17
Man1c1	4.25639e-09	0.139449	0.56	0.489	0.000104592
Hs3st4	0.0935057	0.138983	0.144	0.13	1
Hnrnpl	3.32363e-20	0.137884	0.575	0.467	8.16714e-16
Vwa5b2	1.92159e-33	0.137812	0.502	0.367	4.72192e-29
Ntm	3.11549e-06	0.137115	0.912	0.885	0.0765568
Gm28175	2.12146e-06	0.137108	0.318	0.265	0.0521306
Sorbs1	3.85114e-20	0.136491	0.959	0.928	9.46341e-16
Amph	1.50956e-17	0.136473	0.892	0.83	3.70944e-13
Lancl1	7.98484e-18	0.135715	0.561	0.459	1.96211e-13
mt-Cytb	1.94031e-17	0.135438	0.198	0.125	4.76791e-13
Cers6	4.66218e-08	0.135174	0.849	0.807	0.00114564
Astn2	3.96199e-16	0.135094	0.906	0.847	9.73581e-12
C130071C03Rik	1.26867e-17	0.13474	0.898	0.831	3.11751e-13
Slc9a9	2.11088e-12	0.134167	0.682	0.602	5.18706e-08
Pnisr	7.58916e-17	0.134065	0.892	0.836	1.86488e-12
Dgkd	6.67189e-20	0.133874	0.719	0.618	1.63948e-15
Capn2	1.03877e-20	0.133379	0.423	0.317	2.55256e-16
Mcc	1.14955e-12	0.133246	0.482	0.398	2.82479e-08
Erbb4	1.12539e-09	0.133145	0.911	0.873	2.76542e-05
Epha10	4.85043e-18	0.133004	0.609	0.509	1.1919e-13
Camk2g	7.50292e-25	0.132961	0.68	0.563	1.84369e-20
Col19a1	3.85829e-27	0.132623	0.647	0.524	9.48099e-23
Zranb2	5.01197e-19	0.132252	0.738	0.641	1.23159e-14
Ttc19	4.1736e-16	0.131921	0.755	0.668	1.02558e-11
Eno2	6.54783e-18	0.131803	0.417	0.319	1.609e-13
Manba	1.02755e-15	0.131394	0.469	0.375	2.525e-11
Gabrg3	7.34454e-09	0.131094	0.874	0.828	0.000180477
Adar	1.2061e-19	0.130108	0.776	0.681	2.96375e-15
Flt3	9.54398e-24	0.130016	0.36	0.254	2.34524e-19
Bin1	3.26051e-19	0.129539	0.68	0.579	8.01204e-15
Slc24a2	1.52184e-19	0.129356	0.928	0.871	3.73961e-15
Mical2	2.8821e-19	0.129107	0.745	0.647	7.08217e-15
Creb5	9.16078e-12	0.129079	0.28	0.211	2.25108e-07
Mast1	6.31529e-24	0.128792	0.549	0.433	1.55186e-19
Sptan1	1.89534e-17	0.128541	0.856	0.785	4.65742e-13
Helq	2.0428e-22	0.128213	0.379	0.274	5.01976e-18
Slc25a3	1.27982e-13	0.128199	0.291	0.234	3.14491e-09
Ints6l	3.78803e-14	0.127633	0.58	0.49	9.30832e-10
Luc7l3	3.5946e-18	0.127097	0.718	0.623	8.83302e-14
Srcin1	1.4608e-15	0.127085	0.836	0.764	3.58961e-11
Hnrnpu	1.60151e-17	0.126299	0.754	0.664	3.9354e-13
Park2	4.87178e-06	0.12629	0.966	0.953	0.119714
Mitf	1.76547e-07	0.126277	0.477	0.416	0.00433828
Gm13629	1.05964e-10	0.125594	0.522	0.445	2.60386e-06
Il1rap	2.88303e-10	0.125294	0.439	0.364	7.08446e-06
Xylt1	2.05989e-15	0.125211	0.525	0.431	5.06176e-11
Adgra3	8.62653e-26	0.124967	0.214	0.124	2.1198e-21
Cdh12	4.79709e-07	0.124878	0.56	0.499	0.0117879
Rbfox1	2.7121e-18	0.124628	0.968	0.935	6.66444e-14
Plch2	2.29831e-17	0.124529	0.324	0.234	5.64763e-13
Xkr4	2.48019e-18	0.12447	0.991	0.977	6.09458e-14
Msrb3	3.35778e-16	0.124425	0.329	0.243	8.25107e-12
Cntnap5a	9.81604e-07	0.124068	0.786	0.744	0.0241209
Tsen2	1.25182e-26	0.123901	0.479	0.361	3.07611e-22
Slc6a17	1.93107e-19	0.123612	0.709	0.608	4.74523e-15
Ptprr	2.56557e-11	0.123571	0.674	0.597	6.30438e-07
Scn1a	2.31749e-14	0.123554	0.881	0.822	5.69477e-10
Zfp692	4.33947e-24	0.123512	0.443	0.329	1.06634e-19
Mgll	7.73387e-14	0.123065	0.643	0.556	1.90044e-09
Clip1	1.45732e-22	0.122674	0.833	0.741	3.58106e-18
Pde10a	3.14429e-15	0.122599	0.959	0.92	7.72646e-11
Hnrnpa2b1	2.79666e-19	0.122075	0.6	0.495	6.87223e-15
Serpini1	3.37207e-17	0.121934	0.612	0.514	8.2862e-13
A630089N07Rik	7.12202e-20	0.121401	0.371	0.273	1.75009e-15
Cabp1	2.70295e-20	0.121168	0.539	0.431	6.64195e-16
Sqstm1	4.47574e-19	0.121157	0.403	0.304	1.09982e-14
Kcnj9	3.20062e-23	0.120927	0.269	0.174	7.86489e-19
Zbtb16	1.12641e-23	0.12082	0.763	0.657	2.76793e-19
Kctd16	2.93586e-09	0.120795	0.893	0.845	7.21428e-05
Rab6b	1.84922e-15	0.120651	0.745	0.659	4.5441e-11
Nktr	2.76652e-15	0.120559	0.836	0.765	6.79817e-11
Cdh20	1.53827e-09	0.120386	0.419	0.348	3.77999e-05
Prickle1	1.53375e-12	0.120048	0.796	0.725	3.76888e-08
Snrnp70	3.03163e-13	0.120045	0.895	0.86	7.44963e-09
Lama4	2.57681e-08	0.119463	0.125	0.084	0.0006332
Samd5	1.22377e-13	0.119454	0.525	0.438	3.00716e-09
Kcnq3	1.22663e-15	0.119244	0.882	0.818	3.01421e-11
Rbm20	2.96773e-11	0.118904	0.194	0.135	7.29259e-07
Adra1b	2.79139e-14	0.1184	0.22	0.152	6.85928e-10
Sash1	2.96119e-17	0.118306	0.353	0.262	7.27652e-13
Adap1	5.10212e-26	0.118295	0.429	0.313	1.25374e-21
Fgf12	2.00873e-05	0.118222	0.981	0.97	0.493605
Zcchc18	1.48757e-19	0.118168	0.464	0.36	3.65541e-15
Gm13052	1.39925e-10	0.118128	0.573	0.496	3.43837e-06
Sorcs3	7.34091e-06	0.117244	0.495	0.527	0.180388
Snph	1.43333e-13	0.11704	0.788	0.713	3.52213e-09
Camk1	6.36001e-28	0.116989	0.369	0.255	1.56285e-23
Osbpl6	3.83031e-17	0.116822	0.856	0.785	9.41223e-13
Gm26673	1.00474e-09	0.116753	0.12	0.078	2.46895e-05
Gabrb2	3.3325e-10	0.116569	0.856	0.805	8.18895e-06
Gm26905	5.96606e-14	0.116566	0.656	0.571	1.46604e-09
Cars	7.54017e-20	0.116416	0.385	0.286	1.85285e-15
Grina	1.30269e-15	0.116332	0.362	0.274	3.20111e-11
R3hdm2	2.1809e-14	0.116158	0.828	0.757	5.35912e-10
Dok5	4.70102e-18	0.116144	0.395	0.3	1.15518e-13
Sulf2	3.78967e-19	0.116011	0.468	0.366	9.31236e-15
4430402I18Rik	2.43567e-13	0.115599	0.302	0.225	5.98518e-09
Ggt7	2.51018e-20	0.115349	0.518	0.411	6.16826e-16
Tmem181a	1.42928e-19	0.114954	0.679	0.576	3.51217e-15
Paxbp1	1.78629e-20	0.114849	0.617	0.509	4.38946e-16
Dennd6b	3.0132e-23	0.114587	0.336	0.233	7.40435e-19
Kif5a	1.33717e-23	0.114049	0.762	0.655	3.28582e-19
Nxph1	6.78911e-11	0.114026	0.766	0.703	1.66829e-06
Ddhd2	2.35368e-19	0.113879	0.597	0.493	5.78371e-15
Adcy1	7.07606e-16	0.113449	0.589	0.495	1.7388e-11
Sv2a	7.07361e-26	0.113404	0.695	0.579	1.7382e-21
Pnn	2.11001e-13	0.113035	0.495	0.408	5.18492e-09
Lrrc4	5.42754e-11	0.112898	0.552	0.473	1.33371e-06
C1qtnf4	1.09916e-19	0.112838	0.467	0.365	2.70098e-15
A330102I10Rik	5.7112e-12	0.112703	0.599	0.517	1.40341e-07
Madd	2.58715e-18	0.112109	0.63	0.529	6.3574e-14
Lypd6	4.07692e-06	0.111975	0.285	0.235	0.100182
1110004F10Rik	5.55165e-15	0.11157	0.351	0.267	1.36421e-10
2810049E08Rik	2.5284e-13	0.111555	0.37	0.289	6.21305e-09
Kcnma1	8.87044e-10	0.111345	0.97	0.944	2.17973e-05
Impact	1.51932e-16	0.111189	0.437	0.344	3.73343e-12
Thsd7a	0.036073	0.111049	0.64	0.612	1
Aak1	2.60982e-17	0.110908	0.955	0.913	6.41312e-13
Rnf112	1.05187e-24	0.11078	0.308	0.204	2.58476e-20
Ina	1.58803e-24	0.110656	0.258	0.164	3.90226e-20
Purb	7.09169e-21	0.110434	0.244	0.157	1.74264e-16
Frmd5	1.18694e-14	0.110298	0.968	0.945	2.91666e-10
Abca5	1.05349e-21	0.110233	0.551	0.442	2.58873e-17
4933406I18Rik	6.43612e-14	0.11016	0.593	0.505	1.58155e-09
Bckdhb	3.42838e-13	0.109996	0.682	0.599	8.42457e-09
Galnt14	9.31449e-16	0.10996	0.503	0.411	2.28885e-11
Tmem178	3.72832e-14	0.109882	0.583	0.494	9.16161e-10
Gabrd	1.19515e-20	0.109767	0.188	0.113	2.93684e-16
Slc7a5	2.08545e-23	0.109714	0.153	0.079	5.12456e-19
Enah	2.0426e-11	0.109287	0.856	0.797	5.01929e-07
Pacsin1	9.11717e-13	0.109224	0.922	0.881	2.24036e-08
Gars	5.45825e-18	0.109001	0.436	0.339	1.34126e-13
Crebzf	1.82487e-22	0.108944	0.401	0.295	4.48425e-18
St3gal6	1.07353e-12	0.108505	0.215	0.15	2.63799e-08
Dync1h1	4.15212e-25	0.108459	0.729	0.616	1.0203e-20
Kcnk3	4.39826e-22	0.10825	0.271	0.181	1.08078e-17
Btaf1	2.32294e-20	0.107899	0.649	0.543	5.70815e-16
Eprs	1.41455e-20	0.10774	0.548	0.441	3.47597e-16
Grik2	2.06329e-13	0.107695	0.983	0.961	5.07013e-09
Arhgap26	3.90376e-11	0.107649	0.938	0.895	9.59271e-07
Gas6	1.54222e-16	0.107459	0.387	0.296	3.7897e-12
Nebl	3.48268e-17	0.107077	0.926	0.873	8.55799e-13
Macrod1	1.73654e-23	0.107068	0.489	0.381	4.26721e-19
Sfxn5	6.25007e-12	0.10687	0.626	0.546	1.53583e-07
Gls2	1.32639e-28	0.106792	0.342	0.234	3.25934e-24
Slc7a1	2.27497e-17	0.106723	0.327	0.24	5.59029e-13
Bcl2	5.34661e-07	0.106698	0.434	0.374	0.0131382
Nr4a1	3.93997e-14	0.106048	0.268	0.194	9.68169e-10
Atxn2l	3.89673e-15	0.106032	0.46	0.368	9.57542e-11
Hsp90ab1	3.24082e-15	0.106021	0.327	0.243	7.96366e-11
Kcns3	1.88323e-14	0.105951	0.329	0.249	4.62766e-10
Aig1	4.22788e-19	0.105783	0.869	0.79	1.03892e-14
Nars	6.68465e-24	0.105595	0.255	0.161	1.64262e-19
Cacna1a	3.22101e-10	0.105278	0.949	0.924	7.91499e-06
Mapk8ip3	3.57388e-21	0.105025	0.619	0.511	8.7821e-17
Ndrg4	3.10398e-09	0.10489	0.643	0.576	7.62741e-05
Ppfia3	3.17532e-22	0.104884	0.418	0.312	7.80271e-18
Wnt5b	6.30188e-05	0.104638	0.269	0.228	1
Osbpl1a	3.74809e-16	0.104579	0.511	0.417	9.21017e-12
Cnot10	1.01572e-18	0.104409	0.6	0.498	2.49594e-14
Dnm1	7.79983e-14	0.104366	0.796	0.723	1.91665e-09
Zfyve9	2.85549e-15	0.104335	0.828	0.752	7.0168e-11
Zscan26	6.64113e-21	0.104124	0.341	0.244	1.63193e-16
Slc25a28	1.70337e-19	0.103943	0.276	0.188	4.18568e-15
Pacsin2	5.5579e-14	0.103934	0.408	0.325	1.36574e-09
Pdcd7	1.27544e-28	0.103899	0.324	0.216	3.13413e-24
Hhipl1	1.99844e-18	0.103771	0.202	0.127	4.91077e-14
Lama3	1.59622e-09	0.103649	0.266	0.207	3.9224e-05
Arhgap15	3.42855e-09	0.103299	0.301	0.237	8.42498e-05
Birc6	4.22308e-15	0.103239	0.866	0.8	1.03774e-10
Sntg1	1.72463e-10	0.103215	0.986	0.971	4.23793e-06
Stk25	1.46184e-14	0.102958	0.321	0.239	3.59219e-10
Deptor	3.62737e-12	0.102909	0.237	0.172	8.91354e-08
Ldhb	7.22275e-21	0.102697	0.303	0.212	1.77485e-16
Stmn3	5.80496e-22	0.102527	0.622	0.515	1.42645e-17
Trim37	2.56479e-19	0.10227	0.624	0.522	6.30245e-15
4930452B06Rik	9.2167e-14	0.10219	0.246	0.177	2.26482e-09
Slc25a23	3.08551e-15	0.10193	0.596	0.504	7.58202e-11
Tango2	3.78071e-10	0.10189	0.732	0.663	9.29035e-06
Ptpru	4.91892e-08	0.101802	0.214	0.162	0.00120873
Acsl1	5.68367e-19	0.101759	0.564	0.463	1.39665e-14
Gm35256	7.03397e-11	0.101709	0.178	0.123	1.72846e-06
Scn8a	1.89723e-09	0.101552	0.89	0.852	4.66205e-05
Strbp	3.43373e-11	0.101528	0.951	0.924	8.43771e-07
Ubap1l	3.28153e-25	0.101488	0.341	0.243	8.0637e-21
Gfpt2	6.93463e-15	0.101429	0.246	0.173	1.70405e-10
Tomm40	1.36554e-19	0.101045	0.553	0.45	3.35555e-15
Ivd	7.83613e-19	0.100587	0.448	0.35	1.92557e-14
Efna5	2.57236e-15	0.100453	0.659	0.568	6.32107e-11
Brd9	1.12583e-19	0.100449	0.37	0.271	2.7665e-15
Tspan9	9.33818e-12	0.100377	0.281	0.211	2.29467e-07
Gm17276	3.30451e-20	0.100286	0.516	0.413	8.12018e-16
Cmss1	9.94923e-12	0.100254	0.719	0.644	2.44482e-07
Atg16l2	3.93671e-13	0.100204	0.347	0.268	9.67368e-09
Stard9	3.52852e-09	0.100118	0.422	0.354	8.67062e-05
Fam163a	7.48967e-15	0.100062	0.134	0.081	1.84044e-10
Atp6v0b	3.03079e-14	0.100031	0.531	0.44	7.44756e-10
Thy1	7.61558e-19	0.100013	0.323	0.233	1.87138e-14
Ablim1	3.04388e-20	0.0999698	0.904	0.832	7.47973e-16
Slc2a13	7.845e-11	0.0999175	0.917	0.869	1.92775e-06
Ank1	5.40774e-13	0.0998478	0.774	0.698	1.32884e-08
Fstl4	2.65133e-06	0.0997531	0.395	0.341	0.0651512
Nceh1	1.06998e-15	0.0995686	0.507	0.416	2.62927e-11
mt-Nd1	6.06658e-18	0.0995631	0.169	0.102	1.49074e-13
Chgb	3.45742e-15	0.0994795	0.305	0.225	8.49591e-11
Kif21b	7.11982e-22	0.0993928	0.43	0.324	1.74955e-17
Rapgef4	4.34632e-08	0.0993074	0.938	0.907	0.00106802
Kcnip2	5.60943e-13	0.099144	0.346	0.269	1.37841e-08
Grin2a	0.074125	0.0990347	0.742	0.719	1
Mblac2	1.38296e-12	0.0989771	0.607	0.523	3.39834e-08
Disp3	2.159e-05	0.0988047	0.207	0.166	0.530531
Fndc1	3.58109e-12	0.0987799	0.293	0.224	8.79982e-08
Amy1	3.44565e-18	0.0987141	0.646	0.549	8.46698e-14
Cpeb3	4.91842e-11	0.0981907	0.93	0.889	1.2086e-06
Gm20754	0.0607594	0.09807	0.528	0.511	1
Fam171b	3.40593e-14	0.098031	0.609	0.521	8.36939e-10
Plekhm2	2.72087e-18	0.0979993	0.594	0.494	6.686e-14
Adgrl2	1.2705e-15	0.0979834	0.402	0.317	3.12201e-11
Igf1	1.13127e-06	0.0978474	0.369	0.319	0.0277987
Anapc5	4.17726e-15	0.0978209	0.556	0.464	1.02648e-10
Npcd	5.88542e-14	0.097775	0.199	0.133	1.44622e-09
AF529169	6.47295e-23	0.097631	0.144	0.075	1.5906e-18
Pfkp	1.62363e-16	0.0976242	0.736	0.646	3.98974e-12
Hook2	4.31727e-24	0.0973858	0.448	0.34	1.06088e-19
Usp25	1.16343e-10	0.096965	0.507	0.43	2.85891e-06
Cherp	3.10383e-18	0.0969039	0.336	0.245	7.62705e-14
Mir124-2hg	3.45646e-14	0.0968586	0.451	0.365	8.49357e-10
Scn1b	7.27964e-24	0.0964053	0.279	0.184	1.78883e-19
Abcb9	9.30072e-13	0.0963397	0.353	0.276	2.28547e-08
Rab27a	6.25957e-11	0.0962589	0.398	0.324	1.53817e-06
Stxbp1	7.3028e-18	0.096197	0.825	0.741	1.79452e-13
Ntrk2	2.45079e-11	0.0960883	0.979	0.956	6.02234e-07
Klf3	3.46842e-13	0.0960692	0.26	0.188	8.52296e-09
Pitpna	2.01005e-15	0.0960559	0.796	0.716	4.9393e-11
Mecr	2.32371e-16	0.0960228	0.538	0.443	5.71006e-12
Arhgef12	1.4344e-14	0.095967	0.86	0.791	3.52474e-10
Ica1	4.67536e-12	0.0957523	0.851	0.789	1.14888e-07
Cx3cl1	2.01446e-18	0.0954713	0.385	0.292	4.95014e-14
Epb41	1.77536e-24	0.0953459	0.508	0.399	4.3626e-20
Tet2	3.11074e-19	0.0952622	0.637	0.536	7.64402e-15
Mir124a-1hg	1.60116e-18	0.0952053	0.631	0.529	3.93453e-14
Dmxl1	1.10168e-11	0.0949956	0.809	0.742	2.70716e-07
Zfp961	7.64743e-17	0.0949783	0.423	0.333	1.8792e-12
Kit	0.000308477	0.0948544	0.147	0.116	1
Nap1l5	2.16207e-14	0.0946755	0.262	0.187	5.31285e-10
Htra1	1.1018e-15	0.0944504	0.203	0.133	2.70745e-11
Hunk	2.99654e-12	0.0941252	0.459	0.377	7.3634e-08
Mdh1	2.37902e-16	0.0940982	0.383	0.294	5.84596e-12
Bach1	3.08091e-17	0.0940758	0.237	0.161	7.57072e-13
Srek1	1.3522e-12	0.0939576	0.758	0.682	3.32275e-08
Gfod1	1.93179e-14	0.0939341	0.613	0.524	4.74698e-10
Kcnk12	1.49523e-19	0.0938957	0.213	0.137	3.67422e-15
Bend6	7.60349e-15	0.0938565	0.667	0.579	1.8684e-10
Ppargc1a	3.94231e-06	0.0938477	0.542	0.485	0.0968743
Zbtb7a	3.25629e-22	0.0936496	0.32	0.224	8.00167e-18
Pcdh15	1.31708e-09	0.0936325	0.766	0.701	3.23645e-05
Abr	7.53245e-11	0.0933228	0.877	0.827	1.85095e-06
Miga2	2.201e-20	0.0931951	0.544	0.44	5.40851e-16
Flnb	3.96434e-10	0.0931467	0.767	0.702	9.74158e-06
Sdha	1.84969e-25	0.0931361	0.479	0.368	4.54525e-21
Usp36	1.76001e-14	0.0931132	0.471	0.384	4.32488e-10
Smg9	8.0037e-29	0.093106	0.248	0.151	1.96675e-24
Larp1b	1.09313e-07	0.0925917	0.411	0.349	0.00268614
Ttc4	1.03136e-17	0.0924766	0.32	0.232	2.53436e-13
Atp6v0a1	1.91922e-12	0.0924704	0.88	0.823	4.7161e-08
Hdac1	3.50714e-24	0.0922637	0.302	0.207	8.61809e-20
Las1l	1.03317e-16	0.0919637	0.472	0.38	2.53882e-12
Eml1	3.32362e-17	0.0918969	0.449	0.356	8.16712e-13
Arglu1	4.57598e-10	0.0918242	0.72	0.652	1.12445e-05
Klf5	5.35407e-14	0.0918217	0.205	0.141	1.31566e-09
Csrnp2	1.6414e-16	0.0917135	0.21	0.139	4.0334e-12
Slc1a4	1.63846e-14	0.0916644	0.315	0.238	4.02618e-10
Coq5	3.50841e-20	0.0916393	0.31	0.222	8.62122e-16
Zfp346	2.04992e-21	0.0913504	0.516	0.411	5.03726e-17
Tmem38a	5.01365e-16	0.0912702	0.442	0.353	1.23201e-11
Arhgap22	3.78617e-14	0.0912426	0.368	0.288	9.30376e-10
Evi5	2.70591e-13	0.091191	0.671	0.589	6.64923e-09
A830082K12Rik	2.21994e-22	0.0911267	0.582	0.477	5.45505e-18
Asap1	7.00819e-18	0.0910927	0.878	0.805	1.72212e-13
Kcnab2	1.83241e-12	0.0910614	0.451	0.368	4.50278e-08
Papd7	2.03982e-14	0.0910314	0.259	0.186	5.01244e-10
Tmem65	5.15621e-23	0.0909356	0.434	0.332	1.26704e-18
Gm16083	0.00169202	0.090828	0.404	0.365	1
Lhx6	2.17888e-18	0.0907245	0.332	0.247	5.35415e-14
Cds1	1.2595e-17	0.0904917	0.366	0.276	3.09496e-13
Matk	1.26039e-16	0.0904186	0.398	0.305	3.09716e-12
Grin2d	1.70549e-20	0.0903404	0.436	0.34	4.19091e-16
Fam135a	1.73267e-15	0.0902271	0.655	0.565	4.2577e-11
Daam1	1.5104e-14	0.0900125	0.809	0.732	3.71149e-10
Ttll7	1.98553e-14	0.0897962	0.697	0.61	4.87905e-10
Dexi	6.37316e-15	0.0897746	0.469	0.381	1.56608e-10
Krit1	1.55994e-17	0.0894033	0.624	0.528	3.83324e-13
St3gal1	1.43129e-14	0.0892568	0.154	0.097	3.51712e-10
Gm26633	5.9509e-13	0.089091	0.128	0.076	1.46232e-08
Glce	5.26277e-13	0.0890637	0.388	0.31	1.29322e-08
Gtpbp2	8.6744e-16	0.0890368	0.346	0.262	2.13156e-11
Sirt7	4.02538e-17	0.0888522	0.281	0.199	9.89157e-13
Clk1	6.98093e-16	0.0888512	0.506	0.413	1.71542e-11
Creb3l2	7.05651e-11	0.0888012	0.279	0.214	1.734e-06
Copa	3.48426e-12	0.0887452	0.511	0.43	8.56188e-08
Tnrc6a	1.01835e-17	0.0887446	0.612	0.516	2.50239e-13
Got2	1.51203e-16	0.0886747	0.413	0.324	3.71551e-12
Rock2	2.79522e-12	0.0886535	0.804	0.733	6.86869e-08
Atpif1	1.56555e-21	0.0884416	0.289	0.198	3.84703e-17
Dlgap1	5.44232e-13	0.0882689	0.994	0.987	1.33734e-08
Map7d2	6.7203e-14	0.088197	0.667	0.582	1.65138e-09
Dhx32	3.93203e-17	0.0881784	0.457	0.366	9.66218e-13
Hrh2	2.88842e-12	0.0881056	0.341	0.273	7.09771e-08
Arhgef2	2.54103e-15	0.0881031	0.368	0.282	6.24407e-11
Inpp5j	2.32197e-20	0.0880906	0.272	0.186	5.70577e-16
Thap3	8.81593e-22	0.0878587	0.356	0.259	2.16634e-17
Plekho1	1.94386e-16	0.0878271	0.266	0.188	4.77664e-12
Rims4	1.1e-14	0.0877874	0.532	0.445	2.70303e-10
Zbtb4	1.71766e-23	0.0877337	0.428	0.328	4.22081e-19
Calm1	9.80224e-22	0.0875422	0.471	0.362	2.4087e-17
Magi3	0.00526537	0.0875312	0.581	0.546	1
Ppp1r12b	5.14797e-15	0.0874596	0.835	0.761	1.26501e-10
Rab3b	9.75e-08	0.0874245	0.508	0.445	0.00239587
Dnaja2	7.67946e-18	0.087389	0.362	0.271	1.88707e-13
Kndc1	3.18024e-15	0.0873518	0.36	0.274	7.81481e-11
Tmem234	1.14779e-19	0.0873303	0.393	0.295	2.82046e-15
2023-09-04	3.97781e-15	0.0871467	0.261	0.184	9.77467e-11
Spats2	1.4422e-12	0.0870852	0.485	0.403	3.54392e-08
Mthfd1l	4.59871e-07	0.0870236	0.37	0.314	0.0113004
Pak6	1.59919e-17	0.0869854	0.371	0.283	3.92969e-13
Sfxn1	8.47307e-14	0.0869521	0.376	0.296	2.08209e-09
Shc2	1.96941e-18	0.086937	0.313	0.227	4.83943e-14
Trip11	1.90448e-13	0.0869325	0.685	0.602	4.67987e-09
Adamts17	1.16728e-06	0.0868958	0.686	0.63	0.0286837
Tmem132b	1.0424e-23	0.0868439	0.897	0.815	2.5615e-19
Ankrd44	1.58138e-11	0.0867548	0.533	0.455	3.88592e-07
Ncoa1	9.62257e-13	0.0866253	0.928	0.882	2.36455e-08
Dnm1l	1.9376e-13	0.0866082	0.58	0.496	4.76127e-09
Iglon5	3.86623e-16	0.086578	0.252	0.176	9.50049e-12
Fnip2	1.34579e-10	0.086413	0.571	0.495	3.307e-06
Ttc39b	6.77283e-08	0.0864035	0.453	0.388	0.00166429
Gys1	2.10691e-12	0.0862777	0.381	0.305	5.17731e-08
Cltb	7.38702e-15	0.0862592	0.445	0.36	1.81521e-10
Mkrn1	1.33142e-11	0.0861489	0.268	0.201	3.2717e-07
Tecr	4.05892e-20	0.0860203	0.645	0.542	9.97399e-16
Hjurp	5.81668e-17	0.0858528	0.409	0.319	1.42933e-12
Arntl2	2.38084e-11	0.0855385	0.282	0.215	5.85044e-07
Chd5	1.0952e-22	0.0854258	0.624	0.517	2.69123e-18
Cdk16	5.88844e-17	0.0853609	0.256	0.177	1.44697e-12
Ptpre	1.57513e-07	0.0853494	0.58	0.517	0.00387058
Gnas	2.75724e-16	0.0853101	0.742	0.653	6.77536e-12
mt-Nd2	5.87942e-17	0.0852237	0.147	0.087	1.44475e-12
Slc4a8	3.92073e-16	0.0851642	0.404	0.317	9.63441e-12
Tmem189	8.89107e-20	0.0850963	0.287	0.204	2.1848e-15
Dhdds	1.40123e-12	0.0850741	0.553	0.471	3.44325e-08
Kif3a	1.73591e-15	0.0850081	0.58	0.488	4.26566e-11
Clip3	1.68718e-21	0.0849283	0.358	0.262	4.14592e-17
Wwox	1.04875e-06	0.0849073	0.896	0.861	0.025771
Selenot	3.35989e-22	0.0849072	0.168	0.095	8.25626e-18
Ggps1	9.14237e-14	0.084897	0.311	0.237	2.24655e-09
Dock3	1.55358e-10	0.0848962	0.968	0.944	3.81761e-06
Sltm	4.43152e-17	0.0848501	0.829	0.748	1.08896e-12
Npas3	6.08631e-13	0.0848229	0.835	0.767	1.49559e-08
Mon1a	1.16408e-18	0.0847894	0.152	0.086	2.8605e-14
Uty	3.25792e-05	0.084754	0.354	0.306	0.800568
Bcan	1.10389e-12	0.0846863	0.242	0.174	2.71259e-08
Atp5b	7.27818e-19	0.0845335	0.284	0.196	1.78847e-14
Scg2	6.25997e-09	0.084488	0.284	0.225	0.000153826
Syt11	7.97297e-22	0.0844124	0.783	0.684	1.9592e-17
Map1a	5.06343e-15	0.0842823	0.406	0.321	1.24424e-10
Glmn	1.81008e-16	0.0842548	0.44	0.352	4.44791e-12
Wrn	8.39685e-15	0.0842365	0.453	0.369	2.06336e-10
Lgi2	5.00253e-15	0.0841233	0.333	0.254	1.22927e-10
Abca2	3.50843e-12	0.0840529	0.307	0.234	8.62127e-08
Spata7	9.26583e-17	0.0839259	0.577	0.483	2.27689e-12
Ano4	3.92917e-05	0.0838035	0.748	0.703	0.965516
Ttc7b	1.41696e-11	0.0837365	0.856	0.796	3.48188e-07
Azin2	1.37961e-14	0.0836202	0.427	0.345	3.39012e-10
Tspoap1	9.0981e-14	0.0835882	0.564	0.476	2.23568e-09
Plxnc1	3.6538e-12	0.0835388	0.562	0.482	8.97848e-08
Thap2	2.85685e-19	0.0835245	0.283	0.2	7.02013e-15
Ptp4a2	6.88405e-14	0.0834944	0.356	0.277	1.69162e-09
Rab3gap2	5.69582e-16	0.0834779	0.592	0.501	1.39963e-11
Nacc2	4.05499e-09	0.0834254	0.245	0.187	9.96432e-05
Chrm3	9.7487e-22	0.0833566	0.826	0.734	2.39555e-17
Tmem179	3.84431e-11	0.0833347	0.227	0.165	9.44663e-07
Snx25	2.90861e-15	0.0832511	0.583	0.493	7.14732e-11
Tro	3.91204e-11	0.0832184	0.474	0.4	9.61305e-07
Lrmda	1.75171e-08	0.0832123	0.158	0.111	0.000430447
Got1	9.71244e-20	0.0831858	0.313	0.227	2.38664e-15
Slc32a1	3.0949e-15	0.0831657	0.387	0.303	7.60511e-11
Scpep1	3.0103e-11	0.0830585	0.19	0.133	7.39721e-07
Atad3a	5.93741e-20	0.0830351	0.327	0.236	1.459e-15
Raf1	1.23747e-13	0.0828796	0.616	0.53	3.04085e-09
Eef1a1	3.563e-24	0.0828117	0.182	0.104	8.75537e-20
Atp13a1	2.71789e-11	0.0825964	0.245	0.181	6.67866e-07
Nav2	5.03108e-12	0.0825957	0.977	0.95	1.23629e-07
Ubxn2a	1.00885e-12	0.0825954	0.267	0.198	2.47904e-08
Jak1	1.40465e-10	0.0824565	0.497	0.422	3.45164e-06
Man2a2	6.76019e-21	0.0823838	0.632	0.527	1.66118e-16
Rimbp2	2.6547e-08	0.0822608	0.845	0.794	0.000652339
Gm42418	4.36387e-19	0.0821871	0.885	0.809	1.07233e-14
Nav1	1.75528e-11	0.0821079	0.887	0.838	4.31325e-07
Aldh1l2	4.34557e-14	0.0819891	0.161	0.103	1.06784e-09
Sirt3	5.30828e-17	0.0818576	0.253	0.176	1.3044e-12
Pou6f1	1.65226e-15	0.0818288	0.469	0.381	4.06009e-11
Taf15	5.48978e-18	0.0818196	0.589	0.493	1.349e-13
Clstn2	2.45819e-15	0.0818165	0.678	0.588	6.04052e-11
Timm9	2.27647e-17	0.0817763	0.482	0.389	5.59398e-13
Fndc5	1.42659e-15	0.0817633	0.22	0.15	3.50557e-11
4921534H16Rik	1.59975e-06	0.0816931	0.148	0.109	0.0393105
Camkv	1.18052e-11	0.0815687	0.301	0.23	2.90088e-07
Nfkb1	4.72971e-13	0.0815561	0.643	0.559	1.16223e-08
Mtcl1	1.5194e-12	0.0815455	0.663	0.581	3.73363e-08
Crhbp	6.39693e-09	0.0814534	0.156	0.11	0.000157192
Dgke	2.80059e-15	0.0814182	0.336	0.256	6.88188e-11
Sptb	9.71688e-19	0.0813892	0.495	0.398	2.38773e-14
Mageb18	0.00178287	0.0813106	0.192	0.16	1
Pnkd	2.61406e-12	0.081232	0.667	0.587	6.42353e-08
Mrpl3	3.89225e-12	0.0811801	0.277	0.208	9.56444e-08
Ccar1	2.80075e-12	0.0811194	0.68	0.6	6.88227e-08
Zfp30	1.37118e-21	0.0809078	0.249	0.166	3.36941e-17
Lmbrd1	1.90467e-16	0.0807762	0.638	0.547	4.68035e-12
Gramd1a	8.8939e-20	0.0807223	0.3	0.211	2.1855e-15
Cplx1	2.39263e-13	0.0807079	0.454	0.375	5.8794e-09
Miga1	1.54402e-17	0.0804743	0.554	0.461	3.79412e-13
Nfic	1.97259e-19	0.0804689	0.316	0.23	4.84724e-15
Clec16a	2.57032e-13	0.0804611	0.786	0.71	6.31604e-09
Rab34	3.05103e-13	0.0803353	0.194	0.131	7.4973e-09
Ank2	1.18063e-12	0.0802903	0.994	0.988	2.90116e-08
Tpi1	7.2529e-23	0.0802149	0.147	0.075	1.78226e-18
Zfp740	4.54704e-16	0.0800658	0.338	0.254	1.11734e-11
Vstm5	4.73774e-11	0.0800431	0.372	0.3	1.1642e-06
Atp11b	3.18206e-17	0.079997	0.602	0.508	7.81928e-13
Myo1c	3.7339e-15	0.0799192	0.181	0.117	9.1753e-11
Caskin1	4.29933e-19	0.0798355	0.544	0.445	1.05647e-14
Pip5k1c	4.19152e-18	0.0797659	0.347	0.258	1.02998e-13
Ubb	9.68826e-17	0.0796105	0.116	0.061	2.3807e-12
Pcbp4	7.24805e-13	0.0795246	0.256	0.185	1.78106e-08
E2f6	1.03775e-17	0.0794961	0.194	0.124	2.55007e-13
Prkg2	3.03083e-08	0.0794616	0.144	0.102	0.000744766
Aaed1	2.54536e-18	0.0793879	0.401	0.312	6.25472e-14
Ankrd24	2.22269e-19	0.0793699	0.529	0.434	5.46181e-15
Sidt1	8.21614e-15	0.0793608	0.559	0.471	2.01895e-10
Slc16a10	2.1856e-13	0.079327	0.238	0.17	5.37067e-09
Slc30a3	7.82719e-20	0.0792985	0.127	0.065	1.92338e-15
Elp2	1.38993e-17	0.0792578	0.346	0.262	3.41547e-13
Tmem246	7.42089e-22	0.079223	0.23	0.147	1.82354e-17
Coro2a	4.54382e-10	0.0792157	0.177	0.124	1.11655e-05
Fam168b	1.80484e-26	0.0791878	0.413	0.305	4.43502e-22
Map7	1.47637e-13	0.0791725	0.739	0.659	3.62789e-09
Vwa8	2.05654e-12	0.0790884	0.846	0.781	5.05353e-08
Itsn1	5.48632e-14	0.0790393	0.85	0.78	1.34815e-09
Slc24a5	1.39389e-08	0.0789497	0.266	0.208	0.000342521
Wdfy1	7.11881e-16	0.0789472	0.436	0.348	1.7493e-11
Chka	1.0501e-15	0.0788382	0.694	0.603	2.5804e-11
5730455P16Rik	2.09143e-15	0.0788121	0.25	0.179	5.13927e-11
Airn	0.000708331	0.0787966	0.375	0.334	1
Polb	4.65961e-18	0.0787268	0.708	0.614	1.14501e-13
Kcnk1	3.04378e-16	0.0786305	0.29	0.212	7.47947e-12
Aars	6.31347e-19	0.0785876	0.264	0.184	1.55141e-14
Clk4	1.13015e-17	0.0785257	0.416	0.323	2.77712e-13
Klf12	2.40603e-08	0.0785117	0.941	0.914	0.000591234
Pcdh10	1.51311e-14	0.0782565	0.447	0.364	3.71816e-10
Sema6a	3.68998e-13	0.0781853	0.519	0.438	9.06738e-09
Tmem126a	5.55402e-17	0.0781784	0.28	0.201	1.36479e-12
Zfp641	1.57712e-19	0.07814	0.309	0.224	3.87546e-15
Gsdme	1.27041e-16	0.0781106	0.437	0.348	3.12179e-12
Cul4a	8.69174e-14	0.0780886	0.486	0.405	2.13582e-09
Cep19	7.79652e-17	0.0780543	0.206	0.136	1.91584e-12
Gripap1	3.43516e-18	0.0780498	0.61	0.513	8.44122e-14
Eif2s3y	0.000251582	0.0779798	0.274	0.233	1
Abcg4	1.13549e-14	0.0777494	0.253	0.181	2.79024e-10
Tmco3	5.8224e-18	0.0777371	0.346	0.263	1.43074e-13
Igdcc4	4.88119e-19	0.077705	0.399	0.31	1.19946e-14
Tmed9	1.2795e-18	0.0776007	0.304	0.219	3.14411e-14
Abtb2	2.55578e-12	0.077593	0.228	0.166	6.28032e-08
Preb	1.50879e-22	0.0775635	0.305	0.211	3.70754e-18
Kdm3b	1.37639e-14	0.0775027	0.538	0.453	3.3822e-10
Lars	3.40626e-09	0.0774497	0.495	0.425	8.3702e-05
Sfxn3	1.51309e-10	0.0774199	0.174	0.12	3.71812e-06
Zmiz2	3.05731e-16	0.0774156	0.304	0.223	7.51273e-12
Srsf10	1.14605e-08	0.0773672	0.286	0.226	0.000281619
Sema4g	3.07444e-17	0.0773366	0.28	0.203	7.55482e-13
Myo1b	6.37271e-12	0.0773161	0.214	0.156	1.56597e-07
Mrs2	1.16152e-14	0.0773157	0.33	0.253	2.8542e-10
Scaf1	2.7865e-17	0.0772876	0.29	0.209	6.84726e-13
Acsl6	3.02225e-20	0.0772851	0.516	0.415	7.42657e-16
Mfap3l	1.75311e-10	0.0771932	0.316	0.251	4.30791e-06
Crtac1	5.08604e-15	0.077044	0.431	0.346	1.24979e-10
Unc45a	2.68298e-21	0.0770403	0.312	0.224	6.59289e-17
Agap1	1.23815e-12	0.07696	0.877	0.819	3.04251e-08
Ddx55	1.19098e-19	0.0769247	0.398	0.303	2.92658e-15
Fgf13	2.68817e-05	0.0767891	0.738	0.69	0.660563
Chpt1	1.39509e-09	0.0767881	0.495	0.425	3.42816e-05
Ubr2	2.54034e-14	0.0767714	0.707	0.623	6.24238e-10
Rfc1	3.24041e-14	0.0767123	0.34	0.263	7.96265e-10
Scg5	4.30623e-12	0.0766847	0.831	0.764	1.05817e-07
Eif4g3	3.60855e-09	0.0766785	0.919	0.879	8.86729e-05
Emc10	1.03154e-17	0.0766497	0.277	0.199	2.53481e-13
Creld1	2.22877e-14	0.0766467	0.235	0.167	5.47676e-10
Trpm2	8.94521e-17	0.076604	0.342	0.258	2.19811e-12
St8sia1	3.09244e-17	0.0765327	0.459	0.368	7.59905e-13
Plk2	2.09483e-13	0.0764665	0.132	0.079	5.14763e-09
Srsf11	1.43527e-15	0.076465	0.71	0.622	3.52689e-11
Gm43713	2.6616e-15	0.0764434	0.652	0.564	6.54036e-11
Ipo8	8.84923e-15	0.0763874	0.457	0.374	2.17452e-10
Aldoa	1.00457e-08	0.0763807	0.141	0.098	0.000246853
Ugdh	1.45946e-10	0.0763717	0.309	0.246	3.58633e-06
Nop56	8.95292e-23	0.0763428	0.319	0.226	2.2e-18
Rps6ka2	1.37144e-07	0.0762498	0.604	0.541	0.00337003
Mfsd11	9.50426e-17	0.0762212	0.4	0.313	2.33548e-12
Cdadc1	1.32703e-15	0.0760938	0.425	0.34	3.2609e-11
Klc1	7.71441e-12	0.0760791	0.675	0.597	1.89566e-07
Trak1	7.78444e-17	0.0759644	0.648	0.555	1.91287e-12
Cluh	1.46696e-08	0.0758716	0.243	0.187	0.000360476
Dnajc27	1.05624e-12	0.0758701	0.345	0.271	2.59549e-08
Rogdi	2.10645e-13	0.0757931	0.243	0.172	5.17619e-09
Fkbp8	1.55022e-18	0.0757608	0.222	0.144	3.80936e-14
Myo19	1.38407e-12	0.0756324	0.251	0.186	3.40108e-08
Akirin1	8.64946e-14	0.0756008	0.173	0.114	2.12543e-09
Sf3b1	1.12151e-12	0.0755671	0.611	0.528	2.75588e-08
Vps41	1.73507e-13	0.0755415	0.554	0.47	4.26358e-09
Mctp1	1.70951e-07	0.0755172	0.796	0.743	0.00420078
Ubqln1	4.94652e-14	0.0755057	0.35	0.274	1.21551e-09
Hspbap1	2.38081e-10	0.0754668	0.22	0.162	5.85035e-06
Larp1	2.01044e-20	0.0754603	0.63	0.528	4.94026e-16
Arfgef3	1.75535e-13	0.0754577	0.773	0.697	4.31343e-09
Myl12b	1.60334e-11	0.075446	0.301	0.234	3.93988e-07
Cacng7	1.92741e-14	0.0753987	0.563	0.476	4.73623e-10
Eef1a2	1.63753e-26	0.0753094	0.296	0.198	4.02391e-22
Pla2g3	3.30079e-12	0.0752921	0.266	0.201	8.11103e-08
Kif1a	3.24689e-13	0.0752527	0.873	0.81	7.97859e-09
Actr1b	3.91731e-20	0.07512	0.347	0.256	9.62601e-16
Taok3	1.36558e-14	0.0751149	0.638	0.55	3.35565e-10
mt-Nd4	9.52596e-14	0.0750826	0.15	0.094	2.34081e-09
Slc12a5	3.78143e-14	0.0749894	0.658	0.572	9.29211e-10
Zdhhc8	8.66019e-21	0.0749195	0.346	0.255	2.12807e-16
Slc45a1	3.97075e-21	0.0749185	0.375	0.283	9.75732e-17
Rufy1	1.31313e-14	0.0748924	0.552	0.465	3.22676e-10
Atp5a1	1.86727e-16	0.0748503	0.376	0.288	4.58844e-12
Ahi1	4.67089e-07	0.0747949	0.915	0.879	0.0114778
Cbx4	1.41649e-22	0.0747119	0.165	0.093	3.48073e-18
Far2	3.01526e-14	0.0746763	0.517	0.436	7.4094e-10
Acss2	4.31055e-15	0.0746739	0.535	0.448	1.05923e-10
Map3k9	6.34327e-16	0.0746675	0.267	0.195	1.55873e-11
Cstf2	1.35835e-14	0.0746379	0.394	0.314	3.33788e-10
Plppr5	3.35316e-22	0.0746338	0.744	0.648	8.23972e-18
Camta1	5.59972e-07	0.0745377	0.961	0.939	0.0137602
Mlip	0.00022986	0.0745233	0.262	0.223	1
Nox1	2.01264e-08	0.0744776	0.196	0.146	0.000494566
Bscl2	1.7363e-19	0.074461	0.293	0.211	4.2666e-15
Rnf13	8.27151e-12	0.0744603	0.456	0.38	2.03256e-07
Dnttip1	1.17917e-15	0.0744569	0.334	0.254	2.89757e-11
Jag2	2.63303e-13	0.0744385	0.347	0.274	6.47015e-09
Tex9	4.06576e-09	0.0742986	0.266	0.211	9.99079e-05
Srrm2	9.557e-09	0.0742926	0.944	0.911	0.000234844
Guf1	3.41524e-22	0.0742096	0.329	0.237	8.39228e-18
Ppp2r2b	1.10063e-05	0.0741955	0.961	0.938	0.270458
Sh3glb1	8.24342e-16	0.0741896	0.483	0.396	2.02565e-11
Iffo1	4.75144e-19	0.0741821	0.409	0.316	1.16757e-14
Snta1	1.48799e-14	0.0741645	0.398	0.317	3.65643e-10
Fgfr1op	1.50193e-08	0.0741462	0.3	0.241	0.00036907
Eml2	1.52747e-15	0.0741345	0.606	0.518	3.75346e-11
Thra	5.74148e-14	0.0741245	0.576	0.489	1.41085e-09
Akap11	7.35662e-17	0.0740619	0.543	0.451	1.80774e-12
Snrnp48	2.70332e-13	0.074012	0.446	0.366	6.64287e-09
Trim7	1.89325e-08	0.0738529	0.121	0.08	0.000465229
Slc25a51	4.28014e-10	0.0738479	0.22	0.162	1.05176e-05
Sra1	2.70923e-09	0.0737529	0.189	0.136	6.65738e-05
Slc7a6os	5.70348e-12	0.0736187	0.254	0.188	1.40152e-07
Ndel1	4.05212e-20	0.0735228	0.376	0.284	9.95727e-16
U2surp	3.20053e-18	0.0734885	0.585	0.489	7.86466e-14
Ece1	2.33353e-20	0.0734276	0.372	0.282	5.73418e-16
Trappc3	6.96014e-14	0.0733961	0.271	0.2	1.71031e-09
Zfp64	3.48494e-21	0.0733906	0.387	0.293	8.56355e-17
Lrp1	7.71283e-13	0.0732535	0.63	0.549	1.89527e-08
Slc38a1	1.01389e-14	0.073101	0.684	0.598	2.49143e-10
Slc3a2	1.0238e-13	0.0731008	0.374	0.295	2.51578e-09
Cuedc2	1.61218e-15	0.0730832	0.193	0.127	3.96162e-11
Usp2	1.01089e-15	0.0730167	0.265	0.19	2.48405e-11
Snw1	3.0116e-19	0.0730164	0.185	0.117	7.40042e-15
Eif2b4	3.08436e-16	0.0729893	0.191	0.124	7.57919e-12
Tbce	3.92388e-20	0.0729774	0.589	0.486	9.64216e-16
Ntan1	5.16677e-13	0.0729657	0.276	0.206	1.26963e-08
Abhd18	9.46283e-11	0.0729573	0.738	0.668	2.3253e-06
Gtpbp4	2.72925e-13	0.0729223	0.324	0.25	6.70658e-09
Strn4	4.71581e-19	0.0729092	0.44	0.345	1.15882e-14
Setx	1.32379e-13	0.072821	0.635	0.553	3.25295e-09
Pde5a	1.13302e-18	0.0725462	0.321	0.243	2.78417e-14
Prpf40b	1.06224e-12	0.0723923	0.473	0.393	2.61024e-08
Trak2	4.40759e-16	0.0723302	0.407	0.322	1.08308e-11
Lin7c	6.3877e-12	0.072151	0.139	0.088	1.56965e-07
Ckb	1.9124e-13	0.0720298	0.335	0.255	4.69934e-09
Mafg	6.07459e-17	0.0719942	0.478	0.387	1.49271e-12
AY036118	1.93303e-05	0.0719596	0.477	0.425	0.475004
Hmgcll1	3.18594e-08	0.0718834	0.726	0.665	0.000782882
Kirrel	2.8234e-13	0.0718534	0.244	0.183	6.93795e-09
Acaca	3.16082e-13	0.0715766	0.785	0.71	7.76709e-09
Npdc1	6.34363e-17	0.0715688	0.293	0.211	1.55882e-12
Hltf	2.13395e-12	0.0715045	0.32	0.25	5.24375e-08
Tbc1d2b	2.64777e-14	0.0712519	0.277	0.207	6.50638e-10
Vgf	5.74228e-05	0.0711877	0.22	0.179	1
Gnl3	4.07093e-15	0.0711214	0.284	0.209	1.00035e-10
Camk2n1	2.74244e-14	0.0710628	0.166	0.106	6.73899e-10
Sdccag3	1.19704e-12	0.0710202	0.303	0.23	2.94148e-08
Mapk10	2.7469e-08	0.0708257	0.974	0.955	0.000674996
Nr6a1	7.39612e-18	0.0707737	0.791	0.705	1.81745e-13
Klc2	3.61852e-15	0.0707673	0.343	0.268	8.89178e-11
Pdzd7	4.97876e-15	0.0707612	0.133	0.079	1.22343e-10
AC134453.1	2.65118e-06	0.0706402	0.115	0.081	0.0651475
Sbds	1.66766e-12	0.0706196	0.192	0.131	4.09793e-08
Tspan5	1.14289e-10	0.0705343	0.923	0.879	2.80841e-06
Mmp24	1.59768e-13	0.0703727	0.431	0.351	3.92599e-09
Lnx1	7.3742e-10	0.0703662	0.53	0.458	1.81206e-05
Hnrnpr	2.53159e-13	0.0703641	0.599	0.517	6.22088e-09
Kras	1.27915e-12	0.0703485	0.378	0.305	3.14325e-08
Dnajc6	3.17365e-09	0.0703082	0.876	0.825	7.79861e-05
Mapk8ip2	1.10457e-19	0.0702609	0.317	0.232	2.71427e-15
Zfp598	5.01736e-12	0.070241	0.2	0.139	1.23292e-07
Krba1	1.15067e-19	0.0701287	0.344	0.258	2.82755e-15
Sacs	3.96876e-15	0.0701026	0.435	0.352	9.75243e-11
Nsmaf	9.63346e-12	0.0700584	0.433	0.359	2.36723e-07
Hsp90aa1	2.81268e-26	0.0700357	0.205	0.124	6.9116e-22
2810403A07Rik	8.7928e-20	0.0699642	0.506	0.41	2.16065e-15
Prox1	0.00143859	0.0699536	0.214	0.182	1
Ndufa10	7.42926e-16	0.0698932	0.351	0.269	1.82559e-11
Trmt1	5.74435e-11	0.069887	0.37	0.3	1.41156e-06
Tmem145	3.2811e-14	0.0698775	0.247	0.177	8.06264e-10
Slc1a1	7.62429e-13	0.0698602	0.621	0.54	1.87352e-08
Pcmt1	1.16088e-11	0.0698413	0.571	0.493	2.85263e-07
Zswim8	2.42908e-11	0.0698387	0.432	0.358	5.96899e-07
Gm10600	5.91133e-12	0.0698353	0.21	0.15	1.45259e-07
Dzip1	6.24226e-12	0.069804	0.593	0.515	1.53391e-07
Tial1	2.30474e-14	0.0697673	0.531	0.446	5.66345e-10
Slc25a42	6.30932e-17	0.0697432	0.244	0.17	1.55039e-12
Adam22	1.57567e-08	0.0695245	0.919	0.879	0.000387189
Kcna6	1.02406e-16	0.0695117	0.414	0.33	2.51643e-12
Snx8	2.31624e-16	0.0695104	0.308	0.234	5.6917e-12
Crispld1	4.65392e-05	0.0694809	0.151	0.117	1
Atl3	4.94737e-12	0.0694478	0.288	0.22	1.21572e-07
Senp6	4.31033e-13	0.0693999	0.714	0.635	1.05918e-08
Atp8a2	3.62746e-07	0.0693866	0.88	0.838	0.00891375
Kmt2a	2.97884e-10	0.0693754	0.877	0.824	7.31991e-06
Zfyve27	1.36347e-15	0.0692414	0.331	0.254	3.35046e-11
Gpt2	2.42963e-21	0.0690961	0.282	0.198	5.97033e-17
Lzts2	2.70909e-16	0.0690055	0.178	0.113	6.65705e-12
Calb1	9.46165e-05	0.0689783	0.15	0.116	1
Cyfip2	1.49631e-10	0.0688951	0.779	0.711	3.67687e-06
Atxn7	2.45819e-12	0.0688746	0.639	0.561	6.04052e-08
Ccnc	1.00119e-12	0.068776	0.387	0.314	2.46023e-08
Kcnq1ot1	5.69776e-10	0.0686843	0.96	0.935	1.40011e-05
Rhobtb2	9.32066e-16	0.0685972	0.366	0.286	2.29037e-11
Aco2	2.58112e-10	0.0684959	0.664	0.592	6.34259e-06
Dzip1l	5.83765e-12	0.0684134	0.308	0.241	1.43449e-07
Ktn1	3.01068e-12	0.0684012	0.738	0.663	7.39814e-08
Afg3l2	2.69243e-13	0.0682768	0.487	0.405	6.61611e-09
Habp4	6.55567e-11	0.0682362	0.347	0.28	1.61092e-06
Sec23a	7.76168e-17	0.0682098	0.414	0.328	1.90728e-12
Zdhhc2	9.46929e-18	0.0681941	0.527	0.438	2.32689e-13
Arfgef2	1.89327e-12	0.0681808	0.744	0.669	4.65232e-08
Nrip1	4.52259e-10	0.0681758	0.417	0.347	1.11134e-05
Slc35f4	4.67657e-05	0.0681694	0.691	0.644	1
Dusp12	6.52531e-14	0.068107	0.22	0.155	1.60347e-09
Nrg3	9.21863e-20	0.0680816	0.993	0.969	2.26529e-15
Adgra1	2.15076e-17	0.0680099	0.505	0.417	5.28506e-13
Gabra1	1.41398e-14	0.0679568	0.575	0.492	3.47457e-10
Cry2	2.86841e-18	0.0679084	0.469	0.38	7.04855e-14
Smc5	2.71145e-11	0.0678831	0.529	0.453	6.66284e-07
Polg	6.2111e-12	0.0678821	0.232	0.169	1.52625e-07
Ckmt1	3.09928e-13	0.0678298	0.185	0.125	7.61587e-09
Caml	4.32549e-12	0.0678298	0.253	0.188	1.0629e-07
Gan	2.44872e-14	0.0678072	0.265	0.195	6.01723e-10
Lrpprc	1.18086e-12	0.0678026	0.585	0.506	2.90172e-08
Rccd1	8.68572e-13	0.0677582	0.239	0.176	2.13434e-08
Xpot	1.95084e-13	0.0677137	0.293	0.222	4.7938e-09
Slc25a36	1.64725e-10	0.0676984	0.491	0.42	4.04779e-06
Cracr2a	3.32595e-13	0.0676786	0.215	0.153	8.17287e-09
Ubash3b	1.54521e-19	0.0675764	0.82	0.732	3.79705e-15
Ripk2	3.09663e-09	0.067453	0.217	0.164	7.60936e-05
Klhl18	2.63481e-13	0.0673802	0.314	0.245	6.47451e-09
Phldb2	0.000197685	0.0673663	0.204	0.167	1
Zkscan16	1.3556e-16	0.0673638	0.309	0.233	3.33111e-12
Slc25a27	7.18491e-16	0.0672897	0.574	0.485	1.76555e-11
Usf2	9.08711e-12	0.0672809	0.225	0.162	2.23298e-07
Rgs7	1.88117e-07	0.0672553	0.93	0.896	0.0046226
Kif3b	1.54518e-12	0.0672273	0.414	0.337	3.79698e-08
Slc7a6	8.12181e-16	0.0671985	0.463	0.376	1.99577e-11
Wdr83	1.02921e-14	0.0671388	0.171	0.109	2.52907e-10
Gm45846	1.21526e-17	0.0670849	0.642	0.551	2.98625e-13
Ankrd10	1.26437e-09	0.0670551	0.462	0.392	3.10693e-05
Tbl3	1.06227e-12	0.0669966	0.158	0.103	2.61031e-08
Hsd17b4	3.59664e-09	0.0669609	0.302	0.242	8.83804e-05
Rassf1	1.65544e-14	0.0669271	0.149	0.092	4.06791e-10
Trub1	5.14366e-10	0.0669148	0.294	0.232	1.26395e-05
Ap3s2	3.25183e-12	0.0668179	0.443	0.369	7.99072e-08
Fam81a	1.46893e-08	0.0668032	0.297	0.24	0.000360959
Akap8	8.45308e-14	0.0667805	0.532	0.445	2.07717e-09
Golim4	6.93181e-10	0.0667617	0.266	0.207	1.70335e-05
Ppfia4	5.82875e-17	0.0667464	0.467	0.377	1.4323e-12
Clstn3	6.34357e-20	0.0665906	0.733	0.639	1.55881e-15
Nudt4	2.43527e-19	0.0664919	0.165	0.099	5.98418e-15
Pfkm	9.06908e-13	0.0664407	0.317	0.244	2.22854e-08
Mfsd6	2.99752e-16	0.0664372	0.466	0.38	7.3658e-12
Mgat4b	3.28912e-17	0.0664179	0.217	0.148	8.08236e-13
Sirpa	3.57421e-11	0.0664112	0.394	0.321	8.78291e-07
Lrrfip1	1.81919e-16	0.066298	0.833	0.754	4.47029e-12
Gmps	7.04505e-15	0.0661361	0.31	0.236	1.73118e-10
Ctsl	9.7747e-15	0.0660854	0.16	0.1	2.40194e-10
Anks1	1.55582e-16	0.0660798	0.73	0.642	3.82312e-12
Fam131a	1.88873e-11	0.0660779	0.264	0.198	4.64119e-07
Armcx3	9.30214e-10	0.0659991	0.162	0.111	2.28581e-05
Nxpe3	6.14511e-13	0.0659871	0.33	0.26	1.51004e-08
Usp34	4.63859e-11	0.0659479	0.902	0.85	1.13984e-06
Atxn10	2.67492e-15	0.065936	0.775	0.694	6.57308e-11
Eif1	2.27366e-22	0.0658852	0.121	0.059	5.58706e-18
Gad1	4.52367e-06	0.0657884	0.77	0.72	0.11116
Ttbk1	1.73203e-14	0.0657783	0.53	0.447	4.25613e-10
Clstn1	1.22755e-16	0.0657165	0.707	0.62	3.01646e-12
Prelid3a	1.39496e-10	0.0656787	0.395	0.327	3.42783e-06
Cbarp	1.26595e-12	0.0655548	0.28	0.214	3.11082e-08
Lztr1	1.97822e-12	0.0655175	0.296	0.227	4.86107e-08
Fam114a2	3.76609e-18	0.0654528	0.388	0.3	9.25442e-14
Adam15	7.17764e-18	0.065429	0.274	0.194	1.76376e-13
Pkm	6.01066e-16	0.0654185	0.358	0.275	1.477e-11
Atp5l	3.62931e-14	0.0654106	0.284	0.214	8.91831e-10
Ap4s1	5.86254e-15	0.0654099	0.48	0.395	1.4406e-10
Lypd6b	2.00463e-13	0.0652616	0.334	0.266	4.92598e-09
Dlat	7.15598e-16	0.065226	0.462	0.379	1.75844e-11
Mamld1	8.21422e-11	0.0652044	0.488	0.417	2.01848e-06
Atf6b	1.96866e-12	0.0652036	0.123	0.073	4.83759e-08
Calm2	1.20538e-17	0.06518	0.542	0.448	2.96199e-13
Ddx17	9.52268e-09	0.0651319	0.695	0.63	0.000234001
Slc25a4	2.3314e-18	0.0650997	0.243	0.168	5.72895e-14
Glyr1	1.10234e-15	0.0650784	0.554	0.467	2.70879e-11
Nsd3	9.49131e-17	0.0650355	0.867	0.794	2.3323e-12
Gm26917	4.88347e-07	0.0650071	0.646	0.586	0.0120002
Kcnc3	2.40682e-12	0.0649988	0.377	0.302	5.91429e-08
Gm28153	3.785e-07	0.0649766	0.159	0.117	0.00930089
Hnrnph1	1.39482e-10	0.0649282	0.368	0.295	3.42749e-06
Manf	2.17865e-08	0.0649179	0.216	0.163	0.00053536
Kcnb1	1.10432e-10	0.0648907	0.579	0.507	2.71365e-06
Thoc1	7.22719e-14	0.0648357	0.483	0.402	1.77594e-09
Pvalb	3.63955e-15	0.0648197	0.116	0.065	8.94348e-11
Abca3	6.54482e-21	0.0648023	0.519	0.42	1.60826e-16
Uqcrc1	8.24468e-17	0.0647813	0.233	0.162	2.02596e-12
Trmt1l	7.66504e-15	0.0647038	0.439	0.357	1.88353e-10
Pygo1	4.79499e-12	0.0646663	0.305	0.238	1.17827e-07
Stau2	5.48289e-10	0.0646591	0.875	0.821	1.34731e-05
Dgat1	1.16717e-13	0.0646481	0.361	0.28	2.86808e-09
Pgam5	1.27276e-14	0.0645989	0.185	0.123	3.12755e-10
Hcn2	9.30256e-18	0.0645673	0.35	0.265	2.28592e-13
Junos	3.84692e-12	0.0645395	0.186	0.131	9.45304e-08
Ociad1	5.90184e-10	0.0645198	0.305	0.244	1.45026e-05
Btbd3	1.98737e-11	0.0645063	0.396	0.324	4.88358e-07
Atp8b2	8.19781e-16	0.0643966	0.3	0.226	2.01445e-11
Rundc3a	6.62525e-10	0.0643876	0.276	0.214	1.62802e-05
Gatsl2	3.27083e-19	0.0643814	0.487	0.394	8.0374e-15
Mto1	6.82559e-15	0.0643154	0.26	0.193	1.67725e-10
Brd4	1.21482e-11	0.0642703	0.722	0.647	2.98518e-07
Pfkfb4	3.94361e-15	0.0642633	0.296	0.223	9.69063e-11
Psmc6	2.03202e-13	0.0642471	0.33	0.258	4.99328e-09
Kcna1	1.38369e-10	0.0642083	0.399	0.33	3.40014e-06
Arhgap18	2.61391e-07	0.0641792	0.535	0.475	0.00642317
Dbt	7.79105e-11	0.0641246	0.201	0.146	1.9145e-06
Nfkbiz	3.91721e-08	0.0640733	0.137	0.095	0.000962577
Tmem151b	3.49013e-18	0.0640053	0.188	0.12	8.57629e-14
Sncb	1.9308e-19	0.0639813	0.259	0.183	4.74456e-15
Eif4a2	1.11473e-08	0.0639218	0.261	0.203	0.000273922
Tatdn3	4.90264e-14	0.0639162	0.206	0.143	1.20473e-09
Zfp445	1.95376e-14	0.0638427	0.581	0.494	4.80098e-10
Bdh1	3.095e-23	0.0638353	0.322	0.236	7.60533e-19
Klhl5	4.90634e-12	0.0638251	0.244	0.183	1.20563e-07
Snap47	9.61651e-13	0.0637785	0.421	0.347	2.36307e-08
Nphp4	2.76788e-17	0.0637399	0.358	0.276	6.80151e-13
Rsrc1	4.27695e-16	0.063727	0.643	0.555	1.05098e-11
Cacna1d	3.68324e-10	0.063723	0.943	0.906	9.05083e-06
Fam57b	1.76171e-17	0.0637161	0.198	0.128	4.32906e-13
Gkap1	1.33402e-13	0.0636686	0.484	0.405	3.27809e-09
Smarcc2	4.53914e-21	0.0635748	0.668	0.57	1.1154e-16
4930570B17Rik	1.9548e-10	0.0635406	0.269	0.211	4.80353e-06
Tnrc6c	1.29756e-07	0.063525	0.941	0.911	0.00318849
Eftud2	1.59278e-15	0.0635218	0.413	0.33	3.91394e-11
Wiz	3.67638e-18	0.063501	0.272	0.196	9.03397e-14
Sp1	2.85181e-17	0.063341	0.197	0.131	7.00775e-13
Pdcd2l	1.08777e-12	0.0632125	0.189	0.132	2.67297e-08
Nrxn1	1.37893e-05	0.0632085	0.997	0.988	0.338844
Ndufaf7	4.2986e-13	0.0631768	0.308	0.239	1.05629e-08
Crocc	1.91931e-10	0.0630552	0.289	0.224	4.71631e-06
Cap2	9.08077e-13	0.0629061	0.659	0.577	2.23142e-08
Gga1	5.88236e-14	0.0628755	0.276	0.208	1.44547e-09
Bicral	3.68912e-18	0.0628581	0.583	0.489	9.06526e-14
Lmtk3	7.26612e-22	0.0627486	0.566	0.465	1.7855e-17
Itfg2	5.39104e-18	0.06273	0.233	0.163	1.32474e-13
Eef2k	1.98238e-15	0.0626366	0.401	0.321	4.8713e-11
Srsf1	9.28969e-11	0.0625722	0.34	0.27	2.28276e-06
Gm13963	2.56531e-09	0.0625168	0.166	0.117	6.30375e-05
Cs	1.48559e-16	0.0625092	0.397	0.312	3.65055e-12
Ice1	9.96681e-13	0.0624876	0.578	0.499	2.44914e-08
Ppt1	2.51561e-16	0.0624546	0.491	0.405	6.18161e-12
Fmnl1	2.66688e-14	0.0624406	0.227	0.159	6.55333e-10
Slf2	1.12038e-14	0.0624223	0.622	0.539	2.75312e-10
Arfgap3	4.99068e-23	0.0623718	0.341	0.252	1.22636e-18
Anp32a	9.29226e-12	0.0623536	0.344	0.272	2.28339e-07
Cdk12	3.4574e-12	0.0622939	0.727	0.652	8.49586e-08
P3h2	8.28134e-08	0.0622827	0.356	0.297	0.00203497
Brd3	9.21258e-12	0.0622245	0.428	0.356	2.26381e-07
Tecpr1	7.7224e-18	0.0622137	0.425	0.335	1.89763e-13
Usp19	2.41534e-12	0.0621668	0.276	0.205	5.93521e-08
Gpr68	2.2813e-10	0.0621265	0.198	0.146	5.60583e-06
Ccdc136	7.40266e-18	0.0621207	0.665	0.573	1.81906e-13
Zfp2	2.16411e-20	0.0620873	0.26	0.183	5.31788e-16
Vps13d	2.05516e-12	0.0620812	0.798	0.727	5.05014e-08
Cox19	7.28588e-13	0.0620792	0.269	0.202	1.79036e-08
Haghl	1.21465e-10	0.0620767	0.228	0.167	2.98476e-06
Atp13a3	2.30682e-09	0.0620715	0.479	0.413	5.66854e-05
1700019D03Rik	1.65529e-12	0.0620702	0.157	0.105	4.06754e-08
1810034E14Rik	4.79098e-08	0.0620021	0.222	0.173	0.00117729
Mirg	1.85142e-15	0.0619361	0.767	0.687	4.5495e-11
Glrx	4.40385e-19	0.0619349	0.144	0.082	1.08216e-14
Unc13a	8.13856e-13	0.0618652	0.712	0.633	1.99989e-08
Kazn	7.07038e-11	0.0618421	0.461	0.388	1.7374e-06
Aff2	3.64265e-11	0.0617217	0.748	0.681	8.95108e-07
Nfe2l1	2.9161e-14	0.0617059	0.229	0.164	7.16573e-10
Aco1	5.4793e-13	0.0616708	0.254	0.191	1.34643e-08
Smim13	3.50898e-12	0.0616668	0.302	0.238	8.62261e-08
Map3k7	3.77214e-11	0.061618	0.396	0.325	9.26929e-07
Fam13c	4.9068e-16	0.0615988	0.697	0.609	1.20575e-11
Vamp2	6.32215e-14	0.0615881	0.172	0.111	1.55354e-09
Sf3b3	1.35718e-09	0.0615653	0.287	0.226	3.335e-05
Sgta	6.59603e-16	0.0614932	0.243	0.17	1.62084e-11
Rcan2	1.26945e-14	0.0614401	0.769	0.691	3.11942e-10
Carmil1	9.37986e-17	0.0613489	0.822	0.743	2.30491e-12
Cspg5	2.90086e-19	0.0613479	0.504	0.409	7.12829e-15
2900055J20Rik	8.24349e-11	0.0613282	0.358	0.292	2.02567e-06
Rab5b	7.51389e-21	0.0612042	0.353	0.265	1.84639e-16
Pxk	3.80616e-09	0.0611999	0.618	0.549	9.35287e-05
Smarca2	1.5116e-11	0.0611766	0.7	0.628	3.71445e-07
Tcf4	2.18666e-16	0.0611671	0.967	0.929	5.37328e-12
Vps9d1	6.74583e-18	0.0611271	0.29	0.214	1.65765e-13
Gle1	1.07907e-14	0.0611081	0.31	0.238	2.65161e-10
Uba5	1.08162e-11	0.0609445	0.274	0.208	2.65787e-07
Ano8	7.49926e-19	0.0609413	0.224	0.15	1.84279e-14
Fsd1	7.63529e-14	0.0609403	0.244	0.177	1.87622e-09
Arap2	2.69174e-09	0.0609277	0.293	0.232	6.61442e-05
Ppa2	4.86951e-12	0.0609137	0.289	0.225	1.19658e-07
Exoc3	8.04156e-16	0.0608669	0.411	0.329	1.97605e-11
Baiap3	0.0601241	0.060834	0.101	0.087	1
Ipo9	6.17004e-20	0.0608186	0.454	0.36	1.51616e-15
Parl	3.5358e-11	0.0608116	0.222	0.165	8.68851e-07
Plppr3	2.96494e-11	0.0608036	0.276	0.214	7.28575e-07
Prkag1	5.04803e-15	0.0607324	0.353	0.274	1.24045e-10
Cramp1l	1.49198e-12	0.0607202	0.451	0.376	3.66623e-08
Fbxo18	4.46055e-10	0.0606806	0.316	0.253	1.09609e-05
Tmem184b	9.54305e-22	0.0606761	0.394	0.303	2.34501e-17
Ybx3	9.18143e-08	0.0606406	0.267	0.212	0.00225615
Zfp239	1.76403e-14	0.0605244	0.207	0.145	4.33475e-10
Eif2ak4	7.51046e-10	0.0605229	0.535	0.464	1.84555e-05
Pnpla3	1.08647e-14	0.0605148	0.184	0.125	2.66978e-10
Mri1	1.54685e-16	0.0604667	0.233	0.165	3.80107e-12
Atp1b1	2.51434e-12	0.0604358	0.834	0.768	6.17849e-08
Rpl6	4.55861e-23	0.0604331	0.172	0.099	1.12019e-18
Saraf	2.7271e-17	0.0603818	0.288	0.214	6.70129e-13
Psma3	1.2555e-10	0.060284	0.485	0.415	3.08514e-06
Psmd9	2.80968e-15	0.060272	0.315	0.241	6.90423e-11
Elovl4	9.8402e-12	0.0602556	0.202	0.147	2.41803e-07
Srpk1	2.63669e-15	0.0602391	0.496	0.413	6.47915e-11
Psmd3	5.54751e-17	0.0602196	0.193	0.125	1.36319e-12
Herc3	1.63551e-12	0.0602187	0.63	0.554	4.01893e-08
Psd	7.12935e-20	0.0601359	0.285	0.204	1.7519e-15
Sugp2	1.37019e-16	0.060079	0.463	0.378	3.36697e-12
Capn15	4.79128e-16	0.0600569	0.537	0.451	1.17736e-11
Tspyl4	6.82691e-16	0.0600323	0.196	0.133	1.67758e-11
Xpa	7.55113e-17	0.0599383	0.313	0.239	1.85554e-12
Il17d	8.33846e-13	0.0599275	0.185	0.129	2.04901e-08
Ftx	1.19535e-08	0.0599192	0.822	0.766	0.000293734
Hspa8	1.79952e-12	0.0599096	0.184	0.124	4.42195e-08
Sgip1	9.66902e-08	0.059896	0.968	0.947	0.00237597
Fn3k	1.22799e-12	0.0598738	0.166	0.111	3.01755e-08
Kat7	6.86933e-15	0.0598598	0.318	0.244	1.688e-10
Cd47	4.19143e-13	0.0598091	0.565	0.486	1.02996e-08
Miat	0.00118318	0.0597844	0.517	0.476	1
Dagla	1.41163e-13	0.0597648	0.462	0.382	3.46881e-09
Colgalt1	2.62167e-12	0.0597626	0.318	0.25	6.44222e-08
Pus7	1.02092e-17	0.0597365	0.456	0.372	2.50871e-13
Stk10	8.50085e-12	0.0597335	0.269	0.207	2.08891e-07
Dstyk	9.10142e-13	0.0597269	0.405	0.334	2.23649e-08
Usp20	9.99178e-14	0.0595945	0.451	0.372	2.45528e-09
Cyth3	2.59818e-14	0.0595221	0.547	0.465	6.3845e-10
Ltbp1	2.92505e-09	0.0594872	0.174	0.126	7.18772e-05
Tspyl2	7.71176e-16	0.0594223	0.26	0.187	1.89501e-11
1700030K09Rik	2.69258e-10	0.0593438	0.194	0.141	6.61648e-06
Gon4l	4.83941e-14	0.0592879	0.758	0.681	1.18919e-09
Suds3	3.31247e-15	0.0592467	0.311	0.237	8.13974e-11
Ogt	7.51592e-09	0.0592162	0.833	0.778	0.000184689
Rgs11	3.32983e-12	0.0591483	0.274	0.208	8.1824e-08
Gigyf1	2.50951e-22	0.0590857	0.412	0.315	6.16661e-18
Fbxw5	1.47878e-12	0.0590627	0.15	0.095	3.63381e-08
Gm35188	0.00044082	0.0590462	0.29	0.25	1
Golgb1	1.87531e-16	0.0590065	0.646	0.558	4.60821e-12
Cgn	2.43599e-18	0.0590003	0.19	0.124	5.98595e-14
Selenow	1.34126e-10	0.0589334	0.23	0.171	3.29587e-06
Unk	1.8345e-15	0.0589206	0.296	0.222	4.50792e-11
Bbof1	3.26798e-09	0.0588994	0.373	0.31	8.03042e-05
Rspo2	2.23539e-05	0.0588262	0.16	0.125	0.549301
Ralgapa2	1.78856e-11	0.0588192	0.852	0.79	4.39504e-07
Fbxo21	2.58315e-24	0.0588063	0.524	0.421	6.34758e-20
Rsrc2	5.54655e-14	0.0587502	0.494	0.412	1.36295e-09
Bod1l	1.7001e-21	0.0587336	0.608	0.508	4.17764e-17
Il34	1.02497e-05	0.0587231	0.188	0.149	0.251865
Pcp4l1	4.30555e-08	0.0587177	0.141	0.1	0.001058
Ube2j2	5.87416e-17	0.0587009	0.302	0.227	1.44346e-12
Jakmip3	3.50036e-12	0.0586834	0.624	0.55	8.60143e-08
Trafd1	2.23205e-10	0.0586803	0.318	0.256	5.4848e-06
2023-03-02	2.38802e-13	0.0586346	0.381	0.305	5.86808e-09
Chd3os	3.25393e-12	0.0586177	0.132	0.085	7.99588e-08
AC164314.2	5.82547e-19	0.0586158	0.137	0.08	1.43149e-14
Ccdc47	2.73226e-11	0.0585861	0.248	0.189	6.71398e-07
Khnyn	2.06257e-09	0.0585675	0.11	0.07	5.06836e-05
Elfn1	0.202008	0.0585621	0.351	0.333	1
Efhd2	5.56384e-16	0.0585561	0.237	0.173	1.3672e-11
Mthfd2	3.90289e-09	0.0585088	0.119	0.078	9.59058e-05
Rae1	4.03005e-15	0.0584877	0.288	0.215	9.90304e-11
Mapt	8.24796e-08	0.0584204	0.944	0.916	0.00202677
Cox8a	9.35584e-14	0.0583706	0.168	0.109	2.29901e-09
Dhx36	5.41039e-13	0.0583344	0.463	0.385	1.32949e-08
Anks3	6.71911e-12	0.0583155	0.422	0.348	1.65109e-07
Gnptab	9.29645e-14	0.0582895	0.456	0.378	2.28442e-09
Pspc1	1.60286e-13	0.0582596	0.503	0.427	3.93871e-09
Vrk1	9.65814e-09	0.0582238	0.216	0.165	0.000237329
Pcgf2	2.83628e-14	0.0582163	0.191	0.132	6.96959e-10
Pla2g4e	6.08718e-15	0.0581923	0.337	0.264	1.4958e-10
Mcf2	1.07782e-08	0.0581784	0.142	0.099	0.000264852
Arhgef37	2.72911e-10	0.0581702	0.131	0.089	6.70625e-06
Retreg1	5.36992e-09	0.0581348	0.619	0.552	0.000131955
Enox1	1.92267e-06	0.0581096	0.916	0.896	0.0472459
Rbck1	4.29151e-08	0.0580894	0.162	0.116	0.00105455
Cabin1	3.94588e-15	0.0580591	0.614	0.526	9.69622e-11
Celf6	4.97548e-11	0.0580557	0.298	0.238	1.22263e-06
Fbxo44	2.5797e-18	0.0580472	0.224	0.154	6.3391e-14
Kif5b	5.47411e-17	0.0579803	0.542	0.453	1.34515e-12
Arx	2.5768e-19	0.057974	0.256	0.183	6.33197e-15
Vps39	2.41452e-16	0.057879	0.318	0.241	5.93319e-12
Aes	4.85975e-10	0.0578756	0.226	0.168	1.19419e-05
Cacng2	3.21396e-18	0.0578495	0.759	0.67	7.89766e-14
Prmt5	7.0699e-14	0.0578445	0.146	0.094	1.73729e-09
Tbc1d15	3.15375e-08	0.057812	0.296	0.241	0.000774971
Amz2	3.53992e-16	0.0577983	0.225	0.157	8.69864e-12
Psma1	5.57596e-23	0.057798	0.314	0.225	1.37018e-18
Mtch1	6.69143e-10	0.0577777	0.38	0.315	1.64429e-05
Eps15l1	2.77342e-19	0.0577631	0.764	0.675	6.81512e-15
Stx5a	1.6902e-15	0.0577521	0.448	0.367	4.15334e-11
Amd1	3.49757e-15	0.0576801	0.227	0.161	8.59457e-11
Rad17	2.85011e-14	0.0576766	0.328	0.256	7.00356e-10
Sipa1l2	1.31304e-20	0.0576462	0.395	0.307	3.22652e-16
2310061I04Rik	1.39638e-11	0.0576422	0.125	0.077	3.43133e-07
Cog1	5.51089e-12	0.0575988	0.159	0.108	1.35419e-07
Trim35	9.88455e-14	0.0574872	0.525	0.441	2.42893e-09
Ctnnal1	5.02191e-08	0.0574716	0.412	0.353	0.00123403
Tbkbp1	8.42718e-11	0.0574453	0.204	0.149	2.07081e-06
Tbc1d9b	4.10369e-13	0.0574083	0.492	0.414	1.0084e-08
Dvl3	5.52976e-11	0.0573919	0.272	0.212	1.35883e-06
Ddi2	7.88724e-19	0.0573856	0.494	0.404	1.93813e-14
Kcnq4	0.000121906	0.0573678	0.235	0.198	1
Wsb1	1.5561e-08	0.0573592	0.393	0.33	0.000382381
Vash1	5.0082e-15	0.0573497	0.168	0.11	1.23066e-10
Pim2	1.18142e-11	0.0573441	0.137	0.088	2.9031e-07
Cyb5r4	2.77895e-15	0.0573334	0.37	0.297	6.82871e-11
Fbxo28	7.4096e-19	0.0573279	0.336	0.255	1.82076e-14
Rif1	4.4194e-14	0.0573244	0.38	0.305	1.08598e-09
Eif1b	3.75318e-14	0.0573166	0.114	0.064	9.22268e-10
Armcx1	1.56508e-10	0.0573111	0.148	0.1	3.84588e-06
Nfx1	2.49114e-16	0.0572749	0.618	0.531	6.12147e-12
Trim46	5.71417e-14	0.0572528	0.378	0.303	1.40414e-09
Scamp5	1.53716e-20	0.05713	0.511	0.416	3.77726e-16
Gm26904	1.54761e-10	0.0571159	0.477	0.411	3.80295e-06
Ifitm10	1.41843e-06	0.0571066	0.165	0.124	0.034855
Fbxo8	8.63569e-11	0.0570657	0.366	0.3	2.12205e-06
Ncaph2	4.46274e-15	0.0570274	0.209	0.144	1.09663e-10
Gstz1	1.34033e-14	0.0570253	0.337	0.264	3.2936e-10
Hip1	4.7947e-12	0.05699	0.538	0.465	1.1782e-07
Gm7854	1.45552e-09	0.0569446	0.28	0.226	3.57666e-05
Vegfa	1.61472e-13	0.0568289	0.154	0.097	3.96786e-09
Zufsp	1.19837e-10	0.0568259	0.326	0.263	2.94474e-06
Slc27a4	9.24534e-12	0.0567348	0.207	0.151	2.27186e-07
Atp13a2	2.4637e-21	0.0567301	0.364	0.276	6.05404e-17
Rab27b	3.20433e-13	0.0567124	0.619	0.539	7.874e-09
Ywhag	2.48356e-17	0.0566855	0.513	0.425	6.10284e-13
Gm10419	8.66365e-09	0.0565891	0.34	0.28	0.000212892
Esrra	4.91561e-08	0.0565161	0.28	0.224	0.00120791
Lamp2	4.49277e-15	0.0564365	0.397	0.317	1.10401e-10
Kantr	5.70797e-17	0.0564312	0.387	0.308	1.40262e-12
Miip	2.86338e-13	0.0564191	0.102	0.056	7.03619e-09
Tmem132d	3.72941e-10	0.0563374	0.626	0.555	9.16427e-06
Lgals8	8.83931e-09	0.0563198	0.344	0.287	0.000217208
Prdx2	5.9555e-10	0.0562939	0.161	0.111	1.46345e-05
Slc25a32	4.11247e-12	0.0562602	0.201	0.144	1.01056e-07
Leng8	4.26881e-09	0.0562548	0.449	0.38	0.000104897
Gm47283	7.29631e-07	0.0562319	0.387	0.334	0.0179292
Uqcrc2	9.32777e-09	0.0562252	0.386	0.325	0.000229211
Krt222	3.35213e-12	0.0561959	0.223	0.165	8.23719e-08
Os9	4.27468e-15	0.0561945	0.312	0.239	1.05042e-10
Zfr2	1.35031e-15	0.0561833	0.518	0.433	3.31811e-11
Odf2	6.5767e-11	0.0561606	0.687	0.615	1.61609e-06
Tpr	1.56451e-13	0.0561355	0.593	0.513	3.84448e-09
Mpc1	7.85322e-12	0.0560562	0.589	0.512	1.92977e-07
Rab11fip5	2.46741e-11	0.0560549	0.239	0.182	6.06318e-07
Kansl3	6.08359e-15	0.056052	0.407	0.329	1.49492e-10
Rufy3	3.30056e-12	0.0560506	0.789	0.719	8.11045e-08
Cyp46a1	2.30334e-14	0.055954	0.25	0.181	5.65999e-10
Gm15952	0.000107723	0.0559497	0.237	0.198	1
Asb8	2.28947e-17	0.0559264	0.136	0.08	5.62591e-13
Stard5	4.73315e-11	0.0559254	0.169	0.118	1.16308e-06
Mrpl38	1.54646e-16	0.0558827	0.173	0.111	3.80012e-12
Glud1	9.59492e-15	0.0558606	0.418	0.338	2.35776e-10
5330434G04Rik	6.93099e-12	0.05586	0.888	0.831	1.70315e-07
Atp6v1d	2.52666e-11	0.0558311	0.275	0.214	6.20875e-07
Gm20642	0.00350401	0.0558172	0.434	0.397	1
Reep5	9.37019e-12	0.0557949	0.364	0.298	2.30254e-07
Mmp16	0.000207193	0.0557896	0.883	0.853	1
Pigq	1.96793e-14	0.0557667	0.198	0.136	4.83579e-10
Megf8	1.91831e-15	0.0557206	0.396	0.317	4.71386e-11
Yars	1.00773e-19	0.0557003	0.425	0.333	2.4763e-15
Cse1l	1.87966e-14	0.0556687	0.28	0.212	4.6189e-10
AI314180	1.92556e-10	0.0556302	0.811	0.748	4.73168e-06
Setbp1	2.84119e-07	0.055621	0.961	0.936	0.00698167
Qtrt1	1.63625e-14	0.0555819	0.22	0.155	4.02075e-10
Mios	7.20236e-08	0.0555134	0.223	0.173	0.00176984
Rbm39	3.80931e-07	0.0554048	0.885	0.843	0.00936063
Dennd5b	2.96072e-11	0.055374	0.835	0.773	7.27538e-07
Vipas39	2.3587e-11	0.0553417	0.298	0.233	5.79603e-07
Trim66	7.45162e-14	0.0553298	0.206	0.148	1.83109e-09
Kdelr1	9.88379e-13	0.0553265	0.196	0.139	2.42874e-08
Pcnt	4.67058e-13	0.0553262	0.23	0.17	1.1477e-08
Arhgap21	5.72915e-14	0.0553037	0.775	0.698	1.40782e-09
Cspp1	1.69277e-10	0.0552943	0.74	0.672	4.15964e-06
Ptpn23	2.15353e-10	0.0552656	0.213	0.159	5.29188e-06
Lmna	5.46714e-10	0.0552625	0.176	0.125	1.34344e-05
Asah2	3.35097e-08	0.0552156	0.139	0.098	0.000823434
Cox5a	5.35978e-14	0.0551332	0.232	0.167	1.31706e-09
Zbtb38	3.32692e-13	0.0550869	0.664	0.585	8.17524e-09
Crtc3	1.21977e-13	0.055074	0.737	0.66	2.99734e-09
Mau2	1.94907e-14	0.0550602	0.54	0.457	4.78945e-10
Ypel4	1.81448e-15	0.0550142	0.244	0.177	4.45873e-11
Ap3b2	2.0974e-19	0.0549446	0.565	0.47	5.15395e-15
Coil	1.08736e-15	0.0548499	0.2	0.136	2.67196e-11
Asic1	4.31861e-07	0.0548457	0.236	0.19	0.0106121
Rab3a	3.01687e-12	0.0548286	0.132	0.084	7.41336e-08
Ptdss1	5.98331e-15	0.0548174	0.321	0.25	1.47028e-10
Git2	1.10933e-17	0.0547887	0.596	0.504	2.72596e-13
Tob2	4.24786e-19	0.0547862	0.113	0.06	1.04383e-14
Hps1	2.2395e-05	0.0547684	0.124	0.091	0.550313
Mgst3	7.81869e-09	0.0547609	0.126	0.084	0.000192129
Ago4	4.52806e-12	0.0547376	0.388	0.316	1.11268e-07
Grk3	1.41813e-19	0.054687	0.764	0.674	3.48478e-15
Limk1	5.80503e-11	0.0546651	0.376	0.309	1.42647e-06
Asb13	3.26762e-21	0.0546574	0.198	0.128	8.02953e-17
Zc2hc1a	3.70473e-11	0.0546337	0.379	0.31	9.10364e-07
Lactb2	9.07962e-09	0.0546318	0.252	0.198	0.000223114
Dtx3	1.76309e-10	0.0546203	0.346	0.276	4.33245e-06
Jade2	6.57907e-11	0.0546088	0.264	0.206	1.61668e-06
Mir9-3hg	3.78887e-26	0.0545686	0.66	0.548	9.31038e-22
Ube2o	1.3638e-19	0.0545368	0.587	0.494	3.35127e-15
Ncl	1.19359e-10	0.0545269	0.241	0.182	2.933e-06
Ank	2.29151e-10	0.0544955	0.847	0.788	5.63092e-06
Mms19	4.71924e-09	0.0544788	0.334	0.277	0.000115966
Lipa	1.18831e-10	0.0544767	0.184	0.133	2.92004e-06
Ythdc2	5.82719e-15	0.0544631	0.444	0.364	1.43192e-10
Ttc14	1.64518e-06	0.0544564	0.747	0.694	0.0404269
Slc45a4	1.17429e-15	0.0544549	0.265	0.199	2.88559e-11
Proser1	3.41562e-10	0.0544017	0.17	0.119	8.39321e-06
Sod2	6.70993e-12	0.0543898	0.194	0.137	1.64883e-07
Ilf2	1.32493e-17	0.0543565	0.345	0.264	3.25575e-13
Gcc2	4.79942e-10	0.0543336	0.487	0.419	1.17936e-05
Prep	1.44125e-12	0.0543238	0.234	0.175	3.54159e-08
Keap1	5.3259e-16	0.0542784	0.193	0.131	1.30873e-11
Bach2	7.1351e-13	0.0542469	0.888	0.829	1.75331e-08
Adgrl1	1.37261e-14	0.054228	0.662	0.577	3.37291e-10
Ube4a	8.6961e-13	0.0542195	0.518	0.44	2.13689e-08
Bloc1s2	2.77266e-08	0.0542186	0.131	0.09	0.000681326
Cpeb1	2.04231e-11	0.0541678	0.548	0.472	5.01857e-07
Ecsit	9.57333e-14	0.0541562	0.256	0.192	2.35245e-09
Dcaf1	9.83103e-12	0.0540504	0.417	0.348	2.41578e-07
Erh	1.17044e-08	0.0539931	0.128	0.086	0.000287612
A230050P20Rik	3.33113e-19	0.0539534	0.3	0.22	8.18559e-15
Arhgef4	9.16635e-10	0.0539259	0.356	0.29	2.25245e-05
Dvl1	2.58302e-15	0.0539221	0.307	0.231	6.34726e-11
Supt6	3.8169e-20	0.0538983	0.42	0.33	9.37927e-16
Igsf8	5.04217e-09	0.0538631	0.31	0.251	0.000123901
Zfp408	3.72992e-12	0.0538209	0.147	0.098	9.16554e-08
Insig2	1.24679e-08	0.0537609	0.214	0.165	0.000306374
Fth1	2.29184e-48	0.0537409	0.146	0.051	5.63174e-44
Zfp780b	4.66355e-15	0.0537222	0.204	0.145	1.14597e-10
Prkaa2	2.44999e-13	0.0536898	0.505	0.43	6.02035e-09
Zmat3	2.59638e-19	0.0536707	0.33	0.251	6.3801e-15
Mon2	5.67009e-12	0.0536457	0.63	0.554	1.39331e-07
Porcn	1.30444e-11	0.0536444	0.263	0.201	3.2054e-07
Nipsnap1	1.31538e-16	0.0535946	0.458	0.374	3.23227e-12
Akap9	8.89718e-15	0.0535459	0.813	0.74	2.1863e-10
Tubb4a	3.6929e-16	0.053474	0.208	0.141	9.07457e-12
Mrpl47	5.92499e-10	0.0534601	0.142	0.097	1.45595e-05
Zfp644	7.0601e-22	0.0534401	0.663	0.564	1.73488e-17
Inpp5k	4.14334e-10	0.0534236	0.268	0.209	1.01814e-05
Cep83	3.61191e-10	0.0534086	0.468	0.399	8.87556e-06
Mrps28	2.15056e-06	0.0533228	0.278	0.23	0.0528458
Tiam1	9.89251e-10	0.0533216	0.839	0.783	2.43089e-05
Kcnmb4	1.82286e-08	0.0532718	0.152	0.109	0.00044793
Pkd1	8.16001e-15	0.0532221	0.722	0.639	2.00516e-10
Hspa4l	3.48215e-13	0.0532103	0.471	0.396	8.55669e-09
Abcc5	1.26433e-11	0.0532023	0.79	0.721	3.10684e-07
Nrg3os	8.59739e-06	0.053177	0.548	0.5	0.211264
Rmdn1	6.17443e-22	0.0531592	0.645	0.547	1.51724e-17
Ppp6c	7.70594e-12	0.053145	0.334	0.269	1.89358e-07
B4galnt4	2.35315e-14	0.0530961	0.212	0.149	5.78239e-10
Cdip1	2.60545e-14	0.0530592	0.561	0.478	6.40237e-10
Sel1l	3.08014e-15	0.0530524	0.49	0.405	7.56882e-11
Cltc	1.5814e-10	0.0530372	0.588	0.516	3.88598e-06
Gm31508	6.14005e-08	0.0530192	0.203	0.157	0.00150879
Tkt	2.03712e-11	0.0529673	0.226	0.167	5.00582e-07
Hook3	1.6177e-10	0.0529594	0.709	0.641	3.97516e-06
Slc39a9	1.41298e-14	0.0529579	0.254	0.189	3.47211e-10
Rbm4b	6.87807e-18	0.0529492	0.325	0.246	1.69015e-13
Pi4ka	7.8772e-07	0.0528927	0.901	0.862	0.0193566
C330007P06Rik	6.63369e-12	0.0528742	0.272	0.211	1.6301e-07
Ddx52	7.73183e-09	0.0528663	0.14	0.097	0.000189994
Fam234b	3.33369e-16	0.0528269	0.27	0.198	8.19187e-12
Ankrd40	2.23802e-13	0.0528155	0.217	0.157	5.49949e-09
Rnpc3	7.54174e-17	0.0527973	0.388	0.31	1.85323e-12
Ndufv2	3.27487e-13	0.052792	0.342	0.274	8.04733e-09
2023-09-11	1.756e-15	0.0527882	0.569	0.486	4.31503e-11
Cwc27	1.50875e-09	0.0527768	0.672	0.605	3.70746e-05
Snf8	4.81209e-10	0.0527525	0.205	0.15	1.18247e-05
Sptssa	4.03791e-08	0.0526901	0.13	0.089	0.000992237
Dph6	2.01151e-06	0.0526672	0.356	0.304	0.0494288
Cox7b	1.22464e-09	0.0526234	0.178	0.128	3.00931e-05
Mthfd1	9.32183e-11	0.0525928	0.326	0.264	2.29065e-06
Lin28b	4.06844e-13	0.052592	0.437	0.366	9.99738e-09
Plekhg5	8.10137e-08	0.052583	0.376	0.315	0.00199075
Lrrc45	1.28765e-20	0.0525744	0.333	0.244	3.16413e-16
Ufd1	4.22866e-11	0.0525247	0.338	0.272	1.03911e-06
Fam214b	1.65025e-09	0.0524819	0.209	0.156	4.05517e-05
Me2	5.60374e-14	0.0524782	0.309	0.241	1.37701e-09
Hapln1	0.00578095	0.0524622	0.119	0.096	1
Ankfy1	3.3842e-13	0.0524376	0.563	0.484	8.31599e-09
Foxred2	2.8004e-13	0.0524299	0.184	0.128	6.88141e-09
Nacc1	7.99666e-14	0.0524292	0.183	0.126	1.96502e-09
Znhit6	2.59687e-14	0.0523721	0.307	0.239	6.3813e-10
Gabra4	4.3921e-11	0.0523573	0.476	0.405	1.07927e-06
Dusp22	4.47628e-13	0.0522984	0.324	0.256	1.09996e-08
Xpnpep1	4.72724e-15	0.0522984	0.336	0.263	1.16162e-10
Ndrg3	2.83784e-10	0.0522746	0.635	0.566	6.97342e-06
Zfp68	2.18207e-10	0.0521419	0.155	0.108	5.36201e-06
Acbd4	2.8935e-10	0.0521238	0.141	0.095	7.1102e-06
Poldip2	5.94972e-11	0.0521169	0.152	0.102	1.46202e-06
Ppip5k1	9.7626e-10	0.0520995	0.693	0.627	2.39896e-05
B3gat2	9.24077e-05	0.0520113	0.139	0.108	1
Stub1	3.36476e-07	0.0520094	0.147	0.106	0.00826823
Adcy6	7.13183e-11	0.0519702	0.188	0.135	1.75251e-06
Mettl23	8.36216e-08	0.0519692	0.208	0.159	0.00205483
Trip12	1.07758e-11	0.0519004	0.784	0.717	2.64794e-07
Rps6kb1	1.45564e-11	0.0518979	0.564	0.49	3.57693e-07
Cnbp	4.48474e-08	0.0518694	0.218	0.169	0.00110203
Slc35c2	7.67505e-06	0.0518554	0.138	0.102	0.188599
Trpc1	3.29576e-11	0.0518514	0.474	0.404	8.09867e-07
Sox5os4	3.62773e-09	0.0518368	0.148	0.104	8.91441e-05
Ppig	3.18339e-13	0.0518364	0.569	0.491	7.82255e-09
9530077C05Rik	1.69415e-09	0.051818	0.2	0.153	4.16303e-05
Cox11	6.62457e-15	0.0517633	0.214	0.15	1.62786e-10
Car11	1.01925e-11	0.05176	0.218	0.157	2.50462e-07
Atp5f1	4.57358e-09	0.0517379	0.26	0.204	0.000112387
Agfg2	3.83608e-07	0.0517301	0.312	0.259	0.0094264
Syp	1.09004e-15	0.0517111	0.619	0.537	2.67856e-11
Kif21a	7.25448e-10	0.0516956	0.885	0.833	1.78264e-05
A930029G22Rik	2.37186e-20	0.0516948	0.201	0.136	5.82836e-16
H3f3b	8.47872e-14	0.0516907	0.127	0.077	2.08348e-09
Aqr	1.96794e-09	0.0516757	0.374	0.315	4.83582e-05
Hk1	4.23882e-12	0.0516705	0.526	0.451	1.0416e-07
Bcap29	2.64963e-07	0.0516498	0.245	0.198	0.00651092
Arl2	1.91712e-13	0.0516339	0.141	0.089	4.71093e-09
Pkn2	5.56872e-17	0.0515824	0.575	0.487	1.3684e-12
Mfn1	1.77058e-15	0.0515585	0.624	0.542	4.35084e-11
Srsf2	2.27285e-13	0.0515512	0.381	0.303	5.58508e-09
Babam1	5.83242e-11	0.0515364	0.204	0.15	1.4332e-06
Ndufc2	4.04668e-09	0.0514764	0.109	0.069	9.94391e-05
Snx32	1.26028e-12	0.0514583	0.381	0.31	3.0969e-08
Trpc4ap	4.66472e-17	0.051451	0.536	0.45	1.14626e-12
Rcan3	9.29929e-12	0.0514348	0.288	0.229	2.28511e-07
Prkaca	1.4576e-19	0.0514094	0.368	0.285	3.58177e-15
Fscn1	7.26656e-10	0.0513486	0.162	0.116	1.78561e-05
Mdm4	7.75506e-11	0.0513422	0.682	0.611	1.90565e-06
Eif4g1	4.23012e-17	0.0512986	0.594	0.502	1.03947e-12
Acsl4	8.96877e-12	0.0512681	0.364	0.295	2.2039e-07
Mfsd4a	1.48131e-15	0.0511998	0.363	0.288	3.64002e-11
Cpt1c	1.17199e-11	0.0511917	0.363	0.295	2.87993e-07
Zfp697	6.19738e-08	0.0511878	0.467	0.405	0.00152288
Sec24a	2.10776e-13	0.0511829	0.612	0.535	5.1794e-09
Rcn2	4.45492e-10	0.051151	0.233	0.18	1.09471e-05
Ppp2r1a	1.34666e-13	0.0511407	0.173	0.117	3.30915e-09
Tmem259	3.21888e-20	0.051131	0.285	0.206	7.90976e-16
Snhg20	7.21631e-10	0.0510885	0.163	0.112	1.77326e-05
Klhdc10	7.19378e-09	0.0509917	0.775	0.715	0.000176773
Ell2	6.96245e-11	0.0509302	0.372	0.308	1.71088e-06
Immp2l	0.000125648	0.0509278	0.749	0.706	1
2410089E03Rik	9.51293e-11	0.050802	0.881	0.826	2.33761e-06
Mtg2	2.37584e-09	0.0507883	0.195	0.145	5.83815e-05
Mycbp2	8.28408e-06	0.0507837	0.959	0.942	0.203565
Zdhhc18	3.12701e-15	0.0507774	0.315	0.243	7.68399e-11
Psmb2	2.38015e-09	0.0507588	0.476	0.411	5.84874e-05
Slc25a22	6.0921e-10	0.0507322	0.133	0.087	1.49701e-05
Mtus2	9.4896e-10	0.0507311	0.895	0.846	2.33188e-05
Arhgef17	5.78723e-11	0.050698	0.334	0.27	1.4221e-06
Ccl25	2.40629e-12	0.0505929	0.437	0.368	5.91298e-08
Cers5	8.91773e-16	0.0505241	0.593	0.51	2.19135e-11
C2cd5	3.6022e-16	0.0505224	0.817	0.74	8.85169e-12
Golga4	6.76931e-13	0.050513	0.69	0.614	1.66342e-08
Kptn	2.67401e-09	0.0504781	0.135	0.091	6.57086e-05
Wbp2	6.06891e-16	0.0504091	0.211	0.147	1.49131e-11
Il6st	3.45377e-12	0.0503799	0.251	0.19	8.48694e-08
Thoc7	1.89027e-13	0.0503473	0.328	0.261	4.64497e-09
Ankrd52	4.10704e-07	0.0503109	0.258	0.211	0.0100922
Ncdn	9.2678e-11	0.050278	0.182	0.13	2.27738e-06
Nob1	9.77767e-14	0.0502767	0.246	0.181	2.40267e-09
Zfp777	1.0458e-12	0.0502734	0.216	0.158	2.56984e-08
Mtmr4	2.93257e-11	0.050264	0.211	0.153	7.2062e-07
Cep78	9.58397e-16	0.0502609	0.296	0.227	2.35507e-11
Rnf187	1.99577e-14	0.0502299	0.187	0.127	4.9042e-10
Dync1li2	1.29038e-15	0.0502223	0.52	0.432	3.17085e-11
Rims1	0.000222743	0.0502179	0.98	0.966	1
Camta2	1.29741e-09	0.0501731	0.296	0.237	3.18813e-05
Usp33	6.72742e-16	0.0501598	0.653	0.567	1.65313e-11
Rassf5	6.05475e-07	0.0501124	0.224	0.18	0.0148783
Cope	4.79338e-11	0.0501063	0.161	0.112	1.17788e-06
Mcrip1	1.76005e-14	0.0500745	0.175	0.116	4.32498e-10
Celsr3	4.4256e-12	0.0500425	0.314	0.248	1.0875e-07
Gm11508	4.69957e-09	0.0500223	0.201	0.153	0.000115483
Mbtd1	5.11517e-13	0.0500088	0.691	0.614	1.25695e-08
Taf6	8.48909e-11	0.0499913	0.173	0.123	2.08603e-06
Fdxr	8.28632e-14	0.0499675	0.177	0.121	2.0362e-09
Bex2	2.24066e-10	0.0499636	0.1	0.06	5.50597e-06
Rbm25	2.26707e-15	0.0499432	0.827	0.751	5.57086e-11
Synpr	0.000872808	0.0499306	0.584	0.596	1
Zfp251	1.90702e-10	0.0499205	0.286	0.227	4.68613e-06
Sh2b2	5.90284e-10	0.0499127	0.162	0.116	1.4505e-05
Ogdh	2.53403e-12	0.0499048	0.682	0.607	6.22687e-08
Tsn	4.97024e-10	0.0498931	0.181	0.131	1.22134e-05
Cog6	7.41244e-15	0.0498328	0.256	0.191	1.82146e-10
Prdm11	9.9063e-10	0.0498259	0.402	0.341	2.43427e-05
2510039O18Rik	1.75038e-07	0.0498186	0.117	0.079	0.0043012
Dock9	4.42391e-10	0.0498056	0.792	0.728	1.08709e-05
Ubr4	2.19914e-16	0.0497987	0.489	0.407	5.40396e-12
Tmem30a	1.92411e-08	0.0497962	0.258	0.205	0.000472813
Ezh1	4.8794e-12	0.049796	0.315	0.251	1.19901e-07
1700020I14Rik	4.04448e-11	0.049775	0.271	0.212	9.93849e-07
Adcy3	1.02364e-14	0.0497608	0.463	0.387	2.51539e-10
Wdr5	4.21981e-13	0.0497379	0.234	0.176	1.03693e-08
Cdc14b	4.10166e-16	0.0497224	0.658	0.573	1.0079e-11
Slc27a1	1.12137e-10	0.0496717	0.215	0.157	2.75555e-06
Ctdp1	8.20297e-12	0.0496665	0.223	0.168	2.01572e-07
Hexa	4.62459e-08	0.0496197	0.268	0.216	0.0011364
Rabl2	1.97907e-13	0.0495753	0.159	0.105	4.86316e-09
Rcan1	1.06142e-13	0.0495256	0.338	0.271	2.60824e-09
Vti1b	1.06645e-11	0.049483	0.327	0.265	2.62058e-07
Lynx1	1.02946e-15	0.0494742	0.226	0.163	2.52968e-11
Zfp60	4.94939e-16	0.0494592	0.257	0.192	1.21621e-11
Chd8	6.1846e-17	0.0494245	0.625	0.536	1.51974e-12
Maged1	4.859e-11	0.0493926	0.226	0.17	1.194e-06
Hbs1l	5.62219e-12	0.0493879	0.462	0.393	1.38154e-07
Pnkp	1.03577e-11	0.0493603	0.21	0.154	2.54521e-07
Bag6	1.5629e-07	0.0493438	0.129	0.09	0.00384051
Ctsa	6.50662e-12	0.0493394	0.149	0.097	1.59887e-07
Erg28	3.48124e-09	0.0493236	0.182	0.135	8.55446e-05
Scaf4	4.47951e-17	0.0492995	0.461	0.376	1.10075e-12
Maea	4.56007e-13	0.0492952	0.312	0.246	1.12055e-08
Ahr	6.19229e-10	0.0492857	0.161	0.114	1.52163e-05
Mccc2	2.4403e-14	0.0492604	0.35	0.284	5.99656e-10
Fnbp4	7.06509e-13	0.0492442	0.508	0.43	1.7361e-08
2210016L21Rik	8.75754e-14	0.0492408	0.211	0.151	2.15199e-09
Lrrc8b	9.01087e-14	0.049234	0.594	0.514	2.21424e-09
Zfp112	3.68223e-17	0.0492284	0.183	0.123	9.04835e-13
Csdc2	6.49866e-19	0.0492275	0.287	0.214	1.59691e-14
Lifr	1.96337e-06	0.0492237	0.176	0.135	0.0482458
Ss18l1	3.22999e-15	0.0491902	0.247	0.183	7.93705e-11
Nucb1	4.67712e-15	0.0491614	0.229	0.165	1.14931e-10
Fam208b	2.26598e-15	0.0491295	0.475	0.394	5.5682e-11
Ciapin1	8.50332e-11	0.049124	0.214	0.159	2.08952e-06
Eif4ebp2	2.73891e-16	0.0490603	0.266	0.198	6.73032e-12
Dctn2	5.85004e-08	0.0490236	0.321	0.263	0.00143753
Mdh2	2.16554e-09	0.0489956	0.253	0.2	5.32137e-05
Pdik1l	9.22947e-07	0.0489456	0.109	0.076	0.0226796
Hmgn3	6.52112e-10	0.0488869	0.31	0.248	1.60243e-05
Pdlim7	1.45785e-07	0.048834	0.26	0.209	0.00358238
Stx7	6.7062e-18	0.0488284	0.433	0.348	1.64791e-13
Secisbp2	2.49373e-08	0.0488061	0.281	0.228	0.000612785
Herpud1	2.91532e-13	0.0487754	0.113	0.065	7.16381e-09
Pdss2	3.85621e-13	0.0487332	0.809	0.738	9.47586e-09
Trappc10	1.36322e-11	0.0487031	0.376	0.311	3.34985e-07
1110032A03Rik	3.38929e-09	0.0486633	0.14	0.097	8.32851e-05
Dpysl4	2.28696e-22	0.0486304	0.258	0.18	5.61974e-18
Frmpd3	3.82562e-12	0.0486243	0.63	0.558	9.40069e-08
Rnf11	1.0516e-14	0.0486217	0.326	0.258	2.5841e-10
Lhfp	2.28501e-14	0.0486089	0.245	0.179	5.61495e-10
Fhl1	1.10062e-08	0.0486026	0.324	0.267	0.000270454
Pex19	4.22822e-12	0.0485826	0.197	0.142	1.039e-07
Iqsec3	5.38219e-15	0.0485793	0.671	0.591	1.32257e-10
Lekr1	4.61614e-10	0.0484995	0.549	0.481	1.13432e-05
Acap3	1.85914e-07	0.0484983	0.192	0.145	0.00456847
Gapvd1	5.4217e-10	0.0484932	0.739	0.673	1.33228e-05
Gm42372	8.8812e-11	0.0484932	0.108	0.066	2.18238e-06
Snx5	5.35403e-06	0.0484854	0.226	0.183	0.131565
Man1a2	1.79183e-07	0.0484723	0.71	0.652	0.00440306
Nrd1	2.31363e-16	0.0484475	0.68	0.593	5.68528e-12
Dcaf7	4.40148e-15	0.0484443	0.432	0.356	1.08158e-10
Sh3glb2	1.17331e-09	0.0484434	0.292	0.232	2.88318e-05
Dus3l	7.38257e-11	0.0484399	0.163	0.112	1.81412e-06
Dhtkd1	1.33251e-18	0.0484358	0.315	0.24	3.27439e-14
Clasp2	6.82874e-08	0.0483998	0.932	0.899	0.00167803
Mdn1	2.04194e-12	0.0483987	0.656	0.581	5.01766e-08
Thoc5	7.57808e-10	0.0483982	0.247	0.194	1.86216e-05
Reln	0.0270774	0.0483838	0.433	0.45	1
Map7d1	1.15643e-10	0.0483758	0.287	0.225	2.84169e-06
Trmt11	3.25599e-15	0.0483522	0.304	0.236	8.00095e-11
9330182L06Rik	2.48148e-13	0.0483401	0.551	0.473	6.09775e-09
3110021N24Rik	2.28652e-14	0.0483051	0.337	0.267	5.61866e-10
Klhl33	2.28993e-09	0.0482974	0.115	0.078	5.62705e-05
Clcn7	7.20082e-13	0.0482893	0.302	0.233	1.76946e-08
D10Wsu102e	7.45271e-12	0.0482885	0.491	0.419	1.83135e-07
Slc4a4	1.39622e-17	0.0482606	0.441	0.346	3.43092e-13
Mrps26	6.52809e-10	0.0482466	0.118	0.074	1.60415e-05
Upf3b	2.96331e-08	0.0482085	0.345	0.291	0.000728175
Ankrd13b	1.03788e-11	0.0482081	0.248	0.188	2.55038e-07
Cd99l2	8.54838e-15	0.0481835	0.396	0.321	2.10059e-10
Trim3	3.43111e-14	0.0481787	0.324	0.251	8.43127e-10
Ntn4	5.31753e-22	0.0481522	0.277	0.198	1.30668e-17
Nmd3	1.06205e-07	0.0480834	0.222	0.176	0.00260978
Cers4	1.69889e-14	0.0480747	0.633	0.552	4.17468e-10
Gpr107	2.61415e-12	0.0480026	0.542	0.472	6.42375e-08
Sik3	1.84399e-07	0.0479605	0.922	0.887	0.00453123
Srrm1	1.46542e-11	0.0479154	0.68	0.606	3.60098e-07
Speg	8.89881e-10	0.0478758	0.347	0.286	2.18671e-05
Polr2a	3.02781e-09	0.0478425	0.324	0.266	7.44024e-05
Arpp19	6.9861e-11	0.0478382	0.181	0.129	1.71669e-06
Cdk5	1.06902e-08	0.047828	0.16	0.113	0.000262689
Nt5c3b	1.86238e-11	0.0478226	0.201	0.148	4.57643e-07
Rell1	2.94199e-10	0.0477938	0.108	0.068	7.22934e-06
Blm	1.68191e-19	0.0477887	0.225	0.156	4.13296e-15
Ppp2r3a	4.24065e-13	0.0477849	0.622	0.541	1.04205e-08
Fcho1	2.3882e-12	0.0477589	0.202	0.145	5.86852e-08
Trnp1	2.71288e-16	0.0477509	0.26	0.192	6.66636e-12
Cadm4	1.36216e-15	0.0477443	0.344	0.272	3.34723e-11
Zcchc6	4.89018e-14	0.047717	0.341	0.274	1.20166e-09
Wwp1	1.02552e-13	0.0476918	0.542	0.465	2.52002e-09
Atcay	4.40536e-19	0.0476824	0.633	0.54	1.08253e-14
Gskip	4.31896e-13	0.0476722	0.194	0.141	1.0613e-08
Fancm	5.93092e-09	0.0476469	0.231	0.183	0.000145741
Rrbp1	2.02394e-10	0.0476461	0.316	0.256	4.97344e-06
Zfp799	3.59674e-11	0.0476427	0.306	0.245	8.83826e-07
Epm2a	3.62809e-10	0.0476391	0.348	0.287	8.9153e-06
Pskh1	6.54812e-07	0.047636	0.213	0.169	0.0160907
Hdac6	8.66584e-13	0.0476321	0.234	0.176	2.12946e-08
Morf4l1	6.725e-12	0.0476236	0.504	0.433	1.65253e-07
Slc23a2	3.51048e-10	0.0475653	0.72	0.653	8.6263e-06
Rab11b	5.48131e-10	0.0475184	0.244	0.19	1.34692e-05
Rita1	3.28195e-12	0.0474891	0.114	0.071	8.06474e-08
Wtip	1.32939e-11	0.0474473	0.128	0.083	3.26671e-07
Srp68	7.08236e-06	0.0474347	0.176	0.137	0.174035
Lrrc58	1.27957e-11	0.0474338	0.358	0.289	3.1443e-07
Slc6a15	2.11972e-13	0.0473887	0.37	0.3	5.20878e-09
Gas2	1.06864e-08	0.0473789	0.436	0.376	0.000262598
Lrrc3b	1.08662e-07	0.0473737	0.397	0.346	0.00267016
Stmn1	1.8266e-11	0.0473734	0.167	0.115	4.48851e-07
Mysm1	6.11915e-11	0.0473417	0.475	0.406	1.50366e-06
Exosc10	4.14358e-12	0.0473005	0.334	0.268	1.0182e-07
Rusc2	2.07517e-14	0.0472714	0.362	0.292	5.09932e-10
Ehd3	2.602e-12	0.0472697	0.145	0.096	6.39389e-08
Chchd4	2.01489e-10	0.0471746	0.115	0.073	4.95119e-06
Gpn1	2.44888e-13	0.0470792	0.148	0.097	6.01764e-09
Oxct1	4.10442e-11	0.0470671	0.858	0.799	1.00858e-06
Mlf2	8.79365e-07	0.0470386	0.182	0.139	0.0216086
Tma16	4.13781e-06	0.0470265	0.111	0.079	0.101678
Clpp	2.71833e-13	0.0469978	0.275	0.209	6.67974e-09
Gpr162	5.33263e-18	0.0469947	0.258	0.187	1.31039e-13
Kdm2b	1.10036e-15	0.0469615	0.46	0.379	2.70391e-11
Aatk	3.99072e-11	0.0469532	0.497	0.423	9.8064e-07
2023-03-01	2.32797e-15	0.0469475	0.685	0.596	5.72052e-11
Plbd2	3.66571e-12	0.0469224	0.163	0.109	9.00775e-08
Zfand1	4.12327e-07	0.046912	0.121	0.085	0.0101321
Nat8l	1.14249e-11	0.0468811	0.181	0.129	2.80743e-07
Mal2	8.01727e-05	0.0468587	0.124	0.093	1
Ankrd12	3.11561e-08	0.0467994	0.887	0.841	0.000765599
Phkg2	9.69046e-18	0.0467779	0.235	0.166	2.38124e-13
Wasf3	6.3623e-13	0.0467594	0.59	0.515	1.56341e-08
Amfr	1.08209e-09	0.046744	0.342	0.283	2.65903e-05
Rnps1	2.2368e-17	0.0467211	0.293	0.219	5.49649e-13
Fbxl2	6.96993e-14	0.0467029	0.59	0.51	1.71272e-09
Stk19	8.57605e-13	0.0466983	0.206	0.147	2.10739e-08
Tubb2a	4.74287e-08	0.0466921	0.163	0.119	0.00116547
Blzf1	2.37244e-06	0.0466858	0.166	0.128	0.0582979
Plcl2	1.34012e-13	0.0466833	0.767	0.691	3.29308e-09
Ppard	9.78445e-13	0.0466707	0.348	0.28	2.40433e-08
Cnbd2	1.56096e-10	0.0466646	0.276	0.219	3.83576e-06
Zfp958	0.000503948	0.0466197	0.119	0.092	1
Herc1	4.60738e-10	0.0466005	0.894	0.843	1.13217e-05
Rps6kb2	1.80104e-11	0.0465483	0.222	0.165	4.4257e-07
Osbpl9	5.93921e-11	0.046517	0.872	0.815	1.45944e-06
Tmem63b	1.83237e-12	0.0464863	0.518	0.441	4.50267e-08
Nufip2	1.51325e-11	0.0464822	0.432	0.364	3.7185e-07
Tmem59l	1.34791e-10	0.0464318	0.229	0.173	3.31222e-06
Mfap1b	2.1128e-14	0.0464169	0.119	0.07	5.19178e-10
Nemf	8.27873e-13	0.0463993	0.575	0.498	2.03433e-08
Prpf4b	2.99282e-16	0.0463894	0.664	0.578	7.35426e-12
Nrip3	4.53737e-19	0.0463683	0.357	0.275	1.11497e-14
Ndufs1	3.97571e-11	0.0463504	0.44	0.372	9.76951e-07
Klhdc1	3.64022e-12	0.0463426	0.268	0.21	8.94511e-08
Nop58	8.00332e-12	0.0463231	0.297	0.237	1.96666e-07
Eif3c	2.94553e-09	0.0463201	0.252	0.197	7.23804e-05
Ythdf3	1.70489e-13	0.0463019	0.511	0.437	4.18942e-09
Ccnl2	1.65861e-12	0.0462601	0.537	0.459	4.0757e-08
Cds2	1.55616e-10	0.0462253	0.485	0.418	3.82394e-06
Brpf1	6.31592e-11	0.0462133	0.118	0.075	1.55201e-06
Fbxl20	5.50311e-15	0.0462031	0.748	0.668	1.35228e-10
Ppp4r2	9.25339e-18	0.0461914	0.404	0.323	2.27383e-13
Rbm42	2.11254e-12	0.0461848	0.108	0.064	5.19114e-08
mt-Co1	2.91218e-19	0.0461673	0.214	0.137	7.15609e-15
Oaz2	7.21934e-14	0.0461128	0.258	0.197	1.77401e-09
Ypel3	2.07174e-10	0.0460841	0.212	0.157	5.09088e-06
Trim17	5.38981e-14	0.0460777	0.183	0.127	1.32444e-09
Prkcz	1.24409e-16	0.0460771	0.749	0.668	3.05711e-12
Lpin1	1.08278e-12	0.0460767	0.29	0.228	2.66071e-08
Arhgap23	3.46727e-10	0.0460542	0.648	0.575	8.52012e-06
Gm960	6.10512e-10	0.0460116	0.239	0.189	1.50021e-05
Creg2	8.57364e-08	0.0460013	0.149	0.108	0.0021068
Slbp	4.40811e-09	0.0459953	0.133	0.092	0.000108321
Dkk3	1.46532e-08	0.0459555	0.124	0.083	0.000360074
Dcbld2	3.40928e-21	0.0459402	0.218	0.15	8.37762e-17
Zfp385a	2.16229e-12	0.0459349	0.283	0.221	5.31339e-08
Tmem208	4.30878e-10	0.0459099	0.17	0.119	1.0588e-05
Eea1	5.52316e-14	0.0459078	0.586	0.508	1.35721e-09
Phf3	5.66237e-19	0.0458543	0.632	0.542	1.39141e-14
Lurap1l	8.84644e-08	0.0458367	0.361	0.306	0.00217384
Tsc22d4	1.51406e-11	0.0457892	0.259	0.2	3.72049e-07
Lonp1	2.09902e-10	0.0457824	0.154	0.105	5.15792e-06
Kctd2	7.73137e-08	0.0457698	0.109	0.072	0.00189983
Abcb8	8.3579e-12	0.0457501	0.202	0.149	2.05379e-07
Tcp11l1	1.56215e-15	0.0457488	0.601	0.52	3.83868e-11
Agap3	1.98875e-14	0.0457458	0.52	0.442	4.88695e-10
Mib2	1.22165e-11	0.0457285	0.24	0.181	3.00196e-07
Usp16	1.35113e-13	0.0456872	0.362	0.294	3.32013e-09
Actr1a	3.22619e-09	0.0456768	0.402	0.339	7.92772e-05
Pank3	2.10225e-07	0.0456716	0.178	0.135	0.00516585
Ppib	2.76445e-12	0.0456646	0.268	0.202	6.79308e-08
Mpdz	1.3513e-05	0.0455621	0.492	0.443	0.332055
Zfp37	4.62986e-06	0.0455591	0.151	0.118	0.113769
Chchd3	1.97928e-08	0.0455515	0.739	0.679	0.000486367
Psmd7	2.58815e-09	0.0455503	0.288	0.23	6.35985e-05
Lrrc24	1.15748e-13	0.0455374	0.178	0.127	2.84427e-09
Dnajc24	4.74791e-07	0.0455286	0.329	0.278	0.011667
Vdac3	1.7059e-10	0.0455021	0.199	0.148	4.19192e-06
Tmem5	7.44776e-08	0.045502	0.204	0.16	0.00183014
Ttll4	8.93597e-11	0.0454755	0.268	0.212	2.19584e-06
Snap91	6.76258e-12	0.045462	0.911	0.859	1.66177e-07
Atpaf1	4.34745e-09	0.0454556	0.42	0.36	0.00010683
Eif5	1.83701e-11	0.0454412	0.279	0.218	4.51408e-07
Coq3	1.59647e-09	0.0454335	0.234	0.181	3.923e-05
Gm17354	2.76436e-11	0.0454189	0.106	0.065	6.79287e-07
Cox6a1	4.19483e-15	0.04541	0.17	0.111	1.0308e-10
Ddb1	4.5239e-09	0.045406	0.216	0.165	0.000111166
Gk	3.2856e-12	0.0454051	0.364	0.296	8.07371e-08
Dirc2	1.2885e-10	0.0453921	0.364	0.302	3.16624e-06
Atxn7l1	1.75212e-09	0.0453877	0.808	0.749	4.30548e-05
Taf1d	5.08606e-09	0.0453782	0.232	0.18	0.00012498
4931406P16Rik	4.97727e-16	0.045365	0.446	0.37	1.22306e-11
Mapk14	1.61273e-09	0.0453645	0.648	0.58	3.96296e-05
Sdhb	1.03278e-17	0.0453389	0.364	0.289	2.53784e-13
Rap1gap	1.61649e-15	0.0453351	0.563	0.48	3.97221e-11
Ptgr2	2.56676e-06	0.0453221	0.162	0.125	0.0630731
Ap2a2	3.23817e-17	0.0453187	0.552	0.466	7.95715e-13
Pcolce2	8.05567e-09	0.0453176	0.257	0.205	0.000197952
Arnt	2.03827e-11	0.0453157	0.6	0.53	5.00864e-07
Vps35	3.27865e-13	0.0452602	0.307	0.242	8.05662e-09
Spryd3	3.75376e-10	0.0452434	0.185	0.136	9.22412e-06
Glp2r	8.29515e-07	0.0451899	0.329	0.278	0.0203837
Snx21	4.07939e-14	0.0451859	0.25	0.189	1.00243e-09
Dctn1	2.55614e-14	0.0451684	0.285	0.217	6.28121e-10
Cgref1	5.77487e-16	0.0451138	0.12	0.073	1.41906e-11
Plaa	5.87483e-13	0.0451121	0.406	0.337	1.44362e-08
Commd10	2.55427e-10	0.0450755	0.387	0.325	6.2766e-06
Vars	2.06595e-15	0.0450732	0.153	0.098	5.07666e-11
Rufy2	1.29972e-19	0.045068	0.586	0.494	3.19381e-15
Gm27032	2.31604e-14	0.0450649	0.18	0.121	5.69122e-10
Myo5a	1.35453e-10	0.044976	0.865	0.809	3.32847e-06
Faah	3.28082e-12	0.044963	0.342	0.27	8.06196e-08
Sgpp1	3.33033e-15	0.0449525	0.129	0.078	8.18362e-11
Ywhah	2.66387e-10	0.04488	0.166	0.117	6.54593e-06
Rims3	5.80609e-06	0.0448578	0.34	0.296	0.142673
Hnrnpdl	1.14563e-12	0.0448489	0.445	0.365	2.81517e-08
Tfdp1	9.81647e-11	0.0448251	0.353	0.292	2.4122e-06
Ift52	5.77159e-13	0.0448155	0.226	0.17	1.41825e-08
Gria3	7.29271e-06	0.0447743	0.813	0.768	0.179204
Appl2	2.59575e-08	0.0447413	0.282	0.226	0.000637855
Map4k2	3.56146e-12	0.0447366	0.424	0.358	8.75158e-08
Gm4924	4.03228e-15	0.0447264	0.364	0.292	9.90852e-11
Dpy19l4	1.35814e-11	0.0447178	0.38	0.316	3.33735e-07
Sec24c	1.5423e-07	0.0446977	0.219	0.171	0.00378988
Dcp1a	8.84014e-08	0.0446877	0.377	0.327	0.00217229
Clcc1	0.000477644	0.0446816	0.143	0.114	1
Stoml1	5.4692e-09	0.0446728	0.13	0.089	0.000134395
Dnaja3	3.21142e-09	0.0446603	0.264	0.212	7.89141e-05
Slc22a17	7.20856e-12	0.0446495	0.533	0.458	1.77136e-07
Mrps5	7.46862e-12	0.0446483	0.277	0.216	1.83526e-07
Tmem91	5.57095e-10	0.0446179	0.195	0.15	1.36895e-05
Cnnm3	5.3514e-15	0.0446152	0.256	0.19	1.315e-10
Arhgef40	7.66651e-13	0.0446117	0.241	0.184	1.88389e-08
Sos1	7.76831e-16	0.0446064	0.615	0.533	1.90891e-11
Zfp280c	9.92304e-11	0.0445611	0.423	0.359	2.43839e-06
Timm44	3.4857e-11	0.0445461	0.32	0.257	8.5654e-07
D130040H23Rik	9.26891e-11	0.0445435	0.368	0.307	2.27765e-06
Ap3d1	4.50986e-19	0.044494	0.443	0.355	1.10821e-14
Tgfbrap1	1.35778e-08	0.0444715	0.241	0.192	0.000333646
Tm9sf2	1.61416e-08	0.0444574	0.353	0.3	0.000396649
Chrd	3.15459e-10	0.0444517	0.125	0.08	7.75178e-06
Prpf8	1.16782e-09	0.0444463	0.227	0.176	2.86969e-05
Twf2	2.68375e-10	0.0444405	0.207	0.153	6.59478e-06
Bcas2	5.88435e-10	0.0444317	0.159	0.112	1.44596e-05
Gm40841	8.24392e-15	0.0444185	0.536	0.453	2.02578e-10
Fam193a	5.05163e-11	0.0443833	0.834	0.773	1.24134e-06
Spock3	8.42957e-11	0.0443778	0.881	0.827	2.0714e-06
Pip4k2c	1.53153e-08	0.0443732	0.195	0.146	0.000376344
Tmem55b	1.70437e-08	0.0443704	0.146	0.105	0.000418815
Dzip3	2.20807e-11	0.0443583	0.657	0.588	5.4259e-07
Prkcg	0.000748153	0.0443542	0.446	0.403	1
BC031181	8.46509e-06	0.0443422	0.142	0.106	0.208013
Ppip5k2	1.14422e-11	0.0443341	0.469	0.401	2.8117e-07
Iars	1.16534e-16	0.0443324	0.451	0.369	2.86359e-12
B230219D22Rik	1.30412e-09	0.0443305	0.162	0.115	3.20461e-05
Fbxo10	3.05402e-11	0.0442997	0.296	0.238	7.50465e-07
Ankhd1	3.30281e-11	0.0442597	0.744	0.676	8.11601e-07
Lamp1	2.36828e-08	0.0442036	0.238	0.188	0.000581958
Fam20b	1.08531e-14	0.0441997	0.373	0.303	2.66694e-10
Pex13	2.50059e-10	0.0441967	0.238	0.187	6.1447e-06
Dnajc7	8.10228e-15	0.0441832	0.648	0.566	1.99097e-10
Mindy2	1.24334e-14	0.0441641	0.511	0.434	3.05525e-10
Ltbp3	1.31682e-13	0.0441529	0.288	0.227	3.23583e-09
Cdc37l1	4.91764e-15	0.0441476	0.601	0.513	1.20841e-10
Lamtor3	1.18323e-08	0.0441462	0.154	0.113	0.000290756
Canx	1.99469e-16	0.0441331	0.455	0.373	4.90156e-12
St5	1.3221e-06	0.0441276	0.521	0.466	0.0324879
Skiv2l	2.26161e-06	0.0440891	0.148	0.111	0.0555746
Wdr7	1.19606e-08	0.0440762	0.803	0.746	0.000293908
Apc2	4.18379e-15	0.0440687	0.354	0.283	1.02808e-10
Copg1	3.53157e-15	0.0440644	0.317	0.248	8.67812e-11
Dcaf17	1.37143e-13	0.0440259	0.399	0.328	3.37001e-09
Arl6ip5	1.37497e-09	0.0440062	0.27	0.219	3.37872e-05
Zfp933	2.27792e-09	0.0439812	0.252	0.2	5.59752e-05
Ltn1	3.26504e-13	0.043975	0.317	0.251	8.02317e-09
Zcchc8	1.16748e-11	0.0439597	0.361	0.297	2.86886e-07
Usp21	1.16381e-08	0.0439394	0.104	0.068	0.000285983
Zmym6	3.41293e-12	0.0439292	0.432	0.362	8.38659e-08
Gm20687	2.02686e-09	0.0438238	0.44	0.38	4.9806e-05
Plcd3	5.43356e-14	0.0437865	0.161	0.111	1.33519e-09
Pgm3	3.55034e-05	0.0437241	0.134	0.102	0.872426
AL589670.1	1.95017e-11	0.0437035	0.111	0.072	4.79215e-07
Tnk2	2.02492e-14	0.0436821	0.453	0.376	4.97585e-10
Telo2	2.09723e-08	0.0436813	0.177	0.13	0.000515352
Mcts1	1.97066e-08	0.0436764	0.201	0.156	0.000484251
Ccdc39	2.83531e-12	0.0436548	0.261	0.202	6.9672e-08
Mbip	3.48941e-10	0.0436324	0.257	0.199	8.57452e-06
Iws1	8.33055e-09	0.0436242	0.409	0.348	0.000204707
Furin	8.95862e-12	0.043541	0.191	0.138	2.2014e-07
A730081D07Rik	6.26694e-14	0.0435258	0.269	0.206	1.53997e-09
Mark4	2.97764e-16	0.0435146	0.378	0.301	7.31695e-12
Rb1cc1	8.87941e-20	0.0435107	0.727	0.634	2.18194e-15
Ddx49	1.06056e-07	0.0434824	0.117	0.079	0.00260611
Socs6	3.53402e-08	0.0434777	0.29	0.241	0.000868414
Mfap3	9.76017e-25	0.0434732	0.451	0.356	2.39837e-20
Ubn1	1.85802e-17	0.0434653	0.486	0.399	4.56571e-13
Vps37d	5.40171e-12	0.0434366	0.188	0.138	1.32736e-07
Phrf1	7.61231e-10	0.0434134	0.387	0.327	1.87057e-05
Mbd1	1.85274e-12	0.0434022	0.213	0.154	4.55274e-08
Brsk2	1.88718e-09	0.0433956	0.285	0.23	4.63737e-05
Elavl1	2.41299e-14	0.0433875	0.509	0.43	5.92945e-10
Pgm2	6.31836e-09	0.0433842	0.272	0.219	0.000155261
Cep95	1.20656e-13	0.0433793	0.31	0.245	2.96488e-09
Gnpat	1.71608e-13	0.0433527	0.335	0.267	4.21693e-09
Cblb	6.94412e-17	0.0433376	0.504	0.415	1.70638e-12
Ikbip	4.46821e-12	0.0433329	0.13	0.086	1.09797e-07
Slc25a33	4.25673e-11	0.0433116	0.195	0.146	1.04601e-06
Tnpo3	1.96413e-18	0.0432951	0.574	0.484	4.82645e-14
Hmgcl	4.76814e-12	0.0432923	0.257	0.198	1.17168e-07
Coro7	8.64784e-15	0.0432779	0.484	0.408	2.12503e-10
Rbm10	2.54809e-13	0.0432776	0.394	0.325	6.26143e-09
Pi4k2a	1.50177e-09	0.0432768	0.278	0.224	3.69029e-05
Flna	2.71188e-09	0.0432433	0.144	0.1	6.66391e-05
Hnrnph3	2.95616e-22	0.0432357	0.419	0.325	7.26417e-18
Plxna4	7.97483e-05	0.0432334	0.853	0.827	1
Slc2a3	1.83583e-11	0.0432081	0.528	0.457	4.51119e-07
Dip2a	3.58753e-15	0.0431575	0.637	0.555	8.81564e-11
Pcnx3	3.86609e-10	0.0430209	0.218	0.166	9.50014e-06
Aars2	2.65378e-11	0.0430117	0.122	0.078	6.52114e-07
Otud3	1.14366e-10	0.042995	0.126	0.083	2.81032e-06
Snx27	5.15377e-12	0.0429784	0.606	0.535	1.26644e-07
Exoc1	7.83782e-13	0.0429756	0.385	0.313	1.92599e-08
Atp6ap2	1.65322e-12	0.0429634	0.359	0.292	4.06246e-08
Acadsb	2.17014e-14	0.0429535	0.666	0.587	5.33269e-10
Papola	5.98464e-08	0.0429453	0.751	0.693	0.00147061
Sec61a1	6.34175e-12	0.0429427	0.268	0.209	1.55836e-07
Sbf2	2.83245e-09	0.0429367	0.909	0.864	6.96017e-05
P4ha2	2.65487e-11	0.0429254	0.161	0.112	6.52381e-07
Utp20	2.88004e-08	0.0429242	0.264	0.214	0.000707712
Klc4	7.19802e-13	0.0429119	0.131	0.083	1.76877e-08
Gne	2.39462e-10	0.0429102	0.207	0.159	5.88431e-06
Anapc16	1.04262e-07	0.0428757	0.258	0.211	0.00256202
Brdt	1.71007e-11	0.0428684	0.362	0.297	4.20216e-07
Nr2f1	9.70479e-12	0.0428455	0.224	0.168	2.38476e-07
Pcgf5	2.36989e-09	0.0428397	0.529	0.466	5.82353e-05
Mrpl4	3.48271e-14	0.0428103	0.168	0.112	8.55807e-10
Ssb	1.585e-15	0.0427963	0.316	0.242	3.89483e-11
Dip2b	1.43456e-11	0.0427847	0.833	0.769	3.52513e-07
Eif3a	4.04827e-13	0.042783	0.342	0.274	9.94782e-09
Ldlr	7.96267e-05	0.0427728	0.142	0.11	1
Dlx1	0.000348061	0.0427574	0.196	0.164	1
1110046J04Rik	2.04657e-07	0.0427561	0.12	0.085	0.00502904
Tcaim	4.39174e-08	0.0427317	0.235	0.187	0.00107918
Sfswap	1.37981e-08	0.0427181	0.715	0.652	0.000339061
Wdr61	1.02331e-07	0.0427034	0.17	0.128	0.00251457
Tmsb4x	4.70284e-13	0.042662	0.107	0.061	1.15563e-08
Aggf1	2.71803e-11	0.0426597	0.229	0.176	6.67903e-07
Fhit	8.266e-06	0.0426558	0.578	0.53	0.20312
Polr3a	3.20873e-08	0.0426313	0.229	0.183	0.000788482
Gm15446	1.51259e-12	0.0426206	0.249	0.187	3.71689e-08
Cebpg	1.53893e-07	0.042616	0.159	0.118	0.00378162
Ddah1	7.87184e-06	0.0426147	0.23	0.19	0.193435
Dhx29	1.93782e-12	0.0425556	0.223	0.167	4.7618e-08
Rnf2	3.58129e-11	0.0425499	0.179	0.13	8.80031e-07
Bean1	3.06484e-09	0.0425233	0.194	0.15	7.53123e-05
Ak5	0.000146312	0.0424972	0.492	0.444	1
Chchd7	1.20919e-07	0.0424923	0.193	0.148	0.00297134
Reep1	2.36226e-12	0.0424812	0.816	0.749	5.80479e-08
Calcoco1	1.38269e-10	0.0424735	0.239	0.184	3.39768e-06
Dazap1	5.42016e-20	0.042445	0.456	0.365	1.3319e-15
Lgi3	1.78031e-09	0.0424311	0.184	0.133	4.37476e-05
Rab23	7.89375e-15	0.0423848	0.16	0.106	1.93973e-10
Adarb1	1.14271e-09	0.0423742	0.705	0.641	2.80799e-05
Ccdc84	2.681e-09	0.0423511	0.105	0.067	6.58802e-05
Dnajc11	3.72803e-17	0.0423507	0.499	0.414	9.16089e-13
Spast	5.6894e-12	0.0423389	0.524	0.449	1.39806e-07
Camsap3	1.74728e-13	0.0423082	0.151	0.1	4.2936e-09
4732471J01Rik	6.19386e-05	0.0422968	0.716	0.671	1
Gga3	3.44864e-09	0.0422621	0.249	0.199	8.47434e-05
Fbxo3	3.21804e-11	0.0422604	0.357	0.296	7.90769e-07
Fxr2	2.53341e-12	0.0422558	0.361	0.294	6.22534e-08
Mat2a	1.43385e-06	0.0422553	0.405	0.351	0.035234
Taz	1.32387e-11	0.0422362	0.396	0.331	3.25315e-07
Caprin2	2.69177e-12	0.042214	0.24	0.186	6.6145e-08
Nipsnap2	3.85865e-11	0.0422063	0.467	0.397	9.48185e-07
Dync1li1	8.37521e-13	0.0421911	0.433	0.364	2.05804e-08
Cdc25b	1.44707e-07	0.042191	0.128	0.091	0.00355587
Prpf31	3.00964e-09	0.0421764	0.129	0.09	7.39559e-05
Ei24	3.58951e-10	0.0421631	0.305	0.248	8.82051e-06
Fbxw2	1.57927e-17	0.0421477	0.303	0.227	3.88075e-13
Rasgrf2	4.48387e-14	0.0421324	0.762	0.687	1.10182e-09
Ssx2ip	4.02419e-13	0.0421213	0.185	0.131	9.88864e-09
Sigmar1	3.38421e-12	0.0420993	0.117	0.073	8.31602e-08
Ptma	8.05514e-15	0.0420977	0.127	0.075	1.97939e-10
Srebf2	1.72473e-10	0.0420611	0.436	0.372	4.23817e-06
Zfp639	4.33753e-14	0.0420564	0.242	0.183	1.06586e-09
Grik1	6.98454e-27	0.0420402	0.844	0.751	1.71631e-22
Vstm2b	7.69018e-17	0.0420359	0.318	0.25	1.88971e-12
Extl3	9.93814e-16	0.0420298	0.4	0.323	2.4421e-11
Nisch	2.50084e-13	0.0420264	0.623	0.546	6.14531e-09
Hexdc	1.93698e-14	0.0420155	0.319	0.25	4.75975e-10
Cdk9	7.99121e-07	0.0420091	0.148	0.107	0.0196368
Inha	4.61648e-11	0.041987	0.22	0.169	1.13441e-06
AC162302.1	9.75921e-20	0.0419835	0.305	0.228	2.39813e-15
Nrbp1	1.15475e-06	0.0419355	0.2	0.158	0.0283757
Oxa1l	2.89048e-16	0.0419322	0.258	0.193	7.10277e-12
Dhrs7b	2.95952e-07	0.0418845	0.147	0.108	0.00727242
Tmem229b	5.04178e-10	0.0418721	0.273	0.221	1.23892e-05
Wdr36	5.39327e-09	0.041846	0.194	0.149	0.000132529
Pex1	9.74397e-13	0.0418451	0.397	0.328	2.39439e-08
Rab37	1.09219e-05	0.0417677	0.139	0.105	0.268383
Simc1	9.35154e-13	0.0417653	0.524	0.451	2.29796e-08
H13	2.28698e-14	0.0417578	0.458	0.381	5.61979e-10
Tbc1d10b	6.26311e-12	0.0417566	0.178	0.126	1.53903e-07
Smc2	0.000180226	0.0417527	0.123	0.093	1
Iars2	1.84549e-12	0.0417442	0.368	0.3	4.53492e-08
Sik2	3.04945e-12	0.0417406	0.684	0.61	7.49341e-08
Cntn2	1.41454e-14	0.0417179	0.301	0.231	3.47594e-10
Itsn2	2.1983e-08	0.0417061	0.688	0.626	0.000540188
Chga	4.28279e-14	0.0416814	0.333	0.268	1.05241e-09
Mapk1	1.79292e-12	0.0416032	0.708	0.634	4.40573e-08
Slc25a20	1.41972e-07	0.0415967	0.102	0.069	0.00348869
Ube2ql1	3.15397e-09	0.0415963	0.256	0.205	7.75024e-05
Gng3	2.59867e-10	0.0415899	0.124	0.083	6.3857e-06
Eepd1	1.01175e-09	0.0415855	0.372	0.315	2.48617e-05
Asah1	3.63701e-09	0.0415732	0.32	0.266	8.93723e-05
Man2c1	6.55948e-08	0.0415297	0.14	0.1	0.00161186
Sobp	5.19603e-13	0.0415255	0.939	0.893	1.27682e-08
Marf1	3.92016e-09	0.0415051	0.447	0.387	9.63301e-05
D3Ertd254e	1.64562e-10	0.0414998	0.129	0.087	4.04377e-06
Smyd4	6.77304e-05	0.04148	0.244	0.206	1
Otud4	3.80709e-13	0.0414793	0.43	0.359	9.35516e-09
2210408I21Rik	4.45028e-11	0.0414675	0.795	0.732	1.09357e-06
Tubgcp5	7.71399e-14	0.0414585	0.357	0.29	1.89556e-09
Acsl5	1.85235e-06	0.0414493	0.146	0.109	0.0455177
Ephb6	6.8706e-12	0.041432	0.146	0.099	1.68831e-07
Znfx1	1.67223e-08	0.0414295	0.2	0.153	0.000410918
Ggnbp2	4.70674e-12	0.0414105	0.624	0.551	1.15659e-07
Grsf1	4.05051e-13	0.0413909	0.146	0.095	9.95331e-09
Ssbp4	1.21084e-12	0.0413877	0.296	0.226	2.9754e-08
Srgap3	0.000224849	0.0413802	0.944	0.923	1
Kat14	7.89127e-12	0.0413762	0.251	0.198	1.93912e-07
Pias4	2.72228e-12	0.0413684	0.169	0.119	6.68946e-08
Bbs5	9.16955e-18	0.0413456	0.313	0.241	2.25323e-13
Flot2	1.51973e-09	0.0413435	0.359	0.302	3.73444e-05
Ddx31	6.41775e-10	0.0413236	0.204	0.158	1.57703e-05
Atg9a	4.60177e-08	0.0412948	0.228	0.181	0.00113079
Pepd	5.23091e-11	0.0412832	0.231	0.179	1.28539e-06
Khsrp	4.29107e-15	0.04127	0.289	0.221	1.05445e-10
Shank1	1.63e-15	0.0412686	0.765	0.684	4.00539e-11
Btbd2	8.38559e-07	0.0412653	0.171	0.133	0.0206059
Spout1	3.21532e-11	0.0412504	0.135	0.088	7.901e-07
Cyhr1	2.6129e-11	0.0412288	0.207	0.153	6.42069e-07
Ndufaf4	2.62967e-08	0.041225	0.163	0.12	0.00064619
Farsb	7.54638e-10	0.0412235	0.477	0.415	1.85437e-05
D930016D06Rik	1.03014e-09	0.0411822	0.359	0.298	2.53137e-05
Nckipsd	8.46562e-12	0.0411772	0.13	0.085	2.08026e-07
Snx13	5.08272e-09	0.0411625	0.442	0.381	0.000124898
Ssrp1	1.44564e-12	0.0411611	0.185	0.13	3.55237e-08
Cep68	1.05852e-14	0.0411564	0.288	0.221	2.60111e-10
Slc38a2	4.71499e-17	0.041155	0.349	0.271	1.15861e-12
A430106G13Rik	2.29067e-07	0.0411517	0.125	0.09	0.00562886
Ogfod1	7.99798e-15	0.0411476	0.4	0.327	1.96534e-10
Ptprn	8.37748e-07	0.0410498	0.702	0.647	0.020586
Smpd4	1.33508e-13	0.0410459	0.304	0.234	3.2807e-09
Plppr2	1.02426e-13	0.0410376	0.328	0.26	2.5169e-09
Vegfb	2.01961e-07	0.0410131	0.136	0.1	0.00496278
Akap8l	2.72155e-06	0.0410122	0.819	0.772	0.0668768
Tbcel	6.13714e-13	0.0410098	0.395	0.321	1.50808e-08
Map2k3	1.6818e-08	0.0409998	0.165	0.122	0.000413268
Csmd1	5.05015e-07	0.040977	0.988	0.978	0.0124097
Nkiras1	4.131e-07	0.0409576	0.181	0.139	0.0101511
Tbc1d24	3.44453e-15	0.040953	0.311	0.247	8.46424e-11
Pmpca	7.27299e-06	0.0409371	0.109	0.078	0.178719
Tubgcp6	8.91143e-13	0.0409355	0.197	0.143	2.18981e-08
Usp40	3.59223e-13	0.04092	0.572	0.502	8.82718e-09
Sos2	7.93805e-09	0.0408999	0.525	0.463	0.000195062
Tmem8	1.20622e-13	0.0408899	0.132	0.083	2.96403e-09
Cdc42bpb	9.24117e-14	0.0408856	0.561	0.481	2.27083e-09
Bcat1	2.31488e-16	0.0408787	0.425	0.348	5.68834e-12
Sms	2.6786e-13	0.0408565	0.344	0.278	6.58213e-09
Capns1	3.1244e-08	0.0408466	0.194	0.148	0.000767759
Slitrk3	9.84215e-09	0.0408185	0.204	0.158	0.000241851
Plcb1	3.19821e-09	0.040818	0.967	0.941	7.85897e-05
Dusp10	1.90221e-14	0.0408082	0.259	0.198	4.67431e-10
Mier1	4.94019e-12	0.0407268	0.478	0.405	1.21395e-07
Ccdc91	4.14628e-08	0.0407032	0.258	0.211	0.00101886
Prrc2c	1.72386e-09	0.0406815	0.812	0.753	4.23604e-05
Ano5	3.7767e-07	0.0406481	0.151	0.115	0.00928048
Dnajc15	3.64854e-17	0.0406472	0.3	0.231	8.96555e-13
Tacc1	5.77343e-18	0.040645	0.648	0.556	1.4187e-13
Glrx3	7.26838e-12	0.0406019	0.254	0.195	1.78606e-07
Narf	5.08211e-18	0.0405984	0.299	0.227	1.24883e-13
Dlc1	1.51411e-19	0.0405969	0.872	0.794	3.72061e-15
Vps18	6.58923e-17	0.0405903	0.119	0.072	1.61917e-12
Zfp651	9.47382e-15	0.0405564	0.198	0.142	2.328e-10
Lims1	1.81572e-08	0.0405546	0.593	0.532	0.000446176
Ptprs	1.52196e-11	0.0405528	0.866	0.806	3.73992e-07
Hmgxb3	6.40593e-21	0.0405501	0.359	0.277	1.57413e-16
Scarb1	3.11891e-08	0.0405308	0.304	0.254	0.000766411
Arfgap2	5.51303e-08	0.0405294	0.154	0.112	0.00135472
Gm30003	4.61214e-07	0.0405008	0.132	0.099	0.0113334
Safb2	2.25578e-14	0.0404731	0.57	0.488	5.54312e-10
Arhgef6	2.83949e-10	0.0404611	0.333	0.274	6.97748e-06
Abhd14b	1.3068e-05	0.0404511	0.106	0.076	0.321119
Tars2	2.2435e-08	0.0404424	0.172	0.128	0.000551294
Rapgef4os1	0.00706512	0.0404354	0.293	0.266	1
Mcf2l	4.87466e-13	0.0404107	0.684	0.61	1.19785e-08
Sdccag8	3.94472e-12	0.0404061	0.651	0.578	9.69336e-08
Atxn1	1.46871e-06	0.0404034	0.977	0.956	0.0360907
Entpd7	1.86159e-11	0.0403724	0.211	0.158	4.57448e-07
Nfasc	5.23256e-06	0.0403397	0.859	0.818	0.12858
Cnot3	5.06881e-10	0.0403245	0.218	0.167	1.24556e-05
Rnf14	4.97562e-12	0.0402847	0.389	0.32	1.22266e-07
Nrip2	1.95756e-07	0.0402679	0.136	0.099	0.00481032
9330179D12Rik	3.24212e-06	0.0402634	0.136	0.102	0.0796686
D17Wsu92e	1.09573e-12	0.0402411	0.513	0.443	2.69254e-08
Prox1os	0.00206451	0.0402154	0.101	0.079	1
L1cam	1.0887e-05	0.0401586	0.322	0.277	0.267527
Map9	3.0258e-06	0.0401442	0.21	0.171	0.0743529
Spns1	5.31469e-08	0.0401413	0.178	0.134	0.00130598
Fam234a	1.16499e-09	0.0400743	0.258	0.207	2.86273e-05
Vps26b	3.60233e-10	0.0400529	0.173	0.127	8.85201e-06
Nsf	1.10391e-07	0.0399896	0.897	0.855	0.00271264
Ncln	2.09663e-07	0.0399888	0.181	0.138	0.00515205
BC005561	2.05494e-15	0.039973	0.47	0.393	5.04961e-11
Carmil3	9.83663e-13	0.03997	0.32	0.253	2.41715e-08
Pcgf3	1.01902e-13	0.0399641	0.337	0.269	2.50403e-09
Ccdc34	4.51197e-09	0.0399555	0.248	0.197	0.000110873
Abhd16a	3.51245e-10	0.0399501	0.253	0.2	8.63113e-06
Tor1aip2	1.62109e-11	0.0398994	0.337	0.278	3.9835e-07
Herc2	6.10671e-08	0.0398906	0.762	0.706	0.0015006
Zfand2a	3.75159e-08	0.0398361	0.137	0.097	0.000921879
Gopc	1.04172e-07	0.0398235	0.304	0.255	0.00255982
Srsf5	5.51608e-09	0.0397894	0.543	0.475	0.000135547
Ankrd33b	1.06381e-15	0.0397848	0.198	0.134	2.61409e-11
Copg2	8.40849e-12	0.0397848	0.671	0.6	2.06622e-07
Wipi2	5.78061e-16	0.0397819	0.402	0.324	1.42047e-11
Mettl3	2.28451e-09	0.0397537	0.12	0.079	5.61372e-05
Stx3	1.46242e-12	0.0397179	0.327	0.265	3.5936e-08
Gm17484	3.2793e-12	0.0397125	0.115	0.074	8.05823e-08
Cox7c	3.07445e-10	0.0397089	0.146	0.101	7.55486e-06
Mfn2	5.04186e-11	0.0396879	0.291	0.233	1.23894e-06
Wipf2	5.34706e-15	0.0396679	0.478	0.4	1.31393e-10
Vps13a	1.2068e-07	0.0396546	0.649	0.593	0.00296548
Prrc2a	1.05437e-09	0.0396447	0.234	0.18	2.5909e-05
Coq10a	2.87418e-08	0.0396196	0.111	0.075	0.000706272
Noc2l	2.51548e-08	0.0396164	0.244	0.193	0.000618129
Gtpbp3	3.03894e-06	0.0396101	0.136	0.1	0.0746759
Elavl3	1.71588e-13	0.0396096	0.804	0.732	4.21644e-09
Grik4	0.374946	0.0396049	0.48	0.464	1
Klhl23	6.22979e-07	0.0396004	0.101	0.069	0.0153085
Adipor1	8.86852e-11	0.0395484	0.164	0.116	2.17926e-06
Anapc11	0.00212484	0.0395144	0.105	0.082	1
Bud23	3.70735e-08	0.0394991	0.142	0.102	0.000911007
Mapk9	3.83497e-11	0.0394888	0.452	0.384	9.42368e-07
Ctns	2.29718e-12	0.0394804	0.156	0.108	5.64486e-08
Rapgef1	3.76355e-14	0.0394789	0.702	0.621	9.24818e-10
Dffb	4.16737e-15	0.0394604	0.171	0.118	1.02405e-10
Abcg1	2.11554e-11	0.0394551	0.326	0.269	5.19851e-07
Golga5	4.99818e-11	0.0394508	0.302	0.244	1.2282e-06
Srrt	9.02699e-12	0.0394414	0.323	0.261	2.2182e-07
Topors	3.04551e-12	0.0394358	0.105	0.064	7.48374e-08
2700097O09Rik	8.53048e-09	0.0394239	0.266	0.214	0.00020962
Cacng8	4.12877e-12	0.0394234	0.534	0.464	1.01456e-07
Uqcc1	6.76626e-11	0.0394008	0.502	0.436	1.66267e-06
Casc3	1.2345e-10	0.0393397	0.423	0.361	3.03353e-06
Traf7	1.72582e-09	0.0393367	0.169	0.123	4.24085e-05
Eno1	2.88865e-12	0.0393295	0.184	0.134	7.09828e-08
Bzw1	1.62161e-11	0.0393214	0.136	0.091	3.98479e-07
Ranbp3	2.87977e-12	0.0393122	0.277	0.216	7.07646e-08
Zwint	3.90907e-13	0.0392994	0.645	0.57	9.60575e-09
Dhx30	1.59868e-09	0.0392915	0.566	0.503	3.92843e-05
[truncated: 5,954 more rows]

## Sheet: Mef2c target_EN DEG
Table S7. Differentially expressed Mef2c target genes in excitatory neuron clusters of P301S Cgas-/- vs P301S Cgas+/+ mice
1	Pdzrn3
2	Dpp10
3	Efna5
4	Rgs6
5	Mef2c
6	Fhod3
7	Cntn4
8	Ptprd
9	Cux2
10	Satb2
11	Asap1
12	Ldb2
13	Pcdh7
14	Grik1
15	Pde4d
16	Cacnb4
17	Plcb4
18	Rcan2
19	Rasgef1b
20	Fut9
21	Satb1
22	Rorb
23	Farp1
24	Kcnh5
25	Cntn6
26	Gria4
27	Ntm
28	Unc5d
29	Fnbp1l
30	Pknox2
31	R3hdm2
32	Nrxn1
33	Ncald
34	Kcnh7
35	Cux1
36	Ext1
37	Magi1
38	Atp2b2
39	Rims2
40	Cdh6
41	Stx1a
42	Map3k5
43	Chn2
44	Mlip
45	Fgf12
46	Hecw1
47	Nyap2
48	Numb
49	Dpy19l1
50	Pam
51	Sgpp2
52	Bach2
53	Tenm3
54	Camk4
55	Efr3b
56	Ipcef1
57	Pak1
58	Chgb
59	Scn1a
60	Rgs17
61	Esrrg
62	Elmo1
63	Nrxn3
64	Apba1
65	Hs6st2
66	Adcy8
67	Zmat4
68	Deptor
69	Ppm1l
70	Ank1
71	Cacng2
72	Pcdh10
73	Lzts1
74	Grb10
75	Cacng3
76	Camk2n1
77	Chrm3
78	Frmd5
79	Nap1l1
80	Ankrd33b
81	Rassf3
82	Cpne9
83	Efr3a
84	Hlf
85	Diras2
86	Rab6b
87	Mb21d2
88	Trim66
89	Lrrc8b
90	Rbms1
91	Eml1
92	Kcnj9
93	Runx1t1
94	Prkacb
95	Sytl2
96	Hip1r
97	Kcnb1
98	Ell2
99	Mical3
100	Ppp4r1
101	Hdac7
102	Mark1
103	Scube1
104	Arhgap25
105	Emb
106	Nuak1
107	Atp1a1
108	Dock7
109	Pbx1
110	Unc13b
111	Bcl11a
112	Lemd1
113	Tyro3
114	Tmod1
115	Ttc39b
116	Arhgap31
117	Syn3
118	Mast4
119	Cacna1a
120	Synj2
121	Clvs1
122	Atp2b1
123	Prmt8
124	Kcnq3
125	Ralgapa2
126	Cpe
127	Alcam
128	Me3
129	Fras1
130	Cdk14
131	Vstm2b
132	Phactr2
133	Tesc
134	Rimbp2
135	Crim1
136	Fgfr1
137	Susd4
138	Caln1
139	Cplx2
140	Mctp1
141	Agpat4
142	Nos1
143	Negr1
144	Megf9
145	Dennd2a
146	Syn2
147	Adamts3
148	Nlgn1
149	Slc24a4
150	Slc24a2
151	Lrrtm4
152	Mmd
153	Clstn2
154	Calb1
155	Ppp1r16b
156	Pls3
157	Cpne6
158	Fam155a
159	Osbp2
160	Kcnab1
161	Tiam1
162	Rapgef2
163	Slco3a1
164	Rftn1
165	Kcnab2
166	Gabrb1
167	Grin3a
168	Pcdh17
169	Nell2
170	Pex5l
171	Kcnip2
172	Slc26a4
173	Zfhx4
174	Prkca
175	Arhgef26
176	Lrrn1
177	Ppm1e
178	Mdga1
179	Lrp1b
180	Trpc4
181	Arhgap12
182	Cers6
183	Parp8
184	Gabra5
185	Nsf
186	Ptprk
187	Lgi1
188	Myo5b
189	Dock9
190	Spon1
191	Snca
192	Arl15
193	Luzp2
194	Sipa1l2
195	Rasgrf1
196	Shisa9
197	Rtn4rl1
198	Ntng1
199	Fam19a2
200	Pcdh19
201	Dgkh
202	Lrrn2
203	Ksr1
204	Nfib
205	Arhgef28
206	Slit2
207	Ccdc85a
208	Ccbe1
209	Epha7
210	Prkag2
211	Grm1
212	Slit1
213	Ust
214	St6galnac5
215	Prkg1
216	Syt17
217	Stxbp6
218	Epha6
219	Thsd7a
220	Ptprg
221	Slc24a3
222	Sipa1l3
223	Dgkg
224	Zeb2
225	Fam19a1
226	Nr3c2
227	Cdh9
228	Gria1
229	Kirrel3

## Sheet: Mef2c target_IN DEG
Table S7. Differentially expressed Mef2c target genes in inhibitory neuron clusters of P301S Cgas-/- vs P301S Cgas+/+ mice
1	Unc5d
2	Cntn4
3	Nlgn1
4	Maf
5	Mef2c
6	Satb1
7	Arnt2
8	Pde8b
9	Lzts1
10	Tenm4
11	Efr3a
12	Pam
13	Pde4d
14	Tm6sf1
15	Fat3
16	Magi1
17	Plcb4
18	Gria1
19	Slc24a4
20	Hs3st1
21	Ctnnd2
22	Kcnj9
23	Pdzd2
24	Epha5
25	Cdh8
26	Rftn1
27	Myo16
28	Cux1
29	Kirrel3
30	Tenm3
31	Elavl2
32	Gabrd
33	Camk4
34	Phactr2
35	Pknox2
36	Slc24a2
37	Ncald
38	Adcy8
39	Pde7b
40	Dgkg
41	Cntn6
42	Slit1
43	Efr3b
44	Mpped1
45	Igsf3
46	Sgcd
47	Zfhx4
48	Pitpnc1
49	Galnt14
50	Kcnq3
51	Rab6b
52	Efna5
53	Ppm1e
54	Negr1
55	Shisa9
56	Slit2
57	Atp2b1
58	Gfpt2
59	Frmd5
60	R3hdm2
61	Scn1a
62	Fras1
63	Htr7
64	Ntng1
65	Asap2
66	Zmat4
67	Chn2
68	Me3
69	Elmo1
70	Prkg1
71	Kcnh5
72	Tiam2
73	Rasgef1b
74	Rasgrp1
75	Prmt8
76	Smad3
77	Cdk14
78	Pcdh19
79	Deptor
80	Dpp10
81	Adamts3
82	Ext1
83	Tspan9
84	Myo5b
85	Rgs6
86	Sipa1l1
87	Dpy19l1
88	Lrrc4
89	Alcam
90	Ccbe1
91	Csmd3
92	Cacna1a
93	Gabrb2
94	Syn3
95	Epha6
96	Nell1
97	Rasgrf1
98	Itpk1
99	Klf13
100	Nell2
101	Hdac9
102	Mgat5b
103	Grm7
104	Gria4
105	Epha7
106	Wls
107	Nfib
108	Kcnh7
109	Rbms1
110	Slco3a1
111	Cers6
112	Ptpru
113	Tcerg1l
114	Tmtc1
115	Cdh9
116	Agpat4
117	Cacng3
118	Luzp2
119	Syndig1
120	Trpc4
121	Fam155a
122	Snca
123	Spon1
