# Supplementary material for: Tau activation of microglial cGAS–IFN reduces MEF2C-mediated cognitive resilience
Source: Nat Neurosci. Author manuscript; Available in PMC 2023 May 30. (PMC10166855; doi:10.1038/s41593-023-01315-6)
Supplement: Supplementary Table 9 [file NIHMS1897713-supplement-Supplementary_Table_9.xlsx]

## Sheet: WT_DMXAAvsCtrl_DE_RNAassay_MG
Table S9. Differentially expressed genes in microglia clusters of DMXAA vs control treated WT mice
	p_val	avg_log2FC	pct.1	pct.2	p_val_adj
Ifi204	1.06109e-168	2.13213	0.495	0.038	2.78367e-164
Oasl2	3.5483e-167	2.14732	0.436	0.016	9.30861e-163
Trim30a	9.6213e-148	1.78225	0.66	0.202	2.52405e-143
Sp100	2.85338e-145	1.93627	0.484	0.057	7.48555e-141
A930037H05Rik	1.25836e-133	2.05371	0.469	0.061	3.30118e-129
Rnf213	3.56584e-125	1.79579	0.558	0.135	9.35462e-121
Parp14	1.09769e-114	1.68491	0.568	0.154	2.87967e-110
Stat1	2.52541e-112	1.72085	0.486	0.097	6.62516e-108
Ptprd	1.1052e-103	-1.58803	0.137	0.519	2.89938e-99
Meg3	2.85726e-100	-1.17476	0.476	0.846	7.49573e-96
Ifi213	6.12296e-100	1.86408	0.298	0.016	1.6063e-95
H2-K1	5.79301e-99	1.55236	0.483	0.112	1.51974e-94
Elmo1	4.63412e-91	-0.758894	0.921	0.974	1.21572e-86
Lsamp	6.04451e-90	-1.35046	0.175	0.54	1.58572e-85
Kcnip4	1.20891e-89	-1.36552	0.138	0.501	3.17145e-85
Csmd1	3.21053e-88	-1.19784	0.089	0.416	8.42251e-84
H2-D1	7.31955e-87	1.44628	0.47	0.123	1.92021e-82
Slfn5	1.17139e-86	1.43319	0.254	0.011	3.07301e-82
Ly6e	4.37076e-82	1.28065	0.576	0.224	1.14663e-77
Tenm2	5.43141e-77	-1.30133	0.067	0.362	1.42488e-72
Dpp10	6.06817e-76	-1.07163	0.036	0.293	1.59192e-71
Nrg3	9.66667e-73	-1.2727	0.101	0.393	2.53595e-68
Dlg2	9.40195e-72	-1.30562	0.123	0.431	2.46651e-67
Trim30d	1.24961e-66	1.2621	0.438	0.143	3.27823e-62
Ifi207	1.40813e-65	1.3244	0.254	0.029	3.69408e-61
Snhg11	1.63516e-64	-0.910393	0.525	0.812	4.28967e-60
Nav3	2.35095e-64	-0.965845	0.714	0.867	6.16749e-60
Ifi206	1.14308e-63	1.19187	0.203	0.012	2.99875e-59
Oas2	2.47407e-61	1.182	0.21	0.016	6.49049e-57
Slfn2	3.19097e-60	1.14315	0.25	0.033	8.37118e-56
Nrxn3	8.4198e-60	-1.10264	0.079	0.316	2.20885e-55
Ifi209	2.90366e-59	1.08946	0.183	0.009	7.61747e-55
Cadm2	3.11797e-59	-1.169	0.106	0.366	8.17967e-55
Nrxn1	5.18238e-59	-1.23311	0.143	0.418	1.35955e-54
Usp18	5.51807e-59	1.19961	0.201	0.015	1.44761e-54
Nlgn1	1.36318e-58	-1.23458	0.085	0.332	3.57617e-54
Stat2	2.76638e-58	1.30088	0.314	0.073	7.25732e-54
Gm4951	3.80876e-58	1.31656	0.283	0.051	9.9919e-54
Ctss	2.01624e-57	0.7771	0.877	0.734	5.2894e-53
Rbfox1	6.17966e-57	-1.12577	0.166	0.437	1.62117e-52
Nlrc5	1.06647e-56	1.109	0.218	0.024	2.79777e-52
Eif2ak2	1.11389e-56	1.17227	0.403	0.134	2.92219e-52
Epsti1	3.46882e-55	1.06034	0.569	0.281	9.10009e-51
Cst3	5.06482e-55	-0.957788	0.853	0.934	1.32871e-50
Fkbp5	3.75917e-53	0.947041	0.686	0.435	9.86181e-49
Lrrtm4	3.83096e-53	-0.889745	0.066	0.294	1.00501e-48
Pcdh9	8.75076e-52	-1.20993	0.155	0.413	2.29568e-47
Herc6	5.9962e-51	1.1967	0.388	0.139	1.57304e-46
Fam155a	4.0137e-49	-0.89185	0.04	0.23	1.05295e-44
Fcrls	1.09059e-48	-0.937325	0.347	0.614	2.86107e-44
A330040F15Rik	2.17628e-48	1.20199	0.332	0.104	5.70926e-44
Trim34a	2.95348e-46	0.966027	0.243	0.048	7.74816e-42
Irf7	3.56336e-46	0.85904	0.132	0.004	9.34812e-42
Dlgap1	4.49931e-46	-0.851601	0.077	0.284	1.18035e-41
Csmd3	6.29499e-46	-0.784619	0.81	0.875	1.65143e-41
Xaf1	1.47598e-45	0.946813	0.204	0.03	3.87209e-41
Ddx60	3.17962e-45	1.09413	0.333	0.104	8.34141e-41
Rtp4	1.05881e-44	0.885981	0.159	0.014	2.77769e-40
Nrg1	7.45595e-43	-0.769452	0.02	0.17	1.95599e-38
Nkain2	6.63867e-41	-0.875329	0.085	0.289	1.74159e-36
Adgrb3	1.15472e-39	-1.02466	0.09	0.286	3.0293e-35
Prkn	6.06545e-39	-0.825469	0.47	0.649	1.59121e-34
B2m	1.37901e-38	0.902253	0.421	0.188	3.6177e-34
Nav2	4.23075e-37	-0.549522	0.857	0.9	1.1099e-32
Syt1	1.00418e-36	-0.901263	0.146	0.363	2.63436e-32
Ddx58	1.88453e-36	0.890623	0.239	0.061	4.94388e-32
Insyn2b	3.01575e-36	0.872117	0.5	0.271	7.91151e-32
Lrp1b	7.0567e-36	-0.82538	0.087	0.273	1.85126e-31
Phf11d	7.37158e-36	0.839277	0.15	0.019	1.93386e-31
Dab1	1.0073e-35	-0.759901	0.049	0.196	2.64254e-31
Numb	1.27629e-35	-0.608611	0.747	0.846	3.34821e-31
Oas1a	3.45483e-35	0.699826	0.115	0.006	9.06341e-31
Slfn8	3.87593e-35	0.8762	0.327	0.122	1.01681e-30
Ifit2	3.98472e-35	0.78905	0.101	0.003	1.04535e-30
Parp9	5.87093e-35	0.956017	0.318	0.126	1.54018e-30
Camk1d	6.73147e-35	0.553471	0.877	0.76	1.76593e-30
H2-T24	7.39723e-35	0.871082	0.283	0.093	1.94059e-30
Cd300lf	8.97944e-35	0.821384	0.124	0.01	2.35567e-30
Zc3hav1	7.97953e-34	0.900552	0.396	0.185	2.09335e-29
Lrrc4c	1.83201e-33	-0.751863	0.06	0.226	4.80609e-29
Bst2	1.86957e-33	0.832206	0.172	0.032	4.90463e-29
Trim30b	2.39919e-33	0.750301	0.143	0.019	6.29403e-29
Trim12a	5.33243e-33	0.842122	0.416	0.207	1.39891e-28
Ifit3	3.29489e-32	0.667679	0.101	0.005	8.64382e-28
Plxdc2	6.31898e-32	-0.430938	0.915	0.914	1.65772e-27
Epha6	6.37071e-32	-0.768705	0.052	0.192	1.67129e-27
Fgf14	6.40991e-32	-0.763385	0.076	0.249	1.68158e-27
Lgals3bp	7.51109e-32	0.688905	0.149	0.022	1.97046e-27
Gm17106	1.85197e-31	0.828966	0.42	0.211	4.85845e-27
Parp12	1.88035e-31	0.845803	0.236	0.071	4.93292e-27
Cntnap2	3.05231e-31	-0.707805	0.069	0.219	8.00744e-27
Grm5	4.41424e-31	-0.837816	0.104	0.263	1.15803e-26
Rims1	5.62529e-31	-0.714821	0.027	0.149	1.47574e-26
Gm26740	9.82254e-31	0.813991	0.457	0.238	2.57684e-26
Anks1b	3.44566e-30	-0.823144	0.07	0.219	9.03933e-26
Rsrp1	2.06792e-29	0.508364	0.916	0.817	5.42498e-25
Znfx1	7.43157e-29	0.863933	0.296	0.117	1.9496e-24
Il1rapl1	1.19906e-28	-0.74328	0.057	0.206	3.14563e-24
Kcnd2	3.10431e-28	-0.837562	0.079	0.227	8.14385e-24
Rapgef5	7.33777e-28	-0.528344	0.732	0.812	1.92499e-23
Lingo2	2.10105e-27	-0.722704	0.065	0.206	5.5119e-23
Lrfn5	8.88337e-27	-0.623282	0.027	0.14	2.33046e-22
Opcml	9.6801e-27	-0.61009	0.129	0.297	2.53948e-22
Kalrn	1.5098e-26	-0.670139	0.075	0.218	3.96082e-22
Tor3a	1.69148e-26	0.762331	0.176	0.046	4.43743e-22
Irgm1	3.08178e-26	0.701975	0.165	0.038	8.08473e-22
H2-T23	4.11643e-26	0.731637	0.218	0.069	1.0799e-21
Samd9l	5.05268e-26	0.719396	0.128	0.021	1.32552e-21
Ifi35	8.66767e-26	0.804789	0.224	0.075	2.27388e-21
Erc2	9.28708e-26	-0.670514	0.048	0.177	2.43637e-21
Ttr	1.46392e-25	1.08552	0.366	0.177	3.84046e-21
Gm44148	2.84192e-25	0.86029	0.23	0.082	7.4555e-21
Kcnh7	3.3388e-25	-0.603907	0.032	0.138	8.759e-21
Ccnd3	7.18295e-25	0.500545	0.807	0.747	1.88438e-20
Gm22146	1.02899e-24	0.723012	0.181	0.051	2.69945e-20
Zbtb20	1.1847e-24	-0.535131	0.653	0.781	3.10795e-20
Sat1	2.31872e-24	0.640065	0.557	0.378	6.08294e-20
Tent5a	2.72378e-24	0.777807	0.246	0.092	7.14557e-20
Trim30c	3.63001e-24	0.71149	0.126	0.025	9.52297e-20
Oprm1	4.66123e-24	0.816353	0.229	0.085	1.22283e-19
Dhx58	5.17273e-24	0.57968	0.101	0.013	1.35701e-19
Pde4d	7.3195e-24	-0.671399	0.316	0.502	1.9202e-19
Pml	1.05433e-23	0.760864	0.199	0.066	2.76594e-19
Ralyl	1.26909e-23	-0.692142	0.048	0.163	3.32932e-19
Phf11b	1.33639e-23	0.573343	0.111	0.017	3.50589e-19
Gm20275	1.40389e-23	0.72824	0.505	0.325	3.68296e-19
Myo18b	2.01304e-23	-0.758219	0.047	0.17	5.28102e-19
Magi2	2.17659e-23	-0.701654	0.093	0.245	5.71007e-19
Gm2245	2.99205e-23	0.694218	0.561	0.398	7.84933e-19
Trim12c	3.04046e-23	0.734877	0.236	0.093	7.97635e-19
Fhit	3.16099e-23	-0.711236	0.368	0.558	8.29253e-19
Ank3	3.58943e-23	-0.661243	0.055	0.175	9.41652e-19
Prkce	4.75493e-23	-0.703502	0.337	0.488	1.24741e-18
Mir99ahg	8.63182e-23	-0.446548	0.82	0.885	2.26447e-18
H2-Q4	9.81901e-23	0.552915	0.1	0.013	2.57592e-18
Etl4	1.01433e-22	-0.549834	0.024	0.12	2.66099e-18
Mdga2	1.49821e-22	-0.671529	0.074	0.206	3.93041e-18
Pvt1	1.82204e-22	0.683705	0.498	0.335	4.77994e-18
Hk2	3.18528e-22	0.559772	0.62	0.433	8.35627e-18
Apobec1	3.65104e-22	0.692215	0.427	0.256	9.57813e-18
Qk	3.67662e-22	-0.36709	0.925	0.946	9.64525e-18
Rasgrp3	4.9458e-22	-0.63616	0.386	0.558	1.29748e-17
Grin2a	5.04963e-22	-0.667984	0.088	0.216	1.32472e-17
4930599N23Rik	7.38182e-22	0.694691	0.346	0.176	1.93655e-17
Srgap2	1.40546e-21	-0.348213	0.955	0.97	3.68707e-17
Trim14	1.51123e-21	0.698846	0.304	0.144	3.96457e-17
Zup1	1.82138e-21	0.613099	0.513	0.361	4.77821e-17
Ccl12	1.83924e-21	0.789728	0.103	0.016	4.82507e-17
Dlgap2	2.05863e-21	-0.52399	0.036	0.14	5.40062e-17
Phactr1	3.17103e-21	-0.585678	0.062	0.188	8.31889e-17
Ifih1	3.5126e-21	0.62962	0.153	0.041	9.21496e-17
Apod	4.6298e-21	0.637404	0.197	0.069	1.21458e-16
Grm7	5.04627e-21	-0.575272	0.079	0.209	1.32384e-16
Ctnnd2	5.05597e-21	-0.715798	0.138	0.265	1.32638e-16
Gria2	1.07696e-20	-0.62508	0.321	0.462	2.82529e-16
Hs6st3	1.39236e-20	-0.685097	0.048	0.157	3.65273e-16
Ctsh	1.78942e-20	0.610807	0.5	0.348	4.69436e-16
Stx16	1.80573e-20	0.604952	0.498	0.337	4.73715e-16
Capza2	2.00692e-20	0.576185	0.523	0.356	5.26496e-16
Gm42418	3.01126e-20	-0.345996	0.915	0.957	7.89975e-16
Myo1d	3.42426e-20	-0.715286	0.061	0.178	8.98321e-16
Lrrc4	4.14161e-20	0.708118	0.463	0.303	1.08651e-15
Apbb1ip	4.19304e-20	-0.416414	0.786	0.841	1.1e-15
Apobec3	4.33855e-20	0.659341	0.405	0.245	1.13818e-15
Sntg1	5.26625e-20	-0.572572	0.026	0.115	1.38155e-15
Dmd	5.38815e-20	-0.657772	0.043	0.141	1.41353e-15
E230029C05Rik	5.50947e-20	0.428866	0.841	0.702	1.44535e-15
Hck	7.55516e-20	0.567333	0.562	0.418	1.98202e-15
Adgrl3	1.08243e-19	-0.595705	0.049	0.162	2.83966e-15
Epha5	1.17223e-19	-0.592646	0.049	0.15	3.07522e-15
Fcgr1	1.91141e-19	0.67956	0.315	0.167	5.01438e-15
Csf2ra	1.98539e-19	0.681345	0.343	0.188	5.20848e-15
Apoe	2.09387e-19	0.323995	0.63	0.444	5.49305e-15
Asic2	2.67674e-19	-0.462175	0.022	0.105	7.02216e-15
Khdrbs3	3.47113e-19	-0.688846	0.133	0.25	9.10616e-15
4933406I18Rik	3.68673e-19	-0.46988	0.705	0.795	9.67177e-15
Psme1	5.6679e-19	0.646044	0.227	0.095	1.48692e-14
Sgcz	6.61712e-19	-0.541289	0.034	0.126	1.73593e-14
Mef2c	7.47261e-19	-0.374275	0.875	0.929	1.96036e-14
Lysmd4	7.98091e-19	0.419223	0.86	0.8	2.09371e-14
Cttnbp2	8.02913e-19	-0.574954	0.072	0.167	2.10636e-14
Gm35188	1.04415e-18	0.461244	0.858	0.79	2.73922e-14
Trafd1	1.31365e-18	0.661113	0.357	0.211	3.44622e-14
Macrod2	1.41846e-18	-0.650869	0.056	0.159	3.7212e-14
Auts2	1.48895e-18	-0.680796	0.089	0.211	3.90611e-14
Lrrc7	1.62418e-18	-0.7005	0.078	0.19	4.26089e-14
Clec2d	1.7472e-18	0.587917	0.181	0.064	4.5836e-14
Irf9	2.01204e-18	0.641879	0.185	0.069	5.27839e-14
Arpp21	2.09478e-18	-0.574595	0.06	0.169	5.49545e-14
Lgals9	2.28766e-18	0.678625	0.387	0.24	6.00145e-14
Lrba	2.38681e-18	-0.638963	0.302	0.449	6.26156e-14
Ascc3	2.89802e-18	0.557518	0.554	0.396	7.60267e-14
D530033B14Rik	3.35658e-18	0.597673	0.167	0.056	8.80565e-14
Gria3	3.67237e-18	-0.664235	0.068	0.172	9.63409e-14
Plcb1	3.97844e-18	-0.551063	0.037	0.136	1.0437e-13
Galntl6	5.43427e-18	-0.5231	0.041	0.144	1.42563e-13
Tafa1	6.38207e-18	-0.392845	0.027	0.118	1.67427e-13
Prkg1	9.00727e-18	-0.777371	0.096	0.208	2.36297e-13
Gm42917	1.04314e-17	0.663278	0.161	0.056	2.73657e-13
Ryr2	1.23533e-17	-0.539546	0.057	0.149	3.24075e-13
Cnksr2	1.28514e-17	-0.541304	0.04	0.131	3.37143e-13
Sass6	1.88084e-17	0.630399	0.195	0.079	4.93419e-13
Peak1	2.11412e-17	-0.640581	0.21	0.361	5.54619e-13
Pex5l	3.27379e-17	-0.567784	0.039	0.123	8.58847e-13
Pik3ap1	4.78753e-17	0.531855	0.613	0.493	1.25596e-12
Tap1	5.24779e-17	0.479469	0.116	0.03	1.37671e-12
Gm46224	5.48427e-17	0.646865	0.28	0.149	1.43874e-12
Prkcb	6.33386e-17	0.472728	0.686	0.584	1.66163e-12
Cntn5	7.00037e-17	-0.47824	0.033	0.117	1.83648e-12
Unc80	7.60998e-17	-0.490299	0.053	0.128	1.9964e-12
Ntm	9.27023e-17	-0.64637	0.044	0.141	2.43195e-12
Atp8a1	9.7939e-17	0.427349	0.757	0.623	2.56933e-12
5330438D12Rik	1.11681e-16	0.459788	0.748	0.63	2.92984e-12
Nr1d2	1.13599e-16	-0.576647	0.075	0.19	2.98014e-12
Sirpa	1.34228e-16	-0.457288	0.59	0.719	3.52133e-12
Grin2b	2.17304e-16	-0.525824	0.129	0.25	5.70074e-12
Gm40841	2.85277e-16	-0.644307	0.108	0.225	7.48397e-12
Ppfia2	3.20965e-16	-0.510939	0.051	0.147	8.42019e-12
Dtx3l	3.76954e-16	0.580735	0.148	0.051	9.889e-12
Marcks	4.04396e-16	0.522893	0.539	0.398	1.06089e-11
Pclo	4.33112e-16	-0.48972	0.026	0.1	1.13623e-11
Nampt	4.61934e-16	0.571653	0.149	0.052	1.21184e-11
Fat3	4.93392e-16	-0.616203	0.271	0.425	1.29437e-11
Dclk1	5.65541e-16	-0.53155	0.074	0.17	1.48364e-11
Igsf6	5.72507e-16	0.588178	0.166	0.066	1.50192e-11
Fgf12	5.82343e-16	-0.516921	0.036	0.115	1.52772e-11
Gm16337	5.96021e-16	0.541103	0.526	0.387	1.5636e-11
Csf3r	8.43921e-16	0.440091	0.71	0.599	2.21394e-11
Rrbp1	9.57419e-16	0.392049	0.782	0.679	2.51169e-11
Sgk3	1.15774e-15	0.556898	0.403	0.253	3.03722e-11
Samhd1	1.66814e-15	0.663363	0.316	0.186	4.3762e-11
Dcc	2.00151e-15	-0.455038	0.037	0.117	5.25076e-11
Pcsk2	3.25536e-15	-0.461143	0.047	0.115	8.54011e-11
Gria1	3.33991e-15	-0.544375	0.146	0.251	8.76192e-11
Cyfip1	3.6626e-15	-0.468921	0.559	0.675	9.60846e-11
Peli1	4.54647e-15	0.475097	0.523	0.365	1.19272e-10
Rian	5.4416e-15	-0.523228	0.112	0.213	1.42755e-10
Grik2	5.64574e-15	-0.571778	0.067	0.163	1.4811e-10
Bach2	6.4985e-15	-0.570656	0.36	0.488	1.70482e-10
Lyn	6.74562e-15	0.316066	0.899	0.837	1.76965e-10
Gm37240	9.28243e-15	0.485174	0.611	0.466	2.43515e-10
Hpgd	1.16727e-14	-0.609106	0.27	0.409	3.0622e-10
Ctnna2	1.47778e-14	-0.438373	0.047	0.139	3.87682e-10
Kcnq5	1.77101e-14	-0.586989	0.048	0.136	4.64606e-10
8030442B05Rik	2.46411e-14	-0.500351	0.41	0.553	6.46433e-10
Mafb	2.89068e-14	0.487519	0.456	0.304	7.58341e-10
Usp12	6.87599e-14	0.539737	0.388	0.255	1.80385e-09
Ppm1h	6.89728e-14	0.395324	0.732	0.646	1.80943e-09
Pde3b	9.39115e-14	-0.330805	0.835	0.885	2.46367e-09
Dennd4a	9.80286e-14	0.356649	0.826	0.758	2.57168e-09
Camk2a	1.11674e-13	-0.474734	0.094	0.178	2.92966e-09
St3gal6	1.27786e-13	-0.444609	0.555	0.672	3.35235e-09
Inpp4b	1.52632e-13	-0.357967	0.736	0.827	4.00414e-09
Extl3	1.53283e-13	0.473006	0.569	0.434	4.02124e-09
Ttc3	1.63231e-13	-0.49849	0.276	0.403	4.28219e-09
Tor1aip1	1.76457e-13	0.527585	0.431	0.297	4.62917e-09
Gabrb3	2.71027e-13	-0.466687	0.048	0.133	7.11012e-09
Ank2	3.04505e-13	-0.454139	0.544	0.639	7.98838e-09
Irgm2	3.24482e-13	0.561586	0.23	0.122	8.51246e-09
Setbp1	3.261e-13	-0.56304	0.072	0.159	8.5549e-09
Lrch3	3.30311e-13	0.53543	0.466	0.342	8.66537e-09
Snhg14	4.34177e-13	-0.478268	0.097	0.191	1.13902e-08
Hexb	4.43738e-13	-0.267612	0.906	0.912	1.1641e-08
Cadps	5.04458e-13	-0.419613	0.059	0.15	1.3234e-08
Il15ra	5.07057e-13	0.500695	0.169	0.073	1.33021e-08
Raet1e	5.39451e-13	0.57506	0.168	0.072	1.4152e-08
Frmpd4	5.54199e-13	-0.482869	0.037	0.112	1.45388e-08
Ms4a6b	6.46345e-13	0.600512	0.244	0.133	1.69562e-08
Ubash3b	7.7227e-13	-0.395864	0.643	0.716	2.02597e-08
Dock3	8.96875e-13	-0.395041	0.03	0.1	2.35286e-08
Rassf3	1.0814e-12	0.560324	0.263	0.153	2.83693e-08
1600010M07Rik	1.19832e-12	0.501694	0.324	0.197	3.14368e-08
Gm10790	1.20557e-12	-0.387377	0.66	0.75	3.1627e-08
Trim25	1.33658e-12	0.462974	0.127	0.045	3.50638e-08
Adamts16	1.8315e-12	-0.536772	0.052	0.135	4.80475e-08
Ctsc	1.89338e-12	0.490233	0.408	0.271	4.96708e-08
Snap25	2.16023e-12	-0.454157	0.17	0.26	5.66714e-08
Myt1l	2.70983e-12	-0.373259	0.037	0.103	7.10898e-08
Negr1	3.11012e-12	-0.465873	0.072	0.165	8.1591e-08
Snx29	3.44045e-12	-0.337419	0.731	0.799	9.02567e-08
Hpgds	3.76198e-12	-0.342546	0.681	0.764	9.86917e-08
Mapk10	4.20476e-12	-0.396425	0.036	0.109	1.10308e-07
Tns1	6.26224e-12	0.528084	0.233	0.128	1.64284e-07
Fyb	6.77312e-12	0.291668	0.854	0.81	1.77686e-07
Tbc1d9	7.34937e-12	0.467108	0.532	0.403	1.92803e-07
Dgkd	8.56308e-12	-0.471956	0.348	0.478	2.24644e-07
C1qa	9.73537e-12	0.314948	0.835	0.739	2.55398e-07
Gabrb1	1.09518e-11	-0.42944	0.064	0.141	2.87309e-07
Ddx5	1.36715e-11	0.292942	0.883	0.841	3.58658e-07
Kif21b	1.41612e-11	-0.491016	0.201	0.321	3.71504e-07
Naip6	1.55765e-11	0.489319	0.228	0.124	4.08635e-07
Sparc	1.75323e-11	-0.46016	0.373	0.484	4.59942e-07
Arhgap24	1.82507e-11	0.584372	0.286	0.175	4.78788e-07
Zfhx3	1.88962e-11	-0.262639	0.92	0.939	4.95723e-07
Usp25	2.05891e-11	0.498337	0.339	0.222	5.40134e-07
Schip1	2.10738e-11	-0.519107	0.052	0.129	5.52849e-07
Rora	2.17829e-11	-0.489377	0.046	0.122	5.71453e-07
Gm26917	2.40391e-11	0.480308	0.304	0.189	6.30642e-07
Rgl1	2.45977e-11	-0.517447	0.173	0.267	6.45295e-07
Lrmda	2.75415e-11	0.306766	0.901	0.861	7.22523e-07
Nptn	3.17821e-11	-0.441453	0.341	0.449	8.33771e-07
Slamf6	3.61053e-11	0.530715	0.148	0.065	9.47186e-07
Kctd16	3.76489e-11	-0.323883	0.035	0.102	9.87681e-07
Slc24a2	4.09197e-11	-0.535044	0.074	0.155	1.07349e-06
Unc93b1	5.50994e-11	0.309229	0.799	0.714	1.44548e-06
Rgs7bp	5.99423e-11	-0.554192	0.086	0.159	1.57253e-06
Srsf7	6.67234e-11	0.369578	0.618	0.489	1.75042e-06
Nbea	6.7672e-11	-0.508068	0.281	0.4	1.77531e-06
Ifi30	6.95368e-11	0.461881	0.132	0.053	1.82423e-06
Plxna4	7.42413e-11	-0.431946	0.505	0.592	1.94765e-06
Fam102b	9.44996e-11	-0.43538	0.418	0.54	2.4791e-06
Sema6d	9.64924e-11	-0.417895	0.036	0.1	2.53138e-06
4930405A10Rik	1.11505e-10	0.511339	0.138	0.059	2.92523e-06
Tgfbr1	1.26023e-10	-0.247783	0.918	0.931	3.30608e-06
P2ry12	1.59018e-10	-0.344538	0.718	0.796	4.17167e-06
Nuak2	1.65334e-10	0.418418	0.123	0.049	4.33738e-06
Mir124a-1hg	1.71462e-10	-0.393109	0.061	0.133	4.49813e-06
Gm15478	1.81495e-10	0.498162	0.204	0.108	4.76135e-06
Sipa1l1	2.14332e-10	-0.450295	0.324	0.424	5.62279e-06
Naip2	2.17195e-10	0.47868	0.29	0.187	5.6979e-06
Cacna1e	2.40389e-10	-0.384272	0.059	0.131	6.30635e-06
Hdac9	3.42006e-10	-0.446552	0.441	0.556	8.97218e-06
Zfp710	3.72017e-10	-0.347668	0.672	0.742	9.7595e-06
Rtn4rl1	4.02433e-10	-0.481276	0.249	0.338	1.05574e-05
Cacna1d	4.08726e-10	0.393778	0.561	0.443	1.07225e-05
Psap	4.22672e-10	0.383653	0.61	0.498	1.10884e-05
Ipcef1	5.41062e-10	0.451066	0.213	0.116	1.41942e-05
Spint1	5.48644e-10	0.392502	0.129	0.055	1.43931e-05
Plcl2	5.88755e-10	-0.319155	0.696	0.78	1.54454e-05
Ckb	6.66304e-10	-0.443063	0.189	0.273	1.74798e-05
Nos1ap	6.67416e-10	-0.46036	0.25	0.361	1.7509e-05
Asap3	6.72136e-10	-0.5085	0.097	0.187	1.76328e-05
Mir142hg	7.39495e-10	0.405627	0.491	0.39	1.93999e-05
Gm7480	7.92243e-10	0.406663	0.161	0.078	2.07837e-05
Trio	8.65011e-10	-0.413465	0.344	0.453	2.26927e-05
Cntn1	8.83895e-10	-0.404126	0.055	0.105	2.31881e-05
Cdr1os	8.99203e-10	-0.391406	0.047	0.115	2.35897e-05
Arap3	9.27616e-10	-0.472522	0.141	0.242	2.43351e-05
Bach2os	9.74236e-10	0.369621	0.114	0.045	2.55581e-05
Grin1	9.99945e-10	-0.364822	0.043	0.109	2.62326e-05
Syne1	1.04843e-09	-0.289851	0.056	0.125	2.75044e-05
St6gal1	1.06944e-09	-0.472699	0.173	0.277	2.80557e-05
Ms4a6c	1.19931e-09	0.456614	0.143	0.065	3.14628e-05
Ahi1	1.35004e-09	-0.389441	0.143	0.198	3.5417e-05
Fchsd2	1.59444e-09	-0.339068	0.738	0.801	4.18285e-05
Diaph2	1.60782e-09	0.258874	0.845	0.792	4.21795e-05
Sp110	1.63161e-09	0.440509	0.169	0.089	4.28036e-05
Atxn1	1.87914e-09	-0.399682	0.406	0.506	4.92973e-05
Atp2c1	1.90676e-09	-0.399522	0.394	0.499	5.00221e-05
Rnpep	2.2062e-09	0.404671	0.409	0.308	5.78773e-05
Igf1r	2.2917e-09	-0.468618	0.282	0.387	6.01205e-05
Klf12	2.35963e-09	-0.40903	0.452	0.548	6.19026e-05
Hnrnpa2b1	2.43888e-09	0.298676	0.772	0.673	6.39815e-05
Acer3	2.53867e-09	0.402985	0.541	0.428	6.65994e-05
Morc3	2.54644e-09	0.388701	0.486	0.366	6.68034e-05
Map2	2.60249e-09	-0.330265	0.061	0.116	6.82738e-05
Bcor	2.68738e-09	-0.4643	0.122	0.216	7.05007e-05
Jam2	3.11043e-09	-0.410684	0.079	0.16	8.1599e-05
Ccnl1	3.1305e-09	0.402099	0.433	0.323	8.21256e-05
Sik2	3.23314e-09	-0.404333	0.315	0.392	8.48182e-05
Heatr5a	4.09512e-09	0.369497	0.532	0.416	0.000107431
Trpm2	4.26108e-09	0.453495	0.278	0.184	0.000111785
Cd180	4.27282e-09	-0.447715	0.22	0.323	0.000112093
Il6st	4.4031e-09	-0.484876	0.192	0.283	0.000115511
Dlc1	4.5625e-09	-0.492618	0.176	0.28	0.000119693
Adar	4.61246e-09	0.435857	0.19	0.105	0.000121003
Gm4258	4.71077e-09	-0.428246	0.297	0.404	0.000123582
Tlr3	5.56478e-09	0.431772	0.177	0.095	0.000145986
Mtss1	6.04986e-09	-0.485569	0.181	0.275	0.000158712
Mcl1	6.25123e-09	0.409232	0.243	0.146	0.000163995
Klf13	6.55022e-09	0.457827	0.202	0.113	0.000171838
Xkr4	6.86598e-09	-0.382848	0.062	0.134	0.000180122
1700084C06Rik	6.89838e-09	0.441672	0.275	0.181	0.000180972
Gm42477	7.59042e-09	0.443911	0.257	0.159	0.000199127
Irf1	8.69148e-09	0.393795	0.11	0.045	0.000228012
Celf4	9.11531e-09	-0.3399	0.057	0.106	0.000239131
Nfxl1	9.40299e-09	0.450285	0.234	0.143	0.000246678
Usp50	9.49889e-09	0.402335	0.424	0.31	0.000249194
Nrcam	1.02565e-08	-0.362043	0.08	0.131	0.00026907
Serpine2	1.02771e-08	-0.458642	0.165	0.263	0.00026961
Ptprm	1.25766e-08	-0.419372	0.425	0.499	0.000329936
Cept1	1.36262e-08	0.413185	0.35	0.251	0.00035747
Gart	1.49894e-08	0.397818	0.17	0.089	0.000393232
Cryl1	1.49994e-08	-0.432065	0.247	0.345	0.000393495
Shisa5	1.56096e-08	0.366524	0.122	0.055	0.000409503
Lyst	1.64465e-08	0.44806	0.369	0.276	0.000431458
Fermt3	1.6683e-08	0.386148	0.527	0.424	0.000437663
Cacna2d1	1.85418e-08	-0.29307	0.048	0.113	0.000486426
Ogfrl1	1.89335e-08	0.411434	0.308	0.205	0.000496701
0610040J01Rik	1.93786e-08	-0.357156	0.488	0.592	0.000508379
Adcy9	2.00462e-08	-0.436404	0.195	0.281	0.000525892
Pid1	2.20292e-08	0.275632	0.707	0.603	0.000577915
Capn3	2.21882e-08	0.336682	0.493	0.375	0.000582084
Hivep3	2.34902e-08	-0.370014	0.489	0.574	0.000616241
Mgat4a	2.42987e-08	-0.322071	0.527	0.614	0.000637452
Gm16599	2.4902e-08	0.414581	0.423	0.322	0.000653279
Adap2os	2.51772e-08	0.324251	0.625	0.536	0.0006605
Ripor2	2.72698e-08	0.43129	0.18	0.099	0.000715396
A930015D03Rik	2.75287e-08	0.409567	0.292	0.193	0.000722187
Abcb4	2.84536e-08	-0.364935	0.096	0.177	0.000746451
Ptpra	3.2463e-08	-0.378325	0.385	0.487	0.000851634
Lacc1	3.50229e-08	0.365609	0.359	0.251	0.000918792
Arl15	3.62535e-08	-0.367062	0.472	0.559	0.000951076
Tlr7	3.71955e-08	0.384931	0.418	0.312	0.000975786
AU020206	3.72546e-08	0.404528	0.356	0.255	0.000977338
Mettl9	4.01096e-08	0.359871	0.154	0.079	0.00105224
9930111J21Rik2	4.7222e-08	0.412358	0.317	0.22	0.00123882
Rab27a	4.72541e-08	0.417853	0.197	0.116	0.00123967
Ccser1	4.79231e-08	-0.271957	0.048	0.11	0.00125721
Csf1r	4.86291e-08	-0.2367	0.782	0.86	0.00127574
Gpr34	6.92079e-08	-0.364625	0.45	0.558	0.0018156
Stxbp5l	7.25567e-08	-0.388162	0.042	0.101	0.00190345
Gm27017	8.41902e-08	0.409491	0.219	0.136	0.00220865
Malat1	8.42012e-08	0.0981978	1	1	0.00220893
Luc7l3	8.68702e-08	0.32611	0.535	0.425	0.00227895
Xrn1	9.36297e-08	0.378371	0.408	0.307	0.00245628
Actr3	9.67538e-08	0.382744	0.382	0.294	0.00253824
Gm46411	9.74141e-08	0.424604	0.169	0.102	0.00255556
Itga9	9.92081e-08	-0.379824	0.366	0.47	0.00260263
Hipk2	1.01247e-07	0.383682	0.429	0.326	0.00265611
Slc12a9	1.1469e-07	0.358513	0.271	0.176	0.00300879
Myo1f	1.30592e-07	0.313464	0.678	0.589	0.00342594
Acss1	1.3497e-07	-0.407026	0.235	0.332	0.00354081
Tor1aip2	1.42541e-07	0.415852	0.252	0.164	0.00373941
Filip1l	1.45605e-07	0.423499	0.303	0.214	0.0038198
Naip5	1.5635e-07	0.373702	0.227	0.14	0.00410168
Pard3b	1.63593e-07	-0.391358	0.314	0.417	0.00429169
Ppp1r21	1.84102e-07	0.35179	0.452	0.351	0.00482973
Gm31243	1.87638e-07	0.464496	0.316	0.233	0.0049225
Arhgap45	2.03949e-07	0.245138	0.853	0.793	0.00535039
Ssh2	2.04546e-07	0.196828	0.959	0.924	0.00536605
4930556J24Rik	2.07314e-07	0.360618	0.108	0.049	0.00543866
Snx24	2.38932e-07	-0.316088	0.448	0.552	0.00626814
2610203C22Rik	2.58693e-07	-0.364159	0.345	0.439	0.00678654
Ldlrad4	2.66825e-07	-0.235127	0.888	0.912	0.0069999
Ncf1	2.8473e-07	0.370223	0.364	0.269	0.0074696
Xrn2	2.96909e-07	0.346738	0.39	0.289	0.00778912
Cd300c2	3.08907e-07	0.38336	0.389	0.31	0.00810388
Gm10135	3.21984e-07	0.401123	0.133	0.071	0.00844694
St8sia4	3.35315e-07	-0.491477	0.065	0.12	0.00879666
Cdc42bpa	3.47537e-07	-0.396151	0.114	0.186	0.00911728
Pten	3.50728e-07	0.272865	0.61	0.527	0.009201
Ranbp2	3.69317e-07	0.392732	0.318	0.236	0.00968866
Golm1	3.7503e-07	-0.347484	0.365	0.464	0.00983853
Sdk1	4.41251e-07	-0.448781	0.26	0.341	0.0115758
Cacna1a	4.49334e-07	-0.341303	0.158	0.233	0.0117878
Fgfr2	4.50887e-07	0.329477	0.536	0.431	0.0118286
Etnk1	4.5269e-07	0.364084	0.344	0.253	0.0118759
Tg	4.62232e-07	0.378683	0.231	0.149	0.0121262
Asb13	4.81757e-07	0.375853	0.122	0.061	0.0126384
Gm42601	5.1432e-07	0.355491	0.116	0.057	0.0134927
Cd47	5.89809e-07	0.340203	0.282	0.19	0.015473
Dleu2	5.97155e-07	0.202633	0.92	0.892	0.0156658
Larp1	6.22049e-07	0.34241	0.421	0.324	0.0163188
Rnf169	6.24486e-07	0.288168	0.636	0.536	0.0163828
Rnf114	6.56485e-07	0.352922	0.185	0.11	0.0172222
Large1	7.18921e-07	-0.297063	0.665	0.717	0.0188602
2610035D17Rik	7.19134e-07	-0.394669	0.095	0.159	0.0188658
Slc29a3	7.71328e-07	0.376866	0.332	0.24	0.020235
Fmnl2	7.77285e-07	0.373377	0.372	0.277	0.0203913
Dip2b	7.91427e-07	-0.251286	0.783	0.833	0.0207623
Slc4a10	8.72916e-07	-0.310674	0.06	0.108	0.0229001
Myo9b	8.8771e-07	0.351681	0.316	0.23	0.0232882
Cables1	9.33058e-07	-0.363068	0.244	0.34	0.0244778
2022-03-05	9.5108e-07	0.365448	0.185	0.118	0.0249506
5430405H02Rik	1.09241e-06	0.360567	0.235	0.152	0.0286583
Rasgrf1	1.09769e-06	-0.31845	0.049	0.102	0.0287968
Cadm1	1.22047e-06	-0.333366	0.416	0.459	0.0320178
Atp1a3	1.25726e-06	-0.274562	0.101	0.139	0.032983
Celf2	1.50817e-06	-0.184793	0.805	0.858	0.0395653
Cotl1	1.51821e-06	0.371633	0.329	0.262	0.0398287
Etv1	1.576e-06	-0.421121	0.119	0.185	0.0413448
Gm47167	1.61217e-06	0.393188	0.261	0.181	0.0422937
Gm48678	1.95294e-06	0.373236	0.473	0.382	0.0512336
Lrp1	1.96261e-06	-0.32602	0.422	0.5	0.051487
Fcgr3	2.00727e-06	0.337238	0.342	0.251	0.0526588
Exoc6b	2.04159e-06	-0.308418	0.399	0.464	0.0535592
Slc7a8	2.18208e-06	-0.303492	0.406	0.507	0.0572446
Pnpla7	2.39074e-06	0.299064	0.546	0.484	0.0627186
Rab31	2.5687e-06	-0.311484	0.373	0.469	0.0673873
Gpm6b	2.58572e-06	-0.382487	0.119	0.167	0.0678338
Tbc1d8	2.66646e-06	0.387616	0.202	0.134	0.0699518
Mlxip	2.66847e-06	0.326292	0.386	0.291	0.0700045
Slc1a3	2.71419e-06	0.306298	0.416	0.317	0.0712041
Atp6v0b	3.08644e-06	0.26246	0.705	0.615	0.0809696
Arap2	3.11507e-06	-0.301743	0.05	0.103	0.0817208
Cdip1	3.14175e-06	0.331769	0.261	0.177	0.0824206
Etv6	3.41718e-06	0.245426	0.713	0.659	0.0896464
Oxr1	3.82702e-06	-0.304996	0.455	0.516	0.100398
Taok3	3.91515e-06	0.333915	0.392	0.32	0.10271
Clec4a3	4.18053e-06	0.354418	0.147	0.085	0.109672
Pde4b	4.42608e-06	-0.449167	0.112	0.173	0.116114
Grn	4.54917e-06	0.331436	0.375	0.297	0.119343
Rasal2	4.66895e-06	-0.3701	0.29	0.347	0.122485
Dennd2c	4.95494e-06	-0.333652	0.077	0.138	0.129988
Aim2	5.18952e-06	0.299753	0.484	0.391	0.136142
Epha4	5.19647e-06	-0.325913	0.07	0.111	0.136324
Mphosph9	5.21045e-06	-0.340426	0.055	0.109	0.136691
Ank	5.4494e-06	-0.377638	0.087	0.142	0.14296
Dennd1b	5.6026e-06	0.325934	0.37	0.299	0.146979
Ctsz	5.78699e-06	0.305999	0.416	0.323	0.151816
Gdi2	5.82324e-06	0.268594	0.592	0.501	0.152767
E230001N04Rik	5.94492e-06	0.32661	0.111	0.057	0.155959
Nono	6.16974e-06	0.335291	0.229	0.16	0.161857
Sppl2a	6.26936e-06	0.364586	0.304	0.223	0.16447
Cebpb	6.28873e-06	0.330165	0.122	0.065	0.164979
Ecscr	6.50548e-06	-0.32396	0.084	0.147	0.170665
Gm50035	6.59328e-06	0.352897	0.443	0.361	0.172968
Snd1	6.60615e-06	0.319336	0.417	0.328	0.173306
Casp4	7.11761e-06	0.285869	0.1	0.049	0.186723
Arid5b	7.18295e-06	0.38172	0.324	0.271	0.188438
Sdcbp	7.98782e-06	0.326458	0.269	0.188	0.209552
Tcf4	8.07452e-06	-0.236259	0.646	0.699	0.211827
Itsn1	8.80114e-06	-0.54818	0.084	0.134	0.230889
Arhgap15	9.21749e-06	0.0452197	0.175	0.124	0.241812
Trps1	9.43831e-06	-0.276992	0.085	0.147	0.247605
Tbc1d4	9.48479e-06	-0.443574	0.113	0.168	0.248824
Miat	9.60571e-06	-0.254136	0.066	0.121	0.251996
Arhgap17	9.72169e-06	-0.285446	0.431	0.508	0.255039
Smchd1	9.74084e-06	0.299805	0.395	0.309	0.255541
Cep152	9.84041e-06	0.365663	0.216	0.146	0.258153
Ptprc	9.99768e-06	0.267197	0.671	0.597	0.262279
Macf1	1.07324e-05	-0.168854	0.893	0.904	0.281554
Slmap	1.20193e-05	-0.331116	0.266	0.348	0.315313
Rnf150	1.30133e-05	-0.429757	0.195	0.271	0.341391
Uba7	1.30807e-05	0.304374	0.104	0.06	0.343158
Tbc1d1	1.32119e-05	0.364361	0.176	0.112	0.346602
4930469K13Rik	1.33137e-05	0.31532	0.205	0.133	0.349272
Rap1b	1.35878e-05	0.308339	0.438	0.36	0.356462
Gprasp1	1.37811e-05	-0.28397	0.113	0.159	0.361533
4930444A19Rik	1.42018e-05	0.354154	0.457	0.375	0.372571
Bbs9	1.48123e-05	-0.277915	0.45	0.493	0.388585
Mllt3	1.48299e-05	0.333682	0.145	0.085	0.389049
Mbnl1	1.48333e-05	-0.215847	0.876	0.903	0.389138
Pigk	1.49782e-05	-0.120796	0.147	0.14	0.392938
1600014C10Rik	1.51726e-05	0.315916	0.122	0.068	0.398037
Slc9a7	1.62418e-05	-0.35087	0.061	0.113	0.426087
Ccdc93	1.69538e-05	-0.330153	0.224	0.306	0.444766
Kcnma1	1.71593e-05	-0.28786	0.373	0.455	0.450158
Matk	1.81104e-05	-0.267876	0.133	0.185	0.475109
Nfia	1.81573e-05	-0.248954	0.644	0.717	0.476339
Trim2	1.8162e-05	-0.32367	0.216	0.281	0.476462
Lrrk1	1.95369e-05	0.294694	0.472	0.387	0.512532
Fscn1	2.01299e-05	-0.316571	0.07	0.126	0.528088
4930557K07Rik	2.0632e-05	0.343541	0.16	0.103	0.541261
Plekhf2	2.07372e-05	0.291712	0.134	0.077	0.544019
Upf3b	2.09024e-05	0.322523	0.182	0.126	0.548352
Kcnk12	2.17141e-05	-0.330858	0.06	0.108	0.569649
Ube3a	2.23644e-05	-0.175449	0.406	0.429	0.586708
Sh3glb1	2.28652e-05	-0.281569	0.342	0.392	0.599844
Cgas	2.49015e-05	0.326467	0.127	0.073	0.653266
Gm44686	2.52011e-05	0.324387	0.215	0.146	0.661126
Havcr2	2.60624e-05	0.30582	0.406	0.325	0.683721
P3h2	2.617e-05	-0.166886	0.438	0.525	0.686543
Fam111a	2.62741e-05	0.312903	0.146	0.087	0.689275
Gng10	2.67581e-05	0.311899	0.199	0.131	0.701972
Cfh	2.73086e-05	-0.249943	0.623	0.686	0.716413
Sptbn1	2.76041e-05	-0.284879	0.071	0.113	0.724166
Swap70	2.77321e-05	-0.300312	0.134	0.203	0.727523
Cmklr1	2.93493e-05	0.301464	0.236	0.164	0.769949
Lpcat2	2.94559e-05	0.19593	0.785	0.737	0.772745
Csnk1e	3.03976e-05	-0.318349	0.174	0.244	0.79745
Msi2	3.18388e-05	-0.313184	0.287	0.341	0.835258
Pebp1	3.23429e-05	0.263293	0.22	0.149	0.848484
Dpp6	3.33324e-05	-0.251555	0.057	0.102	0.874443
Gpr155	3.3569e-05	-0.328514	0.126	0.191	0.88065
Snhg20	3.37449e-05	-0.0832136	0.146	0.133	0.885263
Klhl3	3.44079e-05	-0.273174	0.059	0.105	0.902657
Ifitm10	3.45726e-05	-0.237055	0.559	0.642	0.906977
Dock1	3.52918e-05	-0.313151	0.265	0.338	0.925846
E130102H24Rik	3.54996e-05	0.295071	0.145	0.087	0.931296
Gm34589	3.59881e-05	-0.32438	0.126	0.19	0.944113
Tep1	3.63317e-05	0.292917	0.168	0.106	0.953125
Dock2	3.79947e-05	0.198508	0.826	0.781	0.996753
Gm39214	3.95294e-05	0.270168	0.102	0.054	1
Gm15563	4.02914e-05	0.381069	0.207	0.15	1
Gm47283	4.07134e-05	0.238304	0.411	0.324	1
Camkk2	4.14705e-05	0.252094	0.254	0.18	1
Rbpj	4.34077e-05	-0.145414	0.276	0.216	1
P2rx4	4.37861e-05	0.326588	0.274	0.203	1
Itgb5	4.46124e-05	0.208505	0.808	0.743	1
Pgs1	4.52886e-05	0.308924	0.12	0.071	1
Eml4	4.55095e-05	-0.252842	0.423	0.468	1
Actr2	4.56973e-05	0.263433	0.52	0.447	1
Sgms1	4.66526e-05	-0.334089	0.238	0.303	1
Dock9	4.72043e-05	-0.309082	0.117	0.17	1
mt-Co2	4.761e-05	0.0324196	0.196	0.247	1
Gm13269	4.83587e-05	0.330403	0.169	0.108	1
Pbx1	4.83785e-05	-0.295686	0.205	0.271	1
Gm11084	4.87633e-05	0.31093	0.115	0.066	1
Nav1	4.89886e-05	-0.331202	0.161	0.229	1
Pts	4.93986e-05	0.166304	0.276	0.209	1
Myo9a	4.95958e-05	0.262376	0.534	0.477	1
Dcp2	4.98831e-05	0.26681	0.125	0.072	1
Clip1	5.01454e-05	-0.321062	0.199	0.26	1
2022-03-01	5.32095e-05	0.21752	0.688	0.608	1
Rab8b	5.57827e-05	0.265803	0.539	0.458	1
Exoc6	5.59365e-05	0.29268	0.331	0.251	1
Scn2a	5.619e-05	-0.266179	0.084	0.125	1
Foxn3	5.684e-05	-0.171898	0.877	0.911	1
Man2b1	5.79808e-05	0.226222	0.47	0.382	1
Dip2c	6.00602e-05	-0.285529	0.334	0.417	1
Mthfr	6.21739e-05	0.293555	0.104	0.058	1
Arhgef40	6.29755e-05	-0.329846	0.16	0.229	1
Trim5	6.32954e-05	0.29932	0.162	0.103	1
Nlrp1b	6.36723e-05	0.287722	0.398	0.322	1
Tmem219	6.68459e-05	0.32072	0.175	0.115	1
Gm37768	6.69912e-05	0.327835	0.152	0.1	1
Srsf2	6.8003e-05	0.273985	0.397	0.315	1
Arhgef6	6.83682e-05	-0.25993	0.244	0.286	1
Nr3c2	6.99148e-05	-0.308555	0.217	0.291	1
Pdlim5	7.04786e-05	-0.28705	0.181	0.254	1
Phc2	7.10068e-05	-0.299651	0.299	0.379	1
Baz2b	7.37055e-05	-0.252794	0.483	0.56	1
Bhlhe41	7.50684e-05	0.326254	0.173	0.113	1
Ldhb	7.51792e-05	-0.301792	0.126	0.182	1
Gbp7	7.5593e-05	0.286779	0.11	0.063	1
Lims1	7.77743e-05	-0.24489	0.518	0.567	1
P4ha1	7.97219e-05	0.257833	0.441	0.356	1
Slc11a1	8.33043e-05	0.302621	0.235	0.167	1
Fth1	8.57019e-05	0.223639	0.38	0.308	1
Whrn	8.93616e-05	-0.277475	0.254	0.333	1
Tdrd7	9.01738e-05	0.296077	0.187	0.125	1
Prkca	9.22863e-05	-0.216813	0.603	0.634	1
Gm15886	9.24628e-05	0.27806	0.126	0.074	1
Gm6277	9.69569e-05	-0.328619	0.129	0.181	1
Eef1a1	9.8078e-05	0.27961	0.344	0.266	1
Basp1	9.93226e-05	-0.239624	0.467	0.535	1
Tmem135	0.000104146	-0.253515	0.481	0.546	1
Sf3b1	0.000104671	0.221241	0.581	0.527	1
Rbm47	0.000105914	0.281615	0.537	0.458	1
Eml5	0.000106749	-0.28627	0.068	0.108	1
Pecr	0.000108296	0.287229	0.169	0.11	1
Nell2	0.000109374	-0.252907	0.074	0.115	1
Nktr	0.000111481	0.246225	0.463	0.387	1
Spata13	0.000113137	0.303437	0.242	0.176	1
Adam22	0.000117665	-0.243944	0.072	0.11	1
Fam129a	0.000119005	0.303647	0.163	0.105	1
B430010I23Rik	0.000123386	0.3041	0.428	0.367	1
Cdk6	0.000124728	-0.312566	0.278	0.348	1
Oxct1	0.000128975	-0.279356	0.324	0.369	1
Ifngr1	0.000133813	0.266891	0.427	0.348	1
Orai2	0.000136438	0.290419	0.194	0.131	1
Ptk2	0.000138194	-0.28347	0.072	0.112	1
Smap2	0.000138272	-0.23045	0.584	0.649	1
Selplg	0.000139734	-0.190219	0.697	0.746	1
Rplp1	0.000141405	0.229525	0.201	0.14	1
Ifi27	0.000144819	0.139324	0.104	0.065	1
Ankle2	0.000145657	0.292514	0.211	0.147	1
Rpl6	0.000150462	0.292439	0.25	0.183	1
Slc1a2	0.000150707	-0.332893	0.129	0.178	1
Herpud1	0.000151525	0.252108	0.151	0.096	1
Ylpm1	0.000152045	-0.285203	0.195	0.258	1
Map4k4	0.000152935	-0.246009	0.507	0.575	1
Snta1	0.000154819	0.290946	0.306	0.254	1
Maf	0.000156435	-0.26982	0.495	0.563	1
Plcg2	0.000157248	0.241829	0.531	0.452	1
Dclre1c	0.000161237	0.277397	0.289	0.216	1
Zfp106	0.000166838	0.283017	0.26	0.19	1
Ptgds	0.000170188	0.358687	0.31	0.235	1
Tgfb1	0.000176228	-0.293822	0.198	0.268	1
Cttnbp2nl	0.000177289	-0.241922	0.546	0.611	1
Siglech	0.000177327	-0.231181	0.716	0.756	1
H3f3b	0.000179958	0.227532	0.221	0.157	1
Slc2a5	0.000185527	-0.308062	0.142	0.203	1
Il18	0.000186744	0.296334	0.239	0.173	1
Trim56	0.000187826	0.280181	0.112	0.067	1
Senp2	0.00018851	0.23979	0.437	0.359	1
Zcchc7	0.000189381	0.202258	0.736	0.695	1
Clasp2	0.000192524	-0.222691	0.515	0.587	1
Pwwp2a	0.000192705	-0.244288	0.452	0.511	1
Mgll	0.00019327	-0.309593	0.18	0.248	1
mt-Atp6	0.000193512	-0.0993123	0.2	0.265	1
Gm19710	0.000196338	0.299486	0.221	0.159	1
Ctsl	0.000199661	0.303933	0.338	0.27	1
Rnf34	0.000207121	0.28853	0.131	0.085	1
Vezt	0.000210055	-0.235252	0.1	0.133	1
Cdc42	0.000210708	0.190847	0.565	0.483	1
Itm2b	0.000213329	0.175842	0.73	0.654	1
Slc24a3	0.000219427	-0.262035	0.441	0.512	1
Rap2a	0.000224868	0.311164	0.198	0.138	1
Gm43713	0.000228725	0.270089	0.18	0.121	1
Arhgap32	0.000230187	-0.28513	0.078	0.126	1
Tinf2	0.000240982	0.253247	0.114	0.068	1
C2cd5	0.000249628	-0.204567	0.118	0.135	1
P2ry6	0.000251703	0.24692	0.527	0.458	1
Atp1b1	0.000259343	-0.0208602	0.234	0.213	1
Agmo	0.000259516	-0.211722	0.627	0.688	1
Anapc16	0.000267932	0.299267	0.219	0.157	1
Prrc2b	0.000272797	-0.279809	0.125	0.165	1
Dram2	0.000281476	0.233088	0.293	0.222	1
C3ar1	0.000284351	0.282284	0.132	0.082	1
Slc6a6	0.000284459	0.181041	0.337	0.267	1
P2ry13	0.00028522	-0.294382	0.113	0.167	1
Sgip1	0.000286375	0.310632	0.165	0.115	1
Gm5127	0.000289777	0.247494	0.115	0.069	1
Spata5	0.000302209	0.267822	0.255	0.189	1
Lcp1	0.000312932	0.273188	0.386	0.327	1
2210408I21Rik	0.000314338	-0.309506	0.154	0.175	1
Glrp1	0.000319637	0.25592	0.178	0.121	1
Lrch1	0.000321533	-0.174353	0.735	0.752	1
Pcgf5	0.000332046	0.175688	0.105	0.063	1
Fgfr1op2	0.000337542	0.252467	0.221	0.159	1
Sptan1	0.000350092	-0.277222	0.106	0.153	1
Ndfip1	0.000365641	0.267402	0.416	0.346	1
Trem2	0.000367875	-0.264832	0.356	0.413	1
Polg	0.000373202	0.245465	0.125	0.077	1
Tmem243	0.000375849	0.235015	0.445	0.368	1
AC149090.1	0.000386124	0.199907	0.786	0.737	1
Sec14l1	0.000392859	-0.234135	0.218	0.287	1
Abr	0.000398451	0.280116	0.419	0.354	1
Pnn	0.000402922	0.254516	0.486	0.415	1
Irak2	0.000404138	0.249406	0.517	0.455	1
Abhd15	0.000408702	0.275884	0.225	0.165	1
Ivns1abp	0.000410055	-0.165207	0.735	0.783	1
Hmox2	0.000415327	0.271395	0.273	0.206	1
Kcnk13	0.000422964	-0.264853	0.294	0.368	1
Tent2	0.000450435	0.274889	0.342	0.281	1
Ptprs	0.000453862	-0.247038	0.148	0.206	1
Cdk14	0.000454876	0.253464	0.468	0.411	1
Tef	0.000459935	-0.273746	0.091	0.136	1
Chmp4b	0.000471163	0.277495	0.184	0.129	1
Fcer1g	0.000477163	0.274426	0.347	0.287	1
Gm13684	0.000479384	0.285885	0.213	0.153	1
Snrk	0.000482876	0.299298	0.249	0.188	1
Atp6v1e1	0.000483442	0.236838	0.156	0.104	1
Dnajc3	0.000485242	0.311123	0.228	0.167	1
Specc1	0.00048896	-0.213362	0.585	0.651	1
Pld4	0.000505674	0.253494	0.36	0.29	1
Atp2b2	0.000507061	-0.221007	0.095	0.129	1
Itgb2	0.000508431	0.155675	0.152	0.105	1
Selenot	0.000514475	0.259897	0.143	0.092	1
Sp3os	0.000524165	0.238978	0.108	0.064	1
Ints6l	0.000525778	-0.231879	0.526	0.556	1
Nsd3	0.000532584	0.226596	0.529	0.469	1
Prpf4b	0.000535791	0.241086	0.548	0.484	1
Tbc1d14	0.00057138	0.258733	0.375	0.307	1
Apba1	0.000571509	-0.293119	0.389	0.452	1
Dop1b	0.000573582	0.27752	0.18	0.133	1
Cmss1	0.000579998	0.22138	0.569	0.492	1
Dhx9	0.00060222	0.250052	0.387	0.317	1
Nek7	0.000618819	-0.223769	0.511	0.569	1
Esyt2	0.000623971	-0.26234	0.138	0.178	1
Rabgap1l	0.000635608	-0.224858	0.175	0.237	1
mt-Co1	0.000640289	-0.10922	0.21	0.267	1
Gm28198	0.000645157	0.233268	0.119	0.074	1
Prpsap2	0.000648586	-0.280517	0.179	0.24	1
Prkcd	0.000666546	0.246745	0.433	0.363	1
Npc2	0.000674101	0.285206	0.24	0.18	1
Mia2	0.000695229	0.229615	0.401	0.331	1
Gab1	0.000695643	-0.303609	0.23	0.288	1
Tmem184b	0.000699298	0.289901	0.213	0.157	1
Ist1	0.000709982	0.249191	0.126	0.08	1
Efr3a	0.000717615	-0.234286	0.137	0.194	1
Pdia6	0.000717989	0.243397	0.213	0.154	1
Fndc3b	0.000720956	0.257677	0.349	0.291	1
Adipor2	0.000721447	0.266197	0.186	0.131	1
Gm35154	0.00072745	0.195833	0.224	0.166	1
St13	0.000736753	0.264713	0.213	0.159	1
Zfp608	0.000751209	-0.28656	0.275	0.341	1
Cpe	0.00076687	-0.194825	0.136	0.15	1
Slc38a2	0.000779437	0.309245	0.242	0.187	1
Gm14798	0.000788308	0.261367	0.149	0.101	1
Gpm6a	0.000789485	-0.196762	0.133	0.157	1
E330020D12Rik	0.000792847	0.251899	0.318	0.257	1
Stard5	0.000794157	0.268959	0.172	0.118	1
Ube2e2	0.000807663	-0.260785	0.075	0.11	1
Psma3	0.000808204	0.15006	0.284	0.222	1
Pfkfb3	0.000808737	0.262181	0.207	0.15	1
Gas6	0.000809027	-0.2873	0.103	0.146	1
Mthfsl	0.00081278	0.243723	0.101	0.061	1
Il10ra	0.000817884	0.223123	0.48	0.414	1
Gm15283	0.000831436	0.26572	0.179	0.125	1
Slc17a7	0.000835598	-0.194293	0.086	0.112	1
Ucp2	0.000841597	0.269777	0.122	0.084	1
Tut7	0.000852996	0.249118	0.392	0.326	1
Picalm	0.00089065	-0.164405	0.718	0.778	1
Klf3	0.000891571	-0.244943	0.27	0.335	1
Lpgat1	0.000896624	-0.247592	0.165	0.206	1
Lrp12	0.00091079	-0.2667	0.094	0.14	1
Wipf1	0.000915185	0.243812	0.445	0.381	1
Ppfia4	0.000916493	0.275397	0.248	0.188	1
Cdk12	0.000925296	0.25244	0.456	0.388	1
Tspan18	0.000928401	-0.256824	0.073	0.117	1
Cmya5	0.000938407	-0.285044	0.072	0.109	1
Gm10974	0.000939266	0.280934	0.142	0.095	1
Ppcdc	0.000994603	0.230295	0.497	0.424	1
Arhgap21	0.00102094	-0.252214	0.102	0.139	1
Gm34408	0.00104193	0.284605	0.245	0.199	1
Tmem126a	0.00105066	0.236223	0.227	0.167	1
Slc40a1	0.00107631	-0.265887	0.152	0.207	1
Atp6v0a2	0.00108193	0.271827	0.298	0.237	1
Otulinl	0.00108273	0.157619	0.704	0.685	1
Itga6	0.00108676	-0.238388	0.419	0.483	1
Thrap3	0.00110055	0.256738	0.329	0.274	1
Drg1	0.00110405	0.269721	0.32	0.256	1
Ctif	0.00110439	0.248497	0.176	0.123	1
Hspa8	0.00111152	0.270236	0.172	0.126	1
Dnajb11	0.00113216	0.250545	0.112	0.073	1
Cyp27a1	0.00113295	0.279432	0.222	0.171	1
Tsc22d3	0.00113754	0.275582	0.112	0.077	1
Gm16541	0.00114671	0.295406	0.177	0.129	1
Hsp90ab1	0.00115678	0.177701	0.282	0.219	1
Ms4a6d	0.0011586	0.286525	0.143	0.099	1
Susd3	0.00116876	-0.275547	0.21	0.262	1
Lpcat3	0.0011764	-0.261887	0.197	0.255	1
Tns3	0.00118344	-0.206907	0.508	0.57	1
Wsb1	0.00118995	-0.217862	0.355	0.387	1
Arsb	0.00119024	-0.237462	0.413	0.457	1
Mdp1	0.00119433	0.216934	0.107	0.066	1
Aplp1	0.00119736	-0.0165029	0.129	0.108	1
Apbb2	0.00120668	-0.276373	0.272	0.333	1
Akr1b3	0.00122059	0.21798	0.101	0.061	1
Tmem191c	0.00122581	-0.181339	0.06	0.1	1
Rps9	0.00123208	0.274947	0.216	0.159	1
Vps54	0.00126862	0.245343	0.396	0.333	1
Hspa5	0.00129487	0.269187	0.295	0.231	1
Chsy1	0.00129912	-0.254313	0.2	0.261	1
St7	0.00129959	0.25451	0.128	0.084	1
Ralgapa1	0.00130266	-0.232084	0.309	0.358	1
Ggact	0.0013113	0.313667	0.17	0.12	1
Rabl6	0.00131623	0.234487	0.242	0.205	1
Aatf	0.00132408	0.263221	0.258	0.199	1
Cep170	0.00132737	-0.212525	0.346	0.387	1
Klf7	0.00134256	-0.268929	0.192	0.247	1
Spop	0.00135221	0.227754	0.421	0.356	1
Add3	0.00135518	-0.265799	0.117	0.158	1
Spred2	0.00136114	-0.258301	0.088	0.133	1
Sorl1	0.00138219	0.255622	0.166	0.123	1
Xiap	0.00139194	0.240229	0.423	0.359	1
Arih1	0.00139935	-0.14011	0.497	0.497	1
Sh3kbp1	0.00140063	0.193301	0.622	0.572	1
Pnpt1	0.00142046	0.237695	0.137	0.091	1
Knop1	0.00143395	0.231919	0.22	0.164	1
Edem1	0.00143472	-0.24898	0.143	0.195	1
Ubl5	0.00144619	0.245616	0.107	0.067	1
Cxxc5	0.00146474	-0.249922	0.184	0.237	1
Gm48765	0.00147162	0.274501	0.159	0.11	1
Il7r	0.00147395	0.244996	0.149	0.101	1
Synj1	0.00147974	0.205803	0.39	0.323	1
Lsg1	0.00148653	0.192851	0.132	0.087	1
Gcnt1	0.00150647	0.240285	0.25	0.19	1
Rps18	0.00151967	0.248375	0.141	0.095	1
Slc16a6	0.00152491	-0.21494	0.313	0.382	1
Adgrl2	0.00162147	-0.236481	0.164	0.221	1
Smad1	0.00165193	-0.181342	0.148	0.201	1
Itpr2	0.0016569	-0.197397	0.522	0.57	1
Mtmr12	0.00168633	-0.23068	0.077	0.109	1
Gcnt2	0.00169374	0.235524	0.1	0.061	1
Ddx3x	0.00172322	-0.242789	0.122	0.162	1
Washc2	0.00176209	0.189217	0.173	0.155	1
Itpk1	0.00176848	0.238254	0.133	0.089	1
Tyk2	0.00178043	0.238315	0.169	0.141	1
Sp140	0.00178725	0.17583	0.113	0.074	1
Map7d1	0.00179825	-0.230539	0.07	0.103	1
AY036118	0.00180246	0.181901	0.738	0.681	1
Laptm5	0.00181117	-0.200518	0.386	0.454	1
Slc22a17	0.00181979	-0.0857891	0.198	0.193	1
Hmgcl	0.00182783	0.12367	0.157	0.118	1
Mib1	0.00183176	-0.238864	0.209	0.269	1
Rab43	0.00184663	0.238177	0.288	0.227	1
Cd14	0.00189774	-0.2137	0.072	0.113	1
Stx7	0.00192822	0.224636	0.337	0.272	1
Eif1	0.00193509	0.203013	0.189	0.137	1
Tjp1	0.00193686	-0.202667	0.417	0.456	1
Cbfa2t3	0.00193823	-0.247248	0.065	0.101	1
Wdfy4	0.00197996	0.190781	0.425	0.356	1
Ptpn1	0.00198048	0.230283	0.465	0.399	1
Ppm1l	0.00198534	-0.303531	0.196	0.249	1
Dennd6a	0.0020195	-0.248463	0.261	0.314	1
Gal3st4	0.00202139	-0.230766	0.152	0.188	1
Gmfg	0.00202539	0.245049	0.104	0.066	1
Myo18a	0.0020346	-0.232742	0.187	0.232	1
Pmp22	0.00204836	-0.2371	0.071	0.107	1
Gm36279	0.00208512	0.250559	0.122	0.081	1
Abraxas2	0.00209695	0.191507	0.127	0.086	1
Dars	0.00210157	0.195855	0.184	0.134	1
Pitpnc1	0.0021354	0.201632	0.65	0.6	1
Phf12	0.00214159	-0.260355	0.206	0.261	1
Stxbp3	0.0021791	0.242889	0.232	0.177	1
Rps3	0.00218884	0.167431	0.1	0.063	1
Preb	0.00219749	0.217766	0.231	0.175	1
Wdr11	0.0022775	-0.241787	0.091	0.136	1
Abca1	0.00229735	0.20176	0.549	0.498	1
Tmem216	0.00235555	0.212055	0.1	0.066	1
Ets1	0.00236318	-0.271757	0.172	0.213	1
Gsdmd	0.00241163	0.220144	0.135	0.092	1
Arl6ip1	0.00242153	-0.0373118	0.133	0.118	1
Dnaja3	0.0024478	0.221818	0.104	0.069	1
Gigyf2	0.00247723	-0.23119	0.238	0.293	1
Mitf	0.00247805	0.172553	0.563	0.495	1
Pmepa1	0.00251015	-0.226972	0.41	0.473	1
Kcnrg	0.00251742	0.275521	0.29	0.237	1
Zmiz1	0.00261897	-0.219835	0.42	0.481	1
Prickle1	0.00266039	-0.228825	0.112	0.15	1
Rps29	0.00268939	0.148683	0.19	0.14	1
Tifa	0.00269596	0.239962	0.163	0.115	1
Akt3	0.00273295	-0.247288	0.174	0.229	1
Gm10848	0.00276304	0.262711	0.154	0.108	1
Fnbp4	0.00277648	0.220309	0.312	0.26	1
L3mbtl3	0.00277693	0.223138	0.112	0.092	1
Orc3	0.00282211	0.235311	0.292	0.236	1
Tom1l1	0.00283358	-0.220674	0.063	0.101	1
Disc1	0.00284013	-0.238671	0.274	0.324	1
Vrk2	0.00285611	0.1895	0.488	0.455	1
Slc30a7	0.00286055	0.238042	0.202	0.15	1
Hivep2	0.00287333	-0.253682	0.156	0.201	1
Anxa3	0.00287938	-0.231992	0.402	0.465	1
Tut4	0.00288048	-0.208753	0.387	0.426	1
Gm41764	0.00289377	0.246762	0.196	0.146	1
Etv5	0.00289816	-0.255515	0.189	0.237	1
Nfx1	0.00289877	-0.126126	0.214	0.218	1
Gm26749	0.00292597	0.245373	0.16	0.116	1
Calm2	0.00292819	-0.219164	0.319	0.365	1
Parp11	0.00293963	0.26048	0.101	0.066	1
5430427O19Rik	0.00297375	0.229544	0.116	0.077	1
Map4k3	0.00298312	-0.228809	0.277	0.325	1
Iars	0.00300284	0.245775	0.135	0.094	1
Zfp704	0.00303855	-0.285945	0.108	0.146	1
Maml3	0.00304815	-0.158195	0.856	0.887	1
Arpc5	0.00304897	0.240236	0.144	0.099	1
Zdhhc9	0.00305124	0.234815	0.107	0.069	1
Rpl10a	0.00307766	0.207235	0.211	0.159	1
Gm27201	0.00311696	0.240324	0.17	0.133	1
Nsmaf	0.00313905	0.216626	0.276	0.222	1
Ino80	0.00318451	0.224286	0.308	0.25	1
Stk19	0.00326049	0.191099	0.104	0.066	1
Gab2	0.00326144	0.171697	0.861	0.847	1
Rnf115	0.00336717	0.216064	0.199	0.148	1
Ccdc58	0.0033731	0.246998	0.178	0.13	1
Snx5	0.00337366	0.120129	0.463	0.398	1
Tiam1	0.00338814	0.279599	0.182	0.136	1
3830406C13Rik	0.00343591	0.213855	0.148	0.103	1
Man2a1	0.00345292	0.210637	0.192	0.141	1
Ndst2	0.003457	0.245164	0.166	0.123	1
Apc	0.00346318	-0.157408	0.454	0.476	1
Ncam1	0.00351403	-0.186147	0.078	0.108	1
Fcgr2b	0.00360895	0.258223	0.177	0.133	1
Gsap	0.00368662	0.20642	0.383	0.323	1
C1qb	0.00368671	0.114869	0.728	0.668	1
Wdfy1	0.00376837	0.258532	0.176	0.131	1
Trmt1	0.00378758	0.225409	0.122	0.085	1
Mark3	0.00380157	-0.0564324	0.344	0.324	1
Chgb	0.00380229	-0.0285434	0.118	0.106	1
Gm47664	0.00380985	-0.194394	0.114	0.16	1
Man1c1	0.00381652	-0.22904	0.333	0.395	1
Crtc3	0.00383017	-0.251851	0.115	0.155	1
Tia1	0.00384344	-0.222385	0.264	0.315	1
Scamp2	0.00386736	0.188598	0.4	0.335	1
Glis3	0.00387614	-0.248237	0.104	0.149	1
Zcchc14	0.00387678	-0.209265	0.065	0.102	1
Map4	0.00393467	-0.211814	0.491	0.532	1
Tmem176b	0.00393652	-0.208975	0.098	0.141	1
Zfp36l2	0.00399287	0.238168	0.258	0.202	1
Ccnt2	0.00400657	0.184001	0.356	0.294	1
Syk	0.00405039	0.210595	0.377	0.32	1
Hnrnpf	0.00405845	0.244608	0.214	0.167	1
Gab3	0.00406664	-0.154479	0.097	0.1	1
Rbfox2	0.0040991	-0.217476	0.081	0.119	1
Dab2	0.00410481	-0.640631	0.082	0.107	1
Sbf2	0.00413309	-0.203512	0.532	0.571	1
Rab3il1	0.0041714	-0.221928	0.17	0.217	1
Lgals8	0.0041824	0.195285	0.225	0.172	1
Oaz1	0.00443915	-0.158199	0.144	0.154	1
Gm19522	0.00446207	0.268686	0.192	0.152	1
Ulk2	0.00449939	0.178806	0.654	0.61	1
Gps2	0.00453624	0.226376	0.258	0.202	1
Crk	0.00454474	0.211055	0.233	0.198	1
Erap1	0.00457295	0.224863	0.132	0.09	1
Ankfy1	0.00478103	0.222393	0.379	0.319	1
Tmed9	0.00481831	0.217952	0.168	0.122	1
Mat2a	0.0048269	0.231962	0.264	0.219	1
Rgs10	0.00486298	-0.197026	0.399	0.444	1
Arhgap4	0.00487046	0.233493	0.291	0.247	1
Gtf2a2	0.00490226	0.227428	0.134	0.099	1
Scaper	0.00491155	-0.238057	0.304	0.348	1
Cop1	0.00493972	-0.223391	0.249	0.298	1
Rnf135	0.00496923	0.228415	0.123	0.09	1
Gnas	0.00498305	-0.2178	0.239	0.294	1
Zc3h12b	0.00511254	-0.266255	0.11	0.141	1
Birc2	0.0051308	0.155489	0.162	0.118	1
Gm13708	0.0051523	0.207044	0.13	0.089	1
Trappc8	0.00515797	0.16933	0.371	0.31	1
Nckap5l	0.00527237	-0.231259	0.15	0.195	1
Usp24	0.00537018	-0.185572	0.399	0.46	1
Trim44	0.00537529	0.216633	0.401	0.346	1
Atp2b1	0.00539342	0.0679053	0.641	0.585	1
Serbp1	0.00540824	0.235194	0.212	0.168	1
Gnaq	0.00550317	0.149322	0.74	0.7	1
Rere	0.00555956	-0.141244	0.632	0.676	1
Scoc	0.00559307	-0.21592	0.303	0.348	1
Gm20528	0.00563121	0.263637	0.257	0.228	1
Gtdc1	0.00570007	-0.199718	0.408	0.47	1
Gphn	0.00570377	-0.178173	0.408	0.468	1
Mindy3	0.00571666	0.249673	0.136	0.102	1
Chka	0.00575052	0.257681	0.23	0.188	1
Inpp5d	0.00575119	0.0887696	0.959	0.963	1
Ankrd10	0.00593641	-0.232504	0.175	0.224	1
Phyhd1	0.00599946	-0.165251	0.555	0.592	1
Ywhag	0.00601969	0.208896	0.194	0.164	1
Ntrk2	0.00606108	-0.189195	0.076	0.1	1
Nsd1	0.00606652	0.160386	0.702	0.646	1
Vps72	0.00611516	0.12301	0.122	0.089	1
Kifap3	0.00611714	-0.216674	0.08	0.11	1
Neat1	0.00613125	-0.026704	0.184	0.159	1
Ddx17	0.00615318	-0.184663	0.462	0.509	1
Pik3cb	0.00618754	0.182313	0.308	0.25	1
Smarca2	0.00620761	-0.213269	0.376	0.426	1
Bcas3	0.00625501	-0.204542	0.346	0.4	1
Jmjd1c	0.00627853	-0.135375	0.699	0.744	1
BC031181	0.00630018	0.238508	0.12	0.086	1
Ppp3ca	0.00631478	-0.156831	0.733	0.754	1
Gabbr1	0.00635345	-0.174815	0.134	0.159	1
Brd7	0.00642423	0.222712	0.217	0.169	1
Akr1b10	0.00647161	0.199991	0.184	0.159	1
Hectd4	0.00657239	-0.207368	0.156	0.196	1
Olfml3	0.00668044	-0.222365	0.203	0.24	1
Copb1	0.00670666	0.0807849	0.134	0.103	1
Scaf11	0.00676203	-0.219189	0.239	0.28	1
Gm38604	0.00681466	0.262568	0.111	0.084	1
Gm15764	0.00681693	0.218106	0.194	0.146	1
Pde4dip	0.00689074	-0.2237	0.167	0.212	1
Malsu1	0.00695628	0.174238	0.106	0.071	1
Cltc	0.00706532	-0.200924	0.374	0.432	1
C1qc	0.00711438	0.110947	0.719	0.661	1
Zc3h7a	0.00712098	0.218709	0.389	0.338	1
Fam117b	0.00712877	-0.200781	0.321	0.377	1
Zc3h12c	0.00717473	0.246673	0.131	0.097	1
Max	0.00720864	0.161177	0.153	0.111	1
Tmem59	0.00729858	0.21445	0.304	0.249	1
Rogdi	0.0073126	0.178992	0.215	0.165	1
Gm37229	0.00731695	0.221009	0.111	0.074	1
Osbpl1a	0.0073866	-0.19313	0.125	0.157	1
Gm28375	0.00740641	0.238135	0.164	0.12	1
Elf1	0.00749646	0.218532	0.388	0.332	1
Chd9	0.00750576	-0.123274	0.896	0.903	1
S100pbp	0.0075732	-0.200331	0.074	0.102	1
Ubap1	0.00761219	0.185559	0.136	0.096	1
Snhg12	0.00767955	0.179716	0.102	0.068	1
Smyd3	0.00773436	-0.190004	0.484	0.535	1
Lpxn	0.00779938	0.105114	0.297	0.248	1
Ttc14	0.00781361	0.162337	0.516	0.455	1
Mbd2	0.00790819	0.227171	0.196	0.155	1
Cox7c	0.00793414	0.244571	0.219	0.175	1
Ctnnd1	0.00795346	-0.217494	0.268	0.313	1
Sesn1	0.00805137	-0.15918	0.279	0.335	1
Hdac1	0.00805167	-0.156294	0.092	0.131	1
Zcchc2	0.00805352	0.221873	0.165	0.13	1
2210408F21Rik	0.00811047	-0.233701	0.098	0.128	1
C5ar1	0.00812346	0.220879	0.121	0.084	1
Rab2b	0.00817375	0.220814	0.109	0.079	1
Parp2	0.00825574	0.203612	0.126	0.088	1
Rsf1os1	0.00828218	0.241885	0.184	0.141	1
Il21r	0.00840837	0.229209	0.251	0.204	1
B3galnt1	0.00841385	0.193139	0.104	0.069	1
Smad3	0.00844464	-0.209076	0.274	0.32	1
Myef2	0.00844994	-0.195478	0.076	0.105	1
Msra	0.00848138	-0.210605	0.104	0.138	1
Ube2q2	0.00854249	-0.207635	0.165	0.198	1
Rps15a	0.00857302	0.150681	0.13	0.092	1
Pip4k2a	0.00860119	-0.136942	0.796	0.812	1
Tmed2	0.00872362	0.234452	0.153	0.113	1
Cerk	0.0087663	-0.186795	0.449	0.503	1
Idh2	0.00877227	-0.1797	0.113	0.142	1
Chn2	0.00878657	-0.117565	0.63	0.688	1
Cd200r1	0.0087912	-0.243832	0.086	0.12	1
Cnnm2	0.00879292	-0.222564	0.08	0.116	1
Slc9a9	0.00885917	-0.18307	0.833	0.867	1
Pla2g15	0.00887008	-0.199326	0.151	0.197	1
Wwox	0.00907738	-0.033611	0.497	0.459	1
Ctso	0.00910439	0.212043	0.112	0.079	1
Kdm5b	0.00911263	-0.213552	0.113	0.146	1
Ubb	0.0091239	0.163067	0.172	0.131	1
Foxp1	0.0091338	-0.159816	0.569	0.581	1
Fkbp15	0.009136	0.208421	0.354	0.309	1
Gm32036	0.00914684	-0.186206	0.417	0.462	1
Ddx24	0.00916917	0.191777	0.268	0.215	1
Pycard	0.00919675	0.216256	0.25	0.202	1
Prkd3	0.00926995	0.212701	0.169	0.126	1
Ttc9c	0.00928841	0.218951	0.138	0.105	1
Tmpo	0.00938692	0.208306	0.139	0.1	1
Zfp697	0.00940872	-0.226772	0.167	0.216	1
Ssr4	0.00942051	0.124481	0.163	0.125	1
Cx3cr1	0.00951112	-0.137848	0.781	0.802	1
Ttc28	0.00953221	-0.190768	0.516	0.566	1
Slc25a12	0.00955151	0.169367	0.146	0.107	1
Tigd2	0.00955892	0.215849	0.122	0.087	1
Smg1	0.00964405	-0.182485	0.474	0.523	1
Rps8	0.00969323	0.212281	0.244	0.193	1
Nckap1l	0.00970309	-0.168553	0.47	0.526	1
Tra2b	0.00978931	0.190455	0.398	0.351	1
Amfr	0.00986731	-0.177394	0.104	0.127	1
Rsbn1l	0.00987055	0.220499	0.397	0.343	1
Syt11	0.00988903	-0.0687199	0.12	0.118	1
Ppp4r3a	0.00991385	0.21836	0.264	0.219	1
Mctp1	0.00995324	-0.252987	0.602	0.644	1
Plekhm3	0.00996636	0.211076	0.344	0.299	1
A830008E24Rik	0.0100309	0.201189	0.354	0.297	1
Dtx3	0.0100375	-0.12209	0.106	0.116	1
Aplp2	0.0100434	-0.170017	0.141	0.167	1
E2f3	0.0101021	-0.172716	0.277	0.333	1
Bloc1s2	0.0102261	0.147012	0.122	0.087	1
Cpeb4	0.0102284	-0.218229	0.179	0.22	1
Traf6	0.0102408	0.175941	0.155	0.115	1
Map3k3	0.0103005	0.172288	0.551	0.501	1
Ccnl2	0.0103525	0.186196	0.363	0.312	1
Acat1	0.0104235	-0.189006	0.082	0.119	1
Dtx4	0.0105029	-0.214	0.17	0.212	1
Retreg1	0.0105636	-0.183102	0.437	0.496	1
Mrtfb	0.0105831	-0.21371	0.099	0.123	1
Raf1	0.0108827	0.198297	0.243	0.2	1
Cox7b	0.0110376	0.123334	0.11	0.076	1
Stau2	0.0111436	-0.212684	0.126	0.167	1
Vav2	0.0111643	0.169935	0.293	0.24	1
Ddx23	0.0111816	0.134694	0.143	0.106	1
Ly6h	0.0111861	-0.171127	0.084	0.116	1
Gm50013	0.0113479	0.198561	0.112	0.079	1
Poc1b	0.0113929	-0.22926	0.11	0.142	1
Usp37	0.0114245	0.174486	0.184	0.141	1
Thumpd3	0.011506	0.21709	0.14	0.105	1
Ppp6r2	0.0115248	-0.216985	0.16	0.198	1
Srrm1	0.0116191	-0.0970359	0.335	0.335	1
Pkn1	0.0116537	0.204686	0.394	0.338	1
Magi1	0.0118284	-0.158438	0.559	0.585	1
Hps4	0.0118697	0.179842	0.405	0.364	1
Pdia3	0.0118882	0.201496	0.31	0.256	1
Man2a2	0.0118924	-0.216729	0.105	0.14	1
Qrich1	0.0119449	-0.185139	0.234	0.26	1
Ftx	0.0120885	-0.208174	0.142	0.174	1
Plp1	0.0121226	-0.120725	0.205	0.216	1
Aff1	0.0121655	0.20652	0.281	0.229	1
Bmp2k	0.012192	-0.139038	0.625	0.682	1
Hsp90b1	0.0123125	0.194318	0.388	0.334	1
Mvb12b	0.0123253	0.171213	0.451	0.394	1
Gm13710	0.0124137	-0.087422	0.096	0.126	1
Msl1	0.0125293	-0.126962	0.132	0.172	1
Scd2	0.0125687	-0.150919	0.103	0.118	1
Pign	0.0127013	0.173867	0.271	0.219	1
Zkscan1	0.012748	0.182099	0.115	0.08	1
Atg16l2	0.0128565	0.21812	0.298	0.248	1
Dzip3	0.0128972	-0.175979	0.118	0.159	1
Gpr160	0.0130331	0.207657	0.174	0.137	1
Akr1a1	0.0133434	0.194316	0.201	0.156	1
A630089N07Rik	0.0133749	0.187152	0.114	0.079	1
Snx14	0.0135055	-0.145709	0.104	0.141	1
Rps26	0.0135293	0.163832	0.1	0.067	1
Dcaf1	0.0135937	-0.186679	0.083	0.114	1
Ociad1	0.0136405	0.0240052	0.106	0.09	1
Zdhhc20	0.013754	-0.196001	0.307	0.361	1
Calr	0.0137827	0.142999	0.222	0.179	1
Cd84	0.0138001	0.177898	0.569	0.53	1
Tmem68	0.0138045	0.189349	0.178	0.136	1
Tab2	0.0138316	-0.17991	0.331	0.38	1
Snap23	0.0139511	0.136084	0.231	0.185	1
Rbm26	0.014013	0.159924	0.627	0.582	1
Gm48855	0.0141176	0.0970857	0.102	0.075	1
Klhl24	0.0142335	-0.183746	0.177	0.224	1
Myo6	0.0143153	-0.180348	0.09	0.119	1
Pdcd2l	0.014464	0.196253	0.12	0.084	1
Ppip5k2	0.0144831	0.218041	0.181	0.147	1
Polr2a	0.0144882	0.200927	0.165	0.123	1
Lrrc8d	0.0146405	0.175786	0.301	0.249	1
Slc50a1	0.0146463	0.164491	0.131	0.094	1
Myo5a	0.0147802	-0.30303	0.125	0.167	1
Ust	0.0147855	-0.238388	0.146	0.19	1
Nr6a1os	0.0147892	-0.19169	0.247	0.299	1
Ophn1	0.0148918	0.12071	0.874	0.841	1
Pak1	0.0149511	0.227918	0.283	0.237	1
Creb1	0.0150228	0.205866	0.399	0.351	1
Mylip	0.0152671	-0.184148	0.431	0.48	1
Vmp1	0.0152678	0.197919	0.243	0.203	1
Dock8	0.0152971	0.100095	0.874	0.87	1
Fbxo42	0.0155366	0.13829	0.161	0.123	1
Ric1	0.0155621	-0.1648	0.101	0.139	1
Actb	0.0155989	0.2097	0.348	0.294	1
Asap1	0.0156013	-0.151034	0.683	0.719	1
Ppil2	0.0159091	0.206817	0.207	0.163	1
Atg7	0.0159704	0.148495	0.152	0.115	1
Kmt5b	0.0160064	-0.193983	0.246	0.296	1
Bsg	0.016122	-0.0674095	0.129	0.126	1
Acap2	0.0161803	-0.134722	0.582	0.636	1
mt-Nd2	0.016224	-0.148359	0.129	0.161	1
Zfp992	0.016305	0.204696	0.102	0.072	1
Mycbp	0.0163158	0.18501	0.134	0.097	1
Tmem259	0.0165973	-0.191337	0.094	0.128	1
Crlf3	0.0166843	0.163728	0.558	0.507	1
Ndel1	0.0168373	0.188458	0.172	0.131	1
Naxd	0.0168927	0.180447	0.14	0.102	1
Ctsb	0.0170081	0.190315	0.436	0.383	1
Gna15	0.0170766	0.193055	0.421	0.376	1
Stk10	0.0170895	-0.0321408	0.24	0.273	1
Gmds	0.0171292	0.20761	0.222	0.178	1
Atp6v1b2	0.0173011	0.184364	0.236	0.189	1
Akap13	0.0173969	-0.152056	0.559	0.611	1
Commd10	0.0176401	-0.198265	0.135	0.166	1
Timm23	0.0176881	0.194854	0.179	0.138	1
Dock11	0.0177214	-0.172301	0.401	0.423	1
Abi2	0.017973	-0.175831	0.093	0.129	1
Wdr26	0.0179785	-0.190196	0.354	0.4	1
Mlxipl	0.0179847	-0.201419	0.253	0.302	1
Heatr1	0.0180084	0.178667	0.108	0.076	1
Rprd1a	0.0180423	-0.213619	0.142	0.175	1
Gm43821	0.0183402	-0.147728	0.097	0.132	1
Aak1	0.018375	-0.162565	0.251	0.263	1
Setd5	0.01856	-0.144533	0.458	0.473	1
Ccnh	0.0185692	0.201199	0.189	0.162	1
Dnm2	0.0185789	-0.151112	0.467	0.494	1
Gm31763	0.018694	0.21977	0.129	0.095	1
Fam135a	0.0187063	-0.199598	0.113	0.151	1
Atf7	0.0188751	0.16903	0.404	0.349	1
Atp2a2	0.0189502	-0.059967	0.314	0.297	1
Cyth4	0.018983	0.123572	0.679	0.669	1
Rps12	0.0190272	0.177532	0.179	0.138	1
Rab11fip2	0.0190792	0.205633	0.201	0.165	1
Dhps	0.0191044	0.101185	0.107	0.079	1
Klhl7	0.0191274	-0.206257	0.147	0.19	1
Jarid2	0.0191323	-0.179211	0.239	0.284	1
Lncpint	0.0191502	-0.00422877	0.448	0.412	1
Atp6v1c1	0.0191675	0.141421	0.21	0.169	1
Smim4	0.0192316	0.13676	0.143	0.108	1
Snx2	0.0193308	0.172822	0.346	0.294	1
2510009E07Rik	0.0194259	-0.199795	0.122	0.159	1
Farsb	0.0195251	0.182549	0.123	0.092	1
Ate1	0.0196404	0.183697	0.216	0.172	1
Rassf2	0.0198007	0.181736	0.362	0.315	1
Slco2b1	0.0198315	-0.112499	0.718	0.755	1
Clec4a2	0.0198339	0.0853852	0.137	0.108	1
Ensa	0.0198811	0.175716	0.133	0.097	1
Cnrip1	0.0199495	-0.185897	0.078	0.104	1
Zfp157	0.0200049	-0.171494	0.12	0.144	1
Nadk	0.0200721	0.221677	0.141	0.108	1
Atp5a1	0.0200753	0.174076	0.202	0.159	1
Prkacb	0.0201702	-0.196534	0.132	0.16	1
Pik3cg	0.0201741	-0.19897	0.225	0.268	1
Sparcl1	0.0201939	-0.152342	0.095	0.112	1
Acvr1	0.0203561	-0.114377	0.267	0.315	1
B4galt1	0.0204848	0.164815	0.437	0.398	1
Vsir	0.0204913	-0.174241	0.467	0.506	1
Pik3r1	0.0206137	0.15653	0.587	0.562	1
Kitl	0.0206315	0.2472	0.117	0.091	1
Snx10	0.0206799	0.126366	0.238	0.193	1
Zdhhc14	0.0207564	-0.177081	0.378	0.431	1
Supt20	0.0208178	0.114131	0.338	0.33	1
Gm43378	0.020831	-0.220692	0.079	0.108	1
Taf1d	0.0208548	0.187361	0.283	0.24	1
Foxk2	0.0210806	0.162383	0.229	0.183	1
Prag1	0.0211144	-0.162666	0.118	0.156	1
Ccm2	0.0212151	0.130844	0.24	0.196	1
Lars2	0.0213085	-0.175945	0.115	0.142	1
Tm6sf1	0.0213613	-0.181172	0.373	0.403	1
Ccdc191	0.0214074	0.22081	0.168	0.133	1
Slc25a45	0.0214603	0.120129	0.134	0.102	1
Trim35	0.0215013	0.0865933	0.201	0.167	1
Gm12185	0.0216004	0.202644	0.162	0.123	1
Acbd5	0.0216054	0.204214	0.183	0.143	1
Ppp1r9a	0.0220044	-0.17442	0.577	0.626	1
Slc43a2	0.0220403	0.174257	0.222	0.203	1
Cfl2	0.0220443	0.200856	0.152	0.121	1
Zfp318	0.022062	-0.150784	0.069	0.1	1
Tap2	0.0222325	0.194928	0.11	0.079	1
Lasp1	0.0223336	-0.181964	0.096	0.131	1
Selenop	0.0223601	-0.121035	0.211	0.219	1
Mrps28	0.0224362	0.205616	0.139	0.106	1
Ip6k1	0.0227178	0.109937	0.316	0.268	1
Slx4ip	0.0228901	0.19125	0.197	0.157	1
Nvl	0.0230332	0.116443	0.223	0.185	1
Ankhd1	0.0232128	0.101702	0.498	0.444	1
Bfar	0.02339	0.165782	0.154	0.139	1
Notch2	0.0234669	0.190816	0.324	0.285	1
Sec11a	0.023527	0.18936	0.122	0.089	1
Dapp1	0.0237134	0.146627	0.527	0.472	1
Xrcc6	0.0237991	0.210029	0.139	0.104	1
Slc12a2	0.0239586	-0.204929	0.166	0.209	1
Alg8	0.0239659	0.200684	0.101	0.074	1
Mtif2	0.0242337	0.126256	0.27	0.225	1
Coro7	0.0243762	0.189519	0.146	0.11	1
Stxbp5	0.0244069	-0.148779	0.276	0.325	1
Icosl	0.0244168	0.196341	0.121	0.087	1
Cox4i1	0.0244689	0.0861527	0.162	0.13	1
Fau	0.0246309	0.232403	0.186	0.149	1
Spidr	0.0246677	0.212534	0.233	0.197	1
Etf1	0.024731	0.164625	0.13	0.095	1
Socs6	0.0247419	-0.178871	0.078	0.108	1
AU040320	0.0247606	0.214316	0.218	0.185	1
Homer1	0.024815	-0.170932	0.08	0.111	1
Prr14l	0.0248337	0.136997	0.387	0.334	1
Stx5a	0.0248853	0.184407	0.21	0.168	1
Ighm	0.0249773	-0.172589	0.122	0.159	1
Scn1b	0.0250287	-0.160557	0.097	0.122	1
Ctnnbl1	0.0251086	-0.0800873	0.1	0.101	1
Pi4kb	0.0253626	0.191725	0.193	0.152	1
Txndc11	0.0255185	0.196341	0.238	0.199	1
Cd33	0.0257554	0.149227	0.384	0.368	1
Blmh	0.0257915	-0.156389	0.098	0.119	1
Lmo2	0.0258048	-0.161954	0.197	0.242	1
3110082I17Rik	0.0260047	0.167595	0.299	0.25	1
Fnbp1	0.0263686	0.170977	0.58	0.545	1
Iffo1	0.0264939	-0.186892	0.276	0.321	1
Rubcnl	0.0265235	-0.131166	0.158	0.196	1
Far1	0.0266412	-0.152596	0.237	0.262	1
Abcd3	0.0269944	-0.151869	0.094	0.105	1
Rps7	0.0270044	0.163711	0.145	0.11	1
Asph	0.0270322	-0.157019	0.391	0.423	1
Foxo3	0.0271217	-0.186618	0.22	0.26	1
Csnk2a1	0.0271358	0.181969	0.258	0.212	1
Brd4	0.0272111	0.133689	0.416	0.398	1
Atxn2l	0.0274421	-0.184156	0.145	0.183	1
Ctc1	0.0274996	0.180071	0.209	0.167	1
Abhd12	0.0275891	-0.135695	0.626	0.665	1
Ppil4	0.0276842	0.150599	0.107	0.092	1
Tmem241	0.0276854	-0.195088	0.099	0.132	1
St3gal5	0.0278641	0.182652	0.415	0.372	1
Tspan5	0.0278769	-0.205566	0.119	0.136	1
Lrp6	0.0279134	-0.223565	0.245	0.276	1
Mfsd4a	0.0279338	0.199321	0.133	0.1	1
Atf7ip	0.0282306	0.161751	0.414	0.364	1
Tmlhe	0.0288215	-0.186262	0.112	0.14	1
Otud4	0.0291314	0.0953766	0.133	0.102	1
Ppig	0.0294559	0.114681	0.227	0.187	1
1700012D14Rik	0.0296262	0.135204	0.172	0.136	1
Sil1	0.0298272	0.167238	0.165	0.128	1
Rttn	0.0301435	-0.173029	0.07	0.1	1
Hltf	0.0301511	0.161002	0.331	0.282	1
Cask	0.030281	-0.131781	0.472	0.477	1
Cyld	0.030477	0.121234	0.307	0.26	1
Mrps15	0.030555	0.168266	0.119	0.087	1
Adcy7	0.0306434	0.0940401	0.253	0.253	1
Man1a	0.0307417	-0.143321	0.475	0.483	1
Aig1	0.0310546	-0.203528	0.167	0.207	1
Lmbrd1	0.031057	-0.124033	0.184	0.195	1
Psip1	0.0312524	0.123671	0.214	0.176	1
Chmp3	0.0317264	-0.156441	0.141	0.18	1
Cp	0.0317816	0.120292	0.155	0.12	1
Pura	0.0319284	0.160058	0.282	0.235	1
Lrp5	0.0319341	-0.122707	0.222	0.229	1
Ywhaz	0.0322256	-0.181409	0.167	0.201	1
Stx12	0.0322539	0.0285374	0.133	0.114	1
Orai1	0.0323664	0.151858	0.22	0.178	1
Tmem63a	0.0324294	-0.153765	0.097	0.13	1
Ccr5	0.0326716	0.159639	0.391	0.359	1
Cmtr1	0.0328674	0.173547	0.115	0.084	1
Parp8	0.0329366	0.111194	0.505	0.454	1
Ctdspl2	0.033079	0.12238	0.27	0.228	1
Sppl3	0.0331456	-0.0829491	0.443	0.451	1
Rab5a	0.0331986	0.106728	0.165	0.131	1
0610030E20Rik	0.0333507	0.183688	0.168	0.133	1
Cdc42se2	0.0334327	-0.148827	0.206	0.25	1
Smad7	0.033501	0.200361	0.335	0.292	1
Cd86	0.0335703	0.152023	0.463	0.419	1
Rffl	0.0335798	-0.171438	0.321	0.37	1
B4galt4	0.033665	0.192832	0.158	0.125	1
Kdm7a	0.0336933	0.193058	0.371	0.33	1
Rap1gds1	0.0337427	0.110053	0.781	0.755	1
Ripk2	0.0338445	0.178388	0.171	0.133	1
Vav1	0.0338673	-0.165568	0.284	0.326	1
Lmln	0.0338846	0.137995	0.113	0.083	1
Rassf4	0.0340976	0.153895	0.144	0.11	1
Rasa1	0.0341553	0.141496	0.42	0.369	1
Ctsf	0.0342767	-0.131741	0.092	0.108	1
Mfhas1	0.0345273	-0.168771	0.172	0.194	1
Epb41l2	0.0345782	-0.100732	0.89	0.893	1
Kdm1a	0.0346381	-0.148888	0.166	0.185	1
Slc36a1	0.034946	0.179343	0.25	0.208	1
Lhfpl2	0.0350468	0.169389	0.473	0.424	1
Odr4	0.0351196	0.117754	0.142	0.11	1
Liph	0.035241	0.201761	0.137	0.105	1
Ahcyl2	0.0353655	-0.208757	0.239	0.269	1
Nup153	0.0354484	0.170866	0.151	0.126	1
Aco2	0.0355315	-0.160243	0.112	0.133	1
Arhgap22	0.0357304	0.132021	0.61	0.567	1
Tmbim6	0.0359038	0.161262	0.277	0.234	1
Atp11b	0.0359747	-0.170973	0.153	0.18	1
Tmem260	0.0360013	-0.11265	0.16	0.166	1
Ap4s1	0.0360111	-0.162336	0.087	0.118	1
Tnrc18	0.0361072	-0.176356	0.305	0.341	1
Pot1b	0.0363284	0.107435	0.218	0.181	1
Rbis	0.0363706	0.168113	0.111	0.081	1
Snx13	0.0365501	-0.170984	0.393	0.432	1
Gmpr2	0.0366385	0.0826743	0.129	0.102	1
Stard3	0.0366651	0.182093	0.225	0.184	1
Tapbp	0.0367475	0.190298	0.12	0.089	1
Cwf19l2	0.0367778	0.170336	0.346	0.301	1
Napg	0.0369332	-0.103089	0.121	0.128	1
Eif5b	0.0370281	0.210341	0.263	0.229	1
Chd1	0.0370415	-0.157722	0.195	0.219	1
E130308A19Rik	0.037259	-0.19562	0.085	0.115	1
Clasrp	0.037366	-0.164429	0.111	0.135	1
Efcab14	0.0374124	-0.0899	0.107	0.11	1
Ripk1	0.0377943	0.0748805	0.105	0.082	1
Msrb2	0.0378692	-0.17233	0.085	0.116	1
Pigu	0.0379508	-0.181894	0.107	0.14	1
Eif2a	0.0379624	0.178317	0.139	0.117	1
Tm2d1	0.0382076	0.160039	0.165	0.129	1
Slc3a2	0.0383364	0.186099	0.184	0.147	1
Hk3	0.0385418	0.181281	0.169	0.137	1
Tcp11l1	0.0385998	-0.110521	0.08	0.107	1
Rhoq	0.0388326	-0.187126	0.249	0.278	1
Camta2	0.0389154	-0.158392	0.122	0.138	1
Lyzl4	0.0389819	-0.183208	0.166	0.206	1
Atp7a	0.0391273	0.165372	0.324	0.28	1
2810004N23Rik	0.0391385	0.186935	0.122	0.092	1
Tmem208	0.0391919	0.176911	0.212	0.172	1
Atxn7l3b	0.0393245	0.186504	0.145	0.114	1
Jade2	0.0393361	0.0739903	0.135	0.11	1
Stard8	0.0395936	-0.210111	0.106	0.136	1
Prkdc	0.0396076	0.17077	0.226	0.185	1
Soat1	0.0397998	0.175939	0.177	0.14	1
Zfyve9	0.0398987	-0.184266	0.118	0.15	1
Spen	0.040015	-0.156316	0.126	0.15	1
Phip	0.0402074	-0.146222	0.367	0.416	1
Kansl2	0.0402315	-0.15413	0.102	0.132	1
Rasal3	0.0404493	-0.174468	0.165	0.205	1
Map3k5	0.0407908	-0.159261	0.375	0.421	1
Ddx50	0.0408281	0.139773	0.329	0.284	1
Cd48	0.0409281	0.186306	0.141	0.108	1
BC005537	0.0410758	0.183084	0.186	0.154	1
Rbm39	0.0414806	0.112094	0.867	0.834	1
Lpp	0.0416186	-0.166975	0.252	0.297	1
Tmem104	0.0419689	0.202951	0.198	0.163	1
Sncaip	0.0422248	-0.186514	0.206	0.24	1
Magi3	0.0422625	-0.144768	0.127	0.142	1
Tpd52	0.0422696	0.191388	0.253	0.213	1
Camta1	0.0423019	-0.0871331	0.158	0.161	1
Trmt13	0.0423158	0.150042	0.186	0.168	1
Lrif1	0.042343	-0.0669665	0.138	0.139	1
Nsmce2	0.0423573	-0.171767	0.316	0.362	1
Tpr	0.0426363	0.141093	0.443	0.395	1
Rp2	0.0426705	-0.181025	0.219	0.263	1
Dph5	0.0427255	0.15769	0.11	0.08	1
Ranbp9	0.0428454	0.181161	0.31	0.27	1
Epn2	0.0429966	-0.179936	0.1	0.12	1
Rpl11	0.0433737	0.087809	0.125	0.099	1
Cep70	0.0433947	-0.00841407	0.112	0.102	1
Tex10	0.0433978	0.0844508	0.105	0.082	1
Ptprj	0.0435459	0.139025	0.812	0.775	1
Tmcc1	0.0436038	-0.0635295	0.507	0.497	1
Mef2a	0.0437702	-0.0654457	0.95	0.957	1
Prkag1	0.0438447	-0.123174	0.076	0.104	1
Traf3	0.0439636	0.138182	0.247	0.206	1
Crot	0.0440451	-0.171253	0.093	0.12	1
Nfya	0.0444284	0.166599	0.127	0.101	1
Ythdf2	0.0446205	0.119813	0.187	0.154	1
Usp46	0.0447837	0.13682	0.102	0.074	1
Ssbp1	0.0449095	0.179306	0.216	0.176	1
Slc4a7	0.0449603	-0.181474	0.256	0.294	1
Chd8	0.0449638	-0.0488286	0.243	0.232	1
Micu3	0.0451303	-0.157671	0.124	0.144	1
Cplane1	0.0451609	-0.1725	0.171	0.209	1
N4bp2l1	0.0452424	0.170299	0.228	0.19	1
Ankrd13c	0.045341	-0.160457	0.154	0.172	1
4930455C13Rik	0.0455236	0.195584	0.101	0.076	1
Smg9	0.0456671	0.155076	0.119	0.1	1
Git2	0.0456834	-0.0993226	0.507	0.509	1
Dennd2a	0.0461362	0.150172	0.113	0.084	1
Grk3	0.0462383	0.164312	0.158	0.123	1
Hnrnpl	0.0466906	0.112298	0.275	0.234	1
Gtpbp2	0.0467088	0.176894	0.258	0.222	1
Arrdc1	0.04676	0.0774576	0.134	0.11	1
2610008E11Rik	0.0468831	-0.142671	0.084	0.114	1
Spast	0.0469225	0.126447	0.234	0.195	1
Gm46367	0.0471329	-0.132959	0.537	0.576	1
Khdc4	0.0472665	-0.152385	0.154	0.191	1
Itfg1	0.0473226	0.107856	0.249	0.21	1
Tle3	0.0473583	-0.0910254	0.087	0.113	1
Sipa1	0.0474416	0.157129	0.361	0.325	1
Mast4	0.0478558	-0.186393	0.202	0.241	1
Gbf1	0.0478741	0.0670247	0.338	0.301	1
Tnks	0.047978	-0.156935	0.228	0.271	1
Itch	0.0480795	0.142162	0.549	0.501	1
Pag1	0.0481647	0.106504	0.876	0.862	1
Crybb1	0.0482478	0.173294	0.174	0.141	1
Wwc2	0.0484094	-0.173779	0.163	0.201	1
N4bp1	0.0487981	0.15605	0.244	0.222	1
1810026B05Rik	0.0488567	0.162202	0.315	0.273	1
Rybp	0.049027	-0.174153	0.101	0.131	1
Ube2b	0.0491121	-0.176511	0.228	0.266	1
Anapc1	0.0492581	-0.0508716	0.136	0.133	1
Plekha5	0.0492592	-0.184513	0.134	0.165	1
Hnrnpa3	0.0493717	0.10988	0.42	0.408	1
Zfyve26	0.0494949	0.173419	0.138	0.108	1
Cpeb2	0.0496377	-0.138204	0.155	0.177	1
Magt1	0.0504413	0.168733	0.154	0.12	1
Stat5b	0.0505592	-0.175161	0.246	0.275	1
Nsf	0.0506111	-0.186844	0.247	0.276	1
Dtnbp1	0.0507448	-0.158147	0.138	0.174	1
Tmsb4x	0.0508305	0.0704391	0.548	0.508	1
Bcl2l11	0.05086	-0.098115	0.08	0.105	1
Gcn1	0.0510782	-0.154487	0.14	0.164	1
Rbm4b	0.0513478	0.0881395	0.158	0.131	1
Xkr6	0.051632	-0.159159	0.089	0.107	1
Dhrs7b	0.0519349	0.170108	0.111	0.088	1
Fbxw4	0.0521029	-0.168803	0.258	0.293	1
Mrps10	0.0521438	0.166358	0.108	0.079	1
Nudt5	0.0524785	0.17501	0.145	0.113	1
Cers6	0.05258	0.0732212	0.166	0.173	1
Adrb2	0.0526195	0.173438	0.101	0.075	1
Fem1c	0.0528794	0.166224	0.104	0.078	1
Irak4	0.0530298	0.156901	0.107	0.079	1
Sp4	0.0531987	0.0139455	0.159	0.141	1
Timm10b	0.0533215	0.0973091	0.119	0.091	1
Arid3b	0.053328	-0.179391	0.184	0.219	1
Dusp16	0.0537377	-0.112596	0.124	0.154	1
Cd68	0.0539416	-0.177701	0.127	0.159	1
Plekho1	0.0542972	0.130076	0.545	0.504	1
Dock7	0.0543609	-0.149022	0.264	0.286	1
Ppp2r5c	0.0544359	-0.133613	0.334	0.346	1
Pja2	0.0546738	-0.148977	0.179	0.205	1
Nek6	0.0546953	-0.113769	0.185	0.193	1
Tln2	0.0547246	-0.165316	0.223	0.256	1
Cd81	0.0547769	0.0138701	0.485	0.45	1
Nfe2l2	0.0548073	0.143564	0.299	0.255	1
Tgs1	0.0549101	0.184368	0.26	0.219	1
Dmxl1	0.0550142	-0.15806	0.364	0.395	1
Ugcg	0.0550188	0.176988	0.129	0.1	1
Cfap97	0.0550534	0.18012	0.122	0.1	1
Phykpl	0.055232	0.139872	0.113	0.084	1
Anapc15	0.0554758	0.00761034	0.168	0.149	1
Slc39a10	0.0554985	-0.155106	0.08	0.108	1
Prdm2	0.0554989	0.160429	0.26	0.219	1
Sp2	0.0555933	0.183325	0.107	0.086	1
Itgav	0.0556347	-0.136912	0.394	0.442	1
Arpc3	0.0556467	0.156372	0.162	0.128	1
Sh2b2	0.0558637	-0.0889066	0.133	0.16	1
Gm26542	0.0558647	-0.154188	0.432	0.471	1
Helz	0.0559884	-0.138675	0.305	0.328	1
Eif2b3	0.0560551	0.152461	0.118	0.089	1
Dnajc13	0.0563105	0.143962	0.334	0.305	1
Sergef	0.0565679	0.132833	0.124	0.095	1
Ncoa7	0.0566767	0.0438184	0.135	0.112	1
Eif4b	0.0567039	0.160202	0.122	0.101	1
Rpl21	0.0567128	0.13259	0.155	0.123	1
Slc16a7	0.0571052	-0.187025	0.224	0.258	1
Gm11713	0.057394	0.141506	0.116	0.087	1
Asxl1	0.0574572	-0.155097	0.346	0.39	1
Slc25a25	0.0575192	0.177607	0.113	0.091	1
Mindy2	0.0576972	0.119329	0.222	0.187	1
Dnajc19	0.0577416	0.182666	0.206	0.168	1
Vps33a	0.0578749	-0.104538	0.098	0.108	1
Cln3	0.0581609	0.130484	0.154	0.14	1
Ctnna1	0.0582371	0.169591	0.152	0.119	1
Cacnb2	0.0583233	0.109669	0.607	0.561	1
Stat3	0.0584178	0.165724	0.27	0.237	1
Sall3	0.0584212	-0.176513	0.165	0.19	1
Otud5	0.0584459	0.174881	0.143	0.111	1
Vps50	0.0586569	-0.175146	0.148	0.177	1
Pank2	0.0589196	0.182884	0.226	0.188	1
Iars2	0.0590694	0.154031	0.131	0.108	1
Hnrnpm	0.0591828	-0.0727741	0.334	0.326	1
Mical3	0.059212	-0.169499	0.11	0.139	1
Pacc1	0.0596236	-0.0930092	0.102	0.128	1
Ak2	0.0599298	0.151554	0.114	0.093	1
Tmx4	0.0599513	-0.134249	0.114	0.131	1
Angel2	0.0602836	0.140622	0.187	0.152	1
Supt3	0.0604956	-0.14444	0.296	0.315	1
Polr3a	0.0606427	0.144915	0.115	0.087	1
Fli1	0.0607157	-0.0917289	0.759	0.755	1
Hsd17b4	0.0609643	0.151385	0.178	0.144	1
Fam168a	0.0611846	0.147744	0.403	0.363	1
Tmem144	0.0612445	-0.105707	0.096	0.124	1
Hps3	0.0613482	0.151674	0.441	0.395	1
Baz1a	0.0620122	0.153001	0.28	0.238	1
I830077J02Rik	0.0621152	0.133075	0.201	0.18	1
Azi2	0.0622116	0.165613	0.133	0.102	1
Hnrnph1	0.0622217	-0.0946422	0.375	0.419	1
Eif4g2	0.0623744	-0.147236	0.168	0.205	1
Rp9	0.0625823	-0.107574	0.126	0.133	1
1110019D14Rik	0.0628768	-0.164956	0.085	0.11	1
Evi5	0.0629009	-0.125768	0.264	0.284	1
Stx6	0.0629387	-0.152791	0.106	0.128	1
Lnpk	0.0630076	-0.146106	0.091	0.12	1
D030028A08Rik	0.0631664	0.164693	0.146	0.118	1
St3gal2	0.0633795	-0.162948	0.091	0.12	1
Brf1	0.0636458	0.178317	0.19	0.159	1
Pald1	0.0636471	-0.165781	0.229	0.261	1
Itgb1	0.0636754	-0.0619263	0.279	0.269	1
Prcp	0.0637671	0.168391	0.264	0.229	1
Rnf138	0.0638492	0.140051	0.163	0.13	1
Spata1	0.0639493	0.176698	0.153	0.126	1
Mapre2	0.0643233	0.0845626	0.229	0.197	1
Wdr82	0.0643265	0.112119	0.124	0.096	1
Add1	0.0643601	-0.170206	0.186	0.222	1
Lair1	0.0645419	-0.110941	0.622	0.658	1
Ddx21	0.0650275	0.156229	0.134	0.104	1
Ptpn12	0.0653919	-0.157668	0.097	0.126	1
Hspa12a	0.0654101	-0.0956763	0.093	0.1	1
Cggbp1	0.0657776	0.139934	0.111	0.083	1
Sgce	0.0658153	-0.159495	0.169	0.206	1
Metap1d	0.0663613	0.132325	0.21	0.191	1
Abca9	0.0664621	-0.082603	0.529	0.576	1
Rasa3	0.066595	-0.168757	0.205	0.228	1
Cd9	0.067373	-0.149507	0.269	0.298	1
Hnrnpu	0.0679586	-0.127842	0.391	0.418	1
Cdc37l1	0.0680304	0.113767	0.302	0.261	1
Herc2	0.0682304	-0.110945	0.603	0.612	1
Ptk2b	0.0683726	0.137211	0.365	0.342	1
Ufl1	0.0685845	-0.0667623	0.143	0.141	1
Casc3	0.0689972	0.175451	0.218	0.185	1
AU041133	0.0690741	0.150978	0.107	0.081	1
Mob1b	0.0692964	0.0943462	0.115	0.089	1
Arhgap27	0.0693677	-0.159747	0.109	0.139	1
Zmynd8	0.0694009	-0.0905262	0.302	0.341	1
Purb	0.0695373	0.127559	0.207	0.172	1
Fbxl2	0.0696937	0.1699	0.116	0.091	1
Rbm6	0.0699031	-0.102206	0.463	0.475	1
Wdr43	0.0704	0.16923	0.147	0.118	1
Gas5	0.0705144	0.179863	0.274	0.234	1
Cox8a	0.0707075	-0.0361147	0.119	0.11	1
Phf21a	0.0711493	-0.136205	0.537	0.562	1
E130307A14Rik	0.0713135	-0.100143	0.172	0.205	1
Babam2	0.0713212	0.147319	0.445	0.407	1
Rnf25	0.0721522	-0.0421309	0.101	0.098	1
4931406P16Rik	0.0721614	0.154337	0.166	0.133	1
Rhobtb1	0.0725155	-0.158752	0.364	0.402	1
Parvg	0.072633	0.170593	0.103	0.082	1
Fbxw2	0.0726371	0.0742501	0.187	0.158	1
Rps15	0.0728258	0.144566	0.117	0.093	1
Zfp1	0.0730855	0.153293	0.122	0.093	1
Ptpn18	0.0730989	0.16997	0.172	0.142	1
Arpc1b	0.0731744	0.123263	0.248	0.231	1
Vps9d1	0.0737976	0.176526	0.2	0.171	1
Asah1	0.0744626	0.159533	0.352	0.318	1
Tyrobp	0.0747398	0.108121	0.278	0.239	1
Pnisr	0.0748515	0.0101643	0.646	0.612	1
Atp1a1	0.0749269	-0.00883754	0.146	0.136	1
Ogt	0.0750019	-0.113755	0.436	0.466	1
Kcnq1ot1	0.0751	-0.143226	0.248	0.262	1
Pik3cd	0.0751172	0.0879991	0.412	0.369	1
Ecpas	0.0753627	0.169036	0.344	0.31	1
Saraf	0.0753871	-0.154846	0.132	0.152	1
Scarb2	0.0754218	0.139668	0.274	0.234	1
Scamp5	0.0755775	-0.0498687	0.272	0.256	1
Cyth1	0.075668	-0.120933	0.137	0.146	1
Dnaja1	0.075805	0.141129	0.157	0.126	1
Cep112	0.0759785	-0.0962641	0.134	0.137	1
Rbm3	0.0761229	0.0680804	0.172	0.145	1
Foxk1	0.0762644	-0.0909791	0.107	0.115	1
Atat1	0.0762992	-0.104787	0.087	0.112	1
Serinc1	0.076376	-0.0567578	0.163	0.162	1
Celf1	0.0765792	-0.0982138	0.462	0.506	1
Tlk2	0.0766535	0.0201034	0.253	0.229	1
Gng12	0.0766943	-0.168099	0.153	0.186	1
Ebf3	0.0767195	-0.166877	0.104	0.129	1
Copg2	0.0767357	0.0152421	0.285	0.26	1
Cd63	0.0767721	0.178825	0.125	0.101	1
Sh3bp2	0.0767949	0.108706	0.17	0.139	1
Ccdc88a	0.0771319	-0.149759	0.227	0.253	1
Plekha2	0.0775617	-0.157356	0.144	0.168	1
Gm26724	0.0779682	0.0965961	0.156	0.13	1
Rac1	0.0780613	0.0985937	0.229	0.221	1
Vwa5a	0.0782707	-0.156861	0.099	0.122	1
R3hdm1	0.0788613	-0.103516	0.425	0.449	1
Npepps	0.0791791	-0.16671	0.255	0.283	1
Ppp1r9b	0.0792892	-0.152524	0.109	0.133	1
Ywhab	0.0795137	-0.130523	0.094	0.108	1
Slc38a9	0.0795515	-0.10499	0.291	0.332	1
Map2k5	0.0795837	-0.149027	0.276	0.309	1
Usp2	0.0799523	-0.170617	0.121	0.149	1
Laptm4a	0.0800339	0.0999664	0.181	0.152	1
Selenos	0.0801929	0.157754	0.116	0.089	1
Pdpr	0.080202	-0.0647697	0.106	0.103	1
Fam53b	0.0802649	0.144667	0.121	0.093	1
Phf20l1	0.0813252	-0.0224137	0.394	0.377	1
Smc5	0.0816045	-0.145123	0.113	0.142	1
Ythdc1	0.0818254	0.107919	0.392	0.348	1
Cs	0.0819854	0.100335	0.117	0.092	1
Fez2	0.0821346	0.151514	0.207	0.175	1
Hacd2	0.0821432	0.108397	0.162	0.133	1
U2af2	0.0822137	0.150794	0.183	0.149	1
Snx27	0.0822594	-0.0886445	0.136	0.141	1
Fam49b	0.0824342	0.0771519	0.869	0.854	1
Arl6ip5	0.0825295	0.142044	0.136	0.107	1
Tecr	0.0825506	-0.0833465	0.18	0.188	1
2810403D21Rik	0.082609	-0.173381	0.136	0.148	1
Itpr1	0.0829339	0.154659	0.165	0.134	1
Cds2	0.0831292	-0.0495797	0.139	0.139	1
Malt1	0.0831672	0.153978	0.204	0.17	1
Tpk1	0.0832718	-0.0839201	0.115	0.143	1
Bcl2	0.0832804	-0.178573	0.086	0.113	1
Mprip	0.0834816	-0.156715	0.144	0.167	1
Sertad2	0.0835358	-0.164003	0.078	0.102	1
Rbmx	0.0835693	-0.15059	0.103	0.129	1
Spopl	0.0840829	-0.160765	0.163	0.197	1
Mbd6	0.0843028	-0.149515	0.084	0.108	1
Sbno1	0.0844897	-0.103324	0.282	0.299	1
Alkbh1	0.0844971	0.163604	0.19	0.157	1
Impact	0.0847628	-0.123842	0.201	0.214	1
Vps37a	0.0851499	-0.100622	0.126	0.135	1
Lnpep	0.0851916	0.0989511	0.412	0.37	1
Itm2c	0.085425	-0.0806993	0.151	0.154	1
Rnf130	0.0855966	-0.132847	0.31	0.351	1
Nudt3	0.0858711	-0.159453	0.121	0.144	1
Ktn1	0.0860425	0.134793	0.415	0.372	1
Gns	0.0862616	0.122512	0.496	0.453	1
Gm17227	0.0862909	0.153188	0.134	0.106	1
Ddhd1	0.0863883	0.143184	0.102	0.082	1
Gripap1	0.0864299	0.134495	0.186	0.153	1
Atp1b3	0.0866721	-0.122237	0.101	0.13	1
Rab28	0.0868715	0.113461	0.149	0.12	1
Golga3	0.0876473	0.146031	0.11	0.084	1
Secisbp2	0.0876485	0.158183	0.191	0.157	1
Cul1	0.0876753	-0.129477	0.396	0.437	1
Tasor2	0.0877013	0.11107	0.27	0.255	1
Sf3b6	0.0878378	0.151617	0.137	0.108	1
Phtf1	0.0878912	0.151802	0.117	0.091	1
Brip1os	0.0878981	0.130467	0.227	0.191	1
Nrp2	0.0880249	-0.153264	0.119	0.149	1
9130015G15Rik	0.0881533	0.0291384	0.167	0.179	1
Abca3	0.0881958	0.157791	0.149	0.122	1
Kmt2e	0.0882695	-0.108215	0.452	0.481	1
Stk38	0.0885092	0.141318	0.274	0.236	1
Tet3	0.0888489	-0.0151626	0.355	0.38	1
Gabpb1	0.0891627	-0.168938	0.111	0.138	1
Il10rb	0.0891648	0.119074	0.181	0.172	1
Evl	0.0893274	0.111911	0.473	0.429	1
Pdgfb	0.0894242	-0.152333	0.138	0.17	1
Rhbdd1	0.0895572	-0.110602	0.096	0.105	1
Sel1l	0.0896598	0.138512	0.22	0.185	1
Zfp36l1	0.0897589	-0.147406	0.201	0.235	1
Ubap2l	0.0898163	0.145054	0.344	0.306	1
Rpl38	0.0900415	0.145508	0.103	0.078	1
Rnase4	0.0902396	-0.155263	0.14	0.172	1
Lat2	0.0902724	0.158939	0.109	0.084	1
Aebp2	0.0903203	-0.134862	0.106	0.135	1
Tnrc6c	0.0904075	-0.0815453	0.448	0.447	1
Lamtor1	0.0905258	0.155546	0.106	0.084	1
Rnf38	0.0906815	-0.148513	0.248	0.279	1
Gpr107	0.0907451	0.164675	0.205	0.172	1
Ggt5	0.0909752	-0.134916	0.096	0.123	1
Strn3	0.0910696	-0.105956	0.459	0.476	1
Rab11a	0.0912998	-0.0416627	0.154	0.149	1
Abcf1	0.0916064	0.150105	0.137	0.108	1
Itgam	0.0917149	-0.0924992	0.528	0.572	1
Akap11	0.0917163	-0.0940379	0.112	0.138	1
Taok1	0.0918535	-0.12997	0.388	0.422	1
mt-Co3	0.0919254	-0.0735547	0.251	0.286	1
Baz2a	0.0926164	-0.109917	0.123	0.135	1
Usp34	0.0928789	-0.0341123	0.57	0.554	1
Rpl10	0.0930904	0.0421974	0.112	0.096	1
Chst11	0.0935309	-0.134123	0.162	0.196	1
Tmem161b	0.093739	0.155367	0.15	0.129	1
C87436	0.0938504	0.145301	0.163	0.132	1
Arcn1	0.0939272	0.0421891	0.151	0.133	1
Nbr1	0.094429	-0.153501	0.154	0.188	1
Pabpc1	0.0944893	0.150579	0.206	0.179	1
Tmigd3	0.0945135	0.13108	0.106	0.081	1
Clta	0.0946017	0.133931	0.382	0.342	1
Ccser2	0.09463	-0.136476	0.079	0.104	1
Akirin1	0.0952846	0.0132541	0.112	0.1	1
Gnai2	0.0955264	-0.132267	0.186	0.221	1
Litaf	0.0955961	0.137656	0.192	0.159	1
Snx20	0.0956402	0.131733	0.189	0.157	1
Txnip	0.0958745	-0.162451	0.142	0.165	1
Hmbox1	0.0959595	-0.139975	0.23	0.267	1
Rab10	0.0959708	0.0653486	0.343	0.344	1
Elp2	0.096356	-0.130716	0.077	0.102	1
Usp48	0.0965224	0.100846	0.205	0.198	1
Eed	0.0966261	0.135953	0.216	0.183	1
Smad2	0.0968144	0.163345	0.244	0.209	1
Snw1	0.0972627	0.107832	0.139	0.113	1
Icam1	0.0987008	0.178684	0.116	0.093	1
Rai1	0.0987339	-0.137794	0.175	0.206	1
Phactr2	0.0990337	-0.0421698	0.345	0.33	1
Spg11	0.0992203	-0.0336741	0.132	0.126	1
Usp9x	0.0994721	-0.0975184	0.374	0.387	1
Tbc1d9b	0.0994731	-0.153718	0.224	0.253	1
Chic2	0.0996117	0.101553	0.251	0.216	1
Gngt2	0.099784	0.0163791	0.094	0.102	1
Mapk14	0.0999494	-0.0571252	0.441	0.48	1
Acsl1	0.100191	-0.129335	0.092	0.118	1
Hdlbp	0.100426	0.159225	0.215	0.185	1
Furin	0.100498	0.132455	0.109	0.088	1
Pdpk1	0.10055	0.108129	0.184	0.177	1
Capn7	0.1008	-0.16044	0.114	0.141	1
App	0.100992	-0.1829	0.346	0.384	1
Tiprl	0.101098	-0.149387	0.098	0.116	1
Snx1	0.101174	0.144568	0.169	0.144	1
Dctn5	0.101348	0.15717	0.141	0.115	1
Ttc7	0.101701	0.0920182	0.238	0.204	1
Slc38a1	0.101866	-0.143638	0.164	0.185	1
Fxr1	0.102186	0.106365	0.31	0.271	1
Zc3h6	0.102212	-0.0121797	0.113	0.103	1
Scmh1	0.102448	-0.154356	0.292	0.331	1
Ago1	0.102499	-0.132535	0.116	0.131	1
Nfatc1	0.10269	-0.159819	0.21	0.242	1
Ehmt1	0.102836	0.0870106	0.329	0.291	1
Col4a3bp	0.102983	-0.146214	0.176	0.206	1
Stip1	0.103319	0.127393	0.114	0.089	1
Xpo1	0.103773	0.15299	0.18	0.149	1
Camk1	0.104098	0.158252	0.389	0.36	1
Ssb	0.104262	0.144529	0.208	0.175	1
Slc10a7	0.104383	0.107221	0.222	0.188	1
Plcb2	0.104585	0.155403	0.123	0.097	1
Ube2w	0.10479	-0.131445	0.164	0.196	1
Luzp1	0.105093	0.149759	0.197	0.167	1
Capn15	0.105298	0.1137	0.133	0.107	1
Gm21057	0.105315	0.153111	0.161	0.132	1
Sec61g	0.105364	0.1385	0.154	0.125	1
Dnajc1	0.105365	0.120154	0.45	0.408	1
Faf1	0.105647	0.122001	0.344	0.307	1
Cdk9	0.105712	-0.158673	0.106	0.133	1
Zfp277	0.106443	0.0390484	0.212	0.188	1
Banp	0.106785	-0.000231823	0.156	0.146	1
St3gal3	0.106997	0.0725193	0.324	0.289	1
Fxr2	0.107153	0.0891505	0.109	0.086	1
Trappc6b	0.107262	-0.0375054	0.136	0.131	1
Hibadh	0.107741	0.116221	0.14	0.112	1
Rpl13	0.107839	0.14805	0.226	0.191	1
Tcf12	0.10795	-0.0449337	0.54	0.525	1
Fbxl17	0.108191	-0.0936235	0.609	0.627	1
Itprid2	0.108331	0.154354	0.2	0.172	1
Ttyh3	0.108373	-0.115106	0.098	0.124	1
Myo1b	0.108378	-0.162172	0.182	0.214	1
Cog5	0.108584	0.0850562	0.417	0.377	1
Trim26	0.108603	0.0791453	0.189	0.162	1
Caprin1	0.10891	0.125874	0.255	0.238	1
Asb3	0.108994	-0.0554135	0.263	0.263	1
Arhgap5	0.108996	0.108902	0.779	0.757	1
Ankrd17	0.109112	-0.105455	0.479	0.499	1
Adgre1	0.109319	-0.145959	0.306	0.345	1
Fgd4	0.109985	-0.136015	0.256	0.286	1
Gm16286	0.110051	0.138288	0.112	0.087	1
Prmt3	0.110278	0.103596	0.101	0.078	1
Klhdc10	0.110334	0.129523	0.27	0.233	1
Pkig	0.110382	0.150259	0.412	0.375	1
Ppp6r3	0.110713	-0.0827238	0.283	0.286	1
Nubpl	0.110985	0.0255606	0.106	0.092	1
Abcc3	0.111104	-0.10467	0.227	0.26	1
Rapgef1	0.111248	-0.132751	0.356	0.384	1
Rabep1	0.11159	-0.0372615	0.425	0.411	1
Cklf	0.111694	-0.138166	0.099	0.124	1
AW554918	0.111949	-0.116684	0.299	0.312	1
Ythdf3	0.111968	0.13124	0.324	0.301	1
Nrd1	0.111989	0.142308	0.37	0.335	1
Cers5	0.112103	0.117423	0.138	0.11	1
Gtf2h2	0.112534	-0.140901	0.453	0.481	1
Rptor	0.112759	-0.102727	0.562	0.58	1
Hipk1	0.112925	0.138975	0.191	0.159	1
Scai	0.112946	-0.171109	0.154	0.183	1
Creb3l2	0.112992	-0.148928	0.139	0.167	1
Fbxl20	0.113	-0.054161	0.364	0.36	1
Ift52	0.113137	0.150221	0.101	0.079	1
Lifr	0.113217	0.153023	0.325	0.293	1
Uba2	0.113692	0.144424	0.135	0.108	1
Ndufs4	0.113709	-0.110066	0.181	0.214	1
Terf2	0.114325	0.140803	0.122	0.096	1
Mtf2	0.114688	-0.148551	0.156	0.172	1
Naa35	0.114891	-0.0988479	0.225	0.227	1
Zfp451	0.115229	-0.141746	0.134	0.163	1
Nol4l	0.115442	-0.122402	0.148	0.159	1
Dgkz	0.115539	0.0458801	0.24	0.251	1
Dnaja2	0.115671	0.119491	0.208	0.176	1
Utp14a	0.115714	0.134622	0.144	0.115	1
Eftud2	0.116312	-0.140179	0.085	0.11	1
Skil	0.116493	0.12623	0.338	0.302	1
Taf1b	0.116717	0.00336406	0.116	0.104	1
Fam149b	0.116826	-0.0927045	0.102	0.127	1
Ski	0.1171	-0.108713	0.452	0.479	1
Orc2	0.117182	0.104053	0.108	0.101	1
Mcts1	0.117336	0.13475	0.159	0.13	1
Tcea1	0.117674	0.0436368	0.2	0.18	1
Strn4	0.117699	-0.128474	0.08	0.102	1
Sec62	0.117816	0.060074	0.251	0.222	1
Ahcyl1	0.118064	-0.153017	0.13	0.151	1
Pum2	0.118573	-0.124826	0.346	0.382	1
Itgb3bp	0.11874	0.0687578	0.127	0.102	1
Smarcc1	0.118755	-0.118313	0.147	0.177	1
Abcg1	0.118772	0.148476	0.158	0.131	1
Ufd1	0.119345	0.00369806	0.108	0.098	1
Ralgps1	0.119441	-0.148676	0.257	0.291	1
Mau2	0.119597	0.115699	0.224	0.19	1
Bmyc	0.11973	-0.102625	0.104	0.115	1
Atf6	0.120053	-0.127456	0.282	0.299	1
Erp29	0.120164	0.110861	0.287	0.272	1
Vps8	0.120541	-0.125608	0.178	0.188	1
Ttc7b	0.120582	-0.131999	0.115	0.142	1
Fndc3a	0.121272	0.119423	0.346	0.307	1
Lrrfip1	0.121704	0.149761	0.293	0.26	1
Tgfa	0.121864	0.116853	0.192	0.181	1
Rad54l2	0.121999	0.140163	0.124	0.099	1
Med13	0.122115	-0.105213	0.335	0.35	1
Lst1	0.122167	0.164984	0.168	0.139	1
Ube4b	0.122207	-0.155434	0.163	0.193	1
Wdfy2	0.122334	-0.131297	0.441	0.474	1
Man2c1os	0.122604	0.101154	0.135	0.11	1
Ywhah	0.122619	0.0707498	0.242	0.214	1
Axin1	0.123048	0.0456662	0.138	0.119	1
C9orf72	0.123056	0.150291	0.129	0.107	1
Scfd1	0.12317	0.140322	0.189	0.159	1
Ccdc47	0.123184	0.0236582	0.144	0.127	1
Pogz	0.123479	-0.0887556	0.16	0.167	1
Pip4p2	0.123485	-0.137749	0.089	0.113	1
Hspa9	0.123563	0.132382	0.122	0.096	1
Vwa8	0.123619	-0.147107	0.139	0.162	1
Smg6	0.123661	-0.117195	0.435	0.455	1
Csk	0.123787	-0.114577	0.139	0.154	1
Khnyn	0.123943	-0.135923	0.08	0.1	1
Tbc1d22a	0.123994	-0.151307	0.407	0.433	1
Med14	0.124263	0.0836931	0.158	0.133	1
6530409C15Rik	0.12436	0.160939	0.147	0.12	1
Ctsd	0.124586	-0.129712	0.669	0.69	1
Ola1	0.125217	0.0834704	0.13	0.105	1
Ddx18	0.125784	0.139079	0.114	0.089	1
Ncstn	0.126153	0.0249086	0.153	0.135	1
Acvr2a	0.126341	-0.133198	0.181	0.202	1
Nfrkb	0.126734	-0.130673	0.093	0.107	1
1500004A13Rik	0.127022	0.172584	0.19	0.16	1
Cabin1	0.127154	0.121591	0.203	0.171	1
Rassf1	0.128087	0.157847	0.122	0.099	1
Mapk1ip1l	0.128183	0.129298	0.15	0.13	1
Rab6b	0.128318	-0.126243	0.131	0.153	1
Abcc5	0.128518	-0.0425027	0.323	0.314	1
Usp40	0.128554	0.0775914	0.216	0.185	1
Tatdn1	0.128765	0.0743917	0.108	0.087	1
Tnrc6b	0.12884	-0.0949998	0.586	0.622	1
Atp6v0a1	0.129429	-0.0780631	0.46	0.474	1
Ubr3	0.129482	-0.112632	0.348	0.383	1
Coro2a	0.129727	0.0293306	0.133	0.117	1
Rhot1	0.129747	-0.130899	0.227	0.254	1
Stk3	0.129845	-0.133157	0.279	0.316	1
Nek1	0.129901	-0.152824	0.08	0.102	1
Mef2d	0.129956	-0.091134	0.199	0.229	1
Cdk11b	0.130188	0.13207	0.26	0.225	1
Taz	0.130567	0.129394	0.177	0.162	1
Acbd3	0.130675	0.0941506	0.218	0.187	1
Resf1	0.130717	0.138829	0.266	0.24	1
Soga1	0.130779	-0.066898	0.53	0.522	1
Cysltr1	0.131029	0.124096	0.186	0.155	1
Rock2	0.131194	-0.10789	0.569	0.592	1
Vps26a	0.131253	0.134485	0.142	0.115	1
Insr	0.131745	-0.113504	0.303	0.341	1
Narf	0.131776	0.0915798	0.166	0.139	1
Fibp	0.132335	-0.0782899	0.102	0.109	1
Vcp	0.132597	-0.0879049	0.143	0.151	1
B230307C23Rik	0.132761	0.13681	0.131	0.113	1
Gm42962	0.132886	0.141363	0.179	0.15	1
Ppp2r2a	0.132888	0.0473843	0.237	0.211	1
Kmt2a	0.133722	-0.122282	0.26	0.289	1
Gnl3	0.134489	0.154447	0.123	0.104	1
Wnk1	0.134611	0.0672301	0.802	0.768	1
Rbms1	0.134691	0.146929	0.189	0.159	1
Rps10	0.134699	0.142287	0.129	0.104	1
Tnip2	0.134833	0.128474	0.102	0.079	1
Trip11	0.135502	0.130642	0.293	0.277	1
Skap2	0.135512	0.104547	0.625	0.613	1
Dguok	0.135842	0.128878	0.123	0.098	1
Rad17	0.135939	0.143518	0.158	0.13	1
Epc1	0.136001	-0.139468	0.314	0.343	1
Akap10	0.136534	0.112955	0.42	0.381	1
Cmip	0.136991	0.119639	0.481	0.447	1
Mpeg1	0.137027	0.157098	0.155	0.13	1
Hdac8	0.137462	-0.142684	0.273	0.297	1
Ehbp1l1	0.13754	0.143683	0.116	0.094	1
Fmr1	0.137674	0.107036	0.134	0.123	1
Kidins220	0.137774	-0.130351	0.265	0.287	1
Tspan14	0.138452	-0.14246	0.304	0.341	1
Cntln	0.138526	-0.164611	0.081	0.1	1
Cnot4	0.138709	0.0766414	0.499	0.462	1
Cyb5r4	0.138742	0.0680232	0.102	0.083	1
Stard9	0.139245	-0.0963471	0.443	0.457	1
Coro1a	0.139284	0.020451	0.131	0.139	1
Tk2	0.139532	0.144503	0.153	0.13	1
Map4k5	0.139533	-0.133688	0.168	0.198	1
Rnf20	0.139614	-0.125181	0.091	0.109	1
Gsk3b	0.139838	-0.118448	0.368	0.407	1
Mecp2	0.139897	-0.0835009	0.21	0.242	1
Mcu	0.140228	-0.13982	0.108	0.133	1
Gtf2h1	0.140281	0.144174	0.127	0.103	1
Nrros	0.140714	-0.0555099	0.423	0.459	1
Zfp322a	0.141276	0.0757132	0.126	0.105	1
Rpl17	0.141306	0.146783	0.144	0.118	1
Pxn	0.141422	-0.133942	0.197	0.222	1
Cnot8	0.141436	-0.12939	0.1	0.125	1
Cspp1	0.141622	0.137001	0.278	0.255	1
Esf1	0.141741	0.139791	0.176	0.152	1
Phka2	0.141973	-0.111454	0.179	0.211	1
Tom1l2	0.142141	-0.134401	0.151	0.171	1
Clip2	0.14289	-0.111488	0.089	0.113	1
Gm15489	0.142893	0.136874	0.108	0.085	1
Tbc1d5	0.143027	-0.0949056	0.742	0.762	1
Txlng	0.143133	-0.0108885	0.167	0.157	1
Map2k6	0.143236	0.135376	0.238	0.207	1
Lyl1	0.144013	-0.116795	0.084	0.101	1
Map2k1	0.144025	0.114204	0.282	0.247	1
Tm9sf4	0.144153	0.104551	0.177	0.149	1
Rps2	0.144168	0.0924772	0.136	0.111	1
Tsg101	0.144567	0.127813	0.138	0.115	1
Chd4	0.144694	-0.113107	0.216	0.241	1
Cirbp	0.144881	-0.127204	0.107	0.125	1
Sec63	0.145231	0.0421093	0.261	0.235	1
Tmem119	0.145657	-0.107699	0.268	0.276	1
Epm2a	0.145833	-0.0856074	0.119	0.142	1
Cep85	0.145897	0.125795	0.123	0.1	1
Rbpms	0.146463	-0.017877	0.091	0.108	1
Ankib1	0.146518	-0.0976041	0.183	0.192	1
Rtn4	0.14653	-0.0549973	0.529	0.525	1
Mon2	0.146708	-0.122955	0.316	0.353	1
Abcd1	0.146766	0.0850263	0.104	0.084	1
Ankrd12	0.14681	-0.104985	0.303	0.314	1
[truncated: 2,155 more rows]

## Sheet: WT_DMXAAvsCtrl_DE_RNAassay_EN
Table S9. Differentially expressed genes in excitatory neuron clusters of DMXAA vs control treated WT mice
	p_val	avg_log2FC	pct.1	pct.2	p_val_adj
Ifit1	0	0.453381	0.162	0.005	0
Malat1	0	0.500934	1	1	0
Stat1	0	0.723699	0.36	0.072	0
Ddx60	1.81746026131031e-311	0.216071	0.101	0.002	4.76793e-307
Eif2ak2	1.2881e-272	0.253719	0.123	0.012	3.3792e-268
Ube3a	3.99146e-211	0.38542	0.981	0.974	1.04712e-206
Irf9	8.45498e-205	0.294671	0.214	0.075	2.21808e-200
5330438D12Rik	1.95606e-197	0.40801	0.895	0.817	5.13152e-193
Pigk	5.37183e-192	0.468569	0.92	0.869	1.40925e-187
Gm20275	4.52982e-188	0.409184	0.817	0.717	1.18835e-183
Fgfr2	6.22182e-163	0.345834	0.935	0.897	1.63223e-158
Stat2	2.85855e-159	0.359183	0.354	0.219	7.49911e-155
4930509J09Rik	1.04629e-156	0.545256	0.691	0.617	2.74483e-152
Ahi1	3.77657e-155	0.265261	0.99	0.986	9.90747e-151
Gm15738	4.49585e-152	0.375648	0.853	0.789	1.17944e-147
Gm42418	4.14622e-142	-0.263781	0.97	0.988	1.08772e-137
4930532I03Rik	8.30027e-141	0.413506	0.501	0.357	2.17749e-136
Gm48678	2.83859e-138	0.371765	0.786	0.693	7.44675e-134
Rnf213	5.55961e-127	0.198275	0.109	0.03	1.45851e-122
Gm43376	6.75233e-125	0.345368	0.725	0.611	1.77141e-120
Srsf7	8.6192e-125	0.332899	0.755	0.662	2.26116e-120
A330015K06Rik	2.27663e-124	0.493282	0.723	0.624	5.9725e-120
Gm36975	3.5242e-122	0.370042	0.84	0.764	9.24539e-118
Gm44151	1.35105e-118	0.406476	0.75	0.661	3.54434e-114
Gm42439	3.92284e-118	0.380767	0.757	0.66	1.02912e-113
Gm32250	7.08982e-113	0.298473	0.755	0.651	1.85994e-108
Sorbs2os	3.00406e-111	0.339754	0.72	0.621	7.88086e-107
Nrg3os	9.36158e-111	0.293721	0.968	0.949	2.45592e-106
Nrg3	1.86058e-110	-0.181739	0.997	0.998	4.88105e-106
Gm48747	5.87238e-110	0.318627	0.515	0.382	1.54056e-105
Gm15577	3.2949e-108	0.356474	0.443	0.324	8.64385e-104
1700111E14Rik	6.56806e-108	0.350761	0.737	0.656	1.72307e-103
1700109K24Rik	3.92266e-103	0.297598	0.549	0.425	1.02907e-98
Gm20642	8.58913e-103	0.31187	0.949	0.93	2.25327e-98
Slc24a5	2.43938e-95	0.29131	0.736	0.629	6.39947e-91
4930517O19Rik	4.27258e-93	0.339936	0.461	0.342	1.12087e-88
4930567K20Rik	1.05585e-91	0.366366	0.461	0.348	2.76993e-87
Gm20319	1.79029e-89	0.355217	0.371	0.26	4.69666e-85
Mef2c	2.19757e-89	-0.429175	0.693	0.753	5.76511e-85
1500035N22Rik	2.48212e-89	0.277872	0.367	0.255	6.5116e-85
Gm10848	1.05635e-87	0.377957	0.505	0.399	2.77122e-83
Gm26749	6.05665e-87	0.271589	0.54	0.43	1.5889e-82
9630028H03Rik	2.00706e-86	0.314838	0.735	0.654	5.26533e-82
Usp50	6.46669e-86	0.27331	0.518	0.397	1.69647e-81
4921534H16Rik	1.0727e-85	0.336467	0.666	0.565	2.81413e-81
A930037H05Rik	1.68112e-85	0.212217	0.117	0.048	4.41024e-81
Kalrn	9.71756e-85	-0.161488	0.994	0.996	2.5493e-80
Gm37240	6.0826e-82	0.288018	0.823	0.751	1.59571e-77
Gm19710	1.58183e-81	0.265304	0.581	0.466	4.14977e-77
Gm15594	4.29599e-81	0.28076	0.538	0.426	1.12701e-76
Snhg20	1.60364e-80	-0.148929	0.121	0.212	4.20699e-76
Gm12296	3.14285e-79	0.377335	0.61	0.522	8.24495e-75
Fth1	7.4096e-79	-0.123569	0.367	0.496	1.94384e-74
3110021N24Rik	2.42797e-78	0.285176	0.63	0.534	6.36953e-74
Csmd1	1.48637e-77	-0.158847	0.996	0.998	3.89935e-73
Plxna4os3	3.68835e-77	0.296694	0.485	0.376	9.67602e-73
Snhg11	1.43562e-76	0.260178	0.893	0.945	3.7662e-72
Gm11149	4.87891e-76	0.279516	0.529	0.422	1.27993e-71
Macrod2os1	5.64376e-76	0.274577	0.463	0.366	1.48058e-71
Far1os	7.94433e-76	0.247345	0.559	0.447	2.08412e-71
Gm34299	9.64464e-76	0.236858	0.267	0.166	2.53017e-71
Inhba	5.42443e-75	0.248512	0.349	0.242	1.42305e-70
P2ry14	6.02495e-75	0.29685	0.807	0.739	1.58059e-70
4933413L06Rik	4.11834e-74	0.354018	0.343	0.254	1.0804e-69
Pdzd2	1.36061e-73	-0.366493	0.564	0.649	3.56944e-69
Kcnma1	2.41332e-72	-0.222429	0.988	0.989	6.33109e-68
Dlgap2	4.33074e-72	-0.192781	0.983	0.986	1.13613e-67
Gm12064	5.89311e-72	0.250691	0.433	0.331	1.546e-67
4930419G24Rik	9.18622e-72	0.450855	0.602	0.509	2.40991e-67
4430402I18Rik	1.10946e-71	0.262456	0.635	0.528	2.91055e-67
1600010M07Rik	2.53601e-71	0.252074	0.516	0.409	6.65297e-67
Adgrb1	8.65994e-71	-0.236164	0.654	0.748	2.27185e-66
Prpf4b	5.58554e-70	0.230932	0.864	0.822	1.46531e-65
Ptprd	4.88408e-69	-0.294559	0.986	0.994	1.28129e-64
Robo3	7.97291e-68	0.254495	0.277	0.19	2.09161e-63
Brip1os	1.64137e-67	0.230454	0.454	0.361	4.30598e-63
Gm13269	1.81513e-67	0.302115	0.604	0.523	4.76182e-63
Dclk1	2.62944e-67	-0.173953	0.967	0.978	6.89808e-63
Gsdme	4.04313e-67	0.295055	0.598	0.511	1.06067e-62
Gm1992	6.8901e-67	0.277131	0.551	0.464	1.80755e-62
Gm37459	7.2939e-67	0.369121	0.4	0.327	1.91348e-62
Lysmd4	9.33614e-67	0.240048	0.555	0.453	2.44924e-62
Fhod3	1.25453e-66	-0.345579	0.212	0.305	3.29114e-62
Gm15563	3.60532e-66	0.26346	0.395	0.293	9.4582e-62
Samd12	9.35024e-65	-0.202579	0.908	0.932	2.45294e-60
Gm28379	2.94373e-64	0.217611	0.382	0.28	7.72259e-60
Rsf1os1	3.30164e-64	0.227059	0.442	0.341	8.66152e-60
Pnisr	4.23042e-63	0.194541	0.944	0.929	1.10981e-58
Pak7	8.44172e-63	-0.286732	0.727	0.782	2.2146e-58
Gm50250	1.58482e-62	0.233471	0.34	0.247	4.15763e-58
4930587E11Rik	1.89685e-62	0.363942	0.416	0.33	4.97621e-58
P2ry12	1.57736e-61	0.239004	0.414	0.315	4.13804e-57
Atp6v0b	2.20205e-61	0.241891	0.822	0.767	5.77687e-57
Otulin	5.8828e-61	0.232691	0.54	0.445	1.54329e-56
Gm28750	6.73463e-61	0.23622	0.388	0.294	1.76676e-56
Kcnq1ot1	1.34349e-60	-0.198953	0.903	0.926	3.52452e-56
Hecw2	2.8346e-60	-0.294065	0.662	0.73	7.4363e-56
Gm48749	1.18962e-59	0.319048	0.314	0.241	3.12086e-55
Fbxl17	4.08245e-59	-0.185046	0.858	0.897	1.07099e-54
1700024B18Rik	9.0945e-58	0.237491	0.401	0.305	2.38585e-53
Gm48383	9.90528e-58	0.238142	0.464	0.37	2.59855e-53
Gm50368	1.27224e-57	0.199041	0.2	0.124	3.33758e-53
Fstl4	2.90935e-57	-0.317954	0.616	0.673	7.63238e-53
Vsnl1	8.55985e-57	-0.26948	0.596	0.677	2.24559e-52
Hap1	2.12851e-55	0.212428	0.353	0.259	5.58394e-51
Ctnna2	3.61349e-55	-0.193012	0.971	0.977	9.47964e-51
Cadm2	4.95718e-55	-0.127374	0.982	0.996	1.30047e-50
Apoe	1.07751e-54	-0.0654313	0.108	0.181	2.82675e-50
Vti1a	8.52144e-54	-0.196759	0.762	0.822	2.23551e-49
Ttr	9.46468e-54	-0.034735	0.049	0.101	2.48296e-49
4921511C10Rik	1.91792e-53	0.248567	0.519	0.426	5.03147e-49
Gm20149	4.52546e-53	0.147116	0.151	0.085	1.18721e-48
Gm42609	5.07107e-53	0.180068	0.26	0.177	1.33034e-48
4930545L23Rik	5.15251e-53	0.244528	0.392	0.304	1.35171e-48
Klf7	5.52509e-53	-0.208797	0.362	0.455	1.44945e-48
Rapgef4os1	7.30274e-53	0.24015	0.487	0.406	1.9158e-48
Hectd2os	2.70772e-52	0.229404	0.36	0.269	7.10342e-48
Gm47271	3.11578e-52	0.244485	0.421	0.335	8.17394e-48
Gm41505	3.21356e-52	0.221635	0.413	0.328	8.43046e-48
B230334C09Rik	7.78233e-52	-0.19087	0.503	0.599	2.04162e-47
Gm17106	1.12967e-51	0.216111	0.494	0.399	2.96358e-47
1700085D07Rik	1.36188e-51	0.198804	0.411	0.316	3.57275e-47
Galnt1	1.71168e-51	0.221107	0.726	0.668	4.49041e-47
Gria2	2.48035e-51	0.141247	0.997	0.998	6.50695e-47
Nrg1	4.91948e-51	-0.444886	0.762	0.817	1.29058e-46
Gm21954	5.14995e-51	0.173782	0.243	0.167	1.35104e-46
Gm47167	1.51144e-50	0.215991	0.383	0.301	3.96511e-46
Erc2	3.45666e-50	-0.196385	0.983	0.985	9.06819e-46
Magi2	4.2243e-50	-0.16635	0.991	0.993	1.1082e-45
Dapk1	8.29827e-50	0.214717	0.835	0.806	2.17697e-45
Gm38134	8.81156e-50	0.187354	0.347	0.261	2.31162e-45
Flrt2	1.07273e-49	-0.275867	0.477	0.553	2.81419e-45
Drg1	1.36523e-49	0.203137	0.711	0.64	3.58156e-45
Cdk9	2.8868e-49	-0.177949	0.234	0.322	7.57323e-45
Gm12227	3.85244e-49	0.162388	0.195	0.124	1.01065e-44
Plp1	7.15156e-49	-0.0782168	0.119	0.194	1.87614e-44
4933423P22Rik	3.35791e-48	0.158386	0.197	0.127	8.80914e-44
Usp7	4.76829e-48	-0.175337	0.38	0.477	1.25091e-43
Ddx5	1.08577e-47	0.198778	0.897	0.877	2.84841e-43
Gm37679	1.31515e-47	0.216218	0.579	0.499	3.45017e-43
Syn3	1.52725e-47	-0.265426	0.59	0.663	4.00658e-43
Nbea	2.54017e-47	-0.13129	0.986	0.988	6.66388e-43
Gm16267	7.0117e-47	0.206249	0.229	0.158	1.83945e-42
Gls	1.09487e-46	-0.163693	0.873	0.909	2.87227e-42
Rgs6	2.06526e-46	-0.481211	0.327	0.396	5.418e-42
Slc1a2	2.20051e-46	-0.264544	0.599	0.665	5.77282e-42
Catspere2	7.30968e-46	-0.193901	0.305	0.394	1.91762e-41
Gm16351	2.18988e-45	0.250884	0.429	0.359	5.74493e-41
Hnrnpa2b1	2.91715e-45	0.176624	0.784	0.742	7.65285e-41
Cux1	4.01538e-45	-0.284068	0.353	0.423	1.05339e-40
Galntl6	5.51845e-45	-0.0610494	0.387	0.451	1.44771e-40
Trim35	5.92667e-45	0.19202	0.68	0.614	1.5548e-40
Gm43507	1.07116e-44	0.21207	0.222	0.16	2.81007e-40
Gm44686	1.14062e-44	0.168244	0.291	0.21	2.99232e-40
Ptn	1.19199e-44	-0.2169	0.231	0.305	3.12706e-40
Meg3	1.5811e-44	0.0402358	0.975	0.996	4.14786e-40
Gm14330	1.70005e-44	0.184285	0.362	0.284	4.45991e-40
Sh3bp5	3.42615e-44	0.191608	0.59	0.519	8.98816e-40
Immp1l	4.79872e-44	0.203294	0.65	0.576	1.2589e-39
Plcb1	4.87145e-44	-0.154459	0.977	0.978	1.27798e-39
Fgf12	5.26333e-44	-0.200118	0.943	0.951	1.38078e-39
Lrtm1	5.7456e-44	0.235877	0.396	0.315	1.5073e-39
A330008L17Rik	9.13236e-44	-0.276181	0.315	0.386	2.39578e-39
Ckb	9.80162e-44	-0.135027	0.381	0.478	2.57136e-39
Gm29237	2.62583e-43	0.151904	0.222	0.152	6.8886e-39
Dgki	3.04216e-43	-0.150579	0.948	0.968	7.98079e-39
Syndig1	3.66112e-43	-0.21668	0.364	0.448	9.60458e-39
Grm3	6.89357e-43	-0.302828	0.454	0.526	1.80846e-38
Arhgap44	1.66882e-42	-0.181416	0.562	0.645	4.37798e-38
Xrcc6	2.16861e-42	0.19494	0.581	0.511	5.68912e-38
Macrod2	2.62591e-42	-0.153287	0.982	0.983	6.88881e-38
Gm28376	4.65769e-42	0.316508	0.795	0.78	1.2219e-37
Gm20404	8.06186e-42	0.175898	0.341	0.262	2.11495e-37
Gm49127	1.0095e-41	0.179639	0.184	0.121	2.64832e-37
Grip1os2	1.18914e-41	0.148325	0.168	0.11	3.1196e-37
Angptl1	1.3877e-41	0.1239	0.154	0.093	3.64048e-37
Gm17167	1.44108e-41	-0.166666	0.236	0.32	3.78053e-37
Cnksr2	2.21999e-41	-0.157628	0.95	0.963	5.82391e-37
Trank1	2.41571e-41	-0.175003	0.764	0.817	6.33738e-37
Brd9	2.6385e-41	0.221328	0.706	0.662	6.92185e-37
Scn8a	3.95824e-41	-0.144721	0.889	0.924	1.0384e-36
Gm48765	4.60915e-41	0.190388	0.381	0.3	1.20917e-36
Adcy2	5.46149e-41	-0.188094	0.854	0.878	1.43277e-36
Gm48512	6.48028e-41	0.200147	0.55	0.47	1.70004e-36
Nyap2	6.71058e-41	-0.250418	0.451	0.523	1.76045e-36
Pcsk2	8.94434e-41	-0.193381	0.919	0.931	2.34646e-36
Gm42303	9.54487e-41	0.229714	0.454	0.395	2.504e-36
Fkbp5	1.48748e-40	0.199551	0.442	0.36	3.90226e-36
Cpeb4	1.97763e-40	-0.178384	0.624	0.69	5.18811e-36
4930455C13Rik	2.38271e-40	0.181069	0.381	0.302	6.25079e-36
Gm10785	3.43209e-40	0.184802	0.436	0.355	9.00373e-36
E130102H24Rik	3.54726e-40	0.167096	0.331	0.252	9.30589e-36
Arhgap32	3.6218e-40	-0.1944	0.621	0.68	9.50143e-36
Nav3	3.82947e-40	-0.158819	0.988	0.987	1.00462e-35
Nfasc	3.95275e-40	-0.170913	0.717	0.771	1.03696e-35
H3f3b	4.41455e-40	0.148979	0.46	0.368	1.15811e-35
Gm26879	4.52565e-40	0.125382	0.179	0.114	1.18726e-35
Mdga2	5.54655e-40	-0.156824	0.981	0.986	1.45508e-35
Nr4a1	6.23442e-40	-0.184951	0.218	0.3	1.63554e-35
Clstn2	6.28098e-40	-0.208206	0.932	0.953	1.64775e-35
Cst3	9.66879e-40	-0.103532	0.096	0.158	2.53651e-35
4930512B01Rik	1.04708e-39	0.155945	0.271	0.2	2.7469e-35
Cdkl5	1.05316e-39	-0.186916	0.561	0.633	2.76285e-35
2610020C07Rik	1.07139e-39	0.18001	0.546	0.466	2.81069e-35
Cntn1	1.10465e-39	-0.147817	0.921	0.94	2.89794e-35
Ube2e2	1.19747e-39	-0.150158	0.971	0.978	3.14144e-35
Gm47523	1.49634e-39	0.168209	0.314	0.241	3.92549e-35
Enpp2	1.87224e-39	-0.158026	0.113	0.154	4.91163e-35
Gm15965	2.95858e-39	0.146333	0.248	0.18	7.76153e-35
Rplp1	7.69409e-39	-0.0776097	0.152	0.22	2.01847e-34
Zranb2	8.34676e-39	0.157772	0.915	0.907	2.18969e-34
4933424G05Rik	8.48379e-39	0.216794	0.445	0.383	2.22564e-34
Lin7a	1.45457e-38	-0.226707	0.382	0.46	3.81592e-34
Slc9a9	1.56412e-38	-0.228848	0.558	0.617	4.10332e-34
Specc1	1.60478e-38	0.180498	0.781	0.741	4.20997e-34
Rgs7	1.67255e-38	-0.165798	0.953	0.965	4.38775e-34
Dpp10	1.89349e-38	-0.446621	0.395	0.485	4.96739e-34
Ctnna3	2.26852e-38	0.347674	0.65	0.636	5.95122e-34
Asic2	3.12269e-38	-0.23017	0.919	0.936	8.19207e-34
Plxna2	3.54134e-38	-0.181821	0.643	0.704	9.29036e-34
Col19a1	3.60323e-38	-0.147634	0.065	0.112	9.4527e-34
Rps21	4.23718e-38	-0.0832877	0.131	0.199	1.11158e-33
Fam49a	8.19282e-38	-0.171239	0.514	0.59	2.1493e-33
Gins2	1.85018e-37	0.0996827	0.104	0.056	4.85376e-33
4930473A02Rik	2.72513e-37	0.15729	0.291	0.216	7.1491e-33
Gm26954	3.09321e-37	0.174785	0.307	0.238	8.11472e-33
4930595D18Rik	3.76393e-37	0.134369	0.181	0.12	9.87429e-33
Syne1	4.48763e-37	-0.152745	0.916	0.941	1.17729e-32
Gm16105	5.11659e-37	0.150781	0.302	0.231	1.34229e-32
Gm35188	1.0373e-36	0.210889	0.678	0.615	2.72125e-32
E530011L22Rik	1.44029e-36	0.129926	0.211	0.146	3.77846e-32
Gm6994	1.53634e-36	0.197161	0.384	0.309	4.03044e-32
Tnik	2.72998e-36	-0.135875	0.951	0.966	7.16183e-32
Stard5	3.39949e-36	0.187178	0.243	0.176	8.91821e-32
4930547E14Rik	3.61244e-36	0.203495	0.347	0.277	9.47687e-32
Gm9968	3.66174e-36	0.156616	0.213	0.148	9.6062e-32
Scn2a	4.1148e-36	-0.135148	0.901	0.921	1.07948e-31
Il1rapl1	4.64713e-36	-0.189217	0.956	0.966	1.21913e-31
Fndc9	5.97605e-36	0.19291	0.719	0.656	1.56776e-31
Pacsin1	6.44374e-36	-0.147098	0.805	0.848	1.69045e-31
Gabrb2	6.86372e-36	-0.170197	0.814	0.859	1.80063e-31
Cacnb4	7.31129e-36	-0.188263	0.836	0.879	1.91804e-31
Muc15	7.50329e-36	0.151934	0.217	0.154	1.96841e-31
Apobec4	7.88273e-36	0.171303	0.381	0.304	2.06795e-31
Pip5k1bos	9.08408e-36	0.110235	0.118	0.068	2.38312e-31
4930599N23Rik	1.73846e-35	0.121059	0.159	0.102	4.56067e-31
9130024F11Rik	2.24982e-35	-0.163874	0.129	0.188	5.90218e-31
Cdh11	2.61688e-35	-0.184907	0.747	0.796	6.86513e-31
Clk1	3.78969e-35	0.160643	0.656	0.612	9.94188e-31
Satb2	3.97176e-35	-0.244537	0.344	0.423	1.04195e-30
Sgcz	4.08457e-35	-0.0950759	0.457	0.543	1.07155e-30
Gm41609	4.4405e-35	0.184945	0.657	0.604	1.16492e-30
Ccdc73	4.88087e-35	0.144246	0.286	0.215	1.28045e-30
Strbp	7.79807e-35	0.138513	0.979	0.979	2.04575e-30
Gm48091	8.38455e-35	0.212057	0.612	0.573	2.1996e-30
Gm19522	1.00738e-34	0.117632	0.147	0.091	2.64277e-30
C630031E19Rik	1.12901e-34	0.138422	0.219	0.156	2.96186e-30
Csmd2os	1.46864e-34	0.138412	0.198	0.137	3.85283e-30
Sgip1	1.6666e-34	-0.138983	0.921	0.942	4.37216e-30
Lrrc4	2.2513e-34	0.185316	0.722	0.674	5.90607e-30
Gm47134	2.30334e-34	0.114474	0.121	0.074	6.04259e-30
Cadps	2.3932e-34	-0.141716	0.958	0.971	6.27833e-30
Rsf1os2	3.10032e-34	0.139606	0.217	0.158	8.13338e-30
Nnat	3.22427e-34	0.32783	0.384	0.312	8.45854e-30
Timp4	8.18582e-34	0.153475	0.342	0.27	2.14747e-29
Ggact	9.7894e-34	0.201219	0.502	0.431	2.56815e-29
4932443L11Rik	1.39615e-33	0.165286	0.342	0.269	3.66267e-29
Galnt9	1.53486e-33	0.204356	0.495	0.437	4.02654e-29
Exoc4	2.38927e-33	-0.131618	0.903	0.926	6.26802e-29
Fhl2	2.55315e-33	-0.126786	0.208	0.281	6.69794e-29
Nub1	2.77697e-33	0.15038	0.418	0.344	7.28511e-29
A530046M15Rik	3.90992e-33	0.166704	0.297	0.232	1.02573e-28
Kcnh7	5.43992e-33	-0.278756	0.766	0.805	1.42711e-28
Rmdn1	5.80571e-33	0.161375	0.722	0.671	1.52307e-28
Gm11817	5.80994e-33	0.153334	0.264	0.2	1.52418e-28
Kansl1l	6.20011e-33	0.179983	0.745	0.695	1.62654e-28
Agrp	6.64687e-33	0.140454	0.298	0.225	1.74374e-28
Gria4	7.71218e-33	-0.295938	0.654	0.683	2.02321e-28
Sorbs2	8.39257e-33	-0.178615	0.905	0.924	2.20171e-28
4833420G17Rik	8.39491e-33	0.151426	0.446	0.377	2.20232e-28
Fut9	9.00881e-33	-0.191874	0.694	0.755	2.36337e-28
Gm15414	1.00907e-32	0.179441	0.292	0.23	2.6472e-28
Ptprt	1.03502e-32	-0.180147	0.284	0.362	2.71528e-28
Gm17227	1.05675e-32	0.160398	0.427	0.361	2.77228e-28
Atp2b2	1.20199e-32	-0.142705	0.885	0.915	3.15329e-28
mt-Nd1	1.35496e-32	-0.0678273	0.165	0.228	3.55459e-28
Gm36198	1.46564e-32	0.145892	0.358	0.281	3.84495e-28
Gpr137c	1.84304e-32	-0.185358	0.374	0.45	4.83503e-28
Tspoap1	2.26993e-32	-0.151719	0.542	0.617	5.95494e-28
1810034E14Rik	2.30904e-32	0.182957	0.275	0.209	6.05754e-28
Fto	2.5442e-32	-0.144757	0.734	0.775	6.67446e-28
Gm1976	2.74274e-32	-0.147025	0.366	0.445	7.19531e-28
Gm27153	2.83614e-32	0.150439	0.281	0.218	7.44034e-28
Manf	3.04112e-32	0.166475	0.48	0.404	7.97808e-28
Gm32509	4.20407e-32	0.222031	0.716	0.677	1.1029e-27
Spata2	4.99134e-32	0.152823	0.342	0.272	1.30943e-27
Rims1	6.34348e-32	-0.140762	0.98	0.984	1.66415e-27
Zfp697	8.3473e-32	-0.158509	0.341	0.413	2.18983e-27
Opcml	9.36488e-32	-0.122462	0.988	0.994	2.45678e-27
Large1	1.00809e-31	-0.149079	0.951	0.966	2.64463e-27
Frrs1l	1.20821e-31	-0.156517	0.422	0.494	3.16962e-27
Uchl4	1.31324e-31	0.132496	0.177	0.123	3.44515e-27
Rnf144a	1.38616e-31	-0.125977	0.12	0.178	3.63644e-27
Gm22146	1.40409e-31	0.105375	0.123	0.075	3.68348e-27
Cux2	1.7872e-31	-0.238123	0.154	0.218	4.68853e-27
Brinp1	1.83145e-31	-0.142921	0.948	0.961	4.80463e-27
Nr6a1os	2.65814e-31	0.151079	0.273	0.21	6.97336e-27
Gm15810	2.69969e-31	0.1506	0.284	0.226	7.08237e-27
Egr1	3.00191e-31	-0.155884	0.114	0.169	7.87522e-27
Ddx50	3.62177e-31	0.146977	0.71	0.655	9.50136e-27
Pclo	3.76755e-31	-0.125608	0.911	0.928	9.8838e-27
Pde4dip	3.98194e-31	-0.137776	0.904	0.928	1.04462e-26
Ctnnd2	4.10342e-31	-0.14046	0.977	0.98	1.07649e-26
Cyfip2	4.66581e-31	-0.143932	0.692	0.753	1.22403e-26
AC163685.1	5.25988e-31	0.174462	0.268	0.214	1.37988e-26
Gm16226	6.55802e-31	0.161514	0.195	0.148	1.72043e-26
Ccser1	7.10084e-31	-0.12356	0.974	0.976	1.86283e-26
mt-Co2	8.05092e-31	-0.202344	0.103	0.159	2.11208e-26
Pcdh9	8.8016e-31	-0.173731	0.992	0.994	2.30901e-26
Homer1	9.49353e-31	-0.269453	0.594	0.661	2.49053e-26
Rpl32	1.0389e-30	-0.0691784	0.074	0.122	2.72546e-26
Upp2	1.16933e-30	-0.161597	0.741	0.792	3.06761e-26
Nrxn3	1.26671e-30	-0.302163	0.913	0.939	3.32308e-26
Celf3	1.43732e-30	0.161138	0.72	0.67	3.77066e-26
Lrrc7	1.63881e-30	-0.102622	0.991	0.991	4.29925e-26
Rpl41	2.69309e-30	-0.094462	0.163	0.227	7.06505e-26
Scube1	2.75659e-30	-0.160271	0.106	0.159	7.23164e-26
Gm43713	2.94011e-30	0.151243	0.421	0.35	7.71308e-26
Pde8b	3.26206e-30	-0.164119	0.677	0.735	8.55769e-26
Gm49003	5.14775e-30	0.169858	0.384	0.322	1.35046e-25
Cd81	5.8002e-30	-0.108541	0.181	0.242	1.52163e-25
Ryr2	7.88389e-30	-0.116838	0.984	0.989	2.06826e-25
Atp8a2	8.75571e-30	-0.165832	0.632	0.694	2.29697e-25
Sirpa	9.40081e-30	-0.142099	0.331	0.398	2.46621e-25
Adcy1	1.08903e-29	-0.165146	0.667	0.726	2.85696e-25
Tmem243	1.30729e-29	0.168408	0.552	0.483	3.42955e-25
Tifa	1.51718e-29	0.130816	0.225	0.166	3.98016e-25
Mlip	1.52551e-29	-0.186243	0.576	0.637	4.00202e-25
5330434G04Rik	1.55956e-29	0.159793	0.747	0.702	4.09135e-25
Camk2g	1.77653e-29	-0.154923	0.422	0.496	4.66055e-25
Gm4128	1.92737e-29	0.160209	0.178	0.129	5.05625e-25
Cry2	1.93889e-29	-0.146177	0.365	0.435	5.08647e-25
Ngef	2.44058e-29	-0.138725	0.221	0.29	6.40262e-25
Nrp1	2.48847e-29	0.147457	0.794	0.732	6.52826e-25
Adgrl1	2.4914e-29	-0.140804	0.587	0.644	6.53594e-25
Adgrl3	2.86238e-29	-0.148454	0.968	0.974	7.50918e-25
Nudt5	3.3429e-29	0.142258	0.38	0.309	8.76976e-25
Rps19	3.79303e-29	-0.0939084	0.11	0.157	9.95064e-25
Gpr158	3.99427e-29	-0.162925	0.881	0.903	1.04786e-24
Gabrg2	4.01126e-29	-0.158931	0.681	0.734	1.05231e-24
Pebp1	4.37815e-29	0.144373	0.458	0.382	1.14856e-24
Gm28370	4.48299e-29	0.126959	0.26	0.197	1.17607e-24
Gm14372	5.00806e-29	0.130973	0.266	0.204	1.31381e-24
Gm44257	5.36524e-29	0.19763	0.375	0.32	1.40752e-24
9530059O14Rik	5.58673e-29	0.195043	0.748	0.724	1.46562e-24
8030451O07Rik	6.19082e-29	0.138507	0.108	0.066	1.6241e-24
Gm15283	6.44044e-29	0.135756	0.34	0.268	1.68958e-24
Wnk2	6.81403e-29	-0.144245	0.587	0.653	1.78759e-24
Mdn1	9.3564e-29	-0.138197	0.422	0.496	2.45456e-24
2210408I21Rik	9.56023e-29	-0.163756	0.556	0.622	2.50803e-24
Gm3848	1.11009e-28	0.113399	0.134	0.091	2.9122e-24
Gm20208	1.33318e-28	0.103761	0.144	0.095	3.49748e-24
Ppp2r2b	2.40591e-28	-0.189093	0.686	0.732	6.31168e-24
Ptprn2	2.69168e-28	-0.159764	0.915	0.931	7.06136e-24
Pknox2	2.97613e-28	-0.182118	0.49	0.554	7.80758e-24
Ftx	3.15531e-28	0.135354	0.846	0.823	8.27764e-24
Cep70	3.37212e-28	0.148936	0.657	0.614	8.84641e-24
D830024N08Rik	3.39626e-28	0.161238	0.477	0.408	8.90974e-24
4930567K12Rik	3.69011e-28	0.140747	0.325	0.259	9.68064e-24
Rpl13	4.58416e-28	-0.0950868	0.244	0.315	1.20261e-23
Gm5441	5.13077e-28	0.160753	0.397	0.341	1.34601e-23
Fam155a	5.51518e-28	-0.154055	0.989	0.99	1.44685e-23
Tle1	6.97125e-28	-0.165197	0.39	0.46	1.82884e-23
Gm31763	7.14328e-28	0.145886	0.239	0.184	1.87397e-23
Slc4a10	8.2114e-28	-0.135975	0.871	0.901	2.15418e-23
1700007F19Rik	8.99513e-28	0.217906	0.122	0.094	2.35978e-23
Gm16168	1.1831e-27	0.139218	0.233	0.174	3.10375e-23
Fmn2	1.55413e-27	-0.133212	0.78	0.818	4.0771e-23
4921511I17Rik	1.55427e-27	0.126094	0.225	0.173	4.07746e-23
Dlg2	1.59817e-27	-0.0899385	0.997	0.999	4.19263e-23
Cpeb2	1.6095e-27	-0.142544	0.286	0.354	4.22237e-23
Abhd2	1.7435e-27	-0.138503	0.349	0.419	4.57391e-23
Ptger4	1.83108e-27	0.110169	0.152	0.104	4.80366e-23
Gm26911	1.95994e-27	0.123174	0.109	0.091	5.14171e-23
Snx7	2.37482e-27	-0.118451	0.155	0.214	6.23011e-23
Traf3ip2	2.52375e-27	0.146184	0.374	0.308	6.62081e-23
Map7	2.54284e-27	-0.146824	0.693	0.744	6.6709e-23
Brwd1	2.82515e-27	-0.143253	0.631	0.687	7.4115e-23
2022-09-11	2.83595e-27	-0.15316	0.513	0.578	7.43984e-23
AC171003.1	3.0545e-27	0.152577	0.202	0.149	8.01319e-23
5031415H12Rik	3.38816e-27	0.156006	0.419	0.356	8.88851e-23
Gm45645	3.95503e-27	0.13858	0.269	0.21	1.03756e-22
Gps2	4.47888e-27	0.129029	0.396	0.325	1.17499e-22
Nme7	4.61923e-27	0.135372	0.61	0.536	1.21181e-22
Tbc1d30	5.98435e-27	-0.142073	0.236	0.299	1.56994e-22
Wipf3	6.98577e-27	0.160478	0.729	0.668	1.83265e-22
Tra2a	7.76305e-27	0.136461	0.796	0.768	2.03656e-22
Acp1	8.5753e-27	0.178954	0.744	0.697	2.24964e-22
Gpm6a	9.71957e-27	-0.122724	0.921	0.938	2.54983e-22
Flrt3	1.09942e-26	0.157728	0.526	0.459	2.88422e-22
Dot1l	1.30715e-26	-0.135679	0.413	0.484	3.42918e-22
Nrcam	1.64761e-26	-0.110422	0.962	0.972	4.32235e-22
6530409C15Rik	1.72658e-26	0.148183	0.359	0.297	4.52951e-22
Arntl	1.9097e-26	-0.142214	0.327	0.395	5.00992e-22
Magi1	1.96814e-26	-0.157438	0.661	0.718	5.16322e-22
Trio	2.0227e-26	-0.121245	0.853	0.886	5.30634e-22
Ccdc88a	2.11898e-26	-0.127422	0.827	0.864	5.55894e-22
Pcsk2os2	2.23264e-26	0.13734	0.278	0.221	5.8571e-22
Myh10	2.50236e-26	-0.140114	0.415	0.482	6.56469e-22
Eaf2	2.5033e-26	0.134866	0.309	0.248	6.56715e-22
2410021H03Rik	2.52179e-26	0.0847778	0.1	0.06	6.61565e-22
Jcad	2.55047e-26	-0.107819	0.112	0.163	6.69091e-22
Gpatch8	2.56492e-26	0.117284	0.906	0.895	6.7288e-22
Gm45345	2.64028e-26	0.132802	0.245	0.187	6.92651e-22
Kcnip4	2.76614e-26	-0.231042	0.928	0.947	7.2567e-22
Rgs7bp	3.47043e-26	-0.143945	0.867	0.895	9.10433e-22
Kif1a	4.35935e-26	-0.136873	0.601	0.666	1.14363e-21
Pkia	4.38126e-26	-0.149308	0.523	0.59	1.14938e-21
Gm26854	4.54095e-26	0.145128	0.277	0.217	1.19127e-21
B3galt2	4.9015e-26	0.1435	0.399	0.332	1.28586e-21
Otud7a	4.9798e-26	-0.118342	0.92	0.942	1.3064e-21
Nxpe4	4.99109e-26	-0.153358	0.376	0.443	1.30936e-21
Tent5d	6.00498e-26	0.132984	0.161	0.116	1.57535e-21
Unc13a	6.24047e-26	-0.132595	0.631	0.692	1.63713e-21
Rpl36	7.91714e-26	-0.0650478	0.073	0.117	2.07698e-21
Ubr5	8.26173e-26	-0.127213	0.698	0.753	2.16738e-21
Gm26672	8.28451e-26	0.139735	0.328	0.266	2.17336e-21
Rassf8	8.72646e-26	0.166015	0.49	0.432	2.2893e-21
Kcnt2	8.79739e-26	-0.180523	0.689	0.729	2.30791e-21
Gm47460	8.86154e-26	0.0949817	0.122	0.082	2.32474e-21
Rsrp1	9.93192e-26	0.128043	0.813	0.832	2.60554e-21
Rnpc3	1.02052e-25	0.145331	0.552	0.504	2.67724e-21
Zmym3	1.23594e-25	-0.109486	0.238	0.304	3.24236e-21
Gm15496	1.24584e-25	0.129581	0.234	0.175	3.26833e-21
Paip2	1.58966e-25	0.137937	0.625	0.569	4.17032e-21
Ptpn4	1.85211e-25	-0.13454	0.521	0.586	4.85881e-21
Napepld	1.92972e-25	0.154693	0.329	0.277	5.06243e-21
Gm28375	1.99519e-25	0.159867	0.52	0.462	5.23417e-21
4831440D22Rik	2.09746e-25	0.114694	0.189	0.137	5.50248e-21
Frmd5	2.14747e-25	-0.166786	0.743	0.784	5.63367e-21
Mapk10	2.20417e-25	-0.115726	0.947	0.958	5.78242e-21
Gm48855	2.25627e-25	0.129401	0.248	0.195	5.91909e-21
Ttc7b	2.40125e-25	-0.144854	0.659	0.705	6.29943e-21
Nrep	2.50454e-25	-0.111236	0.109	0.159	6.57041e-21
Gm48239	2.57741e-25	0.118301	0.227	0.172	6.76159e-21
Ube4bos1	2.75216e-25	0.121942	0.261	0.205	7.22002e-21
Pde4b	3.02951e-25	-0.251218	0.502	0.559	7.94762e-21
Gucy1b1	3.08615e-25	-0.139688	0.344	0.413	8.0962e-21
Asap1	3.61632e-25	-0.179926	0.639	0.695	9.48706e-21
Sorcs1	3.66037e-25	-0.226567	0.238	0.304	9.60261e-21
Gabra4	4.18569e-25	-0.128845	0.561	0.632	1.09807e-20
Osbpl10	4.23722e-25	-0.13741	0.334	0.405	1.11159e-20
Clu	6.15275e-25	-0.0585056	0.113	0.164	1.61411e-20
Pakap.1	6.81023e-25	-0.160219	0.47	0.527	1.7866e-20
Gm26827	7.4642e-25	0.132027	0.249	0.197	1.95816e-20
9630013A20Rik	7.56024e-25	0.130737	0.172	0.124	1.98335e-20
Srek1	7.63895e-25	0.142621	0.8	0.766	2.004e-20
Olfr239	7.94777e-25	0.0995798	0.15	0.106	2.08502e-20
Gm11099	8.06085e-25	0.175763	0.316	0.268	2.11468e-20
Herc1	8.2175e-25	-0.118543	0.846	0.882	2.15578e-20
Unc80	8.68059e-25	-0.10961	0.934	0.945	2.27727e-20
Amph	1.18304e-24	-0.133855	0.772	0.816	3.10359e-20
Ate1	1.23364e-24	0.133668	0.476	0.411	3.23633e-20
Mkln1os	1.24272e-24	0.130466	0.29	0.24	3.26014e-20
Atp2c1	1.25868e-24	-0.13251	0.784	0.819	3.30201e-20
Mast3	1.41711e-24	0.143327	0.729	0.676	3.71765e-20
1700110K17Rik	1.45971e-24	0.100905	0.158	0.112	3.8294e-20
4930557K07Rik	1.59404e-24	0.112278	0.214	0.163	4.18179e-20
Gabra1	1.75698e-24	-0.147188	0.473	0.534	4.60927e-20
mt-Nd4	1.94487e-24	-0.0948006	0.125	0.176	5.10217e-20
Jazf1	1.9473e-24	-0.144465	0.708	0.748	5.10855e-20
Sntb2	2.03283e-24	0.183579	0.655	0.614	5.33292e-20
Frmd4a	2.45538e-24	-0.126221	0.966	0.972	6.44143e-20
Cacna2d1	2.64578e-24	-0.106314	0.965	0.972	6.94093e-20
Sh3gl1	2.68108e-24	0.143245	0.516	0.467	7.03354e-20
Fbxo34	3.05422e-24	-0.127869	0.509	0.577	8.01245e-20
Cfl2	3.18481e-24	0.122961	0.377	0.311	8.35503e-20
mt-Cytb	3.83972e-24	-0.113447	0.125	0.177	1.00731e-19
Rptor	4.12368e-24	-0.128079	0.617	0.671	1.08181e-19
Gpr26	4.78842e-24	-0.104505	0.131	0.181	1.25619e-19
A430090L17Rik	4.93517e-24	0.152757	0.255	0.206	1.29469e-19
Zfp407	5.64234e-24	-0.14297	0.512	0.574	1.48021e-19
Ctsl	5.65762e-24	0.0448854	0.203	0.161	1.48422e-19
D030068K23Rik	6.25625e-24	0.178877	0.185	0.141	1.64126e-19
Wdr7	6.26974e-24	-0.128124	0.652	0.701	1.6448e-19
Tmem132d	6.29247e-24	-0.216645	0.298	0.355	1.65077e-19
Slc9a5	6.54274e-24	-0.0780455	0.067	0.108	1.71642e-19
Gm50232	7.49011e-24	0.120278	0.262	0.204	1.96496e-19
Gm49179	7.9003e-24	0.116767	0.195	0.146	2.07257e-19
Mical3	8.10207e-24	-0.136264	0.73	0.775	2.1255e-19
Gm15886	8.32387e-24	0.120359	0.21	0.16	2.18368e-19
Ccnt2	9.5519e-24	0.131831	0.691	0.653	2.50585e-19
Kcnq5	1.0859e-23	-0.18644	0.554	0.623	2.84876e-19
Celf2	1.0874e-23	-0.108266	0.998	0.999	2.85268e-19
Orc1	1.14154e-23	0.0838926	0.135	0.09	2.99471e-19
Gm9866	1.17188e-23	-0.122119	0.17	0.222	3.07431e-19
Rbm39	1.19394e-23	0.107433	0.96	0.955	3.13217e-19
Psd3	1.22255e-23	-0.13854	0.751	0.795	3.20724e-19
Snapc4	1.23026e-23	-0.102768	0.179	0.235	3.22747e-19
4930428E07Rik	1.272e-23	0.112831	0.152	0.11	3.33695e-19
Umad1	1.44025e-23	-0.139855	0.437	0.495	3.77836e-19
Celsr3	1.48605e-23	-0.102371	0.193	0.252	3.8985e-19
Dnajc19	1.54158e-23	0.132832	0.426	0.362	4.04419e-19
Sox5os4	1.64742e-23	0.150989	0.134	0.093	4.32185e-19
Gm10135	1.69563e-23	0.107023	0.175	0.127	4.44831e-19
Epb41l3	2.00651e-23	-0.153924	0.473	0.535	5.26388e-19
Sema3a	2.10032e-23	-0.107031	0.073	0.114	5.50998e-19
Gm16093	2.32285e-23	0.111567	0.238	0.182	6.09376e-19
Ylpm1	2.46235e-23	-0.122697	0.716	0.76	6.45972e-19
Zscan26	2.79063e-23	0.130528	0.464	0.401	7.32094e-19
Atp6v0c	3.13755e-23	-0.0564341	0.504	0.495	8.23106e-19
Purg	3.21292e-23	-0.126064	0.41	0.475	8.42878e-19
Gm47350	3.31227e-23	0.101967	0.186	0.137	8.68942e-19
Itgav	3.46135e-23	-0.130136	0.146	0.196	9.0805e-19
1700084C06Rik	3.52382e-23	0.143407	0.407	0.344	9.24439e-19
Gm10097	3.89801e-23	0.0941083	0.115	0.077	1.0226e-18
Gm43140	4.54652e-23	0.081605	0.111	0.071	1.19273e-18
4930565N06Rik	4.98122e-23	0.0897569	0.147	0.102	1.30677e-18
Kcnh1	5.78568e-23	-0.161306	0.538	0.595	1.51781e-18
Golm1	6.27087e-23	0.129503	0.225	0.179	1.6451e-18
Lhfpl3	6.29501e-23	-0.167348	0.191	0.249	1.65143e-18
D430041D05Rik	6.43257e-23	-0.157505	0.742	0.78	1.68752e-18
Dgkz	6.95011e-23	-0.143082	0.533	0.597	1.82329e-18
Gm10544	7.40143e-23	0.106764	0.183	0.141	1.94169e-18
Kcnq3	7.69133e-23	-0.137008	0.945	0.954	2.01774e-18
Gtdc1	8.32876e-23	-0.135551	0.684	0.738	2.18497e-18
Kcnn2	8.48613e-23	0.209527	0.68	0.66	2.22625e-18
Gm14329	9.31717e-23	0.0960449	0.15	0.107	2.44427e-18
A230004M16Rik	9.44543e-23	0.146946	0.505	0.452	2.47791e-18
Gm26724	9.67242e-23	0.128158	0.414	0.35	2.53746e-18
Gm43948	1.02261e-22	0.143974	0.146	0.124	2.68272e-18
Rasal2	1.05528e-22	-0.139396	0.921	0.937	2.76843e-18
Csmd2	1.11929e-22	-0.13895	0.823	0.85	2.93636e-18
Cdh6	1.12264e-22	-0.161637	0.137	0.185	2.94512e-18
4933411O13Rik	1.14495e-22	0.134599	0.293	0.24	3.00366e-18
Zcchc14	1.20847e-22	-0.123499	0.331	0.391	3.17029e-18
Wdfy3	1.21656e-22	-0.118686	0.749	0.785	3.19151e-18
2610507B11Rik	1.23954e-22	-0.118557	0.353	0.418	3.25181e-18
Fbxw7	1.24522e-22	-0.126108	0.61	0.666	3.26672e-18
Ddx24	1.34276e-22	0.132806	0.632	0.573	3.5226e-18
Dync1i1	1.39788e-22	-0.121173	0.854	0.887	3.6672e-18
Eif2s3y	1.4669e-22	0.135032	0.678	0.632	3.84827e-18
Ctsd	1.47925e-22	-0.0687942	0.074	0.109	3.88065e-18
Mfap3l	1.56599e-22	-0.0950891	0.169	0.225	4.10822e-18
Suds3	1.84066e-22	0.123384	0.438	0.383	4.82879e-18
4930590L20Rik	1.89166e-22	0.157899	0.341	0.291	4.96258e-18
Cit	1.90265e-22	-0.134407	0.304	0.37	4.99141e-18
Grin1	2.22827e-22	-0.102999	0.926	0.94	5.84564e-18
Tro	2.42004e-22	0.132316	0.503	0.455	6.34873e-18
Srsf2	2.62396e-22	0.145048	0.471	0.41	6.8837e-18
Sertad2	2.71177e-22	-0.141395	0.339	0.4	7.11406e-18
5530401A14Rik	2.79006e-22	0.146603	0.238	0.197	7.31944e-18
Plec	2.85375e-22	-0.114621	0.305	0.368	7.48653e-18
Gm12216	2.90564e-22	0.147489	0.255	0.203	7.62266e-18
Hpca	2.97731e-22	0.135487	0.302	0.249	7.81067e-18
Nr4a3	3.13946e-22	-0.155275	0.135	0.183	8.23606e-18
Zfp523	3.26429e-22	-0.09709	0.247	0.309	8.56353e-18
Gm49797	3.27694e-22	-0.125621	0.427	0.489	8.59672e-18
A930015D03Rik	3.39272e-22	0.126419	0.591	0.549	8.90045e-18
Bcas3os1	3.73644e-22	0.103356	0.194	0.145	9.80219e-18
Dnm1	3.78454e-22	-0.113135	0.683	0.737	9.92837e-18
Gm47283	3.96034e-22	0.188965	0.655	0.598	1.03896e-17
Spock1	4.00856e-22	-0.202662	0.37	0.433	1.05161e-17
Mapk4	4.02645e-22	-0.160026	0.468	0.527	1.0563e-17
Gm3448	4.67236e-22	0.0917548	0.166	0.119	1.22575e-17
Hacd4	5.10992e-22	0.130041	0.273	0.223	1.34054e-17
St6galnac3	7.12842e-22	-0.171281	0.743	0.787	1.87007e-17
Tmem178b	7.50886e-22	-0.176628	0.729	0.768	1.96987e-17
Arhgap10	9.11282e-22	-0.149645	0.274	0.329	2.39066e-17
Plppr5	9.18459e-22	-0.133212	0.474	0.533	2.40949e-17
Nr3c1	9.44415e-22	-0.132363	0.455	0.516	2.47758e-17
Gm15813	9.46064e-22	0.0938519	0.167	0.12	2.4819e-17
Ablim2	1.02619e-21	-0.119314	0.683	0.734	2.69211e-17
Trrap	1.11663e-21	-0.122204	0.482	0.547	2.92938e-17
Spon1	1.16257e-21	0.160922	0.565	0.507	3.04989e-17
Plekha6	1.24804e-21	-0.135831	0.411	0.467	3.2741e-17
Crym	1.29088e-21	0.137965	0.299	0.244	3.3865e-17
Nwd2	1.32672e-21	-0.204625	0.466	0.515	3.48052e-17
Pbx1	1.36679e-21	-0.145088	0.897	0.913	3.58564e-17
Rabac1	1.36763e-21	-0.000454242	0.212	0.187	3.58784e-17
4930422M22Rik	1.40552e-21	0.0793547	0.113	0.076	3.68724e-17
Trpc4	1.54873e-21	0.154468	0.589	0.529	4.06293e-17
Slc17a7	1.63868e-21	0.129351	0.815	0.797	4.29891e-17
Ank	1.77894e-21	-0.137261	0.677	0.722	4.66687e-17
Narf	1.95249e-21	0.112839	0.286	0.229	5.12217e-17
Gpr18	1.95663e-21	0.0806572	0.191	0.141	5.13301e-17
Stxbp5l	2.22269e-21	-0.103994	0.95	0.961	5.831e-17
Hmgcs1	2.27656e-21	-0.0872197	0.093	0.134	5.97232e-17
Golga4	2.39703e-21	-0.120246	0.435	0.497	6.28837e-17
Mast4	2.60506e-21	-0.174861	0.79	0.817	6.83412e-17
Klhdc10	2.94976e-21	0.126489	0.812	0.79	7.7384e-17
Ankrd17	3.07647e-21	-0.108297	0.762	0.801	8.07081e-17
App	3.44811e-21	-0.105523	0.899	0.91	9.04578e-17
Nav2	3.48812e-21	-0.106803	0.944	0.957	9.15073e-17
Gm44129	4.10379e-21	0.104304	0.117	0.079	1.07659e-16
Wdr17	4.57623e-21	-0.136883	0.57	0.589	1.20053e-16
Trappc9	4.66873e-21	-0.11985	0.51	0.574	1.2248e-16
Rpl13a	4.68735e-21	-0.0722139	0.116	0.16	1.22968e-16
Ncald	5.14951e-21	-0.105539	0.667	0.729	1.35092e-16
Cacna2d3	5.88741e-21	-0.198694	0.813	0.83	1.5445e-16
Pdzrn3	6.02872e-21	-0.22706	0.236	0.296	1.58158e-16
Necab1	6.16938e-21	-0.190274	0.24	0.289	1.61848e-16
Gm45435	6.92237e-21	0.101435	0.193	0.144	1.81602e-16
Nalcn	7.19424e-21	-0.115957	0.791	0.825	1.88734e-16
Gucy1a1	7.24114e-21	-0.0988028	0.075	0.113	1.89964e-16
Epha10	7.49818e-21	-0.136758	0.372	0.437	1.96707e-16
Gm16183	7.5265e-21	0.137271	0.359	0.313	1.9745e-16
Kcnj13	7.9792e-21	0.0788186	0.122	0.082	2.09326e-16
Zfp365	8.24673e-21	-0.0936572	0.16	0.212	2.16345e-16
Slc25a27	8.26277e-21	0.130996	0.554	0.509	2.16765e-16
Cdr1os	8.79171e-21	0.111682	0.926	0.921	2.30642e-16
Grid1	1.00059e-20	-0.117237	0.888	0.913	2.62494e-16
Bche	1.02495e-20	0.0971644	0.127	0.089	2.68884e-16
Lmo7	1.09255e-20	-0.144598	0.645	0.69	2.86619e-16
Gm13963	1.09975e-20	0.167377	0.266	0.224	2.88509e-16
Gm49521	1.24732e-20	0.0984088	0.18	0.134	3.27221e-16
Epb41l4b	1.30567e-20	-0.13199	0.339	0.398	3.4253e-16
Slc50a1	1.39702e-20	0.0913351	0.327	0.267	3.66494e-16
Cpne6	1.42228e-20	0.140844	0.65	0.6	3.73121e-16
Bhlhe41	1.50684e-20	0.097662	0.183	0.136	3.95304e-16
Pcca	1.56071e-20	-0.125485	0.627	0.676	4.09438e-16
Gm11655	1.59172e-20	0.0852024	0.134	0.093	4.17573e-16
Leng9	1.76343e-20	0.0838996	0.194	0.144	4.62617e-16
Ell2	1.8048e-20	-0.118888	0.203	0.257	4.7347e-16
Gm42556	1.88325e-20	0.0994317	0.178	0.134	4.94052e-16
Scn1a	1.91536e-20	-0.129461	0.661	0.707	5.02474e-16
Pkp2	2.05207e-20	0.152826	0.396	0.344	5.38341e-16
Gm14703	2.07331e-20	0.100102	0.24	0.186	5.43911e-16
Plcb4	2.13423e-20	-0.115476	0.152	0.203	5.59894e-16
Cpne4	2.16288e-20	0.162136	0.514	0.488	5.6741e-16
Thrb	2.53914e-20	-0.164024	0.618	0.644	6.66117e-16
Fau	2.62775e-20	-0.0604121	0.133	0.181	6.89365e-16
Fryl	2.67753e-20	-0.125395	0.533	0.591	7.02423e-16
Gm17036	2.67762e-20	0.0801153	0.13	0.09	7.02446e-16
Rnf112	2.7972e-20	-0.141168	0.648	0.69	7.33816e-16
Ralgapa2	3.04909e-20	-0.1299	0.72	0.764	7.99897e-16
Pcbp2	3.36876e-20	0.124463	0.564	0.516	8.8376e-16
Alas2	3.46122e-20	0.0890685	0.165	0.119	9.08017e-16
D10Wsu102e	3.46276e-20	-0.125348	0.391	0.452	9.08422e-16
Car10	3.58891e-20	-0.260876	0.629	0.661	9.41515e-16
Aff3	3.78845e-20	-0.134697	0.786	0.819	9.93861e-16
Gm12353	3.80046e-20	0.136011	0.444	0.41	9.97011e-16
Ncoa2	3.82551e-20	-0.12068	0.732	0.772	1.00358e-15
Psmc6	3.84494e-20	0.109966	0.498	0.437	1.00868e-15
St6gal2	3.87512e-20	-0.121809	0.255	0.312	1.0166e-15
Enah	3.89659e-20	0.117532	0.853	0.835	1.02223e-15
Vps13b	4.00181e-20	-0.103552	0.856	0.88	1.04983e-15
Gm1043	4.21965e-20	-0.124498	0.335	0.391	1.10698e-15
Atp8a1	4.51672e-20	-0.112227	0.85	0.87	1.18492e-15
Sptbn1	5.0127e-20	-0.100011	0.898	0.919	1.31503e-15
Rph3al	5.04426e-20	0.103502	0.164	0.123	1.32331e-15
Slc12a2	5.15019e-20	-0.109538	0.241	0.294	1.3511e-15
Rtl1	5.34169e-20	0.0975825	0.182	0.138	1.40134e-15
Eml5	6.01505e-20	-0.112289	0.842	0.872	1.57799e-15
Gm12224	6.12402e-20	0.0841825	0.117	0.081	1.60657e-15
Satb1	6.55633e-20	-0.156839	0.33	0.387	1.71999e-15
Cttnbp2	7.05328e-20	-0.0836348	0.968	0.979	1.85036e-15
Phykpl	7.06641e-20	0.0954276	0.189	0.143	1.8538e-15
Map2k5	7.14982e-20	-0.111654	0.508	0.57	1.87568e-15
Dtnbos	7.24072e-20	0.134868	0.482	0.436	1.89953e-15
Tsc22d4	7.94555e-20	0.0761811	0.12	0.082	2.08444e-15
Rps24	8.48556e-20	-0.0909516	0.156	0.2	2.2261e-15
Snrnp70	8.76256e-20	0.113819	0.921	0.912	2.29877e-15
Gm13187	8.84013e-20	0.0820649	0.135	0.096	2.31912e-15
Rpl34	9.58433e-20	-0.0592827	0.093	0.134	2.51435e-15
Mboat2	1.03565e-19	-0.122423	0.533	0.591	2.71692e-15
Gm11146	1.1281e-19	0.078773	0.12	0.081	2.95945e-15
Ankrd27	1.25177e-19	-0.097897	0.227	0.283	3.28389e-15
Med13l	1.36344e-19	-0.111696	0.652	0.704	3.57684e-15
Tmem245	1.48019e-19	-0.12023	0.332	0.386	3.88314e-15
Mgat5	1.8386e-19	-0.127192	0.5	0.557	4.82338e-15
Kcnh5	2.01373e-19	-0.205936	0.216	0.265	5.28283e-15
Gm10558	2.11396e-19	0.083432	0.143	0.102	5.54578e-15
St5	2.12387e-19	0.136815	0.323	0.279	5.57176e-15
Gm50152	2.32015e-19	0.104698	0.214	0.169	6.08667e-15
Srcin1	2.49284e-19	-0.123791	0.537	0.592	6.53972e-15
Gm20721	2.52553e-19	0.0730279	0.117	0.08	6.62549e-15
Sfswap	2.69022e-19	-0.116037	0.582	0.637	7.05752e-15
Cul9	2.69301e-19	-0.104672	0.356	0.418	7.06485e-15
Zfyve28	2.85758e-19	-0.122201	0.472	0.53	7.49657e-15
Naaladl2	2.86689e-19	-0.146659	0.518	0.575	7.521e-15
Rnf182	2.92217e-19	0.132876	0.332	0.279	7.66603e-15
Atxn2l	3.02362e-19	-0.0939601	0.432	0.497	7.93217e-15
Gucy1a2	3.02826e-19	-0.12169	0.791	0.825	7.94434e-15
4930415C11Rik	3.34872e-19	0.123409	0.392	0.331	8.78504e-15
4930405A21Rik	3.59548e-19	0.0836184	0.138	0.099	9.43239e-15
Dlg3	3.88078e-19	-0.0978603	0.226	0.282	1.01808e-14
Snw1	4.23752e-19	0.116731	0.339	0.285	1.11167e-14
Gm10563	4.5952e-19	0.11618	0.213	0.171	1.20551e-14
Gm11457	4.64806e-19	0.0897639	0.155	0.114	1.21937e-14
Trpm3	4.69821e-19	0.0153333	0.624	0.667	1.23253e-14
Gm15243	4.91966e-19	0.0694185	0.102	0.067	1.29062e-14
Dnaja2	4.96723e-19	0.118617	0.618	0.576	1.3031e-14
Gm15398	5.18985e-19	0.256404	0.291	0.279	1.36151e-14
Gm37768	5.24162e-19	0.0897571	0.158	0.118	1.37509e-14
Myo5a	5.45894e-19	-0.115913	0.728	0.767	1.4321e-14
Gm16552	5.66465e-19	0.110404	0.299	0.248	1.48606e-14
Gm47827	5.90565e-19	0.0726117	0.104	0.07	1.54929e-14
Syt11	5.93185e-19	-0.0929737	0.574	0.596	1.55616e-14
A330093E20Rik	7.02033e-19	0.104643	0.157	0.116	1.84171e-14
Rps6ka3	7.12062e-19	-0.136155	0.469	0.528	1.86802e-14
Arhgap26	7.33221e-19	-0.113246	0.685	0.738	1.92353e-14
Igsf9b	7.3546e-19	-0.140651	0.34	0.396	1.92941e-14
Pnmal2	7.7131e-19	0.10169	0.254	0.202	2.02345e-14
Nckap5	8.48228e-19	0.14837	0.41	0.355	2.22524e-14
Rpl6	9.29885e-19	0.121095	0.486	0.427	2.43946e-14
Sptbn2	9.37711e-19	-0.11326	0.581	0.637	2.45999e-14
Ccnjl	9.62522e-19	0.141682	0.247	0.202	2.52508e-14
Srrm4os	1.01322e-18	0.101973	0.208	0.163	2.65808e-14
Farp1	1.04822e-18	-0.154788	0.384	0.44	2.7499e-14
Nectin3	1.14274e-18	-0.140384	0.129	0.17	2.99787e-14
Gm29587	1.14961e-18	0.107941	0.245	0.197	3.01589e-14
2810432F15Rik	1.15811e-18	0.100005	0.192	0.148	3.03819e-14
Rpl37	1.2553e-18	-0.0718861	0.113	0.156	3.29315e-14
Gm49417	1.28113e-18	0.100775	0.225	0.176	3.36091e-14
Elmo1	1.3013e-18	-0.142936	0.253	0.308	3.41384e-14
Akap6	1.37762e-18	-0.0914466	0.934	0.95	3.61405e-14
Tmed9	1.4847e-18	0.104946	0.434	0.372	3.89495e-14
Il16	1.68578e-18	0.10975	0.184	0.139	4.42249e-14
Rpl28	1.71123e-18	-0.0733024	0.112	0.149	4.48923e-14
Lzts1	1.77551e-18	-0.100104	0.345	0.406	4.65787e-14
Syt7	1.85303e-18	-0.11552	0.795	0.833	4.86123e-14
Gm10658	1.8549e-18	0.0936282	0.178	0.133	4.86614e-14
Iqsec1	1.90215e-18	-0.120622	0.746	0.769	4.99011e-14
Gm15461	1.94673e-18	0.0737596	0.101	0.068	5.10705e-14
Ssbp4	2.09235e-18	0.128507	0.532	0.482	5.48906e-14
Hs2st1	2.20707e-18	-0.120177	0.63	0.669	5.79003e-14
Stx1a	2.38423e-18	-0.112698	0.231	0.282	6.2548e-14
Prkcb	2.38795e-18	-0.110703	0.723	0.774	6.26455e-14
Epb41l1	2.78467e-18	-0.115057	0.612	0.666	7.30532e-14
mt-Nd2	2.92687e-18	-0.0722137	0.123	0.167	7.67835e-14
Srrm2	3.21076e-18	0.093509	0.968	0.967	8.42312e-14
Dhcr24	3.21625e-18	-0.0693336	0.071	0.104	8.43751e-14
Astn1	3.3209e-18	-0.107123	0.807	0.837	8.71206e-14
Myrip	3.55875e-18	-0.123439	0.458	0.51	9.33603e-14
Lgi2	3.56273e-18	-0.0882268	0.089	0.125	9.34646e-14
Gm42726	3.5669e-18	0.0839679	0.174	0.131	9.3574e-14
Gm26936	3.61394e-18	0.127037	0.279	0.232	9.4808e-14
Grik5	3.73451e-18	-0.101274	0.566	0.625	9.79711e-14
Gm42477	3.7915e-18	0.12579	0.411	0.353	9.94662e-14
Chn1	3.86103e-18	0.102521	0.916	0.911	1.0129e-13
Anks1b	3.92656e-18	-0.0835366	0.993	0.995	1.03009e-13
Chn2	3.94058e-18	-0.102302	0.094	0.134	1.03377e-13
Tut4	3.97927e-18	0.111753	0.778	0.752	1.04392e-13
Tmem216	4.12702e-18	0.0906465	0.217	0.169	1.08268e-13
Chsy3	4.12717e-18	-0.127722	0.68	0.732	1.08272e-13
Ehbp1	4.14724e-18	-0.105173	0.733	0.777	1.08799e-13
Tmem175	4.46523e-18	0.116518	0.555	0.507	1.17141e-13
Adgra1	4.75492e-18	0.161576	0.297	0.262	1.24741e-13
Gpm6b	4.80944e-18	-0.0967798	0.87	0.895	1.26171e-13
Rsrc2	4.8291e-18	0.113744	0.616	0.573	1.26687e-13
Arhgef9	5.01348e-18	-0.122133	0.694	0.735	1.31524e-13
Etl4	5.09207e-18	-0.216465	0.54	0.596	1.33585e-13
1110032A03Rik	5.64743e-18	0.0914004	0.177	0.134	1.48155e-13
Lpcat4	5.74231e-18	-0.0714562	0.105	0.146	1.50644e-13
Thada	5.86682e-18	-0.11747	0.449	0.503	1.5391e-13
Dock3	6.62119e-18	-0.0958252	0.926	0.945	1.737e-13
Commd10	6.62899e-18	-0.109002	0.378	0.438	1.73905e-13
Bmyc	7.13198e-18	0.0208995	0.154	0.125	1.871e-13
B3gat2	7.34301e-18	0.0754315	0.163	0.12	1.92637e-13
Kit	7.41347e-18	0.119381	0.196	0.155	1.94485e-13
Arid1b	7.65984e-18	-0.118251	0.827	0.851	2.00948e-13
Gm15614	8.70355e-18	0.116045	0.228	0.19	2.28329e-13
Kcnj3	8.75311e-18	-0.0982793	0.902	0.926	2.29629e-13
Zfp704	9.12692e-18	-0.114433	0.511	0.567	2.39436e-13
Gm48006	1.18959e-17	0.0932689	0.157	0.122	3.12076e-13
Dnajc13	1.20284e-17	-0.100969	0.417	0.477	3.15554e-13
6430590A07Rik	1.24374e-17	0.117719	0.455	0.409	3.26283e-13
Trhde	1.27581e-17	-0.19073	0.442	0.493	3.34697e-13
Rbm3	1.29102e-17	0.0933683	0.371	0.313	3.38686e-13
Cobl	1.40711e-17	-0.136807	0.297	0.354	3.69141e-13
Galnt11	1.41712e-17	0.107038	0.588	0.558	3.71768e-13
Crebzf	1.47731e-17	0.111284	0.492	0.437	3.87556e-13
Knop1	1.52698e-17	0.116558	0.31	0.266	4.00587e-13
Ccnyl1	1.53095e-17	-0.0793842	0.112	0.152	4.01629e-13
Dcakd	1.57866e-17	0.108766	0.336	0.282	4.14145e-13
Fam171b	1.73453e-17	-0.108697	0.618	0.664	4.55037e-13
Agbl4	1.73528e-17	-0.155372	0.684	0.729	4.55233e-13
Gigyf1	1.799e-17	-0.0952597	0.234	0.286	4.71949e-13
Srpr	1.83951e-17	0.115432	0.422	0.372	4.82576e-13
Scg2	1.84959e-17	0.124417	0.309	0.255	4.85221e-13
Mt3	1.89053e-17	-0.0387635	0.093	0.132	4.9596e-13
Hdac9	1.97848e-17	-0.159558	0.783	0.815	5.19036e-13
Hpgds	1.99111e-17	0.112089	0.25	0.208	5.22348e-13
Atxn1	2.03268e-17	-0.0921763	0.955	0.959	5.33254e-13
Ptprs	2.11297e-17	-0.101777	0.766	0.807	5.54317e-13
Lmtk2	2.12967e-17	-0.122173	0.56	0.61	5.58697e-13
Cdh8	2.13052e-17	-0.141485	0.803	0.824	5.5892e-13
Macf1	2.14069e-17	-0.0919657	0.938	0.95	5.61589e-13
Gm13619	2.3279e-17	0.0740861	0.112	0.077	6.10701e-13
Cacng8	2.33197e-17	0.132134	0.576	0.534	6.11769e-13
Tln2	2.41748e-17	-0.110132	0.547	0.603	6.34202e-13
Rere	2.46241e-17	0.0979366	0.949	0.948	6.45988e-13
Gm48003	2.56056e-17	0.131208	0.268	0.226	6.71738e-13
Ddx3x	3.2454e-17	-0.0850325	0.164	0.209	8.51398e-13
Angptl2	3.25902e-17	0.109225	0.36	0.31	8.5497e-13
Pebp4	3.28152e-17	0.072249	0.1	0.068	8.60874e-13
Fam193b	3.33607e-17	-0.0940408	0.359	0.418	8.75183e-13
Srsf11	3.36155e-17	0.0960978	0.832	0.822	8.81869e-13
Abr	3.44143e-17	-0.103737	0.8	0.837	9.02825e-13
Xkr4	3.48376e-17	-0.0930111	0.961	0.968	9.1393e-13
Sntg1	3.5991e-17	-0.112241	0.949	0.96	9.44189e-13
Spred1	3.90447e-17	-0.112962	0.486	0.543	1.0243e-12
Fntb	4.19253e-17	0.108305	0.373	0.335	1.09987e-12
Adgrb2	4.21508e-17	-0.103404	0.592	0.649	1.10578e-12
Ly6h	4.24697e-17	0.174682	0.625	0.611	1.11415e-12
Mmp16	4.28831e-17	-0.130937	0.902	0.916	1.12499e-12
Cmss1	4.35186e-17	-0.0515706	0.628	0.632	1.14167e-12
Gm14858	4.74686e-17	0.0993682	0.275	0.223	1.24529e-12
Gria3	4.85195e-17	-0.119867	0.941	0.939	1.27286e-12
Syt1	5.09835e-17	-0.0730248	0.996	0.995	1.3375e-12
Dennd1a	5.31576e-17	-0.0998347	0.909	0.922	1.39454e-12
Hecw1	5.39138e-17	-0.118992	0.822	0.849	1.41438e-12
Rasl10a	5.59058e-17	0.102387	0.223	0.175	1.46663e-12
Gm28905	5.82628e-17	-0.0700216	0.293	0.345	1.52847e-12
Gm42917	6.02712e-17	0.095469	0.19	0.147	1.58116e-12
Dmd	6.03376e-17	-0.125783	0.912	0.928	1.5829e-12
A230009B12Rik	6.55369e-17	0.0760422	0.103	0.072	1.71929e-12
1700037C18Rik	6.71323e-17	0.0968915	0.201	0.16	1.76115e-12
Csnk1e	6.7947e-17	-0.0787242	0.147	0.192	1.78252e-12
Pitpnm3	6.87924e-17	-0.0912445	0.215	0.267	1.8047e-12
Crhr1	6.96046e-17	-0.0844571	0.124	0.166	1.82601e-12
Camk1d	7.09592e-17	-0.100052	0.899	0.916	1.86154e-12
Nlk	7.44517e-17	-0.115035	0.751	0.787	1.95317e-12
Polr3h	7.60377e-17	0.109457	0.367	0.317	1.99477e-12
Pkig	8.0397e-17	-0.104195	0.548	0.606	2.10914e-12
Zbtb20	9.4452e-17	0.0210464	0.725	0.728	2.47785e-12
Gm48321	9.70988e-17	0.138546	0.287	0.243	2.54729e-12
Slc16a4	9.75164e-17	0.106545	0.245	0.204	2.55824e-12
Mtcl1	9.8473e-17	-0.111106	0.359	0.415	2.58334e-12
Kctd1	1.04584e-16	-0.112781	0.486	0.543	2.74367e-12
Etv5	1.09276e-16	-0.0874861	0.208	0.258	2.86674e-12
Gm28960	1.1368e-16	0.0755828	0.135	0.098	2.98229e-12
Gm28198	1.14316e-16	0.115235	0.375	0.327	2.99897e-12
Tecpr2	1.1611e-16	-0.108785	0.368	0.42	3.04603e-12
Ntng1	1.30155e-16	0.185793	0.574	0.532	3.41448e-12
Lonrf2	1.36659e-16	-0.0997446	0.308	0.362	3.58512e-12
Cdh12	1.45256e-16	-0.185178	0.772	0.796	3.81065e-12
Osbpl3	1.52274e-16	-0.113985	0.266	0.32	3.99477e-12
Kcng2	1.52382e-16	0.101631	0.231	0.184	3.9976e-12
4932413F04Rik	1.64852e-16	0.0723501	0.11	0.076	4.32472e-12
Gm16068	1.69945e-16	0.0734846	0.109	0.077	4.45835e-12
Spen	1.75701e-16	-0.101738	0.353	0.403	4.60935e-12
Npy5r	1.77852e-16	0.0892953	0.153	0.115	4.66576e-12
Trim9	1.86924e-16	-0.0868116	0.876	0.902	4.90376e-12
Dym	1.89411e-16	-0.106975	0.548	0.598	4.96901e-12
Gm12027	1.94671e-16	0.110924	0.314	0.266	5.10699e-12
Lrpap1	1.98549e-16	0.107421	0.392	0.336	5.20874e-12
Prmt8	2.00808e-16	-0.120991	0.45	0.503	5.26801e-12
Glod4	2.00902e-16	0.102587	0.294	0.245	5.27045e-12
Gm16189	2.04779e-16	0.108005	0.227	0.184	5.37218e-12
C1ql3	2.11051e-16	0.203398	0.5	0.468	5.53671e-12
Phc2	2.22628e-16	-0.109502	0.542	0.594	5.84042e-12
Nln	2.25604e-16	-0.0937857	0.214	0.264	5.9185e-12
Rnf150	2.30636e-16	-0.108945	0.698	0.739	6.05049e-12
Cox6c	2.47043e-16	-0.0579292	0.194	0.214	6.48093e-12
Gm41764	2.51577e-16	0.0828529	0.15	0.114	6.59987e-12
Gabbr2	2.52038e-16	-0.0891871	0.89	0.913	6.61196e-12
Gm20033	2.52971e-16	0.100918	0.188	0.146	6.63643e-12
Gm49961	2.63897e-16	0.113177	0.3	0.254	6.92308e-12
Rhbdl3	2.80549e-16	0.109203	0.226	0.18	7.35993e-12
Gm15083	2.88909e-16	0.0845903	0.163	0.124	7.57925e-12
Fgf1	3.00182e-16	-0.0363576	0.098	0.13	7.87498e-12
Prdm10	3.10062e-16	-0.10893	0.358	0.413	8.13416e-12
Iqsec2	3.16406e-16	-0.100117	0.698	0.744	8.30059e-12
Gm14798	3.50207e-16	0.0846357	0.156	0.118	9.18733e-12
Rpl17	3.89406e-16	-0.0766164	0.228	0.253	1.02157e-11
Dtna	3.91316e-16	-0.0955329	0.73	0.777	1.02658e-11
Zcchc7	4.1855e-16	0.0966823	0.937	0.931	1.09802e-11
Cntn6	4.75062e-16	0.0827926	0.145	0.17	1.24628e-11
Neto1	4.90237e-16	-0.120929	0.59	0.636	1.28609e-11
Susd4	4.92488e-16	-0.105837	0.69	0.728	1.29199e-11
C130071C03Rik	5.21228e-16	-0.106414	0.755	0.786	1.36739e-11
Rbm4b	5.22987e-16	0.117854	0.465	0.414	1.372e-11
Dcx	5.47847e-16	-0.113343	0.229	0.274	1.43722e-11
Rasgrf2	5.57851e-16	-0.14331	0.381	0.429	1.46347e-11
Chchd6	5.70527e-16	-0.102292	0.379	0.432	1.49672e-11
Gm39214	5.94229e-16	0.0942312	0.221	0.179	1.5589e-11
4930414N06Rik	6.02726e-16	0.0806292	0.152	0.114	1.58119e-11
Rims2	6.74478e-16	-0.120119	0.879	0.897	1.76943e-11
Hsph1	6.83105e-16	-0.0903317	0.187	0.233	1.79206e-11
Kcnrg	6.87618e-16	0.103366	0.198	0.158	1.8039e-11
Rorb	7.46495e-16	-0.299448	0.091	0.108	1.95835e-11
Gm47802	7.92941e-16	0.0774991	0.155	0.117	2.0802e-11
Slc7a6os	8.29162e-16	0.105126	0.391	0.351	2.17522e-11
Nrbp2	8.38989e-16	-0.0890646	0.246	0.297	2.201e-11
Arl6ip1	8.47393e-16	0.0931095	0.366	0.312	2.22305e-11
Gm12002	8.55955e-16	0.101729	0.147	0.128	2.24551e-11
Rpl30	9.31517e-16	-0.0488866	0.206	0.21	2.44374e-11
Rap1gap2	9.38426e-16	-0.126154	0.524	0.569	2.46187e-11
Olfm2	9.69022e-16	-0.0940955	0.201	0.249	2.54213e-11
Lyn	9.88572e-16	0.114341	0.316	0.27	2.59342e-11
Gm4924	1.02856e-15	-0.0886431	0.204	0.252	2.69833e-11
Rbis	1.03264e-15	0.0923672	0.281	0.231	2.70903e-11
Psip1	1.06006e-15	0.107274	0.698	0.656	2.78097e-11
Eif1	1.06769e-15	0.0406426	0.371	0.328	2.80099e-11
Gm13402	1.09974e-15	0.112215	0.316	0.271	2.88505e-11
Angpt2	1.11827e-15	0.0999266	0.23	0.188	2.93367e-11
Tshz3	1.13841e-15	-0.121372	0.36	0.416	2.9865e-11
Gm17202	1.22352e-15	0.102967	0.274	0.229	3.20978e-11
Smg1	1.24336e-15	-0.0994068	0.714	0.754	3.26184e-11
Gm46367	1.25993e-15	0.126975	0.457	0.407	3.30529e-11
Lrrc19	1.32303e-15	0.116352	0.282	0.239	3.47084e-11
Gm47661	1.35626e-15	0.0766626	0.13	0.095	3.55802e-11
Slc35f4	1.41159e-15	-0.130671	0.571	0.62	3.70316e-11
Ing4	1.44432e-15	0.0981584	0.324	0.278	3.78904e-11
Eif4g3	1.45071e-15	-0.0940215	0.813	0.848	3.80578e-11
Ttll11	1.523e-15	-0.108048	0.673	0.71	3.99544e-11
Mrtfa	1.56671e-15	0.11653	0.741	0.715	4.11011e-11
Herc3	1.57023e-15	-0.10775	0.572	0.612	4.11934e-11
Atxn7l1os1	1.67371e-15	0.0704949	0.126	0.091	4.3908e-11
Syt16	1.79898e-15	-0.105403	0.771	0.805	4.71946e-11
Rasa2	1.84126e-15	-0.106252	0.369	0.417	4.83037e-11
Gm13883	1.87217e-15	0.12022	0.284	0.242	4.91144e-11
Serf2	2.10416e-15	0.000638223	0.14	0.121	5.52005e-11
Ksr1	2.2022e-15	0.11811	0.578	0.556	5.77725e-11
Sf3b6	2.24973e-15	0.100099	0.32	0.275	5.90193e-11
Stxbp5	2.26593e-15	-0.102334	0.731	0.764	5.94444e-11
Ipo11	2.30903e-15	-0.0983756	0.431	0.484	6.05751e-11
Tbc1d5	2.35414e-15	-0.112737	0.669	0.708	6.17586e-11
Prkacb	2.43675e-15	-0.105341	0.39	0.442	6.39258e-11
Cars	2.47398e-15	-0.0745656	0.144	0.186	6.49024e-11
C730034F03Rik	2.48419e-15	0.0612746	0.113	0.079	6.51702e-11
Gm15520	2.52516e-15	0.115984	0.229	0.196	6.62451e-11
Myo9b	2.61679e-15	-0.0931604	0.41	0.466	6.86487e-11
Bend6	2.62645e-15	-0.114985	0.328	0.378	6.89024e-11
Apc	2.64574e-15	-0.0938846	0.843	0.865	6.94082e-11
Ints7	2.76751e-15	-0.0844359	0.175	0.218	7.26028e-11
Pde4d	2.82525e-15	-0.169335	0.849	0.869	7.41176e-11
Cacna1b	3.06982e-15	-0.100994	0.65	0.692	8.05337e-11
Map3k5	3.2001e-15	-0.120844	0.34	0.39	8.39515e-11
Htr2b	3.26941e-15	0.0760113	0.146	0.11	8.57697e-11
Cntn5	3.29852e-15	-0.0974996	0.737	0.785	8.65333e-11
Rpl12	3.34019e-15	-0.0546145	0.106	0.144	8.76264e-11
Garnl3	3.39969e-15	-0.212848	0.365	0.412	8.91874e-11
Doc2b	3.64395e-15	0.109161	0.254	0.21	9.55954e-11
Prrc2a	3.67377e-15	-0.073389	0.215	0.264	9.63778e-11
Ndufaf4	3.77225e-15	0.0968147	0.304	0.255	9.89613e-11
Arhgap20	3.90592e-15	-0.113748	0.582	0.63	1.02468e-10
Stau2	3.90724e-15	-0.0988037	0.702	0.744	1.02503e-10
Npas2	3.9994e-15	-0.109565	0.437	0.493	1.0492e-10
Gm38604	4.07263e-15	0.113937	0.299	0.259	1.06841e-10
Mitd1	4.23093e-15	0.0676817	0.124	0.097	1.10994e-10
Pnn	4.31646e-15	0.129974	0.714	0.676	1.13238e-10
4930480K15Rik	4.35869e-15	0.0897994	0.189	0.149	1.14346e-10
Ppp2r5c	4.43476e-15	-0.0994711	0.588	0.638	1.16342e-10
B3galt1	4.46627e-15	-0.0810091	0.942	0.954	1.17168e-10
Plekha5	4.4791e-15	-0.0924848	0.899	0.919	1.17505e-10
Tanc2	4.50717e-15	-0.08795	0.956	0.963	1.18241e-10
Rims4	4.55133e-15	-0.0896333	0.168	0.21	1.194e-10
Gm15155	4.60788e-15	-0.136737	0.137	0.174	1.20883e-10
Paxbp1	4.99714e-15	0.102471	0.693	0.668	1.31095e-10
Fam219a	5.17511e-15	-0.10401	0.564	0.615	1.35764e-10
Pcdh10	5.83161e-15	-0.113259	0.259	0.304	1.52987e-10
Stimate	5.8338e-15	-0.0754417	0.246	0.296	1.53044e-10
Nt5dc3	6.50562e-15	0.112361	0.422	0.374	1.70668e-10
Tmem126a	6.51219e-15	0.105383	0.46	0.404	1.70841e-10
Mib1	6.68584e-15	-0.10185	0.555	0.591	1.75396e-10
Srebf2	6.86305e-15	-0.0960081	0.366	0.414	1.80045e-10
Miat	6.93502e-15	-0.0980125	0.795	0.824	1.81933e-10
Slc8a3	6.95474e-15	-0.0992793	0.317	0.37	1.82451e-10
mt-Atp6	7.04309e-15	-0.164438	0.106	0.143	1.84768e-10
Cdc42bpa	7.21533e-15	-0.0831513	0.902	0.921	1.89287e-10
Per1	7.31304e-15	-0.0772877	0.178	0.223	1.9185e-10
Gm30054	7.42092e-15	0.0937773	0.289	0.241	1.94681e-10
Rora	7.43347e-15	-0.151967	0.918	0.926	1.9501e-10
Fam172a	7.5031e-15	-0.103512	0.77	0.802	1.96836e-10
Ip6k1	8.12633e-15	0.101446	0.682	0.653	2.13186e-10
Dync2h1	8.36156e-15	-0.106959	0.611	0.651	2.19357e-10
Lrpprc	8.8739e-15	-0.0919868	0.405	0.459	2.32798e-10
Lrrfip1	9.1375e-15	-0.100916	0.717	0.758	2.39713e-10
Cpne7	9.32958e-15	0.204043	0.309	0.282	2.44752e-10
Gm37982	9.36837e-15	0.0888015	0.187	0.148	2.4577e-10
4932438A13Rik	9.65593e-15	-0.100717	0.669	0.709	2.53314e-10
Ntrk2	9.74018e-15	-0.0593276	0.856	0.882	2.55524e-10
Skida1	9.77386e-15	0.0588681	0.117	0.083	2.56408e-10
Ints1	9.81751e-15	-0.0629247	0.105	0.141	2.57553e-10
Gm4258	1.13472e-14	-0.136388	0.474	0.515	2.97682e-10
Tcaf1	1.19257e-14	-0.0861979	0.571	0.623	3.1286e-10
Rps3a1	1.21471e-14	-0.0410371	0.2	0.201	3.18667e-10
Aak1	1.22405e-14	-0.0788011	0.868	0.894	3.21116e-10
Snhg14	1.2247e-14	-0.0749833	0.967	0.977	3.21288e-10
Elk3	1.24449e-14	0.0848817	0.169	0.135	3.26479e-10
Atp13a1	1.24782e-14	-0.0713989	0.158	0.201	3.27352e-10
Camta1	1.26961e-14	-0.105245	0.857	0.886	3.33071e-10
Ndufc2	1.29682e-14	-0.00572286	0.148	0.134	3.40207e-10
Thap3	1.33844e-14	0.105283	0.338	0.291	3.51126e-10
Caly	1.37257e-14	0.062573	0.416	0.366	3.6008e-10
Reep1	1.37731e-14	-0.103015	0.585	0.631	3.61324e-10
Dixdc1	1.4617e-14	0.111868	0.468	0.426	3.83462e-10
Gm16794	1.46525e-14	0.0705646	0.133	0.098	3.84393e-10
Wwox	1.49299e-14	-0.138664	0.526	0.57	3.91671e-10
Gabra2	1.5412e-14	0.113488	0.845	0.837	4.04317e-10
Pip5k1c	1.54872e-14	-0.0889111	0.3	0.351	4.06291e-10
Pak6	1.59546e-14	-0.101037	0.226	0.268	4.18552e-10
Foxo3	1.61048e-14	-0.0955121	0.249	0.295	4.22493e-10
Ice1	1.73611e-14	-0.0929579	0.587	0.633	4.55451e-10
Atp1a1	1.79447e-14	-0.10737	0.568	0.595	4.70761e-10
Rpl19	1.84244e-14	-0.0473626	0.218	0.227	4.83345e-10
Dmtn	2.07821e-14	-0.0849867	0.482	0.537	5.45197e-10
Osbpl8	2.08074e-14	-0.102237	0.544	0.593	5.45862e-10
Srrm3	2.08446e-14	-0.0943163	0.653	0.699	5.46837e-10
Pygb	2.23401e-14	0.105776	0.363	0.317	5.86071e-10
Pdss2	2.30881e-14	-0.0998222	0.595	0.643	6.05692e-10
Calm2	2.58108e-14	0.108481	0.75	0.713	6.7712e-10
Qtrt1	2.7067e-14	0.0988881	0.309	0.265	7.10075e-10
Psme4	2.88429e-14	-0.0923667	0.706	0.746	7.56665e-10
Gm4117	2.94621e-14	0.0838865	0.138	0.105	7.72908e-10
Zbtb16	2.94746e-14	0.111443	0.798	0.766	7.73237e-10
Prox2	3.22674e-14	0.0705079	0.132	0.099	8.46503e-10
Cpne5	3.22906e-14	-0.0815148	0.099	0.132	8.47113e-10
Ghr	3.30732e-14	-0.114144	0.252	0.3	8.67643e-10
Rps29	3.5042e-14	-0.0618338	0.126	0.163	9.19293e-10
Gm27151	3.62747e-14	0.0758981	0.117	0.084	9.5163e-10
Dnajc3	3.65182e-14	0.0971429	0.333	0.285	9.58018e-10
Mycbp	3.8128e-14	0.109951	0.357	0.315	1.00025e-09
Sacs	3.8546e-14	-0.094683	0.328	0.379	1.01121e-09
Rimbp2	3.87628e-14	-0.109233	0.785	0.81	1.0169e-09
Insr	4.20905e-14	-0.0908361	0.493	0.546	1.1042e-09
2610027K06Rik	4.52285e-14	0.0736155	0.15	0.114	1.18652e-09
Adam22	4.56372e-14	-0.0906762	0.812	0.842	1.19725e-09
Sfxn5	4.57987e-14	-0.0874957	0.306	0.357	1.20148e-09
Txlng	4.66111e-14	0.104009	0.457	0.418	1.2228e-09
Sptan1	4.67019e-14	-0.0862692	0.819	0.851	1.22518e-09
Nup210	4.97411e-14	-0.0752339	0.15	0.191	1.30491e-09
Myo9a	5.01341e-14	-0.0877554	0.822	0.847	1.31522e-09
Fbxl2	5.10649e-14	0.103849	0.6	0.576	1.33964e-09
B3gat1	5.16145e-14	-0.101083	0.377	0.424	1.35405e-09
1700025G04Rik	5.35501e-14	-0.10146	0.561	0.611	1.40483e-09
Vstm2a	5.37138e-14	-0.110063	0.266	0.309	1.40913e-09
Ntm	5.98973e-14	-0.196273	0.611	0.662	1.57135e-09
Aim2	6.13223e-14	0.0886194	0.227	0.186	1.60873e-09
Ldlrad4	6.21145e-14	-0.112739	0.764	0.793	1.62951e-09
Ppm1l	7.00862e-14	-0.0918948	0.63	0.679	1.83864e-09
Asb3	7.1842e-14	0.100803	0.624	0.579	1.8847e-09
Filip1l	7.61316e-14	0.106896	0.25	0.221	1.99724e-09
Ext1	8.17247e-14	-0.132565	0.781	0.812	2.14397e-09
Ube2ql1	8.65806e-14	-0.0930459	0.216	0.257	2.27135e-09
Gapdhs	8.93887e-14	0.0659252	0.132	0.098	2.34502e-09
Cbx6	9.38001e-14	-0.0897864	0.26	0.306	2.46075e-09
Tnk2	9.42145e-14	-0.085588	0.277	0.326	2.47162e-09
Hdac7	9.6476e-14	-0.0939899	0.303	0.353	2.53095e-09
Herc2	1.04726e-13	-0.0896513	0.748	0.785	2.74739e-09
Drosha	1.07208e-13	-0.0771278	0.25	0.298	2.81249e-09
Ddn	1.07339e-13	-0.0698655	0.124	0.157	2.81594e-09
Ankrd28	1.07949e-13	-0.0909471	0.503	0.555	2.83194e-09
Ninl	1.09122e-13	-0.0507429	0.084	0.116	2.86269e-09
Ccsap	1.14799e-13	0.096316	0.332	0.291	3.01164e-09
Gm15336	1.15857e-13	0.107496	0.251	0.216	3.03938e-09
Gm16541	1.21058e-13	0.0999535	0.232	0.192	3.17585e-09
Coro1a	1.25677e-13	-0.0589434	0.1	0.134	3.29702e-09
Arc	1.30511e-13	-0.0973377	0.111	0.141	3.42383e-09
Gm9828	1.31937e-13	0.0763834	0.152	0.118	3.46124e-09
Gm17171	1.32313e-13	0.0940263	0.177	0.15	3.4711e-09
Chac2	1.381e-13	0.0894626	0.262	0.218	3.62291e-09
Eid1	1.38541e-13	0.0753757	0.207	0.165	3.63449e-09
Nin	1.39405e-13	-0.0992694	0.606	0.652	3.65716e-09
Camk4	1.39844e-13	-0.131323	0.546	0.585	3.66866e-09
Itgb8	1.44249e-13	-0.089952	0.117	0.149	3.78423e-09
Gm12709	1.48849e-13	0.102816	0.3	0.262	3.90492e-09
Rnf130	1.5103e-13	-0.1031	0.502	0.545	3.96212e-09
Exoc6b	1.57575e-13	-0.122054	0.842	0.862	4.13382e-09
Mllt6	1.64791e-13	-0.0682812	0.199	0.243	4.32312e-09
Scfd2	1.70758e-13	-0.100819	0.467	0.514	4.47965e-09
Gm15584	1.72413e-13	0.126899	0.136	0.11	4.52309e-09
Atrnl1	1.75066e-13	-0.0909131	0.886	0.907	4.59268e-09
Cox7c	1.77234e-13	0.0954044	0.436	0.385	4.64957e-09
Syn2	1.80904e-13	0.0957711	0.918	0.912	4.74584e-09
Fam53b	1.85702e-13	0.0816809	0.194	0.156	4.87171e-09
2022-09-06	1.88665e-13	-0.0904516	0.193	0.235	4.94943e-09
Gm26542	1.92339e-13	0.0907126	0.257	0.213	5.04582e-09
Iah1	1.92872e-13	0.0647449	0.114	0.085	5.05981e-09
Pigb	1.94204e-13	0.0892385	0.298	0.253	5.09474e-09
Ptk2b	2.01895e-13	0.10126	0.763	0.737	5.2965e-09
Frmd3	2.07575e-13	-0.0837619	0.2	0.245	5.44551e-09
B4gat1	2.12416e-13	-0.00487397	0.153	0.14	5.57253e-09
Senp8	2.15855e-13	0.0998856	0.294	0.255	5.66274e-09
Nif3l1	2.22004e-13	0.073401	0.153	0.124	5.82405e-09
Zfp189	2.2884e-13	0.0651892	0.116	0.085	6.0034e-09
Ank2	2.31199e-13	-0.0675363	0.992	0.993	6.06528e-09
Efna5	2.32783e-13	-0.17473	0.255	0.3	6.10682e-09
Rps16	2.39304e-13	-0.0601619	0.119	0.149	6.27791e-09
Gm16054	2.39958e-13	0.0856958	0.186	0.149	6.29506e-09
Rchy1	2.41275e-13	0.0983745	0.415	0.378	6.3296e-09
Zmym4	2.44688e-13	0.0970179	0.772	0.745	6.41915e-09
Gm15787	2.58911e-13	0.0760403	0.155	0.121	6.79226e-09
Adam23	2.64272e-13	-0.101528	0.581	0.62	6.9329e-09
Nek1	2.67363e-13	-0.0889943	0.412	0.463	7.01399e-09
Fbxl4	2.68473e-13	-0.0516607	0.095	0.128	7.04312e-09
Acsl1	2.73636e-13	-0.0917921	0.277	0.323	7.17857e-09
Myo16	2.82255e-13	-0.128464	0.192	0.225	7.40468e-09
Cspg5	2.84993e-13	-0.0861444	0.259	0.306	7.4765e-09
Ttc19	2.86711e-13	0.0966321	0.79	0.768	7.52157e-09
Agap1	2.87513e-13	-0.105879	0.675	0.713	7.54262e-09
Rasgef1b	2.88282e-13	-0.164843	0.445	0.483	7.56278e-09
Pank1	3.06323e-13	-0.0807412	0.245	0.292	8.03607e-09
Dscam	3.16136e-13	-0.0891136	0.933	0.945	8.29351e-09
Tmcc3	3.23773e-13	0.0924981	0.357	0.307	8.49385e-09
Fhit	3.34962e-13	-0.120829	0.3	0.348	8.78739e-09
Gm13919	3.40247e-13	0.0802287	0.145	0.111	8.92605e-09
4930556J24Rik	3.52673e-13	0.0783705	0.16	0.125	9.25201e-09
Ndfip1	3.58151e-13	0.115331	0.811	0.781	9.39574e-09
Rapgef4	3.62137e-13	-0.080322	0.858	0.886	9.50029e-09
Dnm3	3.86597e-13	-0.106086	0.607	0.65	1.0142e-08
Gtf2ird1	4.15712e-13	-0.0801189	0.17	0.21	1.09058e-08
Adar	4.23987e-13	-0.0963152	0.47	0.516	1.11229e-08
Shisa6	4.31297e-13	-0.0401099	0.708	0.67	1.13146e-08
Rpl23	4.39574e-13	-0.0261997	0.155	0.152	1.15318e-08
Arfgef3	4.5681e-13	-0.0907412	0.692	0.732	1.1984e-08
Dcc	4.76847e-13	0.128866	0.762	0.763	1.25096e-08
Ociad2	4.82554e-13	0.103583	0.32	0.296	1.26593e-08
Col5a1	4.89483e-13	-0.0844744	0.087	0.116	1.28411e-08
Klhl2	5.03926e-13	0.10153	0.782	0.778	1.322e-08
Letm2	5.23225e-13	0.0912538	0.291	0.249	1.37263e-08
2510009E07Rik	5.44197e-13	-0.0714706	0.132	0.169	1.42765e-08
Phactr1	5.48645e-13	-0.119773	0.97	0.973	1.43932e-08
Cox4i1	5.7612e-13	-0.00301651	0.345	0.32	1.51139e-08
Dgkh	6.08804e-13	-0.0654518	0.755	0.798	1.59714e-08
Rcan2	6.10898e-13	-0.123651	0.132	0.165	1.60263e-08
Ssr4	6.42139e-13	-0.00125903	0.226	0.207	1.68459e-08
Tomm70a	6.95338e-13	-0.0665635	0.248	0.294	1.82415e-08
Gm38251	7.04031e-13	0.0927178	0.265	0.225	1.84695e-08
Tspyl4	7.99495e-13	0.0836976	0.254	0.213	2.0974e-08
Tead1	8.13837e-13	0.112946	0.539	0.495	2.13502e-08
Rpl27a	8.20924e-13	-0.042014	0.316	0.319	2.15361e-08
Mtif2	8.30692e-13	0.0997581	0.546	0.51	2.17924e-08
Cnnm1	8.33903e-13	-0.0862277	0.404	0.455	2.18766e-08
Rpl35a	8.37804e-13	-0.0606149	0.154	0.18	2.19789e-08
Hacd1	8.4558e-13	-0.0920366	0.239	0.282	2.21829e-08
Dmxl2	8.65682e-13	-0.0891401	0.74	0.775	2.27103e-08
Gm26590	9.04669e-13	0.0600258	0.105	0.077	2.37331e-08
Tenm3	9.13812e-13	0.0323218	0.591	0.637	2.39729e-08
Gm15764	9.24726e-13	0.0711087	0.16	0.124	2.42593e-08
Adcy8	9.63776e-13	-0.140516	0.447	0.483	2.52837e-08
Sema6d	9.92948e-13	-0.103258	0.672	0.719	2.6049e-08
Slc24a2	1.01456e-12	-0.108775	0.949	0.95	2.66161e-08
Rpl21	1.08292e-12	-0.0157912	0.245	0.234	2.84094e-08
Cacna1e	1.13722e-12	-0.0831953	0.968	0.975	2.98339e-08
Mras	1.14946e-12	-0.0888751	0.379	0.428	3.0155e-08
Slc16a7	1.15699e-12	-0.0959946	0.626	0.667	3.03525e-08
Mipep	1.16563e-12	-0.0739319	0.194	0.236	3.05792e-08
Supt20	1.17896e-12	0.0977786	0.488	0.454	3.09288e-08
Gm27003	1.26685e-12	0.057916	0.126	0.094	3.32346e-08
Akain1	1.26847e-12	0.0692874	0.186	0.148	3.3277e-08
Ulk4	1.29523e-12	-0.0983653	0.479	0.52	3.39792e-08
Zzef1	1.37324e-12	-0.0962681	0.552	0.591	3.60257e-08
Lgr4	1.43561e-12	-0.0892292	0.252	0.295	3.76619e-08
Ptpn3	1.44379e-12	-0.0952464	0.48	0.529	3.78763e-08
Ano8	1.55136e-12	-0.0641794	0.125	0.158	4.06984e-08
Ascc3	1.55186e-12	0.0943643	0.786	0.755	4.07115e-08
Ubl5	1.5572e-12	0.0651706	0.172	0.135	4.08517e-08
Tmbim4	1.55897e-12	-0.0271312	0.126	0.125	4.0898e-08
Ablim1	1.57683e-12	-0.0797349	0.644	0.692	4.13666e-08
Upf2	1.59014e-12	0.0960229	0.572	0.53	4.17157e-08
4933400F21Rik	1.59606e-12	0.0640103	0.119	0.091	4.1871e-08
Mir133a-1hg	1.66388e-12	0.0897651	0.257	0.218	4.36503e-08
Larp1b	1.67564e-12	-0.0853545	0.27	0.317	4.39587e-08
Evi5	1.73044e-12	-0.0869161	0.46	0.511	4.53964e-08
Tsc22d2	1.73048e-12	-0.0877279	0.386	0.434	4.53973e-08
Vezt	1.782e-12	-0.0905301	0.475	0.522	4.6749e-08
Acsl6	1.80925e-12	-0.0858556	0.301	0.345	4.74638e-08
Ddhd2	1.83542e-12	0.0960394	0.7	0.664	4.81505e-08
Nova2	1.91027e-12	-0.0943866	0.435	0.481	5.0114e-08
Cers6	2.01706e-12	-0.0875747	0.787	0.821	5.29155e-08
Kif5c	2.38894e-12	-0.0816373	0.729	0.764	6.26716e-08
Numb	2.40227e-12	-0.110107	0.547	0.582	6.30211e-08
Dnhd1	2.42065e-12	-0.0501585	0.079	0.108	6.35032e-08
Zfc3h1	2.43724e-12	-0.0757093	0.487	0.538	6.39386e-08
Rabgap1l	2.60456e-12	-0.0792378	0.918	0.927	6.83281e-08
Dcun1d4	2.63708e-12	-0.0698447	0.255	0.3	6.91812e-08
mt-Co3	2.70279e-12	-0.123831	0.088	0.118	7.09051e-08
Atp8b2	2.73327e-12	-0.0668305	0.173	0.213	7.17046e-08
Gabarapl2	2.86198e-12	0.0748292	0.297	0.252	7.50811e-08
Traf7	2.86985e-12	-0.0601975	0.123	0.158	7.52877e-08
Snx18	2.87661e-12	-0.0482129	0.071	0.1	7.5465e-08
Necab3	2.89355e-12	-0.0821058	0.157	0.196	7.59094e-08
Tm2d3	3.12106e-12	-0.0246491	0.098	0.1	8.1878e-08
Faf1	3.22544e-12	-0.085291	0.798	0.826	8.46163e-08
Mrpl53	3.32573e-12	-0.0124248	0.11	0.105	8.72471e-08
Ppp1r12a	3.32628e-12	-0.0865283	0.802	0.829	8.72616e-08
Isca2	3.37687e-12	0.0572989	0.181	0.144	8.85888e-08
Rian	3.46587e-12	-0.061191	0.825	0.861	9.09236e-08
Pmepa1	3.4831e-12	-0.0714685	0.117	0.15	9.13755e-08
Mphosph9	3.49297e-12	-0.0821224	0.419	0.469	9.16345e-08
Tmem59	3.5236e-12	0.0903105	0.408	0.359	9.24382e-08
0610030E20Rik	3.55503e-12	0.0789083	0.245	0.205	9.32627e-08
Camkk2	3.56692e-12	-0.0881122	0.388	0.437	9.35745e-08
Fzd3	3.58702e-12	-0.0921678	0.271	0.311	9.41018e-08
Tafa5	3.60049e-12	-0.113168	0.548	0.584	9.44553e-08
Vgll4	3.61154e-12	-0.11211	0.397	0.442	9.47453e-08
4930570B17Rik	3.63725e-12	0.104595	0.44	0.396	9.54195e-08
Tmtc2	3.71349e-12	-0.126643	0.189	0.227	9.74197e-08
Pck2	3.85794e-12	0.0591504	0.127	0.103	1.01209e-07
Arnt2	3.89072e-12	-0.082197	0.425	0.474	1.02069e-07
Arl15	3.89766e-12	-0.115844	0.8	0.829	1.02251e-07
Ntrk3	3.90805e-12	-0.108508	0.919	0.931	1.02524e-07
Gpr155	3.91365e-12	-0.0856861	0.263	0.307	1.02671e-07
Gpr162	3.92026e-12	-0.0781325	0.254	0.291	1.02844e-07
4933406I18Rik	3.94917e-12	-0.101088	0.517	0.557	1.03603e-07
Car7	4.16017e-12	-0.0497644	0.154	0.191	1.09138e-07
Hmgcr	4.29804e-12	-0.0809385	0.29	0.335	1.12755e-07
Phf6	4.35321e-12	0.0976737	0.449	0.406	1.14202e-07
Glis3	4.36697e-12	0.115793	0.393	0.386	1.14563e-07
Hspa8	4.39444e-12	-0.0480422	0.314	0.316	1.15284e-07
Slc22a23	4.41689e-12	-0.0830876	0.384	0.434	1.15873e-07
6030443J06Rik	4.45959e-12	-0.0862181	0.157	0.193	1.16993e-07
Bdnf	4.52732e-12	-0.105822	0.245	0.288	1.1877e-07
Pkd2l2	4.54421e-12	0.0575649	0.126	0.094	1.19213e-07
Rnasek	4.81214e-12	-0.0242779	0.161	0.158	1.26242e-07
Ajm1	5.22922e-12	-0.0637348	0.117	0.15	1.37183e-07
Tpt1	5.27318e-12	-0.0424976	0.185	0.193	1.38337e-07
Usp46os1	5.35773e-12	0.0591116	0.118	0.088	1.40555e-07
Pdk2	5.76181e-12	0.0540127	0.1	0.073	1.51155e-07
Rskr	5.82244e-12	-0.0700928	0.106	0.139	1.52746e-07
Gnl3l	5.88949e-12	0.08742	0.378	0.338	1.54505e-07
Clstn3	5.96925e-12	-0.0851009	0.377	0.425	1.56597e-07
Usp24	6.00357e-12	-0.0816601	0.488	0.537	1.57498e-07
Phtf2	6.02262e-12	-0.0725955	0.346	0.394	1.57997e-07
Klf13	6.12435e-12	0.0968531	0.445	0.399	1.60666e-07
Gm27241	6.38436e-12	0.0666753	0.155	0.125	1.67487e-07
Bcl6	6.50955e-12	0.0866216	0.191	0.159	1.70772e-07
Slc38a6	6.5281e-12	-0.0806894	0.255	0.299	1.71258e-07
Galnt3	6.61887e-12	0.0793128	0.164	0.131	1.7364e-07
Shank2	6.64471e-12	-0.0918899	0.757	0.786	1.74317e-07
Ppp1r16b	6.67938e-12	0.117937	0.451	0.423	1.75227e-07
Crocc	6.68512e-12	-0.0724089	0.301	0.348	1.75377e-07
Ncam1	6.8066e-12	-0.0728599	0.918	0.933	1.78564e-07
Gm19461	6.84407e-12	0.0633968	0.127	0.098	1.79547e-07
Arap2	6.84443e-12	-0.0482384	0.381	0.43	1.79557e-07
Lrrc57	6.91577e-12	0.075633	0.185	0.154	1.81428e-07
Cltc	6.9574e-12	-0.0922695	0.448	0.492	1.82521e-07
Grina	7.29632e-12	-0.00409777	0.485	0.461	1.91412e-07
Rps6kc1	7.32941e-12	-0.0819792	0.325	0.371	1.9228e-07
Rpl31	7.41991e-12	-0.0445479	0.09	0.108	1.94654e-07
Lrrc4c	7.76233e-12	-0.126425	0.941	0.948	2.03637e-07
Gm33228	7.92655e-12	-0.110695	0.228	0.268	2.07945e-07
Gm28307	8.08447e-12	0.0790906	0.135	0.104	2.12088e-07
Bsg	8.48559e-12	0.000828532	0.292	0.273	2.22611e-07
Gm42456	8.68107e-12	-0.0558829	0.095	0.126	2.27739e-07
Tnfrsf19	9.1678e-12	-0.0742313	0.227	0.27	2.40508e-07
Nrxn1	9.89289e-12	-0.0871373	0.993	0.996	2.5953e-07
Ctbp2	9.99797e-12	0.0712047	0.183	0.148	2.62287e-07
Igf2bp3	1.02468e-11	0.102623	0.497	0.457	2.68814e-07
Kcnb2	1.03401e-11	-0.121171	0.881	0.892	2.71263e-07
Dusp8	1.04674e-11	-0.054273	0.106	0.139	2.74602e-07
Rec114	1.06893e-11	0.0705629	0.146	0.118	2.80422e-07
Rps18	1.11027e-11	0.0201425	0.188	0.162	2.91267e-07
A730090N16Rik	1.13585e-11	0.0588929	0.14	0.108	2.97978e-07
Ap3b1	1.14709e-11	-0.0929323	0.522	0.57	3.00929e-07
Serinc2	1.14816e-11	0.0843127	0.16	0.13	3.01208e-07
Lsm7	1.15911e-11	0.082805	0.292	0.25	3.0408e-07
Dnttip2	1.19538e-11	0.0672003	0.147	0.117	3.13597e-07
Adam15	1.23375e-11	-0.0750637	0.22	0.259	3.23663e-07
Fbxo33	1.26304e-11	-0.0778772	0.223	0.264	3.31346e-07
Akap17b	1.27066e-11	-0.0762972	0.201	0.24	3.33346e-07
Prkar2b	1.29206e-11	-0.0901435	0.257	0.299	3.38959e-07
Cdadc1	1.29206e-11	-0.0765732	0.339	0.386	3.3896e-07
Dcbld2	1.3648e-11	-0.0585532	0.105	0.138	3.58043e-07
Mrpl43	1.37734e-11	0.0516164	0.115	0.086	3.61333e-07
Arhgap21	1.38576e-11	-0.0777919	0.754	0.792	3.63539e-07
Enox1	1.40603e-11	-0.111683	0.899	0.909	3.68857e-07
H3f3a	1.40839e-11	0.0879176	0.306	0.266	3.69478e-07
Nudt4	1.45577e-11	-0.066214	0.094	0.122	3.81906e-07
Sgtb	1.48405e-11	-0.0606104	0.147	0.184	3.89327e-07
AY036118	1.49357e-11	0.1125	0.813	0.775	3.91824e-07
Mon2	1.62733e-11	-0.0808496	0.519	0.565	4.26914e-07
Dpm1	1.63129e-11	0.0893124	0.625	0.589	4.27953e-07
Sycp3	1.64838e-11	0.066076	0.175	0.139	4.32435e-07
Ndufs7	1.68069e-11	-0.022218	0.102	0.103	4.40913e-07
Rnf144b	1.71026e-11	-0.0750298	0.087	0.116	4.48669e-07
Dvl1	1.81074e-11	-0.0778496	0.253	0.289	4.7503e-07
Lrrc29	1.83271e-11	0.0796882	0.262	0.223	4.80793e-07
Sv2b	1.86811e-11	0.0377783	0.501	0.527	4.90079e-07
Chrm3	1.88432e-11	-0.23274	0.468	0.505	4.94333e-07
Ppp1r13b	1.914e-11	0.0965068	0.724	0.703	5.02119e-07
Cecr2	1.92172e-11	0.105102	0.268	0.228	5.04144e-07
Gm11659	1.93635e-11	0.0878555	0.328	0.291	5.07981e-07
Tek	1.97674e-11	0.0794844	0.181	0.146	5.18578e-07
Gm11713	1.98338e-11	0.0664403	0.11	0.083	5.20319e-07
Fgfr1	2.00135e-11	0.0849013	0.302	0.258	5.25033e-07
Pcdh15	2.0099e-11	-0.23526	0.446	0.493	5.27277e-07
Ccnl2	2.04517e-11	0.0915677	0.631	0.597	5.3653e-07
Clec16a	2.05609e-11	-0.0896731	0.517	0.56	5.39395e-07
Pdia6	2.1552e-11	0.061585	0.288	0.247	5.65395e-07
Rbfox3	2.15997e-11	-0.0722186	0.93	0.94	5.66648e-07
Gm10550	2.1996e-11	0.0709293	0.129	0.099	5.77043e-07
Slc20a1	2.22967e-11	-0.0763065	0.214	0.253	5.84931e-07
Serinc1	2.23489e-11	0.0390265	0.498	0.458	5.86302e-07
Trerf1	2.26837e-11	-0.0845699	0.819	0.846	5.95084e-07
BC052040	2.29138e-11	-0.086463	0.257	0.298	6.01119e-07
Ccdc47	2.29852e-11	0.0943564	0.422	0.378	6.02992e-07
Crebrf	2.31921e-11	0.0935971	0.426	0.393	6.08421e-07
Gsg1l	2.34046e-11	-0.108226	0.291	0.333	6.13996e-07
Ehmt2	2.34549e-11	-0.0610323	0.213	0.255	6.15316e-07
Gm5087	2.39242e-11	0.0987729	0.171	0.14	6.27627e-07
9530026P05Rik	2.4042e-11	0.122686	0.104	0.08	6.30718e-07
Map4k5	2.41104e-11	-0.0800244	0.531	0.578	6.32512e-07
D930016D06Rik	2.4292e-11	-0.0684616	0.171	0.209	6.37277e-07
Adamts17	2.4425e-11	-0.123456	0.454	0.499	6.40765e-07
Med12l	2.49278e-11	-0.0827993	0.73	0.767	6.53956e-07
Zswim8	2.62869e-11	-0.0562515	0.401	0.448	6.89611e-07
Gm34868	2.65065e-11	0.0575654	0.109	0.086	6.95371e-07
Gm15489	2.67752e-11	0.0671358	0.166	0.133	7.0242e-07
Mki67	2.67939e-11	0.0606354	0.109	0.081	7.02912e-07
Gm5149	2.71061e-11	0.0991358	0.13	0.109	7.11102e-07
Zdhhc8	2.76804e-11	-0.08098	0.289	0.334	7.26167e-07
Galnt13	2.82081e-11	-0.0872588	0.724	0.763	7.4001e-07
Rpl11	2.82133e-11	-0.06033	0.163	0.196	7.40148e-07
Cx3cl1	2.83822e-11	-0.0927797	0.416	0.457	7.4458e-07
Mdga1	2.85465e-11	0.106895	0.233	0.207	7.4889e-07
Aatk	2.86784e-11	-0.0772814	0.312	0.355	7.5235e-07
C1qtnf4	2.90099e-11	-0.0618774	0.515	0.532	7.61046e-07
Gt(ROSA)26Sor	2.90574e-11	0.00662859	0.1	0.085	7.62291e-07
4930484I04Rik	2.93253e-11	0.0774253	0.185	0.151	7.6932e-07
Slf1	2.98698e-11	-0.0853589	0.409	0.456	7.83604e-07
C230038L03Rik	3.20193e-11	0.0583164	0.105	0.078	8.39995e-07
Gm11417	3.25186e-11	0.0975094	0.323	0.283	8.53093e-07
Lage3	3.34259e-11	0.0634694	0.177	0.141	8.76894e-07
Hivep3	3.40103e-11	-0.0883061	0.848	0.871	8.92227e-07
Lynx1	3.54108e-11	0.083643	0.278	0.241	9.28968e-07
Lmtk3	3.56918e-11	-0.0751262	0.451	0.497	9.36339e-07
Cdh10	3.57078e-11	-0.136484	0.552	0.574	9.36759e-07
Fars2	3.63987e-11	-0.0953532	0.604	0.641	9.54884e-07
Mir99ahg	3.69674e-11	0.0837836	0.926	0.917	9.69803e-07
Cox11	3.77878e-11	0.078188	0.279	0.238	9.91325e-07
Hsp90aa1	3.80727e-11	-0.0793312	0.307	0.347	9.98798e-07
Rpp21	3.82517e-11	0.0362386	0.132	0.104	1.00349e-06
Zmym1	3.91742e-11	0.0865456	0.274	0.241	1.0277e-06
Prkaa2	3.92365e-11	-0.0646255	0.281	0.325	1.02933e-06
Lrrc39	3.97238e-11	0.0632113	0.13	0.101	1.04211e-06
Nvl	3.98769e-11	0.0739418	0.718	0.71	1.04613e-06
4930445B16Rik	4.00118e-11	0.149794	0.267	0.248	1.04967e-06
Tbcd	4.14414e-11	-0.0882233	0.378	0.421	1.08717e-06
Tecr	4.15888e-11	-0.0618686	0.536	0.549	1.09104e-06
Nrip3	4.29447e-11	0.0717934	0.155	0.122	1.12661e-06
Jun	4.40373e-11	0.0744225	0.154	0.122	1.15528e-06
Tmtc1	4.48281e-11	-0.116157	0.523	0.56	1.17602e-06
Carmil1	4.53461e-11	-0.0581329	0.55	0.598	1.18961e-06
Sft2d3	4.59424e-11	0.0349037	0.103	0.078	1.20525e-06
Tbc1d22a	4.6089e-11	-0.0860494	0.282	0.321	1.2091e-06
Sobp	4.75731e-11	-0.0696503	0.891	0.914	1.24803e-06
Tex50	4.88197e-11	0.0725088	0.191	0.156	1.28073e-06
Mrps17	4.90174e-11	0.0331935	0.154	0.126	1.28592e-06
Pik3r2	4.91002e-11	-0.0499188	0.089	0.118	1.2881e-06
Lingo2	4.94497e-11	-0.10086	0.838	0.872	1.29726e-06
Rfx1	4.96372e-11	-0.0626919	0.142	0.177	1.30218e-06
Pla2g3	4.99989e-11	0.0940146	0.32	0.28	1.31167e-06
Ccdc186	5.12694e-11	-0.0708038	0.234	0.276	1.345e-06
Akt2	5.40942e-11	-0.0529606	0.105	0.136	1.41911e-06
Astn2	5.46926e-11	-0.14827	0.604	0.629	1.43481e-06
Psap	5.47513e-11	-0.0177352	0.587	0.571	1.43635e-06
Elob	5.53181e-11	-0.0274681	0.108	0.11	1.45122e-06
Zfp799	5.55601e-11	0.0851738	0.447	0.405	1.45756e-06
Sf3b3	5.62799e-11	0.0888057	0.451	0.414	1.47645e-06
Atxn7l1	5.89085e-11	-0.0797078	0.602	0.646	1.54541e-06
Ptpra	5.93771e-11	0.0748135	0.696	0.698	1.5577e-06
Mcph1	5.96684e-11	-0.0868117	0.368	0.412	1.56534e-06
Ttc14	6.00467e-11	0.0787501	0.881	0.866	1.57527e-06
Hid1	6.06292e-11	-0.0527641	0.166	0.202	1.59055e-06
Ppp1r9a	6.2237e-11	-0.0741138	0.869	0.89	1.63273e-06
Ctdspl2	6.49089e-11	0.0926376	0.498	0.468	1.70282e-06
Pparg	6.62551e-11	-0.0948534	0.164	0.201	1.73814e-06
Rpl38	6.66516e-11	-0.0528158	0.122	0.149	1.74854e-06
Msmo1	6.86197e-11	-0.0582471	0.102	0.126	1.80017e-06
Zfp667	7.15669e-11	0.0658037	0.158	0.127	1.87748e-06
Arhgef10l	7.17459e-11	-0.0544987	0.146	0.18	1.88218e-06
Zfp955a	7.22943e-11	0.0717561	0.229	0.202	1.89657e-06
Smad3	7.28072e-11	0.103129	0.474	0.439	1.91002e-06
Htr2c	7.29305e-11	0.204081	0.163	0.133	1.91326e-06
Rab10os	7.30558e-11	0.0653951	0.228	0.189	1.91655e-06
Dzank1	7.47347e-11	-0.0780144	0.392	0.438	1.96059e-06
Kcnh3	7.61515e-11	-0.0725602	0.242	0.284	1.99776e-06
Ndufa4	7.84874e-11	0.00128499	0.162	0.145	2.05904e-06
Pcsk1	7.8568e-11	-0.134001	0.167	0.196	2.06115e-06
Clk4	8.0704e-11	0.0745698	0.553	0.532	2.11719e-06
Sox5	8.25559e-11	0.133563	0.391	0.378	2.16577e-06
2022-09-07	8.27324e-11	-0.0851648	0.45	0.487	2.1704e-06
Frmd6	8.30696e-11	-0.110522	0.353	0.397	2.17925e-06
Slc16a1	8.34234e-11	0.0559538	0.1	0.075	2.18853e-06
Rab34	8.39353e-11	0.0793118	0.271	0.233	2.20196e-06
Clasp1	8.67028e-11	-0.0834355	0.615	0.656	2.27456e-06
Gm26917	8.76647e-11	-0.071824	0.445	0.465	2.2998e-06
Hook1	8.88567e-11	-0.0852902	0.527	0.57	2.33107e-06
Ttyh1	8.96011e-11	-0.0824033	0.41	0.452	2.3506e-06
Stmn1	9.05256e-11	-0.0718455	0.166	0.197	2.37485e-06
Kcnq2	9.2054e-11	-0.0765711	0.608	0.652	2.41494e-06
Ccne2	9.53469e-11	0.0561229	0.115	0.087	2.50133e-06
Eml1	9.71134e-11	-0.0873407	0.35	0.395	2.54767e-06
Patj	9.72899e-11	-0.0797091	0.196	0.233	2.5523e-06
Gkap1	1.0179e-10	0.0923149	0.273	0.238	2.67036e-06
Tinf2	1.0309e-10	0.0487334	0.101	0.074	2.70446e-06
Scd2	1.03404e-10	-0.0422646	0.272	0.282	2.71269e-06
Unc5d	1.05871e-10	-0.185045	0.479	0.521	2.77741e-06
Gm27200	1.06137e-10	0.0610267	0.136	0.107	2.78441e-06
Camsap1	1.07192e-10	-0.0738736	0.288	0.329	2.81208e-06
Mkx	1.08581e-10	-0.112231	0.335	0.379	2.84851e-06
Gm50020	1.14262e-10	0.0579595	0.115	0.088	2.99755e-06
Rims3	1.15697e-10	-0.0559216	0.086	0.114	3.03519e-06
Atrn	1.18069e-10	-0.0821057	0.657	0.686	3.09742e-06
Aopep	1.1825e-10	-0.083876	0.804	0.818	3.10216e-06
Snhg4	1.21107e-10	-0.033482	0.101	0.11	3.17712e-06
Egfem1	1.22149e-10	-0.129161	0.871	0.884	3.20445e-06
Zfp827	1.25084e-10	-0.0803646	0.337	0.381	3.28145e-06
Tlk1	1.2729e-10	-0.0804346	0.476	0.52	3.33933e-06
Phf14	1.28533e-10	-0.0724985	0.702	0.738	3.37195e-06
St6galnac5	1.29307e-10	-0.0185906	0.882	0.853	3.39224e-06
Mapt	1.34038e-10	-0.0675955	0.877	0.894	3.51635e-06
5730522E02Rik	1.36285e-10	-0.0762546	0.912	0.928	3.5753e-06
Ski	1.41359e-10	-0.0719074	0.385	0.431	3.70842e-06
Vxn	1.41377e-10	-0.0743864	0.175	0.212	3.70888e-06
Rpl22l1	1.42012e-10	-0.0187332	0.146	0.144	3.72555e-06
Pxdn	1.44236e-10	-0.0619114	0.363	0.409	3.7839e-06
Vps50	1.55679e-10	-0.0708751	0.421	0.468	4.08409e-06
Cdc7	1.55941e-10	0.0742676	0.251	0.214	4.09096e-06
Setbp1	1.59128e-10	-0.0768599	0.938	0.947	4.17455e-06
Trpm7	1.59625e-10	0.0829778	0.805	0.785	4.1876e-06
Speg	1.68176e-10	-0.0758029	0.418	0.463	4.41194e-06
Me3	1.68659e-10	-0.105229	0.698	0.722	4.42461e-06
Brd2	1.68964e-10	-0.0535522	0.125	0.158	4.4326e-06
Srsf1	1.69827e-10	0.0879642	0.42	0.378	4.45524e-06
Eif2b4	1.71144e-10	0.0747352	0.271	0.235	4.48978e-06
Dlgap3	1.73197e-10	-0.0910585	0.46	0.498	4.54364e-06
Erf	1.75622e-10	-0.0494163	0.085	0.113	4.60726e-06
Slit2	1.75798e-10	0.16355	0.302	0.278	4.61187e-06
Gm50013	1.79527e-10	0.0807002	0.251	0.214	4.7097e-06
Ntan1	1.83214e-10	0.0852434	0.316	0.278	4.80644e-06
Ctnnd1	1.88461e-10	-0.0856926	0.339	0.376	4.94409e-06
Hnrnpa0	1.90833e-10	0.0557208	0.125	0.097	5.00631e-06
Tesc	1.94752e-10	0.0672754	0.169	0.137	5.10912e-06
Krba1	1.96722e-10	-0.0638109	0.197	0.235	5.16079e-06
Tab2	2.06718e-10	-0.077974	0.329	0.37	5.42305e-06
4632427E13Rik	2.07168e-10	0.0941653	0.551	0.516	5.43483e-06
Sipa1l1	2.09316e-10	-0.0726127	0.903	0.921	5.49119e-06
Pcdh7	2.14203e-10	-0.164951	0.543	0.569	5.6194e-06
Ttc39b	2.15128e-10	-0.0720645	0.196	0.232	5.64367e-06
Chst9	2.1617e-10	0.127883	0.382	0.34	5.671e-06
Arid5b	2.1746e-10	0.115574	0.564	0.539	5.70485e-06
Mbd6	2.22353e-10	-0.0571734	0.162	0.198	5.83322e-06
Dbn1	2.23477e-10	0.0824914	0.644	0.625	5.86269e-06
Mad1l1	2.33686e-10	-0.0667421	0.155	0.191	6.13053e-06
Arhgef7	2.34955e-10	-0.0722831	0.553	0.597	6.16381e-06
Gphn	2.3706e-10	-0.0700476	0.956	0.964	6.21904e-06
Itgbl1	2.39888e-10	0.111106	0.253	0.227	6.29323e-06
Zfp260	2.4165e-10	0.0779111	0.295	0.258	6.33945e-06
Mgat5b	2.45458e-10	-0.0766398	0.23	0.27	6.43934e-06
Kcnab1	2.4628e-10	-0.0750487	0.786	0.772	6.46092e-06
A830082K12Rik	2.48962e-10	-0.0839695	0.345	0.37	6.53128e-06
Tecpr1	2.49425e-10	-0.0784667	0.344	0.384	6.5434e-06
Fam135a	2.52533e-10	-0.0832968	0.472	0.515	6.62494e-06
Mid1	2.57999e-10	-0.0765649	0.175	0.21	6.76834e-06
Camta2	2.62293e-10	-0.0719748	0.357	0.402	6.88099e-06
Zfp934	2.62341e-10	-0.0652372	0.125	0.157	6.88226e-06
2410006H16Rik	2.65245e-10	-0.0114053	0.112	0.105	6.95844e-06
Exoc2	2.67077e-10	-0.0760047	0.356	0.398	7.00649e-06
Evl	2.68848e-10	-0.0788359	0.395	0.439	7.05296e-06
Slc7a6	2.71934e-10	0.0824404	0.42	0.394	7.13391e-06
Cop1	2.78586e-10	-0.0813259	0.467	0.508	7.30843e-06
Dgkg	2.82767e-10	0.101953	0.831	0.807	7.41811e-06
Pikfyve	2.86128e-10	-0.0725384	0.292	0.334	7.50629e-06
Rps25	2.89418e-10	-0.040057	0.1	0.113	7.5926e-06
Rpl18a	2.91892e-10	-0.0260384	0.076	0.1	7.65749e-06
Hint1	2.94271e-10	-0.00405381	0.13	0.117	7.71989e-06
Gm10629	3.03217e-10	0.0551901	0.116	0.089	7.95459e-06
3300002I08Rik	3.11962e-10	-0.0552303	0.112	0.143	8.184e-06
Capzb	3.23078e-10	-0.0723511	0.303	0.345	8.47562e-06
Bcl11b	3.2321e-10	0.0932638	0.606	0.562	8.47909e-06
Nell2	3.31496e-10	-0.0711369	0.949	0.957	8.69647e-06
Mcts1	3.31682e-10	0.0719992	0.25	0.213	8.70134e-06
Epha5	3.38099e-10	0.108465	0.948	0.948	8.86969e-06
6030442K20Rik	3.38386e-10	0.0604664	0.128	0.1	8.87722e-06
Pik3ip1	3.43577e-10	0.0517798	0.137	0.107	9.0134e-06
Myt1l	3.55085e-10	-0.0710272	0.973	0.976	9.3153e-06
Spata7	3.55472e-10	-0.0800974	0.437	0.479	9.32545e-06
Plekho1	3.56652e-10	-0.0607363	0.11	0.139	9.35642e-06
Bbip1	3.60509e-10	0.081209	0.398	0.359	9.45759e-06
Tmem131	3.61255e-10	-0.0794725	0.568	0.61	9.47717e-06
Cadm3	3.65729e-10	-0.0790481	0.303	0.333	9.59454e-06
Cabp1	3.67275e-10	-0.0951165	0.369	0.411	9.63509e-06
Tbc1d1	3.75052e-10	0.112235	0.473	0.463	9.83911e-06
Ralgapa1	3.78501e-10	-0.0707513	0.872	0.889	9.92959e-06
Trak2	3.81452e-10	-0.0650548	0.262	0.303	1.0007e-05
Boc	3.84318e-10	-0.0637573	0.092	0.117	1.00822e-05
Hdgf	3.91978e-10	0.0680263	0.241	0.204	1.02832e-05
Hace1	3.95709e-10	-0.046268	0.58	0.624	1.0381e-05
Pcolce2	4.04202e-10	-0.050943	0.111	0.142	1.06038e-05
Itm2b	4.0657e-10	0.0361421	0.674	0.646	1.0666e-05
Nup93	4.08176e-10	0.0956033	0.507	0.479	1.07081e-05
Cacna1d	4.11135e-10	-0.0748342	0.913	0.926	1.07857e-05
Ubr3	4.13902e-10	-0.0721483	0.754	0.786	1.08583e-05
Nsmce2	4.15193e-10	-0.086791	0.559	0.596	1.08922e-05
Prpf40b	4.21541e-10	-0.0777767	0.286	0.326	1.10587e-05
Lrrtm1	4.2899e-10	0.08106	0.292	0.257	1.12541e-05
Rnf145	4.36906e-10	-0.0739802	0.223	0.259	1.14618e-05
Khdrbs3	4.37638e-10	-0.000562761	0.616	0.647	1.1481e-05
Afg3l1	4.42878e-10	-0.0716886	0.221	0.259	1.16184e-05
Fggy	4.48324e-10	-0.0738666	0.183	0.22	1.17613e-05
Hspa5	4.57108e-10	0.05525	0.336	0.297	1.19918e-05
Col4a3bp	4.57127e-10	-0.0794084	0.392	0.436	1.19923e-05
Gm46124	4.59733e-10	0.0584227	0.115	0.087	1.20606e-05
Fam173a	4.71662e-10	-0.0302458	0.211	0.215	1.23736e-05
Stxbp6	4.75422e-10	-0.00316846	0.458	0.49	1.24722e-05
4930402H24Rik	4.80979e-10	-0.0688506	0.855	0.878	1.2618e-05
Unc79	4.84385e-10	-0.062659	0.887	0.91	1.27073e-05
Pgrmc1	4.91769e-10	0.0191923	0.223	0.197	1.29011e-05
Nrg2	4.96036e-10	-0.101102	0.6	0.642	1.3013e-05
Fbxw8	4.97621e-10	-0.0724934	0.265	0.305	1.30546e-05
Vps8	5.0281e-10	-0.0858885	0.38	0.42	1.31907e-05
Ccdc107	5.44769e-10	0.0380237	0.166	0.136	1.42915e-05
Kdm7a	5.47099e-10	0.0962814	0.561	0.534	1.43526e-05
Vwa8	5.52871e-10	-0.0868148	0.588	0.628	1.4504e-05
Scai	5.62283e-10	-0.0840594	0.746	0.767	1.47509e-05
Gm13944	5.64342e-10	0.0962022	0.253	0.223	1.48049e-05
BC005537	5.67187e-10	-0.0677403	0.275	0.316	1.48796e-05
Jph1	5.81526e-10	-0.0945881	0.627	0.668	1.52558e-05
Exd2	5.85193e-10	-0.0761652	0.384	0.428	1.5352e-05
Bag6	5.8803e-10	-0.039362	0.113	0.142	1.54264e-05
Pakap	5.90462e-10	-0.0941999	0.746	0.773	1.54902e-05
Cyld	5.9125e-10	0.0873453	0.537	0.507	1.55108e-05
Gda	5.94796e-10	-0.0766883	0.467	0.511	1.56039e-05
Prkcz	5.9651e-10	-0.0733474	0.542	0.585	1.56489e-05
Setd4	5.96975e-10	0.0816273	0.422	0.392	1.5661e-05
Mgat3	5.97562e-10	-0.0665748	0.231	0.27	1.56764e-05
1700080N15Rik	6.13772e-10	0.0638683	0.164	0.133	1.61017e-05
Ppp2r3a	6.19332e-10	0.102666	0.587	0.557	1.62476e-05
Arhgef2	6.27269e-10	-0.0738736	0.429	0.473	1.64558e-05
Ide	6.34486e-10	-0.0636327	0.21	0.248	1.66451e-05
Pop5	6.57903e-10	0.0537866	0.154	0.123	1.72594e-05
Commd3	6.80838e-10	0.076872	0.264	0.23	1.78611e-05
Rpl26	6.80963e-10	0.0789012	0.275	0.237	1.78644e-05
Snca	6.89612e-10	-0.0979425	0.574	0.606	1.80913e-05
Tubgcp5	7.15576e-10	-0.0783447	0.236	0.269	1.87724e-05
Irf3	7.37854e-10	0.0529036	0.141	0.111	1.93569e-05
Gm14471	7.41113e-10	0.0550614	0.129	0.1	1.94423e-05
Gm32743	7.51438e-10	0.0581452	0.115	0.088	1.97132e-05
Tuba4a	7.52551e-10	-0.0471604	0.086	0.112	1.97424e-05
Focad	7.55691e-10	-0.0913993	0.67	0.705	1.98248e-05
Antxr1	7.58253e-10	-0.0717883	0.142	0.176	1.9892e-05
Glp2r	7.60775e-10	0.0842977	0.347	0.314	1.99582e-05
Inpp5j	7.62953e-10	-0.0536455	0.132	0.164	2.00153e-05
B130034C11Rik	7.76984e-10	0.0601455	0.12	0.093	2.03834e-05
Gas7	7.84651e-10	-0.0793121	0.66	0.698	2.05845e-05
Fam91a1	7.96451e-10	-0.0590414	0.132	0.164	2.08941e-05
Zdhhc24	8.1665e-10	0.0645225	0.188	0.155	2.1424e-05
Tent4b	8.22595e-10	-0.0713956	0.352	0.396	2.158e-05
Chic1	8.53971e-10	0.0883174	0.46	0.42	2.24031e-05
Lrp1	8.71594e-10	-0.0728146	0.444	0.488	2.28654e-05
Ntng2	8.81839e-10	-0.103044	0.323	0.359	2.31342e-05
Tmem208	9.02421e-10	0.0397524	0.334	0.298	2.36741e-05
Traip	9.02608e-10	0.0806297	0.262	0.236	2.3679e-05
Iqsec3	9.13842e-10	-0.0664801	0.407	0.451	2.39737e-05
Cdk5rap2	9.3417e-10	-0.0647471	0.18	0.216	2.4507e-05
Ube2o	9.51075e-10	-0.075336	0.318	0.356	2.49505e-05
Mvb12b	9.58701e-10	-0.0721821	0.375	0.418	2.51506e-05
Etv1	9.7666e-10	0.0963749	0.299	0.26	2.56217e-05
Hmgn3	1.0546e-09	0.0598414	0.408	0.367	2.76663e-05
Jakmip2	1.06789e-09	-0.0745426	0.761	0.788	2.80151e-05
4732471J01Rik	1.09378e-09	-0.0901513	0.474	0.511	2.86942e-05
mt-Co1	1.1174e-09	-0.112194	0.082	0.109	2.93137e-05
Hcn1	1.1193e-09	0.0880127	0.566	0.567	2.93637e-05
Gm48960	1.1509e-09	0.0708097	0.194	0.162	3.01927e-05
Zmiz2	1.17958e-09	-0.0578861	0.199	0.236	3.09451e-05
Hagh	1.21026e-09	0.0806604	0.331	0.3	3.17501e-05
Rps5	1.21352e-09	-0.0446197	0.089	0.112	3.18355e-05
Inpp5a	1.23197e-09	-0.0686061	0.22	0.258	3.23194e-05
L3mbtl3	1.25645e-09	0.0791096	0.245	0.208	3.29617e-05
Lrch2	1.25783e-09	-0.0593829	0.217	0.255	3.29979e-05
Cacna1a	1.27438e-09	-0.0695371	0.95	0.958	3.3432e-05
Dgke	1.27773e-09	-0.0602547	0.223	0.261	3.35199e-05
Rab24	1.35513e-09	0.0499505	0.293	0.256	3.55506e-05
Pde11a	1.37511e-09	0.116709	0.1	0.077	3.60747e-05
Traf6	1.38531e-09	0.0672156	0.21	0.176	3.63423e-05
Rpl18	1.38867e-09	-0.0299131	0.082	0.108	3.64303e-05
Smim4	1.39598e-09	0.0750711	0.274	0.238	3.66222e-05
Cog2	1.40971e-09	-0.0510936	0.164	0.198	3.69825e-05
Dpp9	1.41407e-09	-0.0529782	0.116	0.146	3.70967e-05
Eps15l1	1.43715e-09	-0.0584742	0.481	0.525	3.77022e-05
4930447C04Rik	1.43911e-09	-0.0373574	0.114	0.14	3.77535e-05
Zfp182	1.43958e-09	0.0819701	0.391	0.349	3.77659e-05
Stx12	1.48602e-09	0.079112	0.337	0.303	3.89842e-05
Kcna4	1.56188e-09	-0.0709939	0.244	0.282	4.09744e-05
Efnb2	1.64707e-09	-0.0786614	0.181	0.212	4.32093e-05
Gpc6	1.65564e-09	-0.0856615	0.213	0.248	4.34341e-05
Chst8	1.68459e-09	0.0858573	0.21	0.18	4.41935e-05
Rapgef1	1.73458e-09	-0.0774053	0.445	0.487	4.5505e-05
Gnaq	1.7462e-09	-0.0767522	0.866	0.885	4.58097e-05
Zfp560	1.75664e-09	0.0659004	0.227	0.191	4.60836e-05
Hunk	1.76135e-09	-0.0775576	0.271	0.311	4.62073e-05
Pde7a	1.77978e-09	-0.0651211	0.464	0.508	4.66908e-05
Rubcn	1.79527e-09	-0.0544841	0.248	0.287	4.70971e-05
Cacnb3	1.86884e-09	-0.0591438	0.15	0.181	4.9027e-05
2610037D02Rik	1.88767e-09	-0.0696159	0.437	0.481	4.95212e-05
Adk	1.91676e-09	-0.0947219	0.515	0.546	5.02842e-05
Gm48696	1.93699e-09	0.0419096	0.106	0.08	5.08151e-05
Efnb3	1.99912e-09	0.0663653	0.212	0.177	5.24449e-05
Cdk11b	2.00287e-09	0.0794373	0.435	0.412	5.25434e-05
Lgals8	2.03097e-09	0.0547243	0.131	0.105	5.32806e-05
Ralgps1	2.06071e-09	-0.0735604	0.701	0.736	5.40605e-05
Lpgat1	2.11493e-09	-0.0830427	0.433	0.469	5.54831e-05
Nsd1	2.11591e-09	0.0717484	0.876	0.868	5.55088e-05
2900026A02Rik	2.14094e-09	0.0850389	0.353	0.322	5.61655e-05
Dad1	2.1679e-09	-0.0244793	0.142	0.146	5.68726e-05
Fez2	2.18647e-09	0.0665813	0.149	0.123	5.73598e-05
Pus3	2.2201e-09	0.0541665	0.107	0.083	5.82421e-05
Gm39326	2.40382e-09	0.0645812	0.197	0.165	6.30619e-05
Top2b	2.44384e-09	-0.0728925	0.452	0.495	6.41118e-05
Tm2d1	2.46992e-09	0.0603214	0.278	0.24	6.47958e-05
BC031181	2.4977e-09	0.0737822	0.252	0.217	6.55248e-05
Gcn1	2.54955e-09	-0.0622824	0.311	0.352	6.68849e-05
Psmf1	2.56836e-09	-0.0421985	0.112	0.139	6.73783e-05
Pam	2.5923e-09	-0.102134	0.715	0.746	6.80063e-05
Bcas2	2.5988e-09	0.0689748	0.247	0.213	6.81768e-05
Srrm4	2.61477e-09	0.0873933	0.706	0.701	6.85958e-05
Tapt1	2.61615e-09	-0.06245	0.22	0.257	6.86322e-05
Lrp12	2.64305e-09	-0.0695937	0.186	0.216	6.93379e-05
Dync1h1	2.65201e-09	-0.0750144	0.552	0.592	6.95729e-05
Tmem167	2.67295e-09	-0.065999	0.363	0.406	7.01221e-05
Ndrg4	2.86991e-09	-0.0792936	0.655	0.691	7.52891e-05
Prickle2	2.95301e-09	-0.0757078	0.926	0.931	7.74693e-05
1810062O18Rik	3.05124e-09	0.0566823	0.138	0.11	8.00463e-05
Adgrl2	3.08372e-09	-0.085498	0.307	0.348	8.08982e-05
Tmem132a	3.12409e-09	-0.0725922	0.262	0.296	8.19573e-05
Tmed2	3.19621e-09	0.0637478	0.23	0.195	8.38494e-05
Atpif1	3.20678e-09	0.0830166	0.315	0.277	8.41266e-05
Washc4	3.22095e-09	-0.0719784	0.269	0.306	8.44985e-05
Usp25	3.23302e-09	-0.0842564	0.388	0.427	8.4815e-05
B4galt1	3.23432e-09	0.0768544	0.166	0.146	8.48492e-05
Tcf20	3.24075e-09	0.0778089	0.778	0.769	8.50177e-05
Gas5	3.35097e-09	-0.0460105	0.385	0.427	8.79094e-05
Pgm1	3.40328e-09	-0.0522936	0.099	0.127	8.92818e-05
Col25a1	3.40649e-09	0.128893	0.386	0.346	8.93658e-05
Ddi2	3.44721e-09	-0.0759327	0.318	0.358	9.04342e-05
Cask	3.48435e-09	-0.0736936	0.654	0.691	9.14085e-05
Ap3m1	3.52457e-09	0.0755334	0.35	0.314	9.24637e-05
Snrpn	3.52523e-09	0.0967502	0.369	0.335	9.24809e-05
Washc5	3.54208e-09	-0.058444	0.138	0.169	9.2923e-05
Dlgap1	3.57881e-09	-0.0680133	0.99	0.994	9.38866e-05
Fras1	3.67786e-09	-0.110431	0.233	0.269	9.64849e-05
Dbndd2	3.6921e-09	-0.000226284	0.185	0.171	9.68585e-05
Rnft1	3.71975e-09	0.0703379	0.291	0.26	9.75839e-05
Abcc4	3.72476e-09	-0.0561148	0.121	0.151	9.77153e-05
Arhgap39	3.86618e-09	0.0775983	0.817	0.803	0.000101425
Sh3bgrl2	3.8665e-09	-0.0507879	0.093	0.119	0.000101434
Sdk1	3.89906e-09	-0.113509	0.191	0.225	0.000102288
Chd8	3.91188e-09	-0.070448	0.476	0.52	0.000102624
Mysm1	3.93119e-09	0.0831638	0.6	0.577	0.000103131
Ddx46	3.94288e-09	0.0829251	0.602	0.571	0.000103438
Tubd1	3.96341e-09	0.0513326	0.109	0.086	0.000103976
Rapgef5	4.02986e-09	-0.08911	0.763	0.781	0.000105719
B830012L14Rik	4.04415e-09	-0.0817776	0.468	0.51	0.000106094
Mtor	4.05687e-09	-0.0549299	0.33	0.371	0.000106428
Ercc2	4.07919e-09	-0.0446375	0.081	0.106	0.000107013
Ubr4	4.09693e-09	-0.0596425	0.283	0.323	0.000107479
Mrps26	4.10021e-09	-0.012913	0.192	0.185	0.000107565
Bicdl1	4.14794e-09	-0.078341	0.574	0.61	0.000108817
Egr3	4.15366e-09	-0.0611554	0.087	0.112	0.000108967
Stk39	4.16845e-09	-0.075239	0.593	0.627	0.000109355
Hexb	4.18294e-09	-0.0239081	0.114	0.118	0.000109735
Lingo1	4.19273e-09	-0.0861289	0.572	0.601	0.000109992
Ppp2ca	4.2067e-09	-0.0522348	0.286	0.325	0.000110359
Gapdh	4.25512e-09	-0.0151771	0.231	0.224	0.000111629
Snhg12	4.26566e-09	0.0152933	0.16	0.14	0.000111905
Ythdc2	4.304e-09	-0.0755802	0.428	0.469	0.000112911
Ppp2r2c	4.30802e-09	-0.0737885	0.542	0.579	0.000113017
Mir124a-1hg	4.33434e-09	0.0984706	0.729	0.699	0.000113707
Hs3st1	4.52333e-09	-0.0556824	0.099	0.124	0.000118665
C230057M02Rik	4.55706e-09	-0.0604391	0.233	0.27	0.00011955
Kif17	4.56852e-09	-0.0696477	0.161	0.19	0.00011985
St3gal5	4.60238e-09	-0.0820768	0.499	0.535	0.000120739
Gm49085	4.64685e-09	0.0496078	0.112	0.086	0.000121905
Rad51ap2	4.68928e-09	-0.0589057	0.206	0.242	0.000123019
Tspan9	4.7627e-09	0.073636	0.157	0.131	0.000124945
Ext2	4.76558e-09	-0.0582532	0.352	0.394	0.00012502
Glcci1	4.82306e-09	-0.0890093	0.426	0.464	0.000126528
Ankfy1	4.90528e-09	0.0761437	0.42	0.393	0.000128685
Sptbn4	5.09739e-09	-0.0451308	0.791	0.825	0.000133725
Ikbkb	5.12186e-09	-0.0638826	0.25	0.288	0.000134367
Dnmbp	5.13689e-09	-0.0657692	0.17	0.203	0.000134761
Pgap1	5.37738e-09	-0.0849997	0.258	0.295	0.00014107
Rufy2	5.42587e-09	0.0838775	0.618	0.591	0.000142342
Mgat4c	5.51759e-09	0.0511842	0.432	0.442	0.000144748
Krit1	5.53484e-09	0.0750958	0.683	0.664	0.000145201
Tgfbr3	5.70442e-09	0.0803869	0.444	0.405	0.00014965
Arhgap20os	5.71355e-09	0.0643398	0.154	0.127	0.000149889
Oxct1	5.86182e-09	-0.0727973	0.682	0.714	0.000153779
Pdlim7	5.9217e-09	0.0888701	0.432	0.393	0.00015535
Preb	6.01392e-09	0.0733273	0.418	0.38	0.000157769
Zfp329	6.01524e-09	0.0828588	0.407	0.373	0.000157804
Prox1	6.01954e-09	0.10572	0.313	0.293	0.000157917
Ampd2	6.02531e-09	-0.0231635	0.117	0.14	0.000158068
Cbfa2t3	6.04024e-09	0.068572	0.228	0.194	0.00015846
St8sia3os	6.0703e-09	0.0469188	0.114	0.089	0.000159248
Sumo2	6.08674e-09	0.0819913	0.459	0.42	0.000159679
Nphp4	6.16088e-09	-0.0727824	0.334	0.374	0.000161624
Stag2	6.28643e-09	0.0888738	0.45	0.415	0.000164918
Pkp4	6.53445e-09	-0.0724184	0.706	0.74	0.000171425
Rps28	6.55578e-09	-0.0224515	0.113	0.115	0.000171984
Mrps28	6.7596e-09	-0.0539184	0.171	0.205	0.000177331
Thy1	6.88913e-09	-0.0595792	0.281	0.3	0.000180729
Ranbp17	6.89586e-09	-0.0800322	0.31	0.349	0.000180906
Gm49226	6.91225e-09	0.0568574	0.147	0.119	0.000181336
F730043M19Rik	6.91396e-09	0.0983506	0.378	0.344	0.000181381
Tm2d2	6.92524e-09	0.0099452	0.111	0.095	0.000181677
0610043K17Rik	7.03081e-09	0.0706754	0.241	0.206	0.000184446
Atf6	7.03951e-09	-0.077844	0.581	0.62	0.000184675
Ccdc6	7.28729e-09	0.0713748	0.316	0.28	0.000191175
Itfg1	7.2988e-09	-0.0801966	0.444	0.481	0.000191477
Ndfip2	7.36749e-09	-0.0789879	0.467	0.507	0.000193279
Plekhm3	7.38354e-09	-0.0690851	0.473	0.515	0.0001937
Kmt2a	7.57179e-09	-0.0678049	0.788	0.811	0.000198638
Adgrb3	7.66937e-09	-0.0612066	0.992	0.996	0.000201198
Crtc1	7.73963e-09	-0.068476	0.449	0.491	0.000203042
Camkv	7.9884e-09	0.0853275	0.699	0.68	0.000209568
Gnao1	8.01241e-09	-0.0823286	0.71	0.731	0.000210198
Ankrd16	8.10442e-09	-0.0439022	0.148	0.179	0.000212611
Tspan7	8.21126e-09	-0.0621383	0.739	0.774	0.000215414
Sh3rf1	8.40235e-09	0.109524	0.445	0.434	0.000220427
Xrn1	8.42679e-09	0.0790106	0.681	0.658	0.000221068
Nhlrc2	8.48911e-09	-0.0696586	0.288	0.327	0.000222703
Abhd14b	8.49271e-09	0.028969	0.126	0.102	0.000222798
Gm20641	8.52174e-09	0.0617014	0.159	0.136	0.000223559
Miga1	8.62107e-09	-0.0603717	0.338	0.379	0.000226165
Ttc17	8.72239e-09	-0.0771182	0.575	0.613	0.000228823
Smarcal1	8.7332e-09	-0.0407994	0.101	0.127	0.000229107
Insig2	8.79561e-09	0.069069	0.261	0.229	0.000230744
Rps4x	8.81524e-09	-0.0431048	0.077	0.101	0.000231259
Pnpt1	8.93732e-09	0.0760474	0.396	0.368	0.000234462
Ccdc66	9.1607e-09	0.0725735	0.316	0.286	0.000240322
Gm44643	9.2171e-09	0.0597279	0.174	0.153	0.000241801
Tmtc4	9.26637e-09	0.0555512	0.149	0.12	0.000243094
Ints6l	9.35607e-09	-0.0730148	0.364	0.404	0.000245447
Atp11a	9.36124e-09	-0.0607912	0.222	0.258	0.000245583
Cenpv	9.40527e-09	0.0821612	0.404	0.381	0.000246738
Arhgap33	9.62764e-09	-0.0583217	0.178	0.212	0.000252571
Lrrtm4	9.9995e-09	-0.170326	0.777	0.811	0.000262327
Sema7a	1.00636e-08	-0.0588407	0.133	0.162	0.000264009
Ssbp1	1.0079e-08	0.0510028	0.171	0.141	0.000264412
Usp48	1.01886e-08	-0.0661778	0.454	0.496	0.000267288
6330403K07Rik	1.01955e-08	0.0159545	0.141	0.123	0.000267468
Sbf2	1.04071e-08	-0.0666476	0.826	0.849	0.000273019
Cntn4	1.08496e-08	-0.0298168	0.518	0.56	0.000284628
Cfap97	1.08947e-08	0.067119	0.208	0.181	0.000285812
Szt2	1.08965e-08	-0.0498343	0.135	0.165	0.000285858
Cep19	1.09277e-08	0.0709052	0.253	0.222	0.000286676
Lrrcc1	1.10093e-08	-0.063534	0.245	0.282	0.000288817
Atp5a1	1.10846e-08	0.0772837	0.499	0.46	0.000290793
Gramd4	1.1309e-08	-0.060835	0.164	0.197	0.000296681
Osbp2	1.13688e-08	-0.0416526	0.687	0.725	0.00029825
Crmp1	1.13702e-08	-0.0734721	0.346	0.384	0.000298286
Atg4c	1.1494e-08	-0.067999	0.369	0.41	0.000301533
Prrc2b	1.15516e-08	-0.0753789	0.553	0.589	0.000303044
4930578M01Rik	1.18179e-08	0.0729277	0.222	0.19	0.00031003
Rps2	1.18557e-08	-0.0331699	0.251	0.253	0.000311022
Dpyd	1.19632e-08	0.127404	0.577	0.543	0.000313842
Actb	1.20873e-08	0.0637032	0.437	0.397	0.000317097
Nrxn2	1.21823e-08	-0.0763483	0.448	0.483	0.000319592
Shank3	1.30559e-08	-0.0710446	0.349	0.387	0.000342509
Dhps	1.31848e-08	0.0678957	0.234	0.201	0.000345889
Adarb2	1.32441e-08	0.109554	0.417	0.408	0.000347446
Ppargc1b	1.32704e-08	-0.0785771	0.363	0.398	0.000348136
Skiv2l	1.32968e-08	-0.0503962	0.12	0.148	0.000348829
Mrps10	1.38351e-08	0.0670897	0.23	0.2	0.000362949
Zcwpw2	1.3939e-08	-0.0445345	0.162	0.194	0.000365676
Slain1	1.41065e-08	-0.0663016	0.263	0.3	0.00037007
Kcnd2	1.42881e-08	-0.078155	0.993	0.993	0.000374834
Oscp1	1.46063e-08	-0.0663449	0.183	0.212	0.000383181
Dok6	1.47283e-08	-0.0833215	0.904	0.914	0.000386383
Mycbp2	1.48467e-08	-0.0456968	0.98	0.987	0.000389489
Rpl15	1.49368e-08	-0.0536485	0.277	0.293	0.000391852
Lars2	1.50699e-08	-0.0597725	0.238	0.273	0.000395345
Gm31508	1.50985e-08	-0.0568772	0.112	0.139	0.000396095
Arfgef1	1.51045e-08	-0.0717409	0.632	0.667	0.000396253
Gm50163	1.52203e-08	0.0513773	0.12	0.095	0.00039929
Spats2l	1.53145e-08	-0.0820408	0.185	0.212	0.000401761
Gpatch2	1.53937e-08	-0.0697112	0.376	0.415	0.000403839
Tmem59l	1.54785e-08	-0.00383412	0.351	0.334	0.000406064
Chfr	1.579e-08	0.0706238	0.64	0.622	0.000414234
Cacna1g	1.58382e-08	-0.0348224	0.181	0.211	0.000415499
Nploc4	1.59292e-08	-0.0711236	0.336	0.372	0.000417886
Sesn3	1.60203e-08	-0.0695933	0.254	0.292	0.000420276
Ndufb9	1.61846e-08	-0.0185114	0.134	0.135	0.000424587
Pi4ka	1.6251e-08	-0.0694607	0.818	0.841	0.000426328
Prkcg	1.62657e-08	0.105	0.556	0.54	0.000426715
Far2os1	1.62664e-08	0.0609288	0.124	0.102	0.000426733
Ogt	1.66555e-08	0.0637504	0.789	0.789	0.000436941
Kif16b	1.67729e-08	-0.0625954	0.306	0.345	0.000440021
Lasp1	1.7222e-08	-0.044537	0.097	0.123	0.000451801
Fmn1	1.72771e-08	-0.0913295	0.394	0.434	0.000453247
Dock7	1.80068e-08	-0.0800521	0.594	0.63	0.000472391
Rpl10	1.8082e-08	-0.0209811	0.121	0.123	0.000474364
Nova1	1.81007e-08	-0.0945494	0.322	0.35	0.000474853
Rps8	1.81817e-08	-0.0502175	0.35	0.357	0.00047698
Bmp1	1.84297e-08	-0.0631179	0.202	0.236	0.000483485
Gm16845	1.92241e-08	0.0523714	0.118	0.095	0.000504325
Megf9	1.96592e-08	-0.0849156	0.534	0.565	0.00051574
Ttbk1	1.9896e-08	-0.0641422	0.231	0.264	0.000521951
Sestd1	1.99808e-08	-0.0653163	0.344	0.384	0.000524176
Herc4	2.0295e-08	-0.0639188	0.417	0.459	0.00053242
Fam76b	2.08773e-08	0.0719376	0.333	0.305	0.000547695
Dyrk3	2.16016e-08	0.054059	0.124	0.101	0.000566697
Cxadr	2.19591e-08	-0.057638	0.191	0.224	0.000576076
Ccdc171	2.22231e-08	0.074502	0.216	0.191	0.000583001
A330102I10Rik	2.31825e-08	0.0950901	0.421	0.398	0.00060817
Syn1	2.34697e-08	-0.0724093	0.588	0.625	0.000615704
Taf1d	2.35687e-08	0.0836031	0.499	0.468	0.000618301
Prxl2c	2.36461e-08	0.0650988	0.246	0.212	0.000620332
Selenot	2.39038e-08	0.066774	0.252	0.221	0.000627092
Rgl2	2.41215e-08	-0.0551481	0.172	0.202	0.000632803
Slc38a1	2.4132e-08	-0.07482	0.341	0.377	0.00063308
Arglu1	2.43551e-08	0.111325	0.793	0.77	0.000638932
Vps13d	2.45196e-08	-0.0657831	0.56	0.6	0.000643247
Rogdi	2.47601e-08	0.0793659	0.489	0.452	0.000649556
Nop56	2.50133e-08	-0.0648802	0.293	0.331	0.0006562
Stmn4	2.51356e-08	-0.0461087	0.203	0.217	0.000659407
Slc27a4	2.55038e-08	-0.0488183	0.109	0.132	0.000669067
9630014M24Rik	2.61687e-08	-0.061145	0.129	0.158	0.000686511
Rragb	2.62155e-08	0.0800923	0.355	0.322	0.000687738
Hook2	2.63538e-08	0.0710099	0.247	0.218	0.000691366
Dpy19l1	2.6434e-08	-0.0789746	0.242	0.277	0.00069347
Ttc4	2.67366e-08	0.0675906	0.346	0.309	0.000701407
Hadha	2.68041e-08	0.0693487	0.268	0.238	0.000703178
Fyco1	2.7443e-08	0.0759317	0.462	0.44	0.00071994
Tctn2	2.75042e-08	-0.0403683	0.114	0.141	0.000721545
Acyp2	2.77034e-08	-0.073368	0.427	0.467	0.000726772
Cep290	2.83029e-08	-0.0597757	0.328	0.367	0.000742499
Rbm33	2.83131e-08	-0.0709475	0.488	0.524	0.000742766
Gm3294	2.83917e-08	-0.0548048	0.129	0.158	0.000744828
R3hdm1	2.9315e-08	-0.0812707	0.972	0.976	0.00076905
Gm20754	3.02987e-08	0.0860839	0.751	0.742	0.000794857
Pitrm1	3.05187e-08	-0.0493148	0.155	0.186	0.000800627
Olfml2b	3.05636e-08	0.0624767	0.173	0.143	0.000801805
Etf1	3.06769e-08	-0.0559208	0.187	0.22	0.000804779
Eefsec	3.09901e-08	-0.074815	0.393	0.43	0.000812994
Vps53	3.1013e-08	-0.0589495	0.296	0.334	0.000813595
Timm23	3.11664e-08	0.0736488	0.411	0.378	0.000817619
Stk40	3.18293e-08	-0.0616063	0.194	0.227	0.000835011
Fam110b	3.20901e-08	-0.0797017	0.421	0.458	0.000841852
Snta1	3.29523e-08	0.0675286	0.313	0.295	0.000864472
Robo1	3.30658e-08	-0.127007	0.571	0.608	0.000867447
Cpeb3	3.33075e-08	-0.0622613	0.797	0.826	0.00087379
Uggt2	3.35272e-08	-0.0680065	0.567	0.606	0.000879553
Fnbp1l	3.37242e-08	-0.0452464	0.353	0.389	0.000884721
Cadm1	3.42261e-08	-0.0768364	0.943	0.951	0.000897889
Angptl3	3.45304e-08	0.0539164	0.104	0.083	0.00090587
Agap3	3.45427e-08	-0.0709995	0.357	0.393	0.000906194
Pdk1	3.50068e-08	0.0752616	0.313	0.282	0.000918369
Rps6kl1	3.61948e-08	-0.0480118	0.189	0.221	0.000949535
Chd2	3.62693e-08	0.0795099	0.629	0.612	0.000951489
Zfp608	3.62795e-08	-0.091096	0.539	0.549	0.000951757
Phactr3	3.63315e-08	-0.0794069	0.566	0.599	0.000953121
Larp4b	3.6776e-08	-0.0706926	0.499	0.537	0.000964781
Aqr	3.7154e-08	-0.0591842	0.237	0.273	0.000974698
Mpped1	3.73926e-08	0.0262743	0.354	0.37	0.000980959
Tctn3	3.80698e-08	-0.041822	0.103	0.129	0.000998723
Btaf1	3.82864e-08	-0.0698458	0.592	0.63	0.0010044
Srsf10	3.85036e-08	0.079218	0.467	0.438	0.0010101
Rcan1	3.8593e-08	-0.0477625	0.163	0.194	0.00101245
Cdc42	3.86624e-08	0.0779581	0.562	0.531	0.00101427
Gm15558	3.89569e-08	0.0489363	0.1	0.078	0.001022
Ndrg3	3.92691e-08	-0.0708567	0.646	0.673	0.00103019
Actn1	3.94368e-08	-0.0776257	0.39	0.426	0.00103459
Map2k1	4.01872e-08	0.0772238	0.427	0.391	0.00105427
Ppargc1a	4.09426e-08	0.0830961	0.368	0.338	0.00107409
Clasp2	4.13752e-08	-0.0616199	0.815	0.841	0.00108544
Plekha7	4.17463e-08	-0.0775525	0.207	0.239	0.00109517
Tenm1	4.1805e-08	0.0947044	0.745	0.713	0.00109671
Ip6k2	4.28216e-08	0.0777355	0.382	0.349	0.00112338
E330018M18Rik	4.29072e-08	0.0601078	0.128	0.104	0.00112563
Mir100hg	4.31707e-08	-0.00546433	0.529	0.559	0.00113254
Rps27a	4.34087e-08	-0.0473805	0.164	0.185	0.00113878
Kif21b	4.34326e-08	-0.0539362	0.176	0.208	0.00113941
Rtn1	4.35039e-08	0.0810892	0.947	0.932	0.00114128
Cbarp	4.36331e-08	-0.0640696	0.209	0.232	0.00114467
Cbx1	4.41139e-08	0.0699392	0.292	0.261	0.00115728
Pgr	4.45056e-08	-0.0642799	0.198	0.231	0.00116756
Ephb6	4.49071e-08	-0.0475765	0.105	0.13	0.00117809
Epm2a	4.49789e-08	-0.0593565	0.211	0.245	0.00117998
Eipr1	4.54283e-08	-0.0669532	0.354	0.393	0.00119177
Drg2	4.5778e-08	-0.0417207	0.08	0.103	0.00120094
Pnrc1	4.63509e-08	0.0603099	0.16	0.132	0.00121597
Coq10b	4.69841e-08	-0.0683999	0.184	0.213	0.00123258
Ncan	4.76777e-08	-0.0599866	0.275	0.311	0.00125078
Rai2	4.79396e-08	-0.0505775	0.116	0.143	0.00125765
Fgf13	4.84187e-08	-0.0796221	0.453	0.493	0.00127022
Gm47071	4.99328e-08	0.0531971	0.118	0.094	0.00130994
Scn3b	5.04135e-08	0.0929003	0.523	0.491	0.00132255
Upf3b	5.08084e-08	0.07169	0.295	0.261	0.00133291
Rpl14	5.13137e-08	-0.0362938	0.137	0.15	0.00134616
Gm49189	5.13913e-08	0.0410907	0.105	0.082	0.0013482
Gpr68	5.17349e-08	0.0574949	0.144	0.12	0.00135721
Ift140	5.1818e-08	-0.0477968	0.186	0.218	0.00135939
Pitpnm2	5.22179e-08	-0.0340755	0.635	0.672	0.00136988
Sycp2	5.24939e-08	0.0803749	0.317	0.283	0.00137713
Rictor	5.30689e-08	-0.0675065	0.471	0.509	0.00139221
Pde7b	5.32085e-08	-0.104888	0.436	0.476	0.00139587
Vps41	5.33767e-08	-0.0677408	0.561	0.597	0.00140028
Camk2n1	5.34581e-08	-0.0701017	0.328	0.337	0.00140242
1110008P14Rik	5.43463e-08	-0.0358127	0.081	0.105	0.00142572
Orc6	5.45793e-08	0.0681936	0.271	0.242	0.00143183
Man2a1	5.5395e-08	-0.0890887	0.368	0.405	0.00145323
B230217C12Rik	5.58288e-08	0.0358895	0.117	0.094	0.00146461
Msl1	5.60911e-08	-0.0635398	0.232	0.266	0.00147149
Dscaml1	5.71353e-08	-0.0593824	0.775	0.762	0.00149889
Dynll1	5.73247e-08	0.00679017	0.257	0.238	0.00150386
Rb1cc1	5.75705e-08	-0.066977	0.676	0.708	0.0015103
Gcc2	5.81097e-08	0.0818263	0.51	0.483	0.00152445
Slc35d1	5.85382e-08	-0.0636767	0.193	0.226	0.00153569
Kmt2d	5.88368e-08	-0.0543468	0.182	0.215	0.00154352
Psma3	6.00492e-08	0.081505	0.616	0.594	0.00157533
Dst	6.08115e-08	-0.0657139	0.905	0.911	0.00159533
Gm10516	6.26837e-08	0.0639247	0.228	0.198	0.00164444
Rps7	6.27935e-08	-0.0287455	0.207	0.21	0.00164732
Setd2	6.28955e-08	-0.0718304	0.537	0.572	0.00165
Napb	6.39208e-08	-0.0669921	0.373	0.411	0.0016769
Edc4	6.39807e-08	-0.0418552	0.18	0.211	0.00167847
Hipk4	6.41925e-08	0.054829	0.18	0.15	0.00168403
Cemip2	6.65542e-08	-0.0523766	0.178	0.21	0.00174598
Acsl3	6.73465e-08	-0.0632815	0.24	0.265	0.00176677
Herpud1	6.86912e-08	0.0439263	0.12	0.095	0.00180205
Arhgef1	7.20992e-08	0.0604763	0.313	0.295	0.00189145
Kdm1a	7.23841e-08	0.0753142	0.537	0.506	0.00189892
Ergic1	7.24104e-08	-0.0598764	0.363	0.402	0.00189961
Dennd4b	7.24146e-08	-0.0366755	0.086	0.109	0.00189972
C2cd2l	7.30199e-08	-0.0553872	0.15	0.178	0.0019156
Carnmt1	7.48452e-08	-0.0621209	0.195	0.226	0.00196349
Ttpal	7.79644e-08	-0.0465011	0.113	0.14	0.00204532
2300009A05Rik	7.82152e-08	0.0502001	0.15	0.123	0.0020519
Tshz2	7.8655e-08	0.11477	0.298	0.286	0.00206343
Hmbs	7.8968e-08	0.0444345	0.115	0.091	0.00207165
Recql5	8.00251e-08	-0.0185738	0.209	0.233	0.00209938
Pus10	8.11855e-08	-0.0505263	0.322	0.36	0.00212982
Dock10	8.13023e-08	0.0650871	0.476	0.484	0.00213288
Ikzf2	8.28674e-08	0.0792575	0.168	0.14	0.00217394
Per3	8.43091e-08	0.0774692	0.445	0.419	0.00221176
Rps15	8.62778e-08	-0.00637595	0.175	0.164	0.00226341
Ppp1r2	8.67774e-08	0.0741873	0.306	0.28	0.00227652
Shank1	8.67933e-08	-0.0652317	0.62	0.657	0.00227694
4921539H07Rik	8.90804e-08	0.128003	0.167	0.165	0.00233694
Ubc	8.92967e-08	-0.00762878	0.122	0.117	0.00234261
Nell1os	8.99638e-08	0.0894095	0.16	0.139	0.00236011
Ogdh	9.05185e-08	-0.065791	0.467	0.506	0.00237466
Lgi1	9.05624e-08	-0.0707628	0.677	0.71	0.00237581
Epn2	9.06946e-08	0.0795745	0.632	0.605	0.00237928
Phf24	9.0912e-08	-0.0671583	0.657	0.691	0.00238498
Ap3d1	9.86312e-08	-0.0521886	0.294	0.331	0.00258749
Ndufa5	9.97141e-08	-0.0332484	0.096	0.109	0.0026159
Tenm2	9.97983e-08	-0.0422045	0.992	0.996	0.00261811
Cyp4x1	9.98938e-08	-0.0399814	0.107	0.132	0.00262061
Gm21798	1.00599e-07	0.110346	0.368	0.348	0.0026391
Stim2	1.03333e-07	0.0750787	0.601	0.574	0.00271084
Slc2a13	1.03984e-07	-0.0454071	0.771	0.803	0.00272792
Nox1	1.04142e-07	0.0484621	0.123	0.099	0.00273206
Adarb1	1.04981e-07	-0.0751086	0.503	0.538	0.00275407
Plpp5	1.05335e-07	0.0551322	0.176	0.152	0.00276335
Hectd4	1.05438e-07	-0.0591767	0.716	0.75	0.00276607
Dok5	1.06172e-07	-0.080071	0.27	0.305	0.00278531
2022-03-01	1.06179e-07	-0.0855697	0.909	0.923	0.00278551
Tacc1	1.07e-07	-0.0578013	0.702	0.735	0.00280703
Actr1b	1.0868e-07	-0.0622529	0.335	0.372	0.00285111
Ddx17	1.08973e-07	-0.0609661	0.635	0.671	0.00285879
Pced1b	1.08988e-07	0.0734286	0.376	0.355	0.00285919
Man2a2	1.09594e-07	-0.0654493	0.34	0.376	0.00287509
Ccdc167	1.10644e-07	0.0537653	0.146	0.12	0.00290264
Rps12	1.11008e-07	0.0548906	0.263	0.229	0.00291219
Eepd1	1.11734e-07	-0.0464326	0.133	0.161	0.00293122
Lrp8os2	1.1462e-07	0.0537316	0.132	0.108	0.00300693
Tmem260	1.15222e-07	-0.0674855	0.294	0.329	0.00302273
Clvs2	1.18235e-07	0.0786319	0.631	0.619	0.00310177
Sort1	1.18807e-07	-0.0676734	0.671	0.694	0.00311678
Zmat2	1.18833e-07	0.0554599	0.194	0.165	0.00311748
Aplp1	1.19322e-07	0.023048	0.62	0.593	0.00313028
Sv2a	1.20109e-07	-0.0527821	0.4	0.412	0.00315095
Gm35166	1.21354e-07	0.0524292	0.128	0.105	0.00318361
Gm41361	1.22707e-07	-0.0624101	0.213	0.245	0.0032191
Gm48742	1.23923e-07	0.0971756	0.257	0.25	0.003251
Prr14	1.24232e-07	0.071672	0.327	0.295	0.00325909
Rnf14	1.25158e-07	0.0664614	0.38	0.345	0.00328339
Slc2a3	1.25929e-07	0.0658678	0.472	0.458	0.00330363
Zranb3	1.28495e-07	-0.0490946	0.105	0.13	0.00337094
Cpd	1.28825e-07	-0.0709846	0.367	0.403	0.00337959
Airn	1.3175e-07	0.0753434	0.314	0.279	0.00345634
Aldoa	1.334e-07	-0.0328352	0.263	0.268	0.0034996
Cox6b1	1.34534e-07	-0.0294037	0.118	0.126	0.00352936
Ap1b1	1.3477e-07	-0.0575953	0.275	0.311	0.00353554
D1Ertd622e	1.3799e-07	-0.0477857	0.107	0.133	0.00362002
Mrgbp	1.38337e-07	0.00223947	0.138	0.127	0.00362913
Sdk2	1.38809e-07	-0.112972	0.32	0.353	0.00364152
Stub1	1.3882e-07	0.00431059	0.229	0.213	0.00364179
2610203C22Rik	1.39009e-07	0.0486359	0.1	0.081	0.00364675
Ypel3	1.42712e-07	0.0538395	0.28	0.247	0.00374391
Bin3	1.44764e-07	-0.0500135	0.165	0.195	0.00379775
Slc15a2	1.46548e-07	-0.0371323	0.1	0.123	0.00384454
Fbxw2	1.48291e-07	0.0752946	0.391	0.358	0.00389026
Afg3l2	1.48425e-07	-0.056644	0.245	0.279	0.00389377
Tafa1	1.5137e-07	-0.039644	0.752	0.773	0.00397104
Nr3c2	1.53517e-07	0.0621129	0.839	0.811	0.00402736
Vars	1.53702e-07	-0.0466693	0.109	0.132	0.00403222
Setd5	1.60565e-07	-0.0630061	0.675	0.707	0.00421227
Timm9	1.61418e-07	0.0718208	0.414	0.384	0.00423464
[truncated: 6,248 more rows]

## Sheet: IFNARKO_DMXAAvsCtrl_DE_RNA_MG
Table S9. Differentially expressed genes in microglia clusters of DMXAA vs control treated Ifnar-/- mice
	p_val	avg_log2FC	pct.1	pct.2	p_val_adj
5330438D12Rik	1.25e-21	0.729623	0.425	0.258	3.28e-17
Gm35188	2.33e-23	0.722144	0.611	0.424	6.1e-19
Lysmd4	1.37e-24	0.643162	0.642	0.468	3.6e-20
Atg16l2	1.58e-13	0.619003	0.225	0.118	4.14e-09
Adap2os	1.06e-15	0.593709	0.448	0.293	2.78e-11
Gm2245	3.75e-11	0.530803	0.35	0.223	9.85e-07
Man2b1	1.32e-10	0.49296	0.373	0.253	3.46e-06
Gm16337	2.41e-08	0.459841	0.28	0.189	0.0006322
Gm47283	4.05e-09	0.458145	0.361	0.245	0.000106374
Gm34408	6.3e-08	0.455056	0.168	0.092	0.00165159
Gm37240	1.35e-07	0.453543	0.321	0.234	0.003553
Usp50	2.27e-07	0.441636	0.255	0.17	0.00596314
Nr6a1	1.6e-08	0.439282	0.462	0.35	0.000420829
Atp6v0b	1.71e-08	0.438806	0.389	0.291	0.000449305
Lrrc4	1.46e-08	0.431519	0.276	0.199	0.000383728
Gm31243	1.41e-06	0.428399	0.179	0.105	0.0370265
Ddx5	2.76e-13	0.410773	0.687	0.61	7.24e-09
Gm17231	1.71e-06	0.404078	0.257	0.171	0.0449094
Srsf7	4.21e-08	0.397286	0.292	0.226	0.00110494
Gm27201	6.25e-07	0.387879	0.123	0.07	0.016389
Gm46367	8.09e-07	0.387654	0.396	0.31	0.0212178
Malat1	6.25e-48	0.387372	1	1	1.64e-43
Gps2	1.75e-06	0.362664	0.132	0.072	0.0460135
Unc93b1	7.75e-09	0.345503	0.665	0.588	0.000203344
AC149090.1	9.9e-08	0.322437	0.653	0.557	0.00259729
Csmd3	2.79e-11	0.321838	0.878	0.877	7.32e-07
Ctsd	1.15e-06	0.289267	0.673	0.58	0.030124
Gab2	1.4e-07	0.277642	0.851	0.791	0.0036612
Sh3kbp1	7.01e-07	0.274577	0.638	0.543	0.0184002
Pde3b	9.89e-08	0.255361	0.863	0.842	0.00259377
Tanc2	5.27e-11	0.248901	0.967	0.946	1.38e-06
Mef2a	7.47e-09	0.230761	0.932	0.875	0.000196027
Qk	4.43e-07	0.214774	0.946	0.92	0.0116258
Csf1r	1.69e-06	0.203687	0.897	0.861	0.0443644
Plxdc2	3.89e-09	0.199907	0.927	0.921	0.000101924
Dock2	1.66e-07	-0.152959	0.88	0.848	0.00436176
Trps1	4.41e-07	-0.159843	0.132	0.202	0.0115632
Foxn3	3.84e-09	-0.2522	0.912	0.932	0.000100784
Maml3	4.56e-14	-0.321628	0.928	0.936	1.2e-09
Kcnma1	8.86e-07	-0.321979	0.541	0.649	0.0232376
Nav2	1.88e-15	-0.328329	0.917	0.919	4.93e-11
Il1rapl1	6.94e-07	-0.334657	0.29	0.396	0.0181976
Ralyl	1.02e-06	-0.352969	0.205	0.302	0.0268185
Ube2e2	1.31e-06	-0.363435	0.19	0.283	0.0344184
Sorbs2	1.71e-07	-0.374105	0.103	0.186	0.00448481
Tmeff2	1.92e-11	-0.386859	0.147	0.268	5.04e-07
Sntg1	6.8e-08	-0.402633	0.152	0.246	0.00178274
Sgcd	1.15e-08	-0.40412	0.092	0.177	0.000300445
Cdk6	1.9e-06	-0.406349	0.293	0.388	0.0498382
Ralgps1	2.27e-07	-0.409262	0.339	0.436	0.00596498
Pcsk2	4.89e-08	-0.413232	0.087	0.168	0.001282
Chsy3	1.03e-06	-0.420456	0.057	0.118	0.0271187
Unc5c	8.85e-07	-0.425621	0.138	0.223	0.023212
Grik2	4.03e-07	-0.430824	0.237	0.332	0.0105724
Grm8	3.01e-08	-0.432023	0.044	0.107	0.000789712
Dpp6	1.03e-06	-0.432906	0.148	0.231	0.0270015
Tmem108	2.24e-08	-0.43668	0.052	0.118	0.000588613
Tenm4	1.27e-06	-0.439552	0.107	0.17	0.0333124
Ptprn2	2.27e-07	-0.440817	0.097	0.175	0.0059582
Trim9	3.91e-07	-0.446034	0.091	0.166	0.0102619
Tenm3	1.11e-07	-0.454157	0.13	0.219	0.00292363
Arpp21	7.98e-08	-0.454682	0.156	0.251	0.00209397
Gm26871	7.42e-08	-0.455104	0.098	0.18	0.00194665
Ctnnd2	4.8e-08	-0.458159	0.361	0.477	0.00125901
Ncam1	2.46e-07	-0.461397	0.146	0.231	0.00645145
Grin2b	1.99e-07	-0.461511	0.263	0.367	0.005212
Ryr2	1.62e-06	-0.46683	0.19	0.281	0.0426133
Dscam	1.49e-07	-0.468441	0.111	0.193	0.00390006
Cntn1	2.35e-07	-0.471115	0.115	0.198	0.00616245
Zbtb16	7.31e-07	-0.471882	0.067	0.128	0.0191775
Ptprt	1.25e-06	-0.473015	0.072	0.134	0.0327535
Mapk10	1.07e-09	-0.473202	0.134	0.232	2.82e-05
Ppp2r2b	2.24e-09	-0.475219	0.091	0.182	5.88e-05
Cacna2d3	7.11e-12	-0.47587	0.118	0.231	1.87e-07
Tafa1	1.8e-06	-0.477257	0.211	0.29	0.0472937
Schip1	1.15e-10	-0.477599	0.188	0.31	3.02e-06
Kcnb2	2.37e-07	-0.487609	0.126	0.201	0.00622945
Bcl11a	3.32e-09	-0.489978	0.052	0.122	8.72e-05
Xkr4	1.64e-11	-0.490397	0.186	0.315	4.29e-07
Kctd16	8.43e-08	-0.491774	0.13	0.204	0.00221259
Car10	9.05e-10	-0.494537	0.063	0.138	2.37e-05
Nrg1	9.39e-14	-0.49998	0.165	0.302	2.46e-09
Ntrk3	9.97e-07	-0.503112	0.143	0.22	0.0261651
Lrrc7	1.85e-07	-0.503344	0.278	0.368	0.00485496
Nkain3	1.24e-08	-0.506221	0.067	0.137	0.000325193
Brinp1	4.94e-07	-0.509093	0.108	0.183	0.0129703
Rora	2.95e-08	-0.512659	0.171	0.269	0.000774917
Slc35f1	2.87e-08	-0.514401	0.057	0.118	0.000752498
Npas3	1.24e-10	-0.514512	0.087	0.184	3.25e-06
Erc2	4.07e-08	-0.516476	0.275	0.387	0.00106842
Chrm3	5.21e-09	-0.525293	0.09	0.177	0.00013656
Frmpd4	1.41e-06	-0.52827	0.223	0.314	0.0369264
Ubash3b	1.25e-24	-0.530438	0.762	0.878	3.27e-20
Lrfn5	1.86e-10	-0.539929	0.157	0.266	4.88e-06
Etl4	6.93e-09	-0.551428	0.142	0.234	0.000181907
Cntnap5a	1.47e-08	-0.553456	0.073	0.145	0.000385924
Robo1	5.23e-08	-0.554893	0.122	0.195	0.00137195
Gpc5	4.91e-08	-0.562127	0.112	0.198	0.0012877
Fgf12	8.43e-11	-0.56372	0.174	0.292	2.21e-06
Grm5	4.13e-12	-0.564392	0.284	0.42	1.08e-07
Ntm	9.31e-11	-0.565181	0.194	0.308	2.44e-06
Erbb4	4.5e-08	-0.565553	0.149	0.244	0.00118095
Ryr3	1.3e-08	-0.568716	0.114	0.192	0.000339946
Egfem1	1.66e-08	-0.571682	0.194	0.284	0.000434356
Mdga2	2.54e-09	-0.581569	0.298	0.408	6.65e-05
Kcnq3	1.98e-10	-0.584699	0.142	0.248	5.2e-06
Adgrb3	2.82e-14	-0.588142	0.381	0.536	7.4e-10
Kcnd2	8.77e-17	-0.58905	0.351	0.526	2.3e-12
Gm42418	2.76e-62	-0.599555	0.995	0.998	7.25e-58
Macrod2	1.14e-10	-0.602348	0.241	0.356	3e-06
Kcnq5	2.21e-07	-0.604061	0.182	0.263	0.00579837
Negr1	3.01e-10	-0.604658	0.258	0.379	7.91e-06
Hs6st3	1.78e-13	-0.607088	0.231	0.372	4.68e-09
Kalrn	2.17e-15	-0.609973	0.263	0.408	5.69e-11
Nkain2	5.18e-17	-0.614893	0.408	0.574	1.36e-12
Ank3	1.62e-10	-0.616064	0.257	0.381	4.25e-06
Lrp1b	6e-13	-0.620854	0.427	0.552	1.57e-08
Ccser1	2.18e-10	-0.629859	0.19	0.302	5.71e-06
Lingo2	3.64e-12	-0.634321	0.292	0.424	9.54e-08
Cntn5	1.73e-12	-0.638424	0.151	0.257	4.53e-08
Gria1	7.94e-14	-0.641892	0.276	0.386	2.08e-09
Phactr1	1.93e-14	-0.647227	0.243	0.387	5.08e-10
Dmd	3.74e-14	-0.647632	0.183	0.32	9.8e-10
Tafa2	3.84e-14	-0.653065	0.108	0.223	1.01e-09
Kcnh7	4.3e-11	-0.656764	0.131	0.224	1.13e-06
Grip1	1.68e-12	-0.657949	0.106	0.202	4.41e-08
Trpm3	5.52e-15	-0.659566	0.197	0.347	1.45e-10
Rims1	5.06e-12	-0.660398	0.199	0.295	1.33e-07
Dcc	3.97e-11	-0.665463	0.182	0.303	1.04e-06
Kcnip4	7.72e-21	-0.665541	0.652	0.751	2.03e-16
Asic2	3.46e-17	-0.666561	0.101	0.233	9.08e-13
Magi2	2.83e-16	-0.68288	0.396	0.562	7.42e-12
Cadm2	4.21e-18	-0.684844	0.475	0.645	1.1e-13
Pcdh15	1.54e-14	-0.685172	0.09	0.194	4.03e-10
Rbfox1	3.85e-19	-0.692523	0.587	0.706	1.01e-14
Epha6	4.4e-18	-0.702795	0.281	0.442	1.16e-13
Anks1b	1.38e-15	-0.703556	0.275	0.428	3.62e-11
Clstn2	2.99e-15	-0.707534	0.112	0.214	7.85e-11
Auts2	1.44e-14	-0.711806	0.345	0.505	3.79e-10
Fgf14	1.06e-19	-0.714413	0.357	0.523	2.78e-15
Grm7	1.27e-14	-0.718856	0.299	0.435	3.34e-10
Plcb1	1.48e-15	-0.719564	0.196	0.33	3.88e-11
Syt1	1.08e-12	-0.72839	0.425	0.534	2.82e-08
Lrrc4c	9.58e-18	-0.760672	0.24	0.403	2.51e-13
Adarb2	9.38e-14	-0.760781	0.137	0.233	2.46e-09
Dpp10	3.49e-25	-0.767343	0.282	0.487	9.15e-21
Cntnap2	5.57e-16	-0.77192	0.344	0.492	1.46e-11
Ptprd	8.59e-22	-0.785102	0.551	0.687	2.25e-17
Dab1	8.29e-18	-0.802472	0.299	0.422	2.18e-13
Pcdh9	2.39e-30	-0.805939	0.553	0.737	6.27e-26
Nrxn1	2.1e-24	-0.812513	0.503	0.668	5.5e-20
Ctnna2	2.47e-18	-0.825802	0.227	0.383	6.47e-14
Nrg3	6.97e-26	-0.83527	0.531	0.692	1.83e-21
Dlgap1	1.11e-19	-0.837701	0.362	0.535	2.92e-15
Nrxn3	3.45e-21	-0.846146	0.497	0.614	9.05e-17
Galntl6	2.41e-18	-0.859031	0.194	0.343	6.32e-14
Csmd1	2.27e-30	-0.907535	0.506	0.68	5.96e-26
Tenm2	4.01e-36	-0.909626	0.511	0.68	1.05e-31
Opcml	1.6e-26	-0.918518	0.431	0.609	4.19e-22
Fam155a	1.45e-32	-0.929148	0.304	0.532	3.8e-28
Lsamp	3.07e-38	-0.942697	0.677	0.806	8.06e-34
Dlg2	1.61e-27	-0.944248	0.574	0.703	4.22e-23
Lrrtm4	2.55e-25	-1.0396	0.409	0.585	6.7e-21
Nlgn1	1.5e-33	-1.05435	0.431	0.652	3.93e-29
Arsb	4.16e-51	-1.0997	0.494	0.698	1.09e-46
Enox1	2.13e-06	-0.463494	0.148	0.23	0.0558275
Dgki	2.2e-06	-0.401573	0.134	0.214	0.0577973
Pura	2.27e-06	0.0116365	0.123	0.151	0.0595757
Shisa6	2.27e-06	-0.393396	0.081	0.131	0.0596464
Cd81	2.55e-06	0.355113	0.377	0.293	0.0670075
Fkbp5	2.63e-06	0.349257	0.524	0.456	0.0688704
Cd68	2.64e-06	0.392011	0.138	0.083	0.0691483
Rgs7	2.86e-06	-0.323968	0.12	0.198	0.0750919
Fam135b	2.97e-06	-0.397181	0.078	0.137	0.0779441
Grin2a	3.25e-06	-0.424606	0.305	0.374	0.0853572
Galnt18	4.12e-06	-0.393404	0.052	0.102	0.108052
Vti1a	4.49e-06	-0.343211	0.529	0.623	0.117811
Gm32036	4.73e-06	0.375533	0.337	0.248	0.123979
Ncam2	4.87e-06	-0.422364	0.144	0.225	0.127737
Dock3	4.98e-06	-0.389496	0.104	0.172	0.13073
Slc4a4	5.15e-06	-0.438803	0.082	0.143	0.13509
Dgkb	5.59e-06	-0.438644	0.129	0.198	0.146524
Celf4	7.04e-06	-0.388544	0.084	0.149	0.184669
Mir100hg	7.6e-06	-0.478722	0.089	0.153	0.199374
B430010I23Rik	7.89e-06	0.399562	0.254	0.175	0.206959
Samd12	7.9e-06	-0.389667	0.098	0.166	0.207162
A230057D06Rik	8.18e-06	-0.391867	0.084	0.145	0.214555
Mgat4c	9.46e-06	-0.387985	0.105	0.163	0.248068
Gm48678	9.46e-06	0.393801	0.259	0.197	0.248209
Arhgap5	1.02e-05	0.258779	0.702	0.634	0.267469
Zeb2	1.03e-05	0.197131	0.911	0.882	0.269814
Hs3st4	1.06e-05	-0.369558	0.088	0.151	0.277456
Grid2	1.07e-05	-0.486209	0.123	0.187	0.279959
Dock8	1.14e-05	0.190634	0.908	0.874	0.298229
Snhg14	1.16e-05	-0.393094	0.215	0.301	0.303566
Fchsd2	1.17e-05	0.23621	0.849	0.79	0.307671
Pld4	1.24e-05	0.333098	0.288	0.224	0.324037
4930444A19Rik	1.35e-05	0.374998	0.314	0.231	0.353445
Fgfr2	1.46e-05	0.338345	0.327	0.251	0.383844
Ssh2	1.47e-05	0.190255	0.937	0.897	0.384527
Gabrb1	1.49e-05	-0.385308	0.208	0.293	0.390145
Gm20528	1.52e-05	0.426299	0.187	0.124	0.399223
Stox2	1.62e-05	-0.408592	0.088	0.152	0.425443
Map2	1.64e-05	-0.400559	0.141	0.205	0.431367
Gm7480	1.78e-05	0.355497	0.107	0.055	0.466862
Celf2	1.81e-05	-0.275731	0.922	0.945	0.47439
Arhgap45	1.83e-05	0.257169	0.722	0.675	0.481108
Tnik	1.84e-05	-0.396065	0.134	0.207	0.482799
Gm16599	1.85e-05	0.347211	0.261	0.182	0.486408
Gm17106	1.87e-05	0.356098	0.139	0.085	0.489788
Nebl	2.01e-05	-0.412454	0.122	0.186	0.528028
Slc12a6	2.13e-05	0.237335	0.681	0.594	0.559784
Dst	2.19e-05	-0.214661	0.836	0.875	0.573811
Galnt17	2.2e-05	-0.311757	0.129	0.201	0.576004
E2f3	2.29e-05	-0.319935	0.336	0.431	0.600746
Dock10	2.29e-05	0.217902	0.866	0.834	0.601885
Gabbr2	3.11e-05	-0.335462	0.062	0.115	0.816322
Cpe	3.24e-05	-0.373163	0.135	0.206	0.849567
C1qc	3.43e-05	0.254756	0.576	0.485	0.901001
Ppfia2	3.64e-05	-0.30052	0.21	0.293	0.955191
Prcp	3.7e-05	0.262489	0.262	0.182	0.969659
Klf7	3.72e-05	-0.351929	0.28	0.364	0.974933
Ivns1abp	3.86e-05	0.230187	0.65	0.616	1
Kirrel3	3.98e-05	-0.389413	0.152	0.21	1
Thrb	4.05e-05	-0.334683	0.088	0.148	1
Adgrl3	4.15e-05	-0.360984	0.235	0.314	1
Grid1	4.23e-05	-0.354677	0.073	0.129	1
Psip1	4.29e-05	0.322879	0.12	0.074	1
Ctsf	4.31e-05	0.313556	0.108	0.057	1
Mmp16	4.37e-05	-0.382433	0.107	0.171	1
Fcho2	4.42e-05	0.264243	0.563	0.494	1
Ldlrad4	4.7e-05	-0.155137	0.943	0.946	1
Snhg11	4.94e-05	0.0974545	0.544	0.453	1
Btaf1	5.12e-05	-0.322215	0.272	0.357	1
Gabrb3	6.02e-05	-0.415996	0.157	0.227	1
Mertk	6.53e-05	0.125219	0.946	0.907	1
Pclo	7.6e-05	-0.35964	0.107	0.167	1
Robo2	7.67e-05	-0.384532	0.105	0.166	1
Cables1	7.8e-05	-0.322991	0.427	0.512	1
Ski	7.89e-05	-0.269718	0.596	0.665	1
Chn2	7.9e-05	-0.224777	0.757	0.806	1
Zfp385b	8.51e-05	-0.420666	0.079	0.123	1
Top1	8.58e-05	0.31853	0.33	0.265	1
Slit3	8.64e-05	-0.379579	0.121	0.179	1
Edil3	8.84e-05	-0.3306	0.107	0.17	1
Akap8l	9.1e-05	0.284254	0.424	0.352	1
Kcnq1ot1	9.11e-05	-0.349384	0.337	0.414	1
Tgfbr1	9.13e-05	0.188594	0.909	0.889	1
Rnf216	9.39e-05	0.266589	0.639	0.59	1
Pebp1	9.79e-05	0.306107	0.124	0.083	1
Hpgd	0.000102898	0.328696	0.343	0.279	1
Cdh2	0.000103104	-0.321427	0.074	0.127	1
Gm15614	0.000109736	0.33995	0.127	0.077	1
Dclk1	0.000118152	-0.395578	0.155	0.224	1
Rapgef6	0.000119847	0.271181	0.413	0.365	1
Lamp1	0.000123738	0.33518	0.242	0.19	1
Tmem178b	0.000125666	-0.331549	0.1	0.159	1
Camsap2	0.00012845	0.292527	0.155	0.124	1
Frmd5	0.000132253	-0.390241	0.107	0.168	1
Ulk2	0.000133333	0.252503	0.638	0.578	1
Nfia	0.000148666	-0.237992	0.746	0.792	1
Slc29a3	0.000151432	0.31459	0.27	0.206	1
Unc79	0.000151555	-0.361464	0.103	0.162	1
BC035044	0.000161003	0.346106	0.246	0.177	1
Pbx3	0.000165206	0.370956	0.29	0.227	1
5730522E02Rik	0.000168644	-0.345857	0.127	0.192	1
Dync1i1	0.000169024	-0.344698	0.083	0.137	1
Epha5	0.000170439	-0.358549	0.139	0.205	1
Gabrg3	0.000173626	-0.275853	0.101	0.155	1
Pvt1	0.000181221	-0.356488	0.321	0.378	1
Gm47167	0.000183989	0.329715	0.126	0.075	1
Macf1	0.000187459	-0.126257	0.937	0.936	1
Paxbp1	0.000192134	0.303663	0.254	0.191	1
Kpna3	0.000194689	0.311715	0.263	0.205	1
Sgcz	0.000196531	-0.39033	0.163	0.224	1
Tnr	0.000198377	-0.158993	0.089	0.145	1
Itm2b	0.000201604	0.254797	0.557	0.485	1
Slc1a2	0.000204647	-0.392709	0.171	0.239	1
Gm26827	0.000206012	0.31827	0.228	0.182	1
Sorbs1	0.000215189	-0.32868	0.107	0.167	1
Jakmip2	0.000227887	-0.290189	0.055	0.1	1
Pakap	0.000230654	-0.28175	0.058	0.105	1
B3galt1	0.00023594	-0.328384	0.164	0.232	1
Pcdh7	0.000236823	-0.381919	0.099	0.155	1
Tnpo3	0.000237265	0.304941	0.234	0.18	1
Gria4	0.000238242	-0.377951	0.103	0.155	1
Mafg	0.000239873	-0.309575	0.162	0.229	1
Msra	0.000240942	-0.263862	0.187	0.256	1
Pcbd2	0.00024979	-0.186141	0.086	0.134	1
Dlgap2	0.000260752	-0.419332	0.186	0.234	1
Insyn2b	0.000262615	0.289313	0.247	0.2	1
Cadps	0.000262896	-0.321425	0.206	0.28	1
Pde8b	0.00026834	-0.275704	0.071	0.12	1
Pde1a	0.000269728	-0.311041	0.09	0.145	1
Eya4	0.000274531	-0.192414	0.133	0.191	1
Pex5l	0.000276095	-0.363186	0.173	0.242	1
Pde4b	0.000276298	-0.238526	0.214	0.285	1
Fgd2	0.000288023	0.223179	0.624	0.558	1
Abr	0.000296518	-0.327745	0.379	0.443	1
Tenm1	0.000297911	-0.302236	0.068	0.117	1
Ptprc	0.000339735	0.261453	0.607	0.543	1
Tubgcp5	0.000344231	0.28079	0.448	0.382	1
Cacna2d1	0.00034514	-0.388655	0.161	0.223	1
Upf2	0.000348616	0.253537	0.213	0.176	1
Rap1gds1	0.000364665	0.19181	0.763	0.701	1
Slc17a5	0.000372641	0.204557	0.154	0.142	1
Rai1	0.000390402	-0.324879	0.297	0.361	1
Nedd4l	0.000413946	-0.263787	0.335	0.416	1
Ctss	0.000416833	0.225874	0.643	0.586	1
Prickle2	0.000423929	-0.326146	0.136	0.197	1
Tg	0.000426558	0.298622	0.124	0.081	1
Astn2	0.000427767	-0.28266	0.081	0.13	1
1700084C06Rik	0.000455216	0.274484	0.129	0.079	1
Upp2	0.000460031	-0.220933	0.179	0.244	1
Aff3	0.000483002	-0.137915	0.075	0.123	1
Mir99ahg	0.000498265	0.177585	0.903	0.872	1
Spopl	0.000539698	0.264238	0.201	0.161	1
Rasal2	0.000555912	0.245261	0.387	0.366	1
Agbl4	0.000570948	-0.358081	0.114	0.167	1
Dok6	0.000620153	-0.289081	0.111	0.167	1
Pbx1	0.000635579	-0.254112	0.375	0.455	1
Srrm2	0.00065443	0.182245	0.806	0.77	1
Morrbid	0.000664268	-0.353684	0.06	0.101	1
Gm15478	0.000670434	0.283796	0.119	0.084	1
Ak5	0.000670908	-0.298181	0.062	0.1	1
Rffl	0.000672308	-0.323574	0.414	0.463	1
Hivep2	0.000678146	-0.236462	0.275	0.351	1
Slc22a17	0.000686734	0.229757	0.107	0.08	1
Scaf11	0.000693682	0.280701	0.32	0.258	1
Tecr	0.000697649	0.236372	0.194	0.135	1
Map1b	0.000706664	-0.281327	0.091	0.143	1
Enpp2	0.000726172	-0.181692	0.078	0.12	1
Prkg1	0.000726347	-0.22921	0.269	0.344	1
Tyk2	0.000733617	0.261304	0.151	0.098	1
Ccdc85a	0.000748101	-0.271269	0.071	0.118	1
Gpr34	0.000753749	0.247404	0.409	0.353	1
Bcl2	0.000757232	-0.407841	0.096	0.147	1
1600010M07Rik	0.000784355	0.283453	0.126	0.09	1
Fbxw8	0.000785174	-0.30659	0.133	0.187	1
Preb	0.00082404	0.230471	0.127	0.099	1
Kcnj3	0.000851595	-0.27917	0.083	0.132	1
Asb2	0.000855947	0.292674	0.212	0.153	1
Cdh12	0.000856801	-0.238391	0.074	0.121	1
Myt1l	0.00086812	-0.313014	0.132	0.191	1
Cask	0.00087109	0.215299	0.475	0.4	1
Plekho1	0.000875067	0.256758	0.377	0.307	1
Gm41764	0.000895896	0.283632	0.145	0.094	1
Epha7	0.000919681	-0.317017	0.102	0.15	1
Mir142hg	0.000948588	0.274756	0.142	0.103	1
Krit1	0.000969735	0.263741	0.223	0.179	1
Cacna1e	0.000972929	-0.317554	0.162	0.222	1
Ankrd12	0.000974336	0.243206	0.323	0.281	1
Diaph2	0.000987541	0.104484	0.797	0.73	1
Foxk1	0.000993452	-0.237746	0.117	0.171	1
Prkch	0.00101442	-0.302073	0.211	0.278	1
Hecw2	0.0010348	-0.158625	0.077	0.119	1
Zcchc7	0.00103968	0.217786	0.632	0.579	1
Rpl6	0.00104875	0.229324	0.118	0.072	1
Gm26917	0.00105566	-0.283357	0.242	0.309	1
Cdr1os	0.00106394	-0.287727	0.108	0.162	1
Pkig	0.00113098	0.241553	0.462	0.396	1
Rasgef1b	0.00125904	-0.235931	0.08	0.126	1
Etv1	0.00127852	-0.183408	0.128	0.179	1
Gm43221	0.00132976	0.279146	0.115	0.075	1
St6galnac3	0.00139479	-0.459276	0.078	0.123	1
9130019P16Rik	0.00139541	0.227711	0.107	0.064	1
Akap6	0.00141816	-0.26448	0.114	0.168	1
Sema6d	0.00145217	-0.366747	0.142	0.191	1
Dtna	0.00148069	-0.269276	0.09	0.138	1
Ctsz	0.00148379	0.263075	0.25	0.187	1
Lgmn	0.00149047	0.1712	0.841	0.801	1
Snap25	0.00150582	-0.307034	0.163	0.208	1
Slc11a1	0.00152169	0.276837	0.156	0.106	1
Mast4	0.00152452	-0.264428	0.248	0.317	1
P3h2	0.00158517	0.213918	0.633	0.564	1
Adam10	0.00163182	0.226477	0.408	0.335	1
Taf3	0.00163627	0.205094	0.204	0.192	1
Kcnab1	0.00166646	-0.272825	0.095	0.144	1
Elavl4	0.00169304	-0.293704	0.065	0.107	1
Elmo1	0.00169795	-0.118397	0.984	0.984	1
Grn	0.00171614	0.243459	0.315	0.257	1
Paip2	0.00172238	0.273667	0.211	0.164	1
Srgap3	0.00172961	-0.312415	0.127	0.179	1
Gm28501	0.00180963	0.269651	0.138	0.092	1
Eps15l1	0.00181278	0.00949402	0.228	0.257	1
Gm19710	0.00184868	0.222738	0.109	0.066	1
Ptprz1	0.00185257	-0.31636	0.071	0.111	1
Spsb1	0.00189103	-0.218728	0.186	0.247	1
Otud7a	0.00189813	-0.293347	0.114	0.166	1
Nalcn	0.00193932	-0.271158	0.069	0.112	1
Vxn	0.0019782	0.227618	0.101	0.072	1
Rtn4rl1	0.00199124	-0.268729	0.466	0.531	1
Pou2f2	0.00200087	0.223726	0.535	0.474	1
Tfe3	0.00201982	0.232432	0.163	0.112	1
Huwe1	0.00205088	-0.247698	0.433	0.483	1
Itga9	0.00207255	-0.251416	0.559	0.603	1
Nfkb1	0.00209684	0.209095	0.512	0.464	1
Nbea	0.00210025	-0.208313	0.483	0.557	1
Atrx	0.00212969	0.24455	0.473	0.424	1
Rogdi	0.00218124	0.206687	0.123	0.078	1
Tsc22d1	0.00226726	-0.147654	0.081	0.121	1
Slc12a9	0.00228262	0.273715	0.193	0.147	1
Tmem44	0.00228999	-0.212233	0.083	0.127	1
Plxnb2	0.00243252	0.240069	0.21	0.161	1
Slc24a2	0.00246109	-0.314512	0.236	0.298	1
Riok3	0.0024834	0.212064	0.224	0.192	1
Rsbn1l	0.00249929	0.247167	0.266	0.22	1
Gm20754	0.00253572	-0.284119	0.13	0.18	1
Naip5	0.00254143	0.255251	0.148	0.1	1
Tmem144	0.00257533	-0.267252	0.079	0.123	1
Ncor2	0.00258539	-0.246889	0.225	0.289	1
Ncor1	0.00260536	0.201117	0.494	0.451	1
Gm26936	0.00260618	0.245547	0.113	0.074	1
Pip5k1c	0.00265361	0.00928187	0.107	0.128	1
Mllt10	0.0026719	0.209422	0.516	0.461	1
Tcirg1	0.00267307	0.26471	0.276	0.22	1
Apobec1	0.00270029	0.242591	0.188	0.168	1
Fmn2	0.00270135	-0.23612	0.07	0.112	1
Akt3	0.00271364	0.236275	0.281	0.25	1
Trpm2	0.00271449	-0.0846248	0.142	0.179	1
Dot1l	0.00271477	-0.220456	0.071	0.113	1
Pdk1	0.00271987	0.151097	0.159	0.15	1
Irf2	0.00272325	0.083461	0.485	0.5	1
Zfp62	0.00274382	0.0883104	0.145	0.151	1
Plod3	0.00274669	0.232243	0.107	0.069	1
Myo9b	0.00276177	0.24334	0.316	0.261	1
Magi1	0.00283636	-0.217447	0.628	0.669	1
Sox5	0.00285962	-0.0812224	0.076	0.115	1
Camk1	0.00287799	0.242498	0.257	0.202	1
Gna15	0.00287839	0.214286	0.368	0.331	1
Kcnk13	0.00290172	-0.195471	0.414	0.418	1
Stag2	0.00290632	0.20483	0.341	0.313	1
Nfib	0.00291471	-0.318007	0.145	0.197	1
Atp13a2	0.00294752	0.222074	0.114	0.083	1
Jam2	0.00297534	0.269373	0.148	0.112	1
Ssbp2	0.00314026	0.215916	0.418	0.365	1
Tbc1d5	0.00316223	0.152894	0.764	0.71	1
Ptprk	0.00316889	-0.349502	0.091	0.134	1
Afg3l2	0.00328714	-0.199321	0.068	0.107	1
Synrg	0.00333664	0.0738604	0.202	0.213	1
Stx16	0.00335469	0.187113	0.26	0.2	1
Rab7	0.00340065	-0.12625	0.19	0.239	1
Gm20275	0.00352133	0.257579	0.191	0.141	1
Med12l	0.0035873	0.174946	0.431	0.401	1
5031425E22Rik	0.00361164	-0.26479	0.216	0.276	1
Gm13684	0.00366262	0.246729	0.101	0.066	1
Dscaml1	0.0037298	-0.472627	0.083	0.116	1
Eif4ebp2	0.00376716	0.0664177	0.132	0.145	1
Armc9	0.00377577	-0.182832	0.078	0.118	1
Rbpms	0.0038	0.256769	0.126	0.083	1
Ttyh3	0.0038718	0.228325	0.156	0.115	1
Thra	0.0038933	0.208626	0.102	0.076	1
Gm43821	0.00395151	-0.23931	0.108	0.156	1
Wac	0.00397151	0.209037	0.343	0.285	1
Gpc6	0.00397812	-0.300921	0.078	0.119	1
Heatr5a	0.00398612	0.214051	0.426	0.374	1
Dtnb	0.00409405	-0.178191	0.11	0.155	1
Ano3	0.00418598	-0.264666	0.066	0.103	1
Grm3	0.00419616	-0.0878834	0.072	0.109	1
Farp1	0.00422979	-0.324643	0.113	0.157	1
Abhd18	0.004258	-0.117713	0.082	0.117	1
Trim8	0.00428161	-0.148085	0.078	0.115	1
Alcam	0.00438735	-0.229522	0.072	0.112	1
Wapl	0.00440228	0.222431	0.388	0.329	1
Lyst	0.00449303	0.234165	0.337	0.281	1
Gm50035	0.00450356	0.253508	0.251	0.202	1
Acox1	0.00455424	0.168765	0.124	0.106	1
Tial1	0.00471332	0.228479	0.255	0.208	1
Usp7	0.00471825	-0.056612	0.189	0.227	1
Ntng1	0.00473144	-0.295874	0.078	0.118	1
Itpkb	0.00477417	-0.275864	0.314	0.373	1
Ppp3ca	0.00485276	-0.129666	0.818	0.867	1
Hcn1	0.00485712	-0.268812	0.105	0.149	1
Fto	0.00491125	-0.208116	0.45	0.515	1
Syne1	0.00492304	-0.168596	0.157	0.209	1
Cacna1c	0.00494117	-0.37695	0.145	0.185	1
Cntn4	0.00499228	-0.112123	0.101	0.145	1
Grm1	0.00503935	-0.274419	0.081	0.119	1
Elavl1	0.00504514	0.247256	0.19	0.15	1
Arhgap26	0.00513367	-0.0804718	0.122	0.165	1
Exoc6b	0.00527668	-0.18118	0.506	0.574	1
Rab14	0.00530227	0.215374	0.303	0.259	1
Tbc1d1	0.00531891	-0.0549121	0.105	0.134	1
Adhfe1	0.00548458	0.250271	0.114	0.079	1
Abcc3	0.00549444	0.183211	0.275	0.257	1
Stx5a	0.00551361	0.174684	0.146	0.13	1
Sipa1l2	0.00558616	-0.193682	0.546	0.592	1
Spcs2	0.00561776	0.21913	0.107	0.068	1
Snx18	0.0056359	-0.202226	0.31	0.375	1
Ralgapa1	0.00568423	0.113664	0.355	0.367	1
Dleu2	0.00571572	0.148952	0.906	0.88	1
Dgkh	0.00572554	-0.287009	0.139	0.185	1
Zfhx3	0.00572669	-0.130105	0.966	0.975	1
Rock1	0.00578513	0.192348	0.4	0.345	1
Nrros	0.00580965	0.138547	0.36	0.361	1
Cacnb4	0.00588891	-0.229074	0.091	0.134	1
Fam210a	0.00590743	0.232831	0.125	0.089	1
9930021J03Rik	0.00603756	0.149567	0.299	0.28	1
Slc38a2	0.00607135	0.249422	0.133	0.097	1
Rnf41	0.00607567	-0.197659	0.103	0.147	1
Ehmt1	0.00616572	0.199939	0.303	0.269	1
Ssbp3	0.00621742	0.18913	0.17	0.15	1
1810026B05Rik	0.00622524	0.176041	0.208	0.19	1
Crebrf	0.00628381	0.222012	0.279	0.235	1
Map3k5	0.00640016	0.189415	0.473	0.432	1
Tasp1	0.00643595	-0.190569	0.093	0.135	1
AY036118	0.0064701	0.143942	0.659	0.604	1
Tpr	0.00648479	0.245365	0.319	0.267	1
Apoe	0.00655379	0.405831	0.326	0.267	1
Slc16a10	0.0065684	-0.150203	0.142	0.188	1
Tet3	0.006655	-0.210489	0.446	0.489	1
Tax1bp1	0.00671615	0.219087	0.227	0.183	1
Srsf5	0.00677046	0.173028	0.357	0.325	1
Psap	0.00678815	0.12396	0.547	0.549	1
Pten	0.00685268	0.186129	0.451	0.409	1
Hsd17b11	0.00689549	0.220543	0.111	0.074	1
Aopep	0.00697904	-0.279173	0.316	0.374	1
Khdrbs2	0.0069812	-0.24273	0.083	0.123	1
Smad3	0.00699188	-0.192592	0.449	0.468	1
Patz1	0.00706494	-0.224378	0.072	0.111	1
Ogt	0.00710614	-0.122663	0.301	0.36	1
Map3k3	0.00710916	0.18855	0.49	0.463	1
Rtn4	0.00710969	0.179012	0.455	0.418	1
1700025G04Rik	0.00717449	-0.211044	0.086	0.126	1
Bach2	0.00718183	-0.17183	0.519	0.586	1
St6galnac5	0.00719906	-0.165787	0.112	0.155	1
Mgat5	0.00724077	-0.1662	0.634	0.671	1
Zfp652	0.00724734	0.12522	0.61	0.545	1
Prkn	0.00742616	0.145709	0.755	0.701	1
Sipa1	0.00748301	0.228965	0.261	0.209	1
Slc4a7	0.00748472	0.0254566	0.246	0.27	1
Dennd4c	0.00749444	0.18168	0.178	0.163	1
Adap2	0.00750345	0.168603	0.762	0.731	1
Blnk	0.00751428	0.164512	0.598	0.566	1
Scn2a	0.00770008	-0.280497	0.088	0.126	1
Zfp438	0.00770678	0.115962	0.104	0.102	1
Ablim1	0.00781678	-0.210456	0.119	0.164	1
Rab11fip2	0.00782268	-0.116413	0.105	0.14	1
Daglb	0.00786287	0.192795	0.375	0.323	1
Tle4	0.00789966	0.197864	0.292	0.271	1
Zc3h4	0.00792887	-0.166098	0.102	0.143	1
Itga6	0.00800761	-0.210175	0.535	0.562	1
Epb41l2	0.00805817	0.0912246	0.915	0.886	1
Prpf4b	0.00807239	0.264958	0.327	0.279	1
Bsg	0.00808622	0.211784	0.107	0.076	1
Phtf2	0.00820513	0.263075	0.168	0.132	1
Senp6	0.00820515	0.183534	0.318	0.258	1
Ddhd2	0.00823822	0.0685599	0.164	0.17	1
Map4k4	0.00825196	-0.0799282	0.611	0.671	1
Pld1	0.00828257	0.154447	0.591	0.555	1
Iqgap2	0.00836901	-0.237615	0.12	0.165	1
Ttc14	0.00845316	0.197655	0.333	0.298	1
Txnip	0.00851708	0.184329	0.117	0.095	1
Frmd4b	0.00856334	-0.0727987	0.838	0.825	1
Rp2	0.00862139	0.242055	0.235	0.191	1
Nav3	0.00864008	0.172977	0.893	0.881	1
Ap3d1	0.00868733	0.213179	0.154	0.126	1
Pcnp	0.00875559	0.2142	0.107	0.074	1
Sypl	0.00887278	0.200088	0.105	0.083	1
Plxna4	0.00888607	-0.152993	0.679	0.684	1
Mink1	0.00889853	0.20079	0.153	0.121	1
Mapk9	0.00892984	-0.221261	0.087	0.109	1
Strada	0.00916195	-0.175775	0.231	0.286	1
2610035D17Rik	0.00916428	-0.227734	0.246	0.303	1
1500004A13Rik	0.00933376	0.172454	0.116	0.1	1
Tm6sf1	0.00936065	0.214628	0.367	0.318	1
Lcor	0.00937536	0.199216	0.436	0.381	1
Klhl24	0.00954961	0.228416	0.206	0.16	1
Rmdn1	0.00955987	0.220837	0.185	0.148	1
Evi5	0.00958479	0.2209	0.303	0.264	1
Tbc1d8	0.00966626	0.220609	0.193	0.162	1
Creb1	0.00975216	0.213055	0.271	0.218	1
Ankrd44	0.00980074	0.102737	0.871	0.829	1
Lrrk1	0.00983307	0.172849	0.452	0.396	1
Vps35l	0.00985714	0.163329	0.238	0.225	1
Ttll3	0.00986915	-0.244226	0.102	0.145	1
Hnrnpk	0.00987924	0.219478	0.163	0.121	1
Exoc5	0.00997367	0.216401	0.247	0.202	1
Rasa2	0.0100168	-0.0375187	0.128	0.156	1
2210408F21Rik	0.0100274	-0.295441	0.117	0.16	1
Rnf157	0.0100815	-0.221946	0.099	0.141	1
Atxn2l	0.0103026	0.195438	0.158	0.118	1
Gm4258	0.010348	0.21137	0.413	0.378	1
E330020D12Rik	0.0105099	0.235129	0.151	0.111	1
Gng2	0.0105148	-0.102734	0.506	0.566	1
Psmd11	0.0105957	0.0525618	0.128	0.137	1
Spidr	0.0106077	0.184822	0.171	0.152	1
Gtpbp2	0.010622	0.202289	0.174	0.131	1
Rev1	0.0106341	0.1868	0.165	0.14	1
Ctnna1	0.0106671	0.188136	0.135	0.125	1
Cryzl1	0.0106915	0.164726	0.133	0.114	1
Tln1	0.0107717	0.181935	0.208	0.185	1
Kansl1l	0.010788	0.212017	0.414	0.369	1
B4galt4	0.0108462	0.215747	0.121	0.09	1
Slco2b1	0.0109539	0.159536	0.812	0.776	1
Cttnbp2	0.0110894	-0.294806	0.187	0.237	1
Fes	0.0111668	0.209531	0.162	0.134	1
Sgip1	0.0112016	-0.192195	0.139	0.186	1
Itpr1	0.0112331	-0.198557	0.136	0.183	1
Arap2	0.0112527	-0.226714	0.091	0.13	1
Trim12a	0.0112557	0.191814	0.147	0.114	1
Ccni	0.0112858	0.149252	0.219	0.204	1
Csnk2a2	0.011298	-0.182642	0.114	0.155	1
Rps6kc1	0.0114338	-0.108759	0.281	0.329	1
Ophn1	0.0116272	0.153966	0.845	0.834	1
Dock11	0.0116412	0.188326	0.458	0.395	1
Tef	0.0116969	0.205404	0.189	0.16	1
Ipcef1	0.011846	0.235946	0.148	0.134	1
Uhrf2	0.0118859	0.214542	0.266	0.229	1
Lpin2	0.0119337	0.189284	0.457	0.433	1
Mob4	0.0121482	0.1794	0.124	0.086	1
Fggy	0.0121563	-0.260045	0.155	0.203	1
Snrk	0.0122408	0.223243	0.15	0.127	1
Cacna1a	0.0122633	-0.287482	0.261	0.313	1
Atp6v1b2	0.0123341	0.221407	0.162	0.123	1
Pigu	0.0123366	-0.189452	0.13	0.174	1
Arhgef2	0.0123849	0.161636	0.276	0.254	1
Tmem243	0.0125394	0.220159	0.289	0.24	1
Sap25	0.0125814	0.21973	0.114	0.081	1
Mbtd1	0.0126559	0.191875	0.378	0.333	1
Spred2	0.0126611	-0.226042	0.142	0.189	1
Ncstn	0.0127503	0.23193	0.153	0.115	1
Ndufs4	0.0127618	0.237902	0.193	0.151	1
Psd3	0.0128137	-0.260376	0.171	0.22	1
St3gal6	0.012844	0.183013	0.583	0.539	1
Pde10a	0.012894	-0.197236	0.131	0.175	1
Nhsl2	0.0129121	-0.128551	0.092	0.126	1
Stxbp5l	0.0129463	-0.244872	0.137	0.183	1
Xrn2	0.0129998	0.174438	0.273	0.248	1
Ipo8	0.0131002	-0.103552	0.103	0.135	1
P4ha1	0.0132476	0.206143	0.324	0.271	1
Asap1	0.0132551	0.126683	0.784	0.739	1
A830018L16Rik	0.0132867	-0.258249	0.069	0.101	1
mt-Nd1	0.0132886	0.0945912	0.101	0.11	1
Ddx24	0.013434	0.152108	0.124	0.118	1
Cops4	0.0135525	-0.2002	0.095	0.133	1
Atat1	0.0136782	0.13339	0.11	0.1	1
Ptprg	0.0137411	-0.222581	0.135	0.179	1
Gabra2	0.0138537	-0.259476	0.095	0.133	1
Tor1aip1	0.0138539	0.196265	0.268	0.24	1
Lars2	0.0139977	-0.231251	0.126	0.167	1
Pon2	0.0140472	0.224946	0.129	0.093	1
Snd1	0.0140555	-0.232624	0.39	0.443	1
Slc2a13	0.0140947	-0.227503	0.075	0.109	1
Gpr158	0.0141205	-0.242536	0.086	0.122	1
Zbtb38	0.0141628	0.178293	0.124	0.098	1
Pnisr	0.0143145	0.160729	0.454	0.405	1
Meis1	0.0143325	-0.257714	0.069	0.1	1
Tsc22d4	0.0144436	0.195239	0.34	0.309	1
Ascc3	0.0144869	0.191342	0.367	0.313	1
Spire1	0.014516	0.170379	0.52	0.462	1
Nrcam	0.0145687	-0.29484	0.166	0.211	1
Gatad2b	0.014686	0.157169	0.34	0.323	1
Erlec1	0.0148683	0.214465	0.127	0.092	1
Efr3a	0.0149853	-0.154947	0.156	0.2	1
Il10ra	0.0152049	0.183645	0.376	0.342	1
Wls	0.0152776	0.221746	0.275	0.227	1
Dnajc3	0.015301	0.204911	0.13	0.102	1
Cyth4	0.0153625	0.168328	0.607	0.564	1
Fbxo34	0.0154838	-0.219381	0.107	0.148	1
Nsmce2	0.0156803	-0.238719	0.348	0.399	1
Inpp5d	0.0158156	0.107604	0.975	0.966	1
Acbd6	0.0158963	0.204231	0.164	0.121	1
Smg6	0.0159486	0.148632	0.492	0.433	1
Ctif	0.0160339	-0.105382	0.147	0.185	1
Brd1	0.0161428	0.19634	0.268	0.219	1
Rock2	0.0161449	0.145391	0.626	0.569	1
Kcnc2	0.0162953	-0.0485902	0.11	0.136	1
Luzp2	0.0163594	-0.22546	0.072	0.106	1
Rian	0.0164968	-0.231914	0.162	0.182	1
Bcl2l1	0.0168145	-0.246888	0.303	0.353	1
Tbc1d9	0.0168439	0.214362	0.447	0.392	1
Hnrnpa2b1	0.0169655	0.172999	0.541	0.493	1
Npl	0.0170523	0.0446754	0.127	0.139	1
Cd37	0.0172125	0.200584	0.312	0.273	1
4833420G17Rik	0.0172684	0.195878	0.157	0.129	1
Dicer1	0.0173317	0.0092965	0.172	0.193	1
Mettl15	0.0176868	0.105528	0.1	0.096	1
Col15a1	0.0177822	-0.186064	0.105	0.145	1
Phf21a	0.0178723	0.167689	0.604	0.556	1
Clip2	0.0178891	-0.12547	0.142	0.179	1
Wasl	0.0179813	0.241817	0.17	0.135	1
Mllt3	0.0180546	-0.216406	0.136	0.18	1
Srsf2	0.018195	0.154446	0.169	0.126	1
Ahctf1	0.0182374	0.169569	0.118	0.095	1
Erbin	0.0183053	0.177323	0.448	0.411	1
Zfp710	0.0183475	-0.182777	0.82	0.844	1
Herc4	0.0184391	0.153617	0.344	0.317	1
Itch	0.0184806	0.178441	0.477	0.417	1
Flcn	0.0185113	0.193318	0.118	0.085	1
Rassf4	0.018519	0.224958	0.139	0.104	1
2022-03-01	0.0185323	0.151794	0.656	0.638	1
Nck1	0.0185814	0.20459	0.185	0.142	1
Mat2a	0.0186005	0.113316	0.124	0.123	1
Tbc1d22a	0.018743	-0.185402	0.526	0.576	1
Rfc1	0.0188051	-0.103497	0.099	0.129	1
Rb1	0.0188073	0.155964	0.384	0.327	1
BC005561	0.0188516	0.195879	0.114	0.087	1
Sphkap	0.0189191	-0.23024	0.079	0.114	1
Dnajc5	0.0189224	0.125973	0.223	0.211	1
Leng8	0.018988	0.177725	0.203	0.168	1
Naip2	0.0190267	0.185075	0.176	0.154	1
Iars2	0.0191062	0.180972	0.139	0.1	1
Prkce	0.0192414	-0.203437	0.625	0.658	1
Dusp22	0.0192867	-0.219607	0.081	0.115	1
Gm26740	0.019381	0.250259	0.199	0.154	1
Dennd4a	0.0193885	0.161772	0.753	0.711	1
Stab1	0.0198529	0.215691	0.451	0.408	1
Mon2	0.0198651	0.185452	0.38	0.333	1
Klf12	0.0198706	-0.187205	0.54	0.596	1
Nmnat3	0.0198809	-0.0374968	0.082	0.102	1
Crk	0.0202664	0.189346	0.211	0.18	1
Trim2	0.0203058	-0.11514	0.33	0.321	1
Chd2	0.0203533	0.155458	0.475	0.451	1
Cadm1	0.020522	-0.143184	0.546	0.604	1
Cpsf6	0.0206277	0.21602	0.248	0.215	1
Mapt	0.0206311	0.0275096	0.079	0.102	1
Ighm	0.0210456	0.178419	0.135	0.097	1
Tcf7l2	0.0210881	-0.220903	0.379	0.434	1
Fam45a	0.0213529	0.0699936	0.119	0.117	1
Rnf130	0.0216324	0.16916	0.397	0.381	1
mt-Co2	0.0216689	0.210691	0.113	0.079	1
Zfpm2	0.0218541	-0.264372	0.124	0.162	1
Mrps9	0.0221155	-0.155719	0.086	0.118	1
Herc6	0.0221258	0.188674	0.121	0.091	1
Apobec3	0.0226078	0.186834	0.257	0.216	1
Phtf1	0.0226101	0.108115	0.101	0.099	1
Pde4d	0.0226473	-0.100164	0.484	0.538	1
Arhgef1	0.0226636	0.168203	0.272	0.234	1
Med13l	0.0229978	-0.136108	0.543	0.6	1
Cmtm7	0.0231434	-0.190122	0.39	0.443	1
Itsn2	0.0232112	0.151995	0.488	0.458	1
Hnrnpf	0.0232559	0.163388	0.143	0.127	1
Pacc1	0.0232987	0.136088	0.109	0.096	1
Ube3a	0.0233932	0.20107	0.345	0.298	1
Setd3	0.0235542	0.181716	0.303	0.259	1
Zswim8	0.023655	0.186181	0.141	0.108	1
Cltc	0.0236618	0.180362	0.425	0.392	1
Retreg1	0.0237707	-0.145296	0.569	0.624	1
Sik2	0.0240862	0.127149	0.417	0.36	1
Tmem59	0.0241163	0.213381	0.203	0.161	1
Ppt1	0.024176	0.180274	0.217	0.18	1
Ppip5k2	0.0243409	0.181886	0.145	0.109	1
Trim36	0.024383	0.1879	0.116	0.082	1
Galk2	0.0244185	0.212253	0.183	0.144	1
Dennd6a	0.024465	0.114161	0.294	0.293	1
4930469K13Rik	0.0245178	0.19728	0.123	0.093	1
Prkacb	0.0246907	-0.150487	0.135	0.174	1
Gm35154	0.0247351	0.233139	0.212	0.169	1
Ahi1	0.0247476	0.0956453	0.17	0.167	1
Dstyk	0.0248358	0.11449	0.136	0.124	1
Cst3	0.0248787	-0.102838	0.835	0.795	1
Arhgap12	0.0248839	0.165651	0.487	0.433	1
Camkk2	0.0249612	0.195691	0.213	0.171	1
Uhrf1bp1l	0.0249866	-0.187871	0.07	0.102	1
Ptprj	0.0251387	-0.122999	0.837	0.856	1
Zfp280c	0.0251679	0.164134	0.14	0.102	1
Fbrsl1	0.0252669	0.147158	0.302	0.284	1
Tk2	0.0254092	0.0634974	0.1	0.104	1
Hmgcl	0.0254094	0.0685954	0.114	0.115	1
Arid1b	0.0254361	-0.177646	0.594	0.647	1
Med27	0.0255117	0.147393	0.153	0.142	1
Pex14	0.02572	-0.190466	0.174	0.22	1
Tnfrsf1b	0.026293	-0.235524	0.204	0.25	1
2610020C07Rik	0.026311	0.193747	0.18	0.14	1
Tmcc3	0.0265023	-0.0969172	0.931	0.917	1
Limch1	0.026507	-0.208045	0.073	0.106	1
Amph	0.026717	-0.185961	0.078	0.112	1
Fer	0.0267468	0.169881	0.437	0.388	1
Rlf	0.0267593	0.148229	0.286	0.237	1
Ggnbp2	0.026823	-0.23392	0.205	0.251	1
Abcb1b	0.0268766	0.133746	0.13	0.122	1
Atp9b	0.0269839	0.140095	0.425	0.403	1
Glud1	0.0271077	0.189596	0.221	0.186	1
Rbfox2	0.0271631	-0.156706	0.135	0.174	1
Ecpas	0.027407	0.183581	0.317	0.28	1
Tmem50a	0.0274588	-0.0640019	0.116	0.144	1
Ercc5	0.0275077	0.125994	0.1	0.092	1
Ggt5	0.0275115	0.0834643	0.128	0.123	1
Nfatc1	0.027534	0.00318289	0.325	0.35	1
Wdr26	0.0276006	0.144734	0.38	0.353	1
Tut7	0.0276503	0.192104	0.334	0.29	1
Dnmt3a	0.0276638	-0.133832	0.619	0.623	1
Zbtb1	0.0277326	0.0556258	0.095	0.107	1
Ddx6	0.0278614	0.127892	0.333	0.321	1
Pid1	0.0279431	0.124139	0.683	0.631	1
Chd9	0.0280813	-0.00013941	0.916	0.886	1
Npc2	0.0281555	0.0562199	0.114	0.119	1
Npnt	0.0284091	0.237404	0.113	0.082	1
Gsk3b	0.0284273	0.11674	0.384	0.374	1
Liph	0.0285258	0.183858	0.135	0.098	1
Lrrfip2	0.0287041	0.210183	0.177	0.145	1
Trf	0.0287708	0.183488	0.311	0.26	1
Slc4a10	0.0288472	-0.185815	0.096	0.132	1
Tbxas1	0.0288678	-0.168179	0.61	0.654	1
Zfp182	0.0290954	0.218864	0.175	0.141	1
Cdk5rap2	0.0291213	-0.189152	0.085	0.119	1
Nktr	0.0292443	-0.0659241	0.303	0.34	1
Rbm5	0.0295182	0.0118525	0.435	0.461	1
Btbd9	0.0295518	-0.111622	0.708	0.75	1
Padi2	0.0297145	0.205575	0.108	0.085	1
Ly6e	0.0297275	0.168345	0.129	0.11	1
Clec16a	0.0298906	-0.135201	0.178	0.218	1
Cbx1	0.0300514	0.0011201	0.1	0.115	1
Tmcc1	0.0305166	0.17503	0.545	0.518	1
Etv5	0.0306213	-0.177574	0.226	0.275	1
Nbeal1	0.0306508	0.156594	0.266	0.226	1
Btk	0.0306757	0.181497	0.301	0.253	1
Cep68	0.0309153	0.100728	0.26	0.254	1
Kif21a	0.0309964	-0.179042	0.084	0.118	1
Arid4a	0.0313651	0.15433	0.399	0.368	1
Rims2	0.0314283	-0.167938	0.115	0.153	1
Malt1	0.0315129	0.209209	0.181	0.145	1
U2surp	0.0315818	0.170059	0.238	0.205	1
Grina	0.031633	0.179962	0.149	0.118	1
Prag1	0.0317087	0.076393	0.175	0.175	1
Kitl	0.0317896	0.00314621	0.09	0.105	1
Ick	0.0318056	-0.0331396	0.087	0.107	1
Nr3c2	0.0318085	-0.167859	0.36	0.412	1
Ttc17	0.0318233	0.176521	0.321	0.29	1
Capza2	0.0319761	0.171077	0.306	0.272	1
Usp19	0.0320523	0.172673	0.106	0.082	1
Rala	0.0322044	0.185106	0.184	0.152	1
Snx24	0.0322798	-0.169658	0.506	0.557	1
Anapc5	0.0323366	0.174812	0.147	0.113	1
Kcmf1	0.032337	0.0941197	0.255	0.262	1
Ntan1	0.0327424	0.143908	0.115	0.102	1
Srsf11	0.0331332	0.14602	0.292	0.271	1
Lrp1	0.0337132	-0.166246	0.5	0.536	1
Sec63	0.0339678	0.120033	0.223	0.206	1
Peli1	0.033989	0.176239	0.406	0.361	1
Axin1	0.034024	0.162234	0.142	0.128	1
Prdm11	0.0340436	-0.216754	0.107	0.144	1
Cux2	0.0341066	-0.232357	0.115	0.15	1
Cd2ap	0.0343673	0.172728	0.39	0.359	1
Epha4	0.0343875	-0.237985	0.101	0.133	1
Stx18	0.0345342	-0.0689356	0.16	0.193	1
Taok3	0.0346231	0.0597826	0.396	0.41	1
Vps50	0.0347973	0.161511	0.174	0.152	1
Stx8	0.0350216	-0.189265	0.288	0.339	1
Tet2	0.0350808	0.0603198	0.3	0.26	1
Sbno1	0.0352729	-0.1279	0.235	0.279	1
Gfm2	0.0353658	0.162767	0.259	0.213	1
Chd6	0.0354109	0.179309	0.38	0.35	1
Ehbp1	0.0354172	0.151728	0.254	0.234	1
Prkdc	0.0356019	0.0812817	0.172	0.171	1
Gm16759	0.0357583	-0.213685	0.073	0.104	1
Gcn1	0.0357798	0.00897806	0.189	0.209	1
Cdh8	0.0360923	-0.262366	0.102	0.137	1
Cpped1	0.0361462	-0.0757126	0.105	0.129	1
Phf3	0.0361494	0.186698	0.28	0.236	1
Dph6	0.0363004	-0.111852	0.098	0.129	1
BC052040	0.0363052	0.0186765	0.116	0.132	1
Ddx50	0.0363873	0.117764	0.194	0.184	1
Fgfr1op2	0.0364994	0.0680808	0.116	0.118	1
Ssbp4	0.0365482	0.142861	0.127	0.102	1
Ppp1r12a	0.0369674	0.136256	0.535	0.487	1
Celf1	0.0371609	0.0519029	0.455	0.46	1
Rab12	0.0373649	0.0230391	0.131	0.149	1
Dido1	0.0374472	0.1832	0.289	0.25	1
Fam76b	0.0377414	0.18809	0.139	0.106	1
Arid5b	0.0377787	0.177658	0.261	0.243	1
Serinc3	0.0377935	0.0845558	0.782	0.741	1
mt-Co1	0.0378337	0.00710856	0.147	0.119	1
Cass4	0.0382383	-0.12779	0.081	0.11	1
Syn2	0.0384135	-0.210565	0.086	0.113	1
Adam22	0.038637	-0.0435049	0.11	0.134	1
Zc3h14	0.0388462	0.082968	0.123	0.125	1
Zcchc2	0.0389684	-0.143179	0.126	0.163	1
Enah	0.039209	-0.208113	0.08	0.112	1
Rad17	0.0392191	0.0387121	0.088	0.1	1
Ralgapb	0.0396289	0.191425	0.211	0.173	1
Mbnl1	0.0396579	0.074023	0.895	0.86	1
Tmem245	0.0398178	0.186175	0.262	0.228	1
Map11	0.0398303	0.154461	0.242	0.224	1
Klhl6	0.0398498	0.184424	0.174	0.145	1
Clcn5	0.0398632	0.0343956	0.172	0.189	1
Glb1	0.0398934	0.161098	0.119	0.101	1
Bcor	0.0398964	-0.23398	0.263	0.308	1
Agps	0.0399783	0.165328	0.404	0.373	1
Rev3l	0.0400005	0.156804	0.188	0.162	1
Glg1	0.0403363	0.18988	0.271	0.237	1
Slc37a2	0.040338	0.20198	0.162	0.13	1
Arhgef6	0.0403381	0.195429	0.298	0.255	1
Rin3	0.0406781	0.164624	0.351	0.311	1
P2rx7	0.04071	0.209088	0.408	0.383	1
Abcb4	0.0408077	0.134254	0.166	0.158	1
Mef2c	0.0408707	0.094287	0.893	0.862	1
Aftph	0.040891	0.146334	0.523	0.502	1
Cdh11	0.0412799	-0.136949	0.09	0.121	1
Unc5d	0.0416778	-0.240235	0.079	0.109	1
Mdn1	0.042077	-0.0797767	0.152	0.179	1
Arhgef10l	0.0424627	-0.166209	0.089	0.121	1
Clint1	0.0425389	0.156506	0.402	0.373	1
Rbm25	0.0426962	-0.166005	0.46	0.503	1
Vmp1	0.0427025	0.141393	0.19	0.179	1
Fryl	0.0428114	0.0964426	0.353	0.346	1
Vps45	0.0428919	-0.164548	0.071	0.1	1
Pikfyve	0.043061	0.165234	0.163	0.141	1
Mtmr3	0.0431574	0.13489	0.439	0.423	1
Tgs1	0.0433626	0.147703	0.157	0.143	1
Phip	0.0435061	0.157139	0.406	0.356	1
Rapgef1	0.0435689	-0.165961	0.464	0.514	1
Rab40c	0.0435758	-0.173919	0.25	0.297	1
Itsn1	0.0435964	0.122714	0.154	0.169	1
Nrip1	0.0436425	0.110765	0.672	0.644	1
Gtf3c1	0.0438094	0.126655	0.11	0.097	1
Bank1	0.0439472	0.139187	0.431	0.379	1
Klhl7	0.0442811	-0.137845	0.189	0.229	1
Eml5	0.044291	0.130376	0.118	0.105	1
Vps9d1	0.0444622	0.177921	0.115	0.094	1
Glul	0.0445694	0.199676	0.24	0.2	1
Fam126a	0.0446363	-0.0405796	0.15	0.173	1
Usp24	0.0449059	0.162828	0.524	0.492	1
Fxr2	0.0449289	-0.0737807	0.087	0.11	1
Rapgef4	0.0449481	-0.208329	0.088	0.119	1
Sh3gl1	0.0453691	0.201148	0.132	0.104	1
Fcrls	0.0456737	0.13407	0.547	0.513	1
F11r	0.0458873	-0.183921	0.367	0.419	1
Smc3	0.0459681	-0.206024	0.11	0.143	1
Fam107b	0.0461491	-0.219231	0.084	0.115	1
Maea	0.0463282	-0.211156	0.088	0.117	1
Slc2a5	0.0463346	-0.0289834	0.199	0.222	1
Commd10	0.0466811	-0.118963	0.168	0.203	1
C1qb	0.0469859	0.0337186	0.482	0.438	1
Mical3	0.0473887	-0.138554	0.205	0.245	1
Psmc6	0.0475336	0.202422	0.124	0.097	1
Hbs1l	0.047666	0.161824	0.134	0.103	1
Gm34280	0.0476878	0.164654	0.111	0.08	1
Hivep3	0.048106	-0.138668	0.693	0.728	1
Tfcp2	0.0481451	0.0331153	0.107	0.114	1
9930111J21Rik2	0.048157	0.17227	0.165	0.151	1
Gspt1	0.0483404	0.115066	0.253	0.211	1
Ctsh	0.0486521	0.118984	0.263	0.255	1
Bco2	0.0486778	0.0968274	0.104	0.093	1
Slc25a25	0.0489605	-0.179546	0.082	0.113	1
Tor1aip2	0.0489823	0.099804	0.128	0.122	1
Pitpnc1	0.0491256	-0.152348	0.678	0.707	1
Pcbp2	0.0491453	0.148005	0.197	0.179	1
Tmem176b	0.0493513	0.132812	0.145	0.111	1
Pbrm1	0.0494133	0.1081	0.281	0.275	1
Ccdc82	0.0495589	0.17101	0.109	0.085	1
4930402H24Rik	0.0496923	-0.163352	0.188	0.229	1
Hipk3	0.0497741	-0.0467392	0.124	0.146	1
Nfatc2	0.0501227	-0.140505	0.333	0.382	1
Gigyf2	0.0501375	0.107724	0.299	0.292	1
Mecp2	0.0502623	0.0413448	0.24	0.252	1
Ncf1	0.0506244	0.111048	0.258	0.245	1
Cd33	0.0506605	0.162222	0.301	0.254	1
Pds5a	0.0507179	0.101704	0.367	0.358	1
Scn8a	0.0507279	-0.0823355	0.091	0.118	1
Fgd4	0.0507296	0.0319088	0.28	0.295	1
Lpcat3	0.0508379	-0.213036	0.283	0.325	1
Crybg3	0.0508701	0.182198	0.119	0.09	1
Sp1	0.0512188	-0.131068	0.084	0.113	1
Thap3	0.051316	0.166038	0.162	0.129	1
Ank2	0.0514362	-0.157839	0.71	0.745	1
Ss18	0.0515421	0.181579	0.192	0.165	1
Tmem87b	0.0515428	0.0628893	0.191	0.199	1
Lpcat2	0.0515492	0.122392	0.7	0.663	1
Cnnm2	0.0516607	-0.195147	0.15	0.189	1
Fbxw2	0.0516649	0.166394	0.118	0.088	1
Rsrp1	0.05198	0.111542	0.652	0.603	1
Mtus1	0.052012	0.142873	0.394	0.347	1
Eef2k	0.0521539	0.126674	0.419	0.369	1
Pkn2	0.052378	0.181864	0.246	0.217	1
Ahcyl2	0.052932	0.0373907	0.318	0.336	1
AU020206	0.0530389	0.166497	0.225	0.184	1
Snap23	0.053066	0.16354	0.199	0.171	1
Polr2a	0.0532683	0.200029	0.13	0.101	1
St13	0.0534433	0.189782	0.137	0.106	1
Atp2a2	0.0537445	0.13033	0.302	0.256	1
Traf5	0.0538403	0.179542	0.217	0.186	1
Prkd3	0.0541595	0.186138	0.155	0.123	1
Rbm26	0.0541795	0.113401	0.44	0.424	1
Notch2	0.0545304	0.142248	0.351	0.333	1
Mfap3	0.0545347	0.182937	0.221	0.183	1
Kcnrg	0.0546447	0.185354	0.155	0.122	1
Syk	0.0546556	0.129	0.375	0.354	1
Tln2	0.0547376	0.0331308	0.284	0.302	1
Fbxw11	0.0551478	-0.178048	0.292	0.339	1
Ltc4s	0.0551747	0.182382	0.183	0.149	1
Cysltr1	0.0551946	0.190842	0.13	0.1	1
Bin2	0.0552935	0.163074	0.361	0.324	1
Gm20732	0.0553163	0.194091	0.108	0.083	1
Nploc4	0.0553552	-0.112091	0.113	0.141	1
Focad	0.0553563	-0.195384	0.141	0.174	1
Map2k2	0.0553927	0.0612891	0.132	0.137	1
Chd3	0.0553942	-0.116803	0.095	0.122	1
Pcca	0.055492	-0.138607	0.272	0.318	1
Ahdc1	0.0557512	-0.209564	0.121	0.156	1
Naa35	0.0561595	0.160523	0.229	0.189	1
Cdc42	0.0563677	0.161023	0.435	0.406	1
Tpm3	0.0569714	0.145408	0.416	0.367	1
Myo1b	0.0570475	-0.146752	0.196	0.237	1
Npc1	0.0571991	0.178659	0.198	0.163	1
Strbp	0.0572156	0.118373	0.355	0.339	1
Tmem175	0.0573459	0.183173	0.152	0.118	1
Zc3h13	0.0574777	0.0707408	0.176	0.173	1
Trim41	0.0575713	0.0154926	0.108	0.117	1
Camta1	0.0576062	-0.115539	0.206	0.246	1
Fkbp15	0.057749	0.0729239	0.349	0.353	1
Epc1	0.0577513	0.110725	0.328	0.314	1
Trappc9	0.0578011	-0.193684	0.357	0.39	1
Adcy2	0.05789	-0.211705	0.107	0.139	1
Pdpr	0.0579388	0.0925552	0.107	0.099	1
Ptk2	0.0579656	-0.181069	0.138	0.174	1
Nell2	0.0579856	-0.229905	0.151	0.183	1
Chd7	0.0583804	-0.125875	0.548	0.598	1
Clip1	0.0583867	-0.0475476	0.279	0.306	1
Cep70	0.0586315	-0.166471	0.082	0.112	1
Bclaf1	0.0587809	-0.00423994	0.261	0.283	1
Sobp	0.0590121	-0.161766	0.084	0.115	1
Enox2	0.059067	-0.16761	0.235	0.279	1
Nfic	0.0592602	0.168868	0.105	0.077	1
Sdcbp	0.0592709	0.160673	0.17	0.146	1
Mcph1	0.0593403	-0.228777	0.118	0.146	1
Pkd1	0.0594005	-0.0252857	0.19	0.214	1
Xpnpep1	0.0594891	-0.0154966	0.113	0.128	1
Large1	0.0597899	-0.107382	0.749	0.785	1
Dapp1	0.0599191	0.155919	0.454	0.412	1
Ago1	0.0600304	-0.132868	0.107	0.139	1
Csnk1d	0.060295	-0.203795	0.14	0.176	1
Cacnb2	0.0603992	-0.155913	0.648	0.694	1
Apbb1ip	0.0606639	0.0910001	0.844	0.815	1
Hdac9	0.0607854	0.127682	0.6	0.566	1
Vti1b	0.0608139	0.145291	0.116	0.086	1
Fgd3	0.0608709	-0.171307	0.185	0.225	1
A330023F24Rik	0.0608907	-0.212288	0.134	0.165	1
Acvr1	0.0609935	-0.19995	0.291	0.325	1
Arfgef1	0.0610533	0.143973	0.315	0.288	1
Rab5a	0.0611213	0.111264	0.109	0.098	1
Pxk	0.061303	0.171573	0.253	0.213	1
Vps4b	0.0615007	0.156242	0.153	0.125	1
Cdk19	0.0615317	-0.064696	0.388	0.429	1
Herc1	0.061558	-0.0441706	0.431	0.468	1
Mapk8ip3	0.0618074	-0.0220925	0.162	0.184	1
Lars	0.0618242	0.127159	0.154	0.145	1
Txndc11	0.0622039	0.154862	0.229	0.193	1
Vrk2	0.0623922	0.148881	0.408	0.369	1
Ttc28	0.0624005	-0.134283	0.667	0.694	1
Nars	0.0624491	0.149195	0.124	0.092	1
Hnrnph1	0.0624905	0.115169	0.302	0.278	1
Dlgap4	0.0624936	-0.0813818	0.21	0.243	1
Fez2	0.0626214	0.072657	0.138	0.14	1
Pacs1	0.062655	0.102839	0.42	0.372	1
Ddhd1	0.0627561	-0.225991	0.104	0.132	1
Mib1	0.0629154	0.150871	0.26	0.24	1
Cdc37l1	0.0631215	0.0788888	0.199	0.199	1
Zfp160	0.0633317	0.152609	0.104	0.076	1
4930517O19Rik	0.0633895	0.189055	0.177	0.15	1
Pcmtd1	0.0635534	0.156854	0.255	0.233	1
Rap1b	0.0635598	0.147934	0.348	0.303	1
Srek1	0.064162	0.135983	0.263	0.239	1
Fbxo38	0.0648507	0.157051	0.122	0.099	1
Zcchc8	0.0649562	0.155418	0.134	0.107	1
Rybp	0.0651216	-0.205731	0.134	0.163	1
Gm32849	0.0653985	-0.117037	0.118	0.149	1
Map2k5	0.0658096	-0.122007	0.373	0.421	1
Cdh10	0.0658962	-0.181368	0.075	0.103	1
Tpp2	0.0659358	0.149854	0.259	0.231	1
Stard3nl	0.0659471	0.101418	0.104	0.097	1
Dmxl1	0.066044	0.16498	0.396	0.354	1
Spata5	0.0662693	-0.0967473	0.187	0.222	1
Gm6277	0.0663717	-0.16915	0.156	0.194	1
Tango2	0.0664347	0.161867	0.223	0.195	1
Agmo	0.0665575	0.126484	0.668	0.624	1
Sall3	0.0665716	-0.152104	0.179	0.218	1
Tep1	0.066638	0.17371	0.112	0.092	1
Rgmb	0.0667675	0.0827335	0.131	0.129	1
P2ry6	0.0669404	0.0539829	0.44	0.396	1
Hmg20a	0.0671502	-0.205101	0.258	0.301	1
Zscan26	0.0674564	0.161164	0.192	0.157	1
Dlg1	0.0675778	0.0985741	0.316	0.315	1
Adnp	0.0675886	0.0885764	0.272	0.268	1
Btbd1	0.0677065	0.168341	0.244	0.211	1
H3f3a	0.0681358	0.166978	0.106	0.083	1
Ntrk2	0.0681799	-0.205769	0.129	0.162	1
Mier1	0.0682662	0.148758	0.259	0.236	1
Rin2	0.0682664	-0.161505	0.344	0.391	1
Cxxc5	0.0682855	-0.0903541	0.29	0.327	1
Srsf3	0.0687941	-0.123045	0.15	0.185	1
Arhgap32	0.0691807	-0.0393515	0.15	0.173	1
Nub1	0.0692638	0.125754	0.138	0.122	1
Ppip5k1	0.0694173	-0.170279	0.082	0.111	1
Trim14	0.0694218	0.0706915	0.129	0.129	1
Cul2	0.0698222	0.179318	0.105	0.08	1
Acox3	0.070191	0.127798	0.165	0.149	1
Il13ra1	0.0703123	0.193905	0.146	0.117	1
Elk3	0.0703748	0.111054	0.379	0.355	1
Pnn	0.070426	0.0341556	0.217	0.22	1
Nr6a1os	0.0705708	0.169776	0.258	0.227	1
Pign	0.0706475	0.0841416	0.243	0.207	1
Taok2	0.0706536	-0.112438	0.095	0.122	1
Pkd2	0.0707716	-0.105562	0.136	0.164	1
Itpr2	0.0712619	-0.145934	0.602	0.627	1
Pla2g15	0.0712938	-0.168975	0.142	0.178	1
Arhgap30	0.0714603	0.153512	0.278	0.248	1
Klhdc10	0.0715351	-0.0625751	0.18	0.209	1
Kdm4c	0.071573	0.121748	0.243	0.226	1
Rab3il1	0.0724053	0.14752	0.257	0.233	1
Ap2a2	0.0726085	-0.083465	0.164	0.193	1
Washc4	0.0726172	0.143106	0.361	0.323	1
Trafd1	0.0726182	0.157735	0.174	0.141	1
Elf1	0.0727426	0.155213	0.343	0.321	1
Rbm4b	0.073251	0.15995	0.124	0.093	1
Sh3bp5	0.0733598	-0.0422814	0.101	0.119	1
Erp29	0.073393	0.147275	0.221	0.195	1
Ccnl2	0.0735277	0.120211	0.24	0.221	1
Phf8	0.0737155	0.152236	0.12	0.1	1
Lrp6	0.0737572	0.188801	0.313	0.275	1
Nup98	0.073956	0.0307663	0.195	0.207	1
Rmnd5a	0.0742414	0.14914	0.17	0.154	1
Gpr183	0.0742489	0.171722	0.209	0.182	1
Usp33	0.0743778	0.196074	0.209	0.18	1
Ube2j1	0.0745204	0.140294	0.113	0.084	1
Dock9	0.0745883	-0.0937721	0.245	0.281	1
Rnf135	0.0745904	0.123401	0.106	0.093	1
Dyrk1a	0.0746217	0.0243617	0.409	0.422	1
Atp8b1	0.0750546	0.173144	0.101	0.075	1
Senp7	0.0751516	0.17262	0.251	0.217	1
Nfam1	0.0752121	0.11217	0.195	0.184	1
Impact	0.0754026	0.12848	0.168	0.149	1
Fbxo11	0.0756003	0.00574149	0.441	0.462	1
Hltf	0.0756696	0.144629	0.263	0.222	1
Tmsb4x	0.075959	0.153484	0.246	0.211	1
Xkr6	0.0759829	-0.00808197	0.13	0.149	1
R3hcc1l	0.076097	-0.0285279	0.157	0.176	1
Zfp326	0.0763814	-0.133082	0.103	0.133	1
Tbc1d9b	0.0765189	0.0318365	0.257	0.271	1
Heatr5b	0.0769337	0.139433	0.105	0.087	1
Trrap	0.0769547	-0.16913	0.148	0.184	1
Bicral	0.0771821	-0.0590517	0.257	0.289	1
Rnf220	0.0774087	-0.159156	0.11	0.142	1
Ppp2r5c	0.0776039	-0.163787	0.394	0.439	1
Pag1	0.0777581	0.0973604	0.896	0.866	1
Pkp4	0.0779426	-0.131842	0.173	0.207	1
Sik3	0.0783736	-0.182121	0.34	0.385	1
Plcl1	0.0785219	0.083124	0.855	0.829	1
Cic	0.0786456	-0.157474	0.082	0.1	1
St3gal5	0.078779	0.173288	0.396	0.365	1
Prpf6	0.0788495	0.00294979	0.106	0.118	1
Hps4	0.0789277	-0.0242425	0.305	0.335	1
Wdr45b	0.0789289	0.111744	0.154	0.147	1
Lpcat1	0.0789627	0.131562	0.159	0.126	1
Ubp1	0.0790005	0.124432	0.159	0.145	1
Tiam1	0.079047	-0.229278	0.164	0.196	1
Man1a	0.0792047	0.124989	0.537	0.507	1
Galnt11	0.0795032	0.0783315	0.14	0.138	1
Zbtb7a	0.0795284	-0.127872	0.13	0.162	1
Slc38a6	0.0798239	0.176529	0.209	0.186	1
Slc30a5	0.0798299	-0.0635544	0.108	0.129	1
Fam120b	0.0799078	0.0956493	0.199	0.196	1
Madd	0.0802663	0.161753	0.221	0.188	1
Abca1	0.080333	0.0968851	0.586	0.539	1
Csnk1g1	0.0803628	-0.145	0.269	0.312	1
Specc1	0.0813569	0.0613332	0.714	0.67	1
Aqr	0.0815446	-0.153052	0.081	0.109	1
Vac14	0.0816105	-0.0669527	0.097	0.118	1
Nipbl	0.081627	0.100046	0.61	0.563	1
Hexb	0.0816707	0.0692451	0.88	0.869	1
Ints3	0.0817046	0.151458	0.12	0.103	1
Ccdc191	0.0817719	0.081878	0.108	0.108	1
Ncoa6	0.0817733	0.116737	0.218	0.205	1
Mad1l1	0.0820208	-0.177453	0.123	0.155	1
Dab2	0.0821311	0.255761	0.101	0.11	1
Zcchc14	0.0822193	-0.121302	0.114	0.144	1
Ubr2	0.0822459	-0.074059	0.264	0.298	1
Gm42477	0.0824869	0.0861603	0.104	0.081	1
Pacsin1	0.0828232	-0.133224	0.091	0.117	1
Micos10	0.0828858	-0.0978488	0.084	0.107	1
Cx3cr1	0.0832635	0.0982515	0.767	0.752	1
Trip4	0.0832958	0.041567	0.109	0.118	1
Phf12	0.0835431	0.0625262	0.228	0.234	1
Fmnl2	0.083602	0.00477006	0.382	0.411	1
Ube2j2	0.0836307	0.155511	0.109	0.092	1
Rnf214	0.0837618	0.049609	0.169	0.179	1
Bckdhb	0.083822	-0.236274	0.13	0.159	1
Auh	0.0840837	-0.16399	0.129	0.162	1
U2af2	0.0846263	0.124653	0.124	0.11	1
Fam129a	0.0847154	-0.0305894	0.153	0.136	1
Rabl6	0.0848543	0.148157	0.246	0.219	1
Ppp6r2	0.0849656	0.0257586	0.21	0.221	1
Ebf3	0.0851975	-0.0296287	0.155	0.175	1
Purg	0.0856441	0.0902364	0.105	0.079	1
Map7	0.0857027	-0.225542	0.09	0.114	1
Gm27017	0.0858387	0.16326	0.109	0.085	1
Zfp384	0.0858833	-0.0986428	0.113	0.138	1
Hsd17b12	0.0860602	0.10454	0.107	0.1	1
Hip1	0.0862241	-0.131829	0.101	0.13	1
Nova1	0.0862532	-0.0946779	0.108	0.133	1
Lncppara	0.0865254	-0.0855711	0.123	0.145	1
Psmd14	0.086709	-0.0858217	0.159	0.19	1
Cds2	0.0869848	0.10448	0.14	0.129	1
Naa16	0.0869882	0.162716	0.182	0.151	1
Edem2	0.0870559	0.161351	0.122	0.108	1
Dagla	0.0878133	-0.156213	0.153	0.188	1
Zfp64	0.087982	0.127962	0.101	0.085	1
Brd8	0.0883027	-0.155013	0.15	0.185	1
Sorl1	0.088378	0.163132	0.165	0.135	1
Supt16	0.0885932	0.0874422	0.146	0.142	1
Zc3h18	0.0886811	-0.0305479	0.097	0.114	1
St3gal2	0.0888282	-0.223274	0.137	0.166	1
Mpp5	0.088951	0.0700363	0.101	0.1	1
Wdr33	0.0893804	-0.168557	0.312	0.355	1
Smarca4	0.0894571	-0.139979	0.159	0.193	1
Golga1	0.0895716	-0.0654621	0.126	0.147	1
Fam193a	0.0896732	0.0827389	0.478	0.469	1
Sppl3	0.0900082	0.0651698	0.471	0.465	1
Dusp16	0.0901085	-0.221626	0.128	0.157	1
Phf20l1	0.0901721	0.126061	0.363	0.319	1
Ankib1	0.0904689	0.0822469	0.208	0.201	1
Zhx2	0.0907644	-0.126906	0.082	0.108	1
Smap2	0.090916	0.0819456	0.659	0.616	1
Nlk	0.0909509	-0.0420476	0.39	0.422	1
Fus	0.0910113	-0.113381	0.584	0.591	1
Akap7	0.0912006	-0.145822	0.151	0.185	1
Gns	0.0912106	0.135453	0.461	0.426	1
Mindy3	0.0914671	-0.172624	0.1	0.128	1
Zfp207	0.0917469	-0.0439047	0.225	0.25	1
Fam49b	0.0918647	-0.0495189	0.851	0.882	1
Tmbim6	0.0919534	0.149511	0.213	0.18	1
Wwp2	0.0920372	-0.112594	0.202	0.237	1
Git2	0.0920407	0.0181574	0.573	0.595	1
Smarcad1	0.0921789	0.108912	0.166	0.159	1
Atf6	0.0923658	-0.0954347	0.298	0.333	1
Ybx1	0.0924188	-0.128746	0.097	0.124	1
Dock1	0.0926827	-0.0663533	0.46	0.448	1
Fyn	0.0931689	-0.176415	0.107	0.137	1
Skap2	0.093204	0.106194	0.587	0.577	1
Cryl1	0.0933042	-0.195154	0.343	0.374	1
Psmb2	0.0933517	-0.135099	0.098	0.126	1
Drg1	0.0934301	0.148976	0.169	0.151	1
Rb1cc1	0.0940173	0.143153	0.32	0.284	1
Cyba	0.0940833	0.114875	0.142	0.13	1
Rnase4	0.0940925	-0.167687	0.116	0.145	1
Cnksr2	0.0950761	-0.232429	0.161	0.19	1
Anapc4	0.0957946	0.0793488	0.101	0.099	1
Ppp1r12c	0.0965069	-0.0223778	0.141	0.158	1
Abi2	0.0966415	0.0809719	0.119	0.117	1
Iffo1	0.0970598	0.161242	0.27	0.242	1
Kansl3	0.0973237	0.104508	0.135	0.107	1
Pnpla8	0.0973359	0.183193	0.171	0.142	1
Acbd5	0.0983129	0.131965	0.137	0.127	1
Dars	0.0983269	-0.0655744	0.105	0.127	1
Slc44a2	0.0983372	-0.147101	0.131	0.163	1
Taz	0.0984016	0.112749	0.128	0.111	1
Trio	0.098589	-0.143929	0.566	0.608	1
Csf3r	0.0986119	0.136805	0.604	0.58	1
Pias1	0.0986185	0.10553	0.537	0.491	1
Srrm1	0.0986241	-0.10326	0.283	0.324	1
Sppl2a	0.0989552	0.135099	0.215	0.198	1
Snx2	0.0989744	0.168148	0.271	0.233	1
Usp32	0.0990933	-0.104695	0.205	0.238	1
Ywhag	0.0992552	-0.143828	0.109	0.137	1
Dennd1a	0.0993596	0.14027	0.631	0.608	1
Mef2d	0.0993747	0.0557152	0.31	0.316	1
Hbp1	0.0995512	0.118365	0.115	0.101	1
Tnrc18	0.0996551	-0.0805787	0.413	0.454	1
Senp2	0.0999122	0.0746483	0.345	0.346	1
Tmem104	0.100031	-0.051449	0.212	0.239	1
Ube2r2	0.100452	-0.101423	0.169	0.201	1
Pcmtd2	0.10051	0.139282	0.108	0.093	1
Gria3	0.100765	-0.124431	0.169	0.203	1
Shld1	0.101227	0.159592	0.12	0.096	1
Kif5b	0.101361	-0.0452555	0.252	0.276	1
Adcy8	0.101508	-0.172685	0.108	0.138	1
Rheb	0.101523	-0.199419	0.121	0.146	1
Arid3b	0.102051	0.162514	0.246	0.214	1
Stambpl1	0.102413	0.132796	0.261	0.242	1
Il1rap	0.102563	-0.133513	0.084	0.11	1
Immp1l	0.102775	0.144562	0.162	0.13	1
Mctp1	0.102866	-0.0711892	0.695	0.666	1
Fyb	0.103054	0.106885	0.782	0.763	1
Ntpcr	0.103075	0.157444	0.258	0.224	1
Ranbp10	0.103691	0.157234	0.259	0.241	1
Usp15	0.104252	-0.179786	0.305	0.339	1
Aim2	0.10461	0.123278	0.314	0.295	1
Dennd1c	0.104957	0.123826	0.179	0.164	1
Hdac1	0.104972	0.132408	0.111	0.098	1
Oxr1	0.105093	-0.125122	0.541	0.586	1
Phlpp1	0.105141	-0.0670066	0.216	0.247	1
Tasor2	0.105513	0.0699504	0.205	0.201	1
Rasa3	0.105593	-0.139431	0.263	0.303	1
Atxn1	0.105611	0.0578429	0.561	0.549	1
Papola	0.105822	0.123903	0.387	0.363	1
Pggt1b	0.106038	-0.0343833	0.108	0.122	1
Twf2	0.106081	0.0140967	0.184	0.199	1
Bcas3	0.106321	-0.137253	0.41	0.455	1
Ranbp9	0.106505	0.158974	0.261	0.232	1
Smc6	0.106738	0.128111	0.152	0.143	1
Invs	0.107074	-0.189325	0.124	0.155	1
Map3k2	0.107771	0.0762182	0.24	0.239	1
Ktn1	0.107915	0.105582	0.336	0.321	1
Ccnt2	0.108079	0.0677917	0.236	0.236	1
Cflar	0.108275	-0.0570305	0.488	0.527	1
Fam91a1	0.108523	0.106468	0.286	0.272	1
B4galt1	0.108711	-0.14647	0.442	0.453	1
Gabpb1	0.108948	-0.0186279	0.13	0.116	1
Vrk1	0.108963	-0.143623	0.164	0.197	1
Fermt3	0.108996	0.116861	0.415	0.391	1
Eif4g1	0.109452	-0.155279	0.215	0.251	1
Mettl25	0.109854	-0.114131	0.079	0.105	1
Usp12	0.109878	0.0661948	0.23	0.233	1
Wwp1	0.110318	0.168206	0.254	0.22	1
Ascc1	0.110424	-0.161694	0.089	0.116	1
Vav1	0.110674	-0.134231	0.37	0.413	1
Rsrc2	0.110691	0.150993	0.24	0.21	1
Soat1	0.110697	0.138677	0.132	0.118	1
Afg1l	0.111158	-0.0380929	0.116	0.132	1
Slc25a36	0.111262	0.0626299	0.156	0.156	1
Dnajb6	0.112353	-0.160957	0.227	0.265	1
Pias2	0.112364	-0.181341	0.256	0.293	1
Parp9	0.112596	0.159314	0.109	0.084	1
Eif4g2	0.113534	0.0933035	0.178	0.171	1
Gcc2	0.113567	0.1142	0.133	0.12	1
Fbxl17	0.113883	-0.0725519	0.679	0.72	1
Tspan18	0.113924	-0.0877876	0.16	0.187	1
Zfp934	0.114098	-0.0553795	0.142	0.163	1
Tmem30a	0.11416	0.0910072	0.107	0.097	1
Acin1	0.114282	0.0838496	0.359	0.317	1
Grb2	0.114389	-0.123404	0.488	0.499	1
Hnrnpa3	0.11488	0.128159	0.304	0.269	1
Kansl1	0.115124	0.0286975	0.701	0.661	1
Pgs1	0.115713	0.100467	0.117	0.107	1
Cplane1	0.116134	0.135842	0.202	0.173	1
Secisbp2	0.116491	0.127042	0.143	0.114	1
Disp1	0.116845	-0.0223121	0.091	0.105	1
Pros1	0.117013	0.135886	0.4	0.357	1
Fut9	0.117118	-0.17803	0.082	0.103	1
Baz2b	0.117395	-0.124726	0.573	0.609	1
Khdc4	0.118106	0.131803	0.176	0.151	1
Rprd1b	0.118171	0.0516188	0.116	0.118	1
Ago3	0.118325	0.145309	0.325	0.31	1
Ubn2	0.118331	0.1364	0.562	0.522	1
Clock	0.118345	0.123207	0.222	0.204	1
Foxo3	0.119309	-0.1886	0.329	0.37	1
Hpgds	0.120027	0.117011	0.722	0.705	1
Gab1	0.120581	0.132541	0.413	0.375	1
Ppp1r9a	0.120775	0.0822468	0.684	0.676	1
Hsp90ab1	0.120874	0.0801045	0.115	0.115	1
Setd2	0.120884	0.0688475	0.408	0.406	1
Ppard	0.121049	-0.0789526	0.241	0.274	1
Hmox2	0.121053	0.0982399	0.182	0.172	1
Pnpla7	0.121091	0.128654	0.507	0.483	1
Trpm7	0.121505	0.116851	0.364	0.336	1
Tmem173	0.121757	0.134517	0.115	0.097	1
Gm13710	0.122286	0.143369	0.131	0.116	1
Pard3b	0.12256	-0.0323957	0.512	0.487	1
A630001G21Rik	0.12267	-0.0499068	0.262	0.288	1
Insr	0.122673	-0.00809839	0.402	0.429	1
Son	0.122845	0.0749303	0.679	0.665	1
Gtpbp1	0.123133	0.135787	0.131	0.105	1
Agpat3	0.123571	0.122245	0.156	0.139	1
Dram2	0.124356	0.140217	0.199	0.176	1
Syngr1	0.12449	0.154401	0.272	0.24	1
Cdk8	0.124614	0.0408093	0.276	0.284	1
Ccdc93	0.124835	-0.00854251	0.33	0.352	1
Mkln1	0.125179	0.137236	0.491	0.451	1
Tpst2	0.12562	-0.132492	0.303	0.343	1
Setbp1	0.125719	-0.121844	0.232	0.263	1
Peak1	0.125969	0.114272	0.412	0.373	1
Slc7a8	0.126076	-0.11924	0.53	0.573	1
Dennd2c	0.126513	-0.16633	0.119	0.138	1
Atf7	0.126681	0.100478	0.339	0.325	1
Rab3gap2	0.126921	-0.0256046	0.172	0.192	1
Fam168b	0.126942	0.14581	0.205	0.181	1
Ppp1r9b	0.127008	0.0572769	0.15	0.149	1
Lman2l	0.127284	0.135955	0.141	0.118	1
Myo1f	0.127519	0.0946265	0.582	0.543	1
Glis3	0.12775	-0.179871	0.22	0.256	1
Tapt1	0.12782	-0.143299	0.095	0.106	1
Ext1	0.128016	-0.180396	0.474	0.503	1
Osbp	0.128157	0.156954	0.118	0.092	1
Kat6b	0.128412	0.00858614	0.266	0.287	1
Map2k1	0.128785	0.0838917	0.291	0.295	1
Fancl	0.128992	0.133003	0.136	0.117	1
Rtf1	0.129107	0.0627231	0.147	0.146	1
Coro7	0.129499	-0.178629	0.128	0.155	1
Wnk1	0.129816	0.105642	0.785	0.761	1
Sptbn1	0.130215	-0.1639	0.159	0.191	1
Sufu	0.130426	0.09374	0.128	0.126	1
Ube4a	0.130621	0.0973618	0.141	0.134	1
Tecpr2	0.130805	0.122888	0.107	0.087	1
Hdac4	0.130954	-0.131913	0.142	0.171	1
Mrtfb	0.131065	-0.0638976	0.145	0.17	1
Rrbp1	0.131222	0.0697064	0.663	0.622	1
Rasa1	0.131586	0.0436702	0.318	0.327	1
AU040320	0.132505	-0.0689051	0.194	0.222	1
Asxl2	0.133026	0.0837503	0.356	0.346	1
Usp40	0.133305	0.142456	0.211	0.193	1
Cdk12	0.133437	0.0594537	0.294	0.299	1
Zfr	0.133694	0.114321	0.376	0.347	1
Top2b	0.133848	0.13563	0.188	0.165	1
Cdc40	0.134299	0.0618353	0.165	0.163	1
Ccnd3	0.13448	0.060536	0.917	0.894	1
Tram1	0.13458	0.142623	0.126	0.102	1
Slc46a3	0.134645	0.167031	0.15	0.126	1
Ice1	0.134646	-0.0591547	0.128	0.148	1
Myl12b	0.134675	-0.165781	0.117	0.145	1
Plekhm3	0.134737	-0.154672	0.312	0.352	1
Hnrnpr	0.135037	0.0522068	0.227	0.234	1
Snx4	0.135078	-0.0335116	0.09	0.106	1
Stau2	0.135466	-0.120973	0.157	0.184	1
Bbip1	0.135604	0.135092	0.116	0.097	1
Vav2	0.135778	-0.0931729	0.338	0.375	1
Kdm3b	0.136022	0.0538603	0.412	0.419	1
Setdb1	0.136731	0.130046	0.228	0.205	1
Epn2	0.136785	-0.0789828	0.153	0.178	1
Slc25a3	0.136824	0.0957157	0.118	0.092	1
Tspan5	0.136849	-0.0719092	0.194	0.215	1
Npepps	0.136927	0.0076491	0.268	0.284	1
Arhgap24	0.137023	0.203706	0.201	0.186	1
Tmc7	0.137728	0.0621348	0.107	0.106	1
Med13	0.138059	0.0926266	0.379	0.366	1
Slk	0.138257	0.121922	0.181	0.162	1
Sec24a	0.13852	0.109462	0.154	0.145	1
Rbm33	0.13865	0.121881	0.304	0.279	1
Scoc	0.139016	-0.162819	0.257	0.29	1
Matk	0.139086	0.101672	0.131	0.104	1
Srgap2	0.139807	0.0469232	0.969	0.966	1
Rprd1a	0.139915	-0.0892807	0.118	0.142	1
Atxn3	0.140178	-0.0410328	0.115	0.132	1
Taco1	0.14022	-0.211164	0.102	0.128	1
Ccdc6	0.14039	-0.128822	0.088	0.113	1
Ust	0.140421	0.155778	0.275	0.246	1
Med1	0.14043	-0.0550303	0.115	0.136	1
Slc6a6	0.140557	0.130029	0.303	0.279	1
Zup1	0.140633	0.146409	0.257	0.224	1
Oip5os1	0.141045	0.00260696	0.101	0.108	1
Pip5k1a	0.141086	0.144605	0.165	0.145	1
Scfd1	0.141286	0.0535391	0.16	0.164	1
Rassf3	0.141575	0.1252	0.149	0.137	1
Tns3	0.141812	-0.0905832	0.652	0.692	1
Scmh1	0.141926	-0.0049387	0.315	0.337	1
Cep170	0.14245	0.118681	0.348	0.322	1
Fance	0.142579	-0.16672	0.094	0.113	1
Cyp27a1	0.143349	0.119857	0.139	0.112	1
Sgk3	0.143495	0.0988913	0.266	0.23	1
Plek	0.14372	0.117133	0.302	0.272	1
Abca9	0.143797	0.103422	0.661	0.621	1
Pptc7	0.144164	-0.166124	0.103	0.114	1
Atxn7l1	0.144213	-0.137746	0.485	0.526	1
Vps37b	0.144256	-0.174559	0.136	0.164	1
Taf1b	0.144902	0.0743256	0.118	0.116	1
Lmbrd1	0.145083	0.146476	0.166	0.14	1
Sft2d1	0.145323	0.0607995	0.373	0.371	1
Pik3r1	0.145823	0.110911	0.563	0.536	1
Mrtfa	0.145838	-0.126976	0.351	0.391	1
Mcmbp	0.145943	0.124087	0.163	0.141	1
Wdr44	0.146553	0.144497	0.309	0.276	1
Xpot	0.146767	0.137522	0.143	0.124	1
Taf1d	0.146808	0.0396464	0.124	0.128	1
Zfp292	0.146871	0.103292	0.395	0.375	1
Stxbp5	0.146872	0.0727767	0.34	0.343	1
Snx10	0.147227	-0.0709422	0.153	0.178	1
Samhd1	0.147661	0.157371	0.165	0.135	1
Zmym2	0.1481	0.0590023	0.269	0.238	1
Ncoa5	0.148516	0.0314412	0.104	0.114	1
Pdzd8	0.148615	0.136719	0.143	0.118	1
Fam214a	0.148821	-0.169627	0.119	0.147	1
Cop1	0.14883	0.0684254	0.285	0.25	1
Pou2f1	0.148894	-0.162355	0.223	0.257	1
Nr3c1	0.1489	0.0671111	0.431	0.441	1
Cpsf3	0.149036	0.0862857	0.119	0.114	1
Bsdc1	0.149101	-0.083562	0.087	0.107	1
Naa40	0.149309	0.125876	0.101	0.085	1
Mlph	0.149324	0.151755	0.211	0.187	1
Epb41l3	0.14942	-0.135881	0.087	0.112	1
Ctnnd1	0.149819	0.117073	0.31	0.273	1
Chfr	0.150115	0.137904	0.154	0.131	1
Elp4	0.150226	-0.078341	0.194	0.223	1
Frs2	0.151034	0.0872301	0.217	0.201	1
Ifngr2	0.151337	0.140805	0.248	0.219	1
Canx	0.15157	0.139641	0.299	0.266	1
Psme4	0.151696	0.100514	0.376	0.353	1
Spag9	0.152219	0.0986221	0.402	0.37	1
Mark2	0.152238	-0.0467073	0.378	0.413	1
Usp9x	0.152358	0.116135	0.366	0.335	1
Laptm4a	0.152737	0.120466	0.118	0.099	1
Camta2	0.153169	0.109531	0.146	0.131	1
Rap1gap2	0.153647	-0.204095	0.103	0.128	1
Golim4	0.153649	0.062041	0.123	0.124	1
Adam17	0.153886	0.0933177	0.257	0.249	1
Lrp12	0.154245	-0.0987601	0.121	0.145	1
Ergic2	0.154867	0.139363	0.109	0.086	1
Vps54	0.155185	-0.00544892	0.322	0.342	1
Capn7	0.155309	0.125562	0.125	0.104	1
Atp2c1	0.155374	0.0782501	0.481	0.465	1
C1qa	0.155409	0.00965227	0.601	0.568	1
Vwa8	0.156274	-0.0700267	0.173	0.197	1
Mapre1	0.156388	-0.102533	0.098	0.103	1
Mbd5	0.156474	-0.0537246	0.449	0.485	1
Snrnp48	0.156971	0.0272105	0.133	0.141	1
Atg5	0.156984	0.127151	0.161	0.134	1
Ywhaz	0.157009	0.0639825	0.176	0.174	1
Zmynd11	0.157189	0.100398	0.362	0.343	1
Sgk1	0.157635	0.0136438	0.104	0.113	1
Gatad2a	0.157812	-0.123865	0.146	0.175	1
Rab11fip5	0.15825	0.0657782	0.105	0.103	1
Chm	0.158356	0.0520183	0.126	0.128	1
mt-Co3	0.158514	0.102805	0.132	0.106	1
Nsd3	0.158565	0.10493	0.427	0.404	1
Armh3	0.159015	-0.093815	0.318	0.354	1
Dennd1b	0.15908	0.125325	0.301	0.292	1
Luc7l3	0.159162	-0.168771	0.305	0.34	1
Eps15	0.159646	0.100942	0.279	0.253	1
Rubcn	0.159709	-0.131969	0.107	0.134	1
Cmip	0.159734	-0.124165	0.564	0.586	1
Msrb2	0.159817	0.105896	0.102	0.079	1
Tsga10	0.159917	-0.069305	0.13	0.153	1
Smo	0.160022	0.0361034	0.141	0.149	1
Zc3h15	0.16041	0.0430488	0.113	0.094	1
Dcp1b	0.160878	-0.0662552	0.085	0.104	1
Zranb1	0.160892	0.139788	0.209	0.181	1
Cmklr1	0.160909	0.0602712	0.259	0.263	1
Rgs7bp	0.161306	-0.139989	0.187	0.219	1
Lrmp	0.161639	0.0222824	0.165	0.174	1
Idh2	0.161834	0.135248	0.142	0.119	1
Mgll	0.162048	-0.0522108	0.303	0.331	1
Mknk1	0.162064	0.101609	0.354	0.339	1
Ifnar2	0.162311	0.131559	0.289	0.26	1
Il15	0.16241	0.120387	0.177	0.161	1
Atp6v1a	0.162518	0.0230047	0.107	0.117	1
St3gal3	0.162721	0.101587	0.384	0.376	1
Nav1	0.163066	-0.00251407	0.252	0.275	1
Pde1b	0.163387	-0.116688	0.12	0.147	1
Fli1	0.163445	-0.0672699	0.854	0.861	1
Wrn	0.164608	0.14039	0.152	0.128	1
Myo9a	0.164817	0.0945213	0.453	0.45	1
Ube2w	0.165321	-0.160329	0.165	0.188	1
Parn	0.165614	-0.112194	0.153	0.158	1
Chd1	0.165894	0.133648	0.214	0.189	1
Ptbp2	0.165897	0.125034	0.221	0.196	1
Sos2	0.167399	0.120075	0.181	0.164	1
Ypel3	0.167512	0.137806	0.107	0.09	1
Manba	0.167717	0.101165	0.164	0.158	1
Terf2	0.168028	-0.129751	0.104	0.128	1
Hacd2	0.168374	0.129344	0.147	0.128	1
Pcm1	0.168421	0.114325	0.359	0.328	1
Gm15503	0.168519	0.11953	0.197	0.182	1
Gria2	0.168689	-0.159899	0.392	0.41	1
Prkcd	0.168932	0.0999369	0.381	0.37	1
Pank2	0.168974	0.102251	0.204	0.195	1
Zfand6	0.169071	0.085009	0.292	0.287	1
Bicra	0.169486	-0.139594	0.352	0.387	1
Slf1	0.169642	0.118817	0.112	0.088	1
Snapc3	0.169816	0.103574	0.18	0.173	1
Lair1	0.169838	0.110906	0.635	0.602	1
Itgb5	0.170099	0.0817529	0.806	0.777	1
Slc10a7	0.170405	0.105131	0.227	0.195	1
Cep192	0.170881	0.131807	0.16	0.132	1
Ostf1	0.17095	0.115708	0.209	0.197	1
Cmya5	0.170962	0.166335	0.112	0.092	1
Depdc5	0.171207	0.107699	0.23	0.197	1
Rps6ka1	0.171275	-0.134767	0.38	0.419	1
Eri3	0.171463	-0.11288	0.292	0.329	1
Ctsl	0.171614	0.108399	0.142	0.135	1
Atp6v1c1	0.171758	0.104594	0.182	0.166	1
Tardbp	0.171779	0.126966	0.201	0.171	1
Pip4p2	0.172362	0.128508	0.109	0.097	1
Dnaja2	0.172533	0.128424	0.113	0.093	1
Cd9	0.172604	-0.210344	0.178	0.2	1
Cdc42bpa	0.172614	-0.142715	0.251	0.259	1
Rab10	0.173157	-0.0207561	0.327	0.359	1
Entpd1	0.174483	0.0940741	0.777	0.77	1
Acsl4	0.174543	0.140622	0.246	0.213	1
Creb3l2	0.174618	0.1073	0.213	0.201	1
Gse1	0.17466	-0.00115197	0.174	0.186	1
Asap3	0.175039	-0.159982	0.161	0.188	1
Mysm1	0.175157	0.0916159	0.211	0.2	1
Hadha	0.175189	0.120038	0.12	0.103	1
Pik3c2a	0.175637	0.142241	0.227	0.198	1
Kif13b	0.17572	0.0895743	0.357	0.344	1
Pan3	0.175851	0.0835842	0.711	0.679	1
Dock4	0.175911	0.0529405	0.975	0.966	1
Ifrd1	0.176989	-0.0946799	0.084	0.106	1
Trim44	0.177178	-0.137934	0.288	0.325	1
Resf1	0.177335	0.0749968	0.211	0.183	1
Ythdc1	0.177387	0.0880877	0.261	0.227	1
Slc43a2	0.177627	0.137369	0.267	0.249	1
Csad	0.177939	0.0994646	0.315	0.278	1
Dync1li2	0.178105	0.103857	0.136	0.118	1
mt-Atp6	0.178219	-0.220423	0.091	0.114	1
Yipf1	0.178458	0.0211882	0.131	0.145	1
Sil1	0.178817	-0.172161	0.166	0.197	1
Gtf3c2	0.179138	-0.142748	0.181	0.212	1
Trpc4ap	0.179349	-0.0870841	0.262	0.292	1
Zzef1	0.179681	-0.0287884	0.239	0.256	1
Smg1	0.179719	0.0821667	0.517	0.503	1
Cnot4	0.180381	-0.0122307	0.429	0.402	1
Trip11	0.180615	0.0373916	0.262	0.268	1
Cap1	0.180703	0.116303	0.175	0.157	1
Tlk2	0.181008	0.105851	0.234	0.218	1
Fbxl4	0.181298	-0.064256	0.084	0.101	1
Xpo7	0.181852	0.072876	0.259	0.256	1
Ezh1	0.182176	0.118261	0.125	0.112	1
Eftud2	0.182229	0.0188545	0.095	0.101	1
Ppp6r3	0.182482	-0.0213912	0.304	0.326	1
Dcaf8	0.182868	0.0960655	0.245	0.227	1
Klhl2	0.183374	0.122909	0.167	0.147	1
Med14	0.18379	0.0569538	0.12	0.118	1
Lrif1	0.183853	0.0172409	0.095	0.102	1
Ptpa	0.184174	0.0681478	0.172	0.171	1
Morf4l1	0.184303	0.034607	0.181	0.188	1
Numb	0.184681	-0.0445742	0.835	0.819	1
Itm2c	0.184692	0.0872429	0.131	0.106	1
Ifitm10	0.185035	0.117047	0.567	0.541	1
Prkca	0.185162	-0.103684	0.711	0.712	1
Snx12	0.185819	0.100103	0.118	0.115	1
Gm12185	0.186009	-0.147764	0.099	0.123	1
Ppp1r13b	0.18602	-0.204191	0.118	0.142	1
Kdm5b	0.18619	-0.149084	0.14	0.168	1
Ankrd17	0.186418	0.0256601	0.473	0.489	1
Bin1	0.186661	0.0640391	0.743	0.749	1
Ddx46	0.18669	0.119425	0.207	0.192	1
Pip4k2a	0.186764	0.00616538	0.873	0.849	1
Atp1b3	0.18691	0.121196	0.118	0.104	1
Nvl	0.187192	0.113189	0.154	0.138	1
Ube2n	0.187489	0.0169502	0.103	0.112	1
4931406P16Rik	0.188019	0.129505	0.142	0.117	1
Fcgr1	0.189372	0.103983	0.125	0.116	1
Arid3a	0.189459	-0.115218	0.108	0.133	1
Uri1	0.189516	0.130226	0.154	0.143	1
Pibf1	0.189699	0.0971867	0.287	0.277	1
Snx27	0.18978	0.0370686	0.137	0.143	1
Vgll4	0.190059	-0.130444	0.373	0.406	1
Gramd1b	0.190215	-0.0783044	0.142	0.165	1
Ep400	0.19023	0.0106977	0.29	0.304	1
Arl8b	0.190637	0.0548056	0.172	0.146	1
Myo5a	0.191093	-0.128627	0.178	0.206	1
Camsap1	0.191551	-0.0939399	0.189	0.218	1
Erp44	0.191747	-0.0467343	0.113	0.13	1
Ano6	0.192286	-0.0739811	0.284	0.316	1
Gclc	0.192706	-0.134748	0.132	0.148	1
Rasgrp3	0.192915	-0.121605	0.591	0.626	1
Agap1	0.193318	-0.133983	0.223	0.256	1
Acvr2b	0.193719	0.124771	0.124	0.104	1
Uba2	0.193968	-0.101912	0.084	0.104	1
Exoc6	0.193978	0.0881529	0.263	0.258	1
Fyco1	0.194019	0.111474	0.215	0.197	1
Gpatch2	0.194143	0.126984	0.221	0.199	1
Inpp5k	0.194307	0.10268	0.103	0.081	1
Cul1	0.194625	0.104197	0.373	0.343	1
Atg3	0.194833	0.101937	0.118	0.11	1
Zbtb11	0.194954	-0.0269317	0.13	0.119	1
Cdh23	0.194964	0.0299537	0.48	0.493	1
Lacc1	0.19578	0.121978	0.228	0.21	1
Yaf2	0.196151	0.0655154	0.148	0.145	1
Nfyc	0.196244	-0.0535654	0.161	0.185	1
Chuk	0.196926	0.114803	0.147	0.134	1
Anapc1	0.196951	0.0255576	0.151	0.157	1
Srpk1	0.197025	0.0748752	0.101	0.091	1
Ube2l3	0.197048	0.055903	0.116	0.115	1
Fam114a2	0.197221	0.0401158	0.147	0.151	1
Abcg1	0.197234	0.125492	0.167	0.145	1
Rasgrf1	0.197648	0.11606	0.109	0.099	1
Ptprs	0.198118	-0.141501	0.193	0.224	1
Akirin2	0.198155	0.0640113	0.206	0.179	1
mt-Cytb	0.199157	-0.00102306	0.113	0.097	1
Dtnbp1	0.199254	0.0820967	0.22	0.216	1
Pum1	0.199783	-0.133683	0.301	0.336	1
Ube2i	0.200147	0.0523871	0.113	0.111	1
Zc3h7b	0.20017	-0.101399	0.085	0.107	1
Sap130	0.200215	0.0708802	0.178	0.177	1
Csnk1e	0.200268	-0.0805142	0.197	0.224	1
Sat1	0.200737	0.102487	0.148	0.124	1
Csnk1g3	0.20087	0.114327	0.187	0.165	1
Ggta1	0.201061	0.0844685	0.302	0.29	1
Ctcf	0.20129	0.0315232	0.162	0.14	1
Cebpg	0.201311	0.106034	0.179	0.164	1
Snx5	0.201518	0.104585	0.361	0.343	1
Clpx	0.201641	-0.0633251	0.123	0.142	1
Sumo1	0.201969	-0.0437275	0.14	0.158	1
Qrich1	0.20216	-0.0680435	0.244	0.273	1
Ube2d3	0.202253	0.0416135	0.247	0.256	1
Gpbp1l1	0.202481	0.0321431	0.169	0.177	1
Zfp512	0.202743	-0.037839	0.13	0.145	1
Spata13	0.203381	0.109888	0.221	0.199	1
Ankrd27	0.203867	-0.0896513	0.09	0.109	1
Dcun1d5	0.20409	0.117389	0.13	0.115	1
Setx	0.204423	0.048201	0.199	0.173	1
Ifngr1	0.204745	0.0815303	0.309	0.302	1
Lcp1	0.204763	0.0458208	0.327	0.334	1
2900089D17Rik	0.205408	0.131868	0.1	0.081	1
Cdc14a	0.205533	0.124397	0.151	0.129	1
Tbk1	0.205601	0.142167	0.241	0.221	1
Tubgcp3	0.206579	0.117345	0.102	0.087	1
Abraxas2	0.206932	0.109303	0.106	0.089	1
Sall1	0.206936	0.00516634	0.332	0.348	1
Ets1	0.20738	0.0144158	0.249	0.259	1
Crlf3	0.207803	0.0867933	0.459	0.424	1
Myo18a	0.208062	-0.150693	0.281	0.309	1
Ppig	0.208207	0.1009	0.194	0.166	1
Hnrnpdl	0.208389	0.105531	0.245	0.223	1
Wdfy1	0.208469	-0.00576356	0.149	0.161	1
Prrc2a	0.209087	-0.111164	0.1	0.123	1
Zranb2	0.210077	0.124202	0.224	0.197	1
Gm47664	0.210121	0.0836111	0.193	0.185	1
Brd7	0.210453	0.126266	0.161	0.139	1
Hp1bp3	0.210644	0.0566718	0.18	0.154	1
Cpne1	0.210961	-0.0790024	0.156	0.181	1
Trim30d	0.21106	0.0716556	0.103	0.098	1
Stxbp1	0.211306	0.0845064	0.12	0.111	1
Cntrl	0.211681	0.106121	0.271	0.243	1
Eprs	0.211808	0.0172717	0.107	0.118	1
Fyttd1	0.211852	0.123777	0.15	0.124	1
Pik3cd	0.21217	-0.179668	0.422	0.446	1
Matr3	0.212229	0.097613	0.136	0.123	1
2610037D02Rik	0.212761	-0.0165438	0.182	0.198	1
Eif2s3y	0.212918	0.105998	0.16	0.134	1
Nup153	0.213022	-0.0264867	0.113	0.124	1
Micu2	0.213116	-0.0320828	0.195	0.216	1
Tnrc6c	0.213177	-0.089716	0.454	0.49	1
Wwc2	0.213201	-0.104497	0.211	0.243	1
Dcaf1	0.213431	-0.135236	0.086	0.108	1
Arsg	0.213574	0.0247229	0.118	0.124	1
Med26	0.214187	0.120197	0.119	0.097	1
Dhx57	0.214612	0.066624	0.181	0.177	1
Fnip1	0.215704	0.100986	0.358	0.323	1
Cd300c2	0.216077	-0.0702629	0.182	0.206	1
Sncaip	0.21612	0.0612464	0.266	0.265	1
Smc5	0.216292	0.0756451	0.141	0.136	1
Cog4	0.216642	-0.132226	0.119	0.145	1
Cfh	0.21692	0.0873804	0.657	0.624	1
Ldhb	0.217969	0.0434711	0.125	0.129	1
Snx9	0.218674	0.0889604	0.243	0.212	1
Lcorl	0.218744	0.0825207	0.359	0.324	1
Cers5	0.218805	0.0937163	0.118	0.106	1
Cnot10	0.219106	-0.15399	0.154	0.176	1
4933406I18Rik	0.219199	-0.0586397	0.694	0.681	1
2022-09-11	0.219711	-0.180348	0.084	0.1	1
Cdkal1	0.219715	0.0296118	0.426	0.443	1
Rmnd1	0.219912	0.0776531	0.119	0.113	1
Sec31a	0.219926	0.0834938	0.151	0.142	1
Ccnh	0.219988	0.073934	0.101	0.097	1
Dnajc19	0.220011	0.136535	0.123	0.1	1
Zfyve9	0.220273	-0.033295	0.14	0.151	1
Pofut1	0.220614	-0.054242	0.097	0.112	1
Esr1	0.220693	-0.000455884	0.094	0.106	1
Selenop	0.220799	0.0160097	0.189	0.196	1
Atp6v0a2	0.220819	0.0722639	0.252	0.245	1
Dpy19l4	0.220876	-0.081286	0.285	0.314	1
Trappc12	0.222012	-0.154222	0.084	0.104	1
Ncf2	0.222114	0.101782	0.25	0.236	1
Snx20	0.22268	0.11462	0.129	0.105	1
Atp6v1h	0.2232	0.072248	0.162	0.158	1
3110082I17Rik	0.223401	0.1289	0.228	0.206	1
Slc38a10	0.223575	0.133091	0.143	0.126	1
Nufip2	0.223591	0.114531	0.206	0.177	1
Soga1	0.223759	-0.102996	0.571	0.607	1
Zc3h12c	0.224271	0.127364	0.122	0.103	1
Immp2l	0.224323	0.0388437	0.39	0.399	1
Smad4	0.22455	0.107216	0.211	0.196	1
Pced1b	0.22483	0.0602282	0.107	0.106	1
Trem2	0.225316	0.152508	0.293	0.264	1
Arnt	0.225422	-0.157577	0.237	0.268	1
Map3k1	0.225785	0.0123458	0.219	0.232	1
Fgf13	0.225969	0.165259	0.501	0.48	1
Acer3	0.226157	0.120991	0.374	0.342	1
1110002L01Rik	0.226223	-0.134628	0.081	0.102	1
Sgce	0.226321	-0.00211708	0.184	0.195	1
Slc25a12	0.22659	-0.161302	0.121	0.144	1
Dclre1c	0.226738	0.138906	0.221	0.196	1
Kmt2e	0.226761	0.0789481	0.46	0.449	1
Foxp1	0.226819	-0.0848906	0.676	0.708	1
Ehbp1l1	0.226982	0.127858	0.106	0.092	1
Hexa	0.227309	0.10247	0.297	0.267	1
Akap8	0.227638	0.113332	0.213	0.19	1
Add3	0.228456	0.112254	0.206	0.196	1
Cherp	0.228684	0.0266197	0.108	0.093	1
Snx25	0.228685	0.10386	0.191	0.175	1
Nek7	0.22896	0.104625	0.58	0.548	1
St7	0.229647	-0.154978	0.104	0.125	1
Ppm1a	0.229962	0.0810714	0.124	0.12	1
Ywhah	0.230165	0.0611738	0.173	0.172	1
Gpbp1	0.230754	0.121894	0.212	0.188	1
Rnf115	0.231058	0.0398991	0.13	0.132	1
Rabgap1l	0.231509	-0.129378	0.253	0.283	1
Ube2g1	0.232087	0.0774429	0.22	0.22	1
Eif5	0.232414	0.11046	0.149	0.124	1
Arid4b	0.23274	0.114141	0.304	0.274	1
Zbtb20	0.232807	-0.120437	0.836	0.845	1
Smarcc1	0.23352	-0.116428	0.165	0.176	1
Xpr1	0.233577	0.0978215	0.252	0.233	1
Gmds	0.233615	-0.143189	0.199	0.229	1
Sema4d	0.233993	-0.0365533	0.303	0.327	1
Pi4ka	0.234264	0.0354644	0.237	0.235	1
Eef1a1	0.234289	0.073644	0.156	0.146	1
Hspa4	0.234763	0.100692	0.2	0.185	1
Ubap2l	0.235528	-0.00156701	0.283	0.298	1
Ctdspl2	0.235572	0.00759055	0.172	0.185	1
Usf2	0.235572	0.00516877	0.124	0.128	1
Xpo1	0.235946	-0.0267216	0.121	0.137	1
Nptn	0.236381	-0.119869	0.384	0.418	1
Aatf	0.236682	0.0376148	0.217	0.22	1
Stard8	0.236815	-0.0660248	0.129	0.152	1
Anks3	0.236876	0.0837781	0.145	0.121	1
Cep152	0.237186	0.124852	0.154	0.129	1
Fscn1	0.237373	-0.129956	0.157	0.184	1
Pik3ca	0.237871	0.00284807	0.27	0.287	1
Prickle1	0.238508	-0.0162146	0.207	0.224	1
Fam13b	0.238559	0.114329	0.31	0.277	1
Plcb2	0.238883	0.00757445	0.103	0.11	1
Frrs1	0.239682	0.104176	0.265	0.238	1
Mnat1	0.23974	0.0701381	0.176	0.171	1
Dmtf1	0.239848	0.0878592	0.243	0.213	1
Tmem234	0.240049	0.131662	0.166	0.145	1
2610008E11Rik	0.240175	0.0122607	0.114	0.097	1
Vps53	0.240188	-0.0716398	0.087	0.106	1
Vps13a	0.241015	0.141895	0.213	0.187	1
Arpc1a	0.241562	-0.0567098	0.09	0.108	1
Arf3	0.242113	0.119128	0.138	0.115	1
Scaf4	0.242115	0.0567774	0.218	0.218	1
Babam2	0.242318	-0.113295	0.432	0.467	1
Eif3a	0.242579	0.0690454	0.176	0.172	1
Trim24	0.243118	0.131956	0.152	0.129	1
Pfkfb3	0.243379	-0.121834	0.175	0.202	1
Sgpl1	0.24394	0.113854	0.191	0.172	1
Mycbp2	0.244478	0.0892334	0.813	0.795	1
Nr1d2	0.244756	0.107543	0.169	0.146	1
Sla	0.245135	-0.0304451	0.251	0.273	1
Aff4	0.245267	0.133025	0.294	0.263	1
Nsd1	0.24528	0.0740978	0.65	0.643	1
Pde7a	0.245427	0.125205	0.115	0.095	1
Nos1ap	0.245466	0.035913	0.463	0.472	1
Cdc26	0.245572	0.0933154	0.106	0.085	1
Rhoh	0.246236	-0.092914	0.357	0.391	1
Ube2h	0.246587	0.0762326	0.456	0.44	1
Shoc2	0.246695	-0.041414	0.146	0.164	1
Rab11fip3	0.246752	-0.0103492	0.115	0.128	1
Ugp2	0.247053	0.0214008	0.128	0.128	1
Csnk1a1	0.247145	0.0388729	0.366	0.333	1
Ahcyl1	0.248246	0.0201745	0.13	0.139	1
Zfp608	0.24828	-0.0996153	0.384	0.419	1
Mprip	0.248297	0.0902839	0.212	0.201	1
Tmem241	0.248771	-0.0810815	0.118	0.139	1
Msl2	0.248959	0.129258	0.17	0.146	1
Sec16a	0.249181	0.0457637	0.126	0.106	1
Pum2	0.249362	0.0905661	0.35	0.317	1
Picalm	0.249983	0.0782467	0.722	0.697	1
Ccdc50	0.250281	0.118164	0.341	0.321	1
Ptpn12	0.250289	-0.025104	0.139	0.152	1
Fam133b	0.251001	0.0929207	0.116	0.107	1
Atg4c	0.251233	0.132725	0.12	0.1	1
Mxi1	0.252008	0.119607	0.187	0.169	1
Clk2	0.252137	0.121491	0.113	0.094	1
Rab5b	0.25302	-0.0460735	0.118	0.132	1
Vps8	0.253151	0.11504	0.243	0.227	1
Wasf2	0.253288	-0.0569801	0.725	0.719	1
Spast	0.253676	-0.045993	0.164	0.182	1
Hnrnpm	0.25456	0.0671692	0.293	0.296	1
Tmem131	0.254708	0.0933517	0.283	0.276	1
Farsb	0.254813	-0.1389	0.081	0.101	1
Ccdc12	0.25505	0.0288383	0.147	0.153	1
Pkn1	0.255056	0.0661319	0.345	0.337	1
Ttr	0.255305	-0.137847	0.101	0.111	1
Fbxl5	0.255502	0.119007	0.133	0.115	1
Slmap	0.256097	0.0923296	0.391	0.357	1
Ralgapa2	0.256268	0.0711385	0.223	0.215	1
Itgam	0.256548	0.0738518	0.559	0.525	1
Akap10	0.256707	0.117885	0.356	0.326	1
Mphosph9	0.256733	-0.116432	0.108	0.131	1
Rptor	0.25715	-0.0289644	0.723	0.75	1
Zrsr2	0.257453	0.129305	0.135	0.116	1
Dcun1d2	0.25767	0.074428	0.107	0.1	1
Mtss1	0.258131	-0.127733	0.375	0.408	1
Bcl9l	0.258252	0.0495479	0.106	0.109	1
Psmd1	0.25849	0.0051306	0.176	0.187	1
Tbce	0.258569	-0.1245	0.124	0.147	1
Cep112	0.258796	-0.10359	0.159	0.182	1
Kdm1a	0.260637	-0.124366	0.142	0.168	1
Caprin1	0.260638	0.014839	0.227	0.233	1
Sfswap	0.260948	0.000604578	0.288	0.299	1
Hk2	0.26102	0.0901892	0.3	0.282	1
Pde4dip	0.261063	-0.0751002	0.204	0.228	1
1700017B05Rik	0.261094	-0.0397414	0.192	0.21	1
Ngly1	0.261532	0.0511369	0.102	0.103	1
Nlrp1b	0.261591	-0.101688	0.289	0.32	1
Sh2b3	0.261812	-0.0977146	0.123	0.145	1
Acat1	0.262033	0.0404163	0.109	0.112	1
Slc30a9	0.262352	0.0945231	0.218	0.204	1
Rab1a	0.262577	-0.00534566	0.164	0.174	1
Naip6	0.26276	-0.117532	0.107	0.122	1
Capza1	0.262801	0.119131	0.284	0.256	1
Dhx36	0.263049	0.0435107	0.153	0.154	1
Chst11	0.263552	-0.176576	0.257	0.259	1
Rad54l2	0.263657	-0.145562	0.122	0.142	1
Golga4	0.263814	-0.124538	0.207	0.236	1
Firre	0.263939	-0.1279	0.127	0.15	1
Tnfrsf21	0.264166	0.114362	0.24	0.211	1
Kif1b	0.26433	0.0193447	0.289	0.301	1
Micu1	0.264333	0.00784319	0.214	0.226	1
Smarcc2	0.264447	0.119455	0.264	0.239	1
Abca3	0.264489	-0.0577852	0.147	0.165	1
Eif2b3	0.264747	0.0216053	0.097	0.103	1
Cbfb	0.265227	0.0890358	0.184	0.158	1
Tcerg1	0.265352	0.0182443	0.151	0.159	1
Hdac8	0.265967	-0.0475393	0.341	0.368	1
Elmsan1	0.266056	-0.128186	0.209	0.237	1
Pcf11	0.266599	0.0874189	0.169	0.162	1
Col27a1	0.266841	-0.0581149	0.417	0.448	1
Atxn10	0.267195	0.0528043	0.275	0.277	1
Tgfa	0.267676	0.0169769	0.246	0.256	1
Cttnbp2nl	0.267865	0.0613671	0.634	0.634	1
Usp47	0.268716	-0.138774	0.233	0.258	1
4930599N23Rik	0.268962	-0.0434599	0.118	0.131	1
Tab2	0.26917	0.00956801	0.437	0.41	1
Crkl	0.269368	0.117834	0.113	0.093	1
Cwc27	0.269995	0.0520865	0.206	0.205	1
Nt5dc1	0.270675	-0.0649982	0.166	0.187	1
1700012D14Rik	0.270787	-0.12927	0.122	0.144	1
Ulk4	0.270788	-0.0670009	0.094	0.111	1
Fbxw4	0.271057	-0.124985	0.273	0.303	1
Calcrl	0.271196	-0.01943	0.107	0.118	1
Sort1	0.271813	0.0478914	0.332	0.336	1
Sparc	0.271989	-0.016084	0.451	0.472	1
Suco	0.272476	0.0361331	0.152	0.154	1
Snx8	0.273081	-0.0992782	0.13	0.15	1
Lyzl4	0.273139	-0.0917784	0.226	0.253	1
Yes1	0.27371	0.0952906	0.163	0.139	1
A930015D03Rik	0.274213	0.0129081	0.153	0.138	1
Abi3	0.274279	0.0846629	0.386	0.361	1
Lsm14a	0.274426	-0.0650824	0.199	0.221	1
Cmtm4	0.275143	-0.0245559	0.1	0.089	1
Fig4	0.27528	-0.121768	0.093	0.114	1
Accs	0.275327	0.0712779	0.14	0.138	1
Atrnl1	0.275366	-0.00401794	0.181	0.194	1
Efl1	0.275574	0.0363983	0.129	0.131	1
Epc2	0.275707	0.00841682	0.209	0.22	1
Mpc1	0.27589	0.0936484	0.214	0.204	1
Tent4b	0.275901	0.0790961	0.227	0.221	1
Zfp91	0.275902	-0.127045	0.132	0.156	1
Smad2	0.276336	0.0951006	0.194	0.173	1
Arih1	0.276597	0.0671299	0.471	0.456	1
Dip2c	0.276644	-0.0412909	0.454	0.481	1
Abhd12	0.276844	0.0460958	0.668	0.667	1
Gapvd1	0.276932	0.0639244	0.352	0.35	1
Pex7	0.277226	-0.12809	0.092	0.113	1
Cmtm6	0.277313	0.0395943	0.128	0.129	1
Thumpd3	0.277332	-0.0684926	0.097	0.115	1
Anapc16	0.278517	-0.00575658	0.119	0.129	1
Mindy2	0.278526	0.113789	0.2	0.179	1
Casd1	0.278565	-0.0571049	0.166	0.186	1
Avl9	0.278866	0.0989959	0.161	0.138	1
Fip1l1	0.278948	0.0150477	0.185	0.192	1
Clta	0.279666	0.0974009	0.293	0.276	1
Atm	0.279951	0.0138133	0.119	0.128	1
Cdk17	0.280485	0.0271537	0.239	0.246	1
Polr3b	0.280551	-0.0803631	0.115	0.132	1
Serinc1	0.280618	0.0705485	0.123	0.118	1
Rap2a	0.280812	0.101458	0.135	0.115	1
Agtpbp1	0.281028	-0.129953	0.147	0.168	1
Gmip	0.281566	0.0929462	0.299	0.282	1
Mthfd1l	0.281572	-0.16223	0.083	0.102	1
Eif5b	0.282057	0.105739	0.192	0.171	1
Klf3	0.282128	-0.0835507	0.295	0.325	1
Per3	0.28235	-0.0365885	0.121	0.113	1
Slc9a9	0.282678	-0.0606669	0.889	0.892	1
Xiap	0.282914	0.0519934	0.298	0.297	1
Ilrun	0.283723	-0.0648558	0.144	0.163	1
Brip1os	0.283824	0.00817795	0.145	0.154	1
Srsf4	0.283955	0.131048	0.182	0.16	1
Ap1g1	0.284023	-0.0659613	0.254	0.277	1
Myo18b	0.284398	-0.130864	0.203	0.23	1
Cwf19l2	0.284437	0.1049	0.235	0.209	1
Adss	0.284592	-0.139521	0.085	0.105	1
Ralbp1	0.285073	0.0612716	0.145	0.143	1
Rp9	0.285335	0.001063	0.106	0.112	1
Atf1	0.28572	-0.0697918	0.12	0.14	1
Ddx39b	0.28674	0.0720739	0.162	0.158	1
Ube2e3	0.287071	0.101872	0.134	0.12	1
Gtf2a1	0.287217	-0.127128	0.142	0.166	1
Sh3pxd2a	0.288015	-0.11712	0.473	0.507	1
Mosmo	0.2897	0.0265291	0.103	0.108	1
Tcf25	0.289971	0.0503784	0.371	0.366	1
Arglu1	0.29009	0.0814211	0.369	0.36	1
Ddi2	0.290239	0.0856485	0.304	0.291	1
2610507B11Rik	0.290424	0.0350798	0.156	0.16	1
Krcc1	0.290519	0.0985006	0.151	0.137	1
Mlec	0.290532	0.0936613	0.107	0.094	1
Cep350	0.290563	0.0937247	0.344	0.312	1
Clasp2	0.291045	0.107988	0.645	0.621	1
Mapk14	0.291279	-0.0848176	0.5	0.524	1
Hnrnpc	0.291411	0.101254	0.226	0.212	1
Arap1	0.291657	0.058915	0.121	0.117	1
Stag1	0.292505	0.0758981	0.586	0.562	1
Ddx31	0.292682	-0.137565	0.151	0.175	1
Hmgb1	0.292991	-0.103021	0.095	0.114	1
Efhd2	0.293134	0.0609646	0.205	0.198	1
Os9	0.294281	-0.000360016	0.112	0.098	1
Lats1	0.294996	-0.133855	0.124	0.145	1
Iqsec2	0.295399	-0.0874281	0.264	0.286	1
Gabpb2	0.295672	0.104355	0.148	0.126	1
Kat6a	0.296063	0.00687279	0.377	0.389	1
Gtf2ird2	0.296411	0.0142231	0.128	0.136	1
Vps41	0.296546	0.0218751	0.263	0.272	1
Lnpep	0.296848	0.0839926	0.371	0.343	1
[truncated: 1,698 more rows]

## Sheet: IFNARKO_DMXAAvsCtrl_DE_RNA_EN
Table S9. Differentially expressed genes in excitatory neuron clusters of DMXAA vs control treated Ifnar-/- mice
	p_val	avg_log2FC	pct.1	pct.2	p_val_adj
Gm42418	0	-0.72509	0.999	0.999	0
Taco1	3.83e-134	-0.497558	0.35	0.486	1.01e-129
Kirrel3	1.9e-24	-0.37079	0.784	0.792	4.99e-20
Gm26917	2.07e-78	-0.359299	0.622	0.711	5.42e-74
Grik4	2.77e-55	-0.349402	0.73	0.755	7.27e-51
Cacna1c	9.95e-63	-0.34699	0.976	0.97	2.61e-58
Maml2	1.69e-14	-0.337154	0.592	0.602	4.44e-10
Dpp6	7.27e-95	-0.332072	0.972	0.977	1.91e-90
Syn3	3.33e-52	-0.328464	0.753	0.789	8.73e-48
Celf4	2.19e-57	-0.328296	0.951	0.958	5.76e-53
Cdh13	1.84e-15	-0.327848	0.472	0.495	4.83e-11
Asic2	1.21e-16	-0.324874	0.955	0.95	3.18e-12
Tenm4	1.3e-23	-0.319274	0.728	0.779	3.41e-19
Sgcd	1.87e-23	-0.319237	0.555	0.618	4.91e-19
Hs3st4	3.32e-14	-0.31896	0.581	0.626	8.72e-10
Opcml	7.95e-115	-0.304399	0.991	0.992	2.09e-110
Galnt18	6.66e-63	-0.303181	0.91	0.926	1.75e-58
Pbx1	1.58e-49	-0.300289	0.944	0.944	4.14e-45
Agap1	2.22e-57	-0.296215	0.88	0.895	5.84e-53
Ptprg	6.56e-36	-0.291347	0.837	0.865	1.72e-31
Rbfox1	4.15e-96	-0.290615	0.985	0.996	1.09e-91
Clstn2	5.32e-49	-0.287159	0.97	0.964	1.4e-44
Spred2	5.38e-58	-0.279533	0.814	0.837	1.41e-53
Msra	3.78e-78	-0.277316	0.96	0.959	9.91e-74
Zbtb16	2.61e-56	-0.273179	0.906	0.909	6.84e-52
Fto	1.25e-88	-0.270932	0.899	0.914	3.27e-84
Gnao1	2.22e-55	-0.27042	0.844	0.858	5.83e-51
Slit3	3.58e-35	-0.269149	0.958	0.951	9.4e-31
Tshz2	0.00105399	-0.267117	0.25	0.271	1
Grip1	1.33e-31	-0.267051	0.778	0.83	3.48e-27
Erc2	3.26e-61	-0.263976	0.992	0.994	8.55e-57
Wwox	8.38e-29	-0.261945	0.621	0.663	2.2e-24
Klhl29	1.93e-56	-0.260217	0.916	0.918	5.06e-52
Ror1	1.18e-14	-0.259542	0.409	0.438	3.1e-10
Elmo1	2.17e-14	-0.259044	0.313	0.351	5.69e-10
Dscaml1	5.65e-24	-0.255682	0.849	0.879	1.48e-19
Foxp1	8.28e-55	-0.25464	0.922	0.932	2.17e-50
Cdh20	7.42e-10	-0.253384	0.213	0.231	1.95e-05
Tspan5	1.99e-45	-0.251446	0.918	0.923	5.21e-41
Xylt1	7.34e-18	-0.250777	0.648	0.677	1.93e-13
Thsd7b	1.21e-07	-0.250718	0.516	0.545	0.00318175
Kcnq3	1.28e-48	-0.249142	0.976	0.976	3.37e-44
Vsnl1	2.31e-27	-0.247725	0.649	0.676	6.07e-23
Hivep3	9.37e-70	-0.245712	0.933	0.937	2.46e-65
Cacna2d3	5.91e-19	-0.244953	0.872	0.888	1.55e-14
Iqsec1	3.83e-42	-0.244763	0.891	0.899	1e-37
Pdzd2	7.03e-19	-0.242581	0.724	0.725	1.84e-14
Sdk1	1.43e-13	-0.241729	0.279	0.318	3.75e-09
Gse1	2.49e-35	-0.240975	0.797	0.805	6.52e-31
Pex5l	1.54e-08	-0.236581	0.842	0.855	0.00040449
Pakap.1	1.22e-36	-0.232177	0.591	0.643	3.19e-32
Kcnma1	2.19e-75	-0.231579	0.992	0.993	5.75e-71
Sorcs2	3e-18	-0.231401	0.56	0.592	7.86e-14
Slc24a3	3.49e-25	-0.230699	0.746	0.757	9.15e-21
Ptprn2	9.02e-25	-0.230613	0.962	0.961	2.37e-20
Sox5	1.46e-14	-0.228514	0.353	0.406	3.84e-10
Fat3	5.95e-16	-0.228186	0.882	0.882	1.56e-11
Pakap	4.52e-37	-0.228011	0.872	0.891	1.19e-32
Ptprt	0.00193736	-0.227988	0.312	0.32	1
Dlc1	3.92e-09	-0.227766	0.337	0.371	0.000102831
Cmss1	4.39e-42	-0.226529	0.524	0.588	1.15e-37
2610035D17Rik	3.45e-33	-0.225178	0.669	0.691	9.06e-29
Dscam	3.83e-51	-0.224669	0.973	0.967	1e-46
St6galnac5	4.92e-34	-0.224379	0.907	0.934	1.29e-29
Fam155a	5.94e-80	-0.223265	0.994	0.995	1.56e-75
Meis2	3.61e-09	-0.22006	0.336	0.36	9.46e-05
Vti1a	1.01e-52	-0.219608	0.893	0.904	2.64e-48
Rora	3.86e-41	-0.219253	0.954	0.957	1.01e-36
Frmd4a	7.94e-55	-0.218779	0.986	0.984	2.08e-50
Nav2	4.08e-57	-0.2184	0.976	0.971	1.07e-52
Samd5	7.02e-20	-0.215915	0.367	0.399	1.84e-15
Thsd4	7.56e-19	-0.215756	0.273	0.334	1.98e-14
Adamtsl1	1.87e-10	-0.215071	0.206	0.245	4.9e-06
St6galnac3	1.01e-21	-0.214762	0.877	0.887	2.66e-17
Tmem132b	6e-43	-0.214712	0.935	0.937	1.58e-38
Gm2164	2.75e-12	-0.214559	0.278	0.277	7.21e-08
Ctif	5.79e-37	-0.213048	0.761	0.782	1.52e-32
Jazf1	3.18e-45	-0.212587	0.883	0.891	8.34e-41
Grid1	7.56e-54	-0.212011	0.952	0.957	1.98e-49
Shisa6	1.06e-13	-0.211012	0.775	0.798	2.79e-09
Rbfox3	1.41e-43	-0.210958	0.968	0.962	3.71e-39
Slco3a1	7.46e-30	-0.210747	0.673	0.698	1.96e-25
Maml3	1.19e-28	-0.209309	0.638	0.612	3.13e-24
Ulk4	2.31e-37	-0.209148	0.641	0.689	6.05e-33
Ephb1	4.39e-14	-0.209056	0.443	0.473	1.15e-09
Plxna4	8.35e-27	-0.208541	0.953	0.947	2.19e-22
Atxn1	2.44e-61	-0.208354	0.972	0.971	6.41e-57
Gm17167	1.15e-39	-0.207072	0.357	0.409	3.01e-35
Bcl11b	5.16e-19	-0.205975	0.702	0.714	1.35e-14
Rnf150	1.15e-34	-0.205524	0.83	0.843	3.01e-30
Sil1	1.69e-31	-0.205482	0.391	0.447	4.44e-27
Pacrg	1.2e-26	-0.205431	0.486	0.524	3.16e-22
Chrm3	4.42e-05	-0.205227	0.443	0.472	1
Prkca	1.41e-19	-0.205051	0.897	0.891	3.7e-15
Gpc6	0.00213989	-0.203746	0.225	0.247	1
Prickle1	3.32e-48	-0.20271	0.973	0.968	8.72e-44
Dlgap2	7.11e-47	-0.202139	0.99	0.989	1.86e-42
Arid1b	3.03e-48	-0.200351	0.932	0.927	7.94e-44
Rasgef1b	5.61e-15	-0.199025	0.461	0.465	1.47e-10
Atxn7l1	5.74e-42	-0.198351	0.801	0.817	1.5e-37
Csmd2	2.14e-31	-0.197932	0.924	0.927	5.61e-27
Gria1	4.77e-19	-0.196051	0.952	0.945	1.25e-14
Aff3	5.27e-26	-0.194125	0.894	0.904	1.38e-21
Ntm	0.000272546	-0.193163	0.556	0.569	1
Apba1	6.04e-32	-0.192391	0.882	0.88	1.59e-27
Myt1l	2.32e-60	-0.191619	0.982	0.981	6.09e-56
Ppp2r2c	2.91e-32	-0.191243	0.779	0.804	7.64e-28
Zmiz1os1	6.52e-26	-0.190913	0.31	0.366	1.71e-21
Mtus2	2.75e-36	-0.19052	0.816	0.813	7.21e-32
Upp2	1.14e-33	-0.189204	0.833	0.831	2.99e-29
Fstl4	1.41e-18	-0.189	0.756	0.729	3.69e-14
Kalrn	5.78e-79	-0.188492	0.997	0.997	1.52e-74
Tafa5	5.76e-20	-0.185993	0.745	0.752	1.51e-15
Rai1	4.21e-30	-0.185619	0.719	0.743	1.11e-25
Zdhhc14	7.91e-18	-0.184523	0.776	0.803	2.08e-13
Slc8a1	1.09e-09	-0.184101	0.803	0.814	2.86e-05
Ppp2r2b	7.28e-09	-0.183465	0.726	0.738	0.000191083
Trps1	0.025328	-0.183334	0.34	0.357	1
Zfp385b	2.42e-09	-0.182979	0.678	0.702	6.36e-05
Gfod1	1.66e-26	-0.18278	0.849	0.851	4.35e-22
Ust	2.44e-15	-0.182499	0.664	0.687	6.4e-11
Mir100hg	9.55e-08	-0.181714	0.463	0.47	0.00250489
Setbp1	4.14e-47	-0.181275	0.974	0.969	1.09e-42
9630014M24Rik	2.53e-15	-0.181052	0.175	0.203	6.63e-11
Nfix	9.92e-31	-0.180509	0.721	0.752	2.6e-26
Cnih3	7.93e-16	-0.180058	0.475	0.51	2.08e-11
Trappc9	1.04e-29	-0.178975	0.708	0.726	2.73e-25
Anks1b	3.99e-62	-0.178971	0.997	0.996	1.05e-57
Mtss1	5.99e-22	-0.178967	0.2	0.245	1.57e-17
Slc1a2	1.81e-09	-0.177151	0.697	0.682	4.75e-05
Grik3	5.42e-08	-0.17671	0.483	0.497	0.00142268
Fam49a	3.84e-30	-0.176674	0.711	0.737	1.01e-25
Msi2	5.2e-19	-0.176144	0.688	0.707	1.36e-14
Prkce	1.28e-38	-0.176089	0.989	0.983	3.35e-34
Zfp536	5.53e-19	-0.175849	0.394	0.392	1.45e-14
Pgbd5	9.6e-20	-0.175575	0.75	0.761	2.52e-15
Plxna2	2.44e-28	-0.174557	0.803	0.814	6.41e-24
Sash1	1.05e-17	-0.174136	0.238	0.272	2.75e-13
Tenm3	8.62e-05	-0.173094	0.658	0.665	1
Dnmt3a	4.83e-22	-0.172744	0.853	0.858	1.27e-17
Mcph1	3.22e-25	-0.172452	0.536	0.576	8.46e-21
Bcl11a	2.33e-23	-0.17243	0.874	0.875	6.1e-19
Man1a	6.63e-10	-0.170983	0.284	0.322	1.74e-05
Klf7	1.21e-21	-0.169792	0.488	0.54	3.19e-17
Dab1	1.86e-31	-0.169638	0.99	0.992	4.88e-27
Col25a1	3.22e-10	-0.169246	0.433	0.453	8.45e-06
Igsf21	1.11e-08	-0.168315	0.273	0.298	0.000289917
Map2k5	1.35e-30	-0.167894	0.72	0.742	3.53e-26
Zfp608	1.46e-18	-0.167808	0.635	0.659	3.83e-14
Pacsin1	8.67e-30	-0.167436	0.891	0.89	2.27e-25
Ide	4.33e-38	-0.167341	0.255	0.333	1.14e-33
Arl15	1.02e-14	-0.167249	0.876	0.885	2.67e-10
Crim1	2e-17	-0.166924	0.551	0.561	5.24e-13
Lncpint	1.3e-42	-0.166297	0.975	0.97	3.4e-38
Xkr6	1.19e-18	-0.165554	0.825	0.833	3.11e-14
Chchd6	6.69e-23	-0.164753	0.547	0.581	1.76e-18
Mad1l1	1.81e-26	-0.16387	0.288	0.339	4.75e-22
Ralgps1	1.17e-24	-0.163108	0.851	0.856	3.08e-20
Btbd9	2.53e-15	-0.162453	0.957	0.957	6.63e-11
Cdh11	1.56e-17	-0.162174	0.824	0.828	4.1e-13
Glis3	1.47e-26	-0.161932	0.485	0.464	3.86e-22
Hecw2	1.8e-10	-0.161468	0.735	0.74	4.72e-06
Cdh4	2.55e-12	-0.161119	0.127	0.14	6.68e-08
Rab6b	1.97e-21	-0.16034	0.664	0.704	5.16e-17
Rab27b	1.25e-13	-0.1598	0.405	0.442	3.29e-09
Prickle2	4.19e-26	-0.15915	0.965	0.963	1.1e-21
Clybl	1.67e-20	-0.158477	0.205	0.257	4.37e-16
Dlgap4	5.68e-20	-0.158129	0.741	0.736	1.49e-15
Spock1	0.000165907	-0.157801	0.392	0.398	1
Dtd1	1.17e-20	-0.157224	0.609	0.645	3.08e-16
Gm49797	1.81e-21	-0.156833	0.594	0.638	4.75e-17
Btaf1	6.81e-25	-0.156672	0.61	0.627	1.79e-20
Fam110b	1.68e-19	-0.156547	0.535	0.579	4.4e-15
Igf1r	7.61e-17	-0.156499	0.79	0.802	2e-12
Enox1	1.3e-23	-0.156132	0.951	0.95	3.41e-19
Stra6	1.34e-15	-0.156073	0.121	0.157	3.51e-11
Plcb1	1.32e-25	-0.15605	0.987	0.986	3.47e-21
Esrrg	1e-11	-0.156017	0.576	0.604	2.62e-07
Camk2d	0.000832529	-0.15542	0.26	0.275	1
Gm30382	0.000467556	-0.154965	0.229	0.25	1
Unc5c	5.09e-08	-0.154963	0.784	0.8	0.001334
Tnr	1.94e-13	-0.153485	0.924	0.923	5.1e-09
Phactr1	1.46e-19	-0.153235	0.982	0.984	3.83e-15
Plxdc2	7.07e-11	-0.153167	0.477	0.498	1.85e-06
Adamts17	1.7e-12	-0.153112	0.59	0.606	4.46e-08
Gmds	4.56e-20	-0.152883	0.674	0.696	1.2e-15
Camk1d	2.51e-16	-0.152519	0.952	0.956	6.57e-12
Camk2b	9.62e-17	-0.151784	0.899	0.898	2.52e-12
Shank2	5.87e-22	-0.151545	0.909	0.908	1.54e-17
Cpe	4.54e-12	-0.150645	0.761	0.763	1.19e-07
Nell1	0.0222449	-0.149989	0.32	0.329	1
Ank	1.08e-24	-0.149175	0.857	0.857	2.83e-20
Bcas3	8.58e-21	-0.148369	0.827	0.834	2.25e-16
Ank3	2.02e-34	-0.147555	0.994	0.992	5.31e-30
Rab40c	3.46e-20	-0.147328	0.603	0.632	9.08e-16
Ctnnd2	3.75e-28	-0.147149	0.987	0.986	9.83e-24
Nxpe4	3.29e-14	-0.146716	0.482	0.529	8.64e-10
Bach2	2.52e-09	-0.146215	0.552	0.571	6.61e-05
Npas2	1.47e-10	-0.145947	0.517	0.524	3.85e-06
6530403H02Rik	4.54e-05	-0.145759	0.393	0.412	1
Auts2	1.3e-21	-0.144997	0.986	0.987	3.41e-17
Prkcb	6.46e-12	-0.144503	0.79	0.821	1.69e-07
5031425E22Rik	2.62e-20	-0.14416	0.551	0.586	6.87e-16
Ttll11	1.72e-20	-0.143951	0.828	0.84	4.52e-16
Lrrc8d	6.88e-17	-0.143533	0.449	0.489	1.8e-12
Abr	2.9e-19	-0.142926	0.917	0.915	7.62e-15
Eri3	6.2e-19	-0.142881	0.643	0.674	1.63e-14
Ksr1	8.04e-09	-0.142795	0.735	0.746	0.000210802
Caln1	1.55e-14	-0.142685	0.881	0.881	4.06e-10
Capzb	9.8e-19	-0.142178	0.481	0.515	2.57e-14
Trpm3	2.61e-32	-0.142116	0.719	0.671	6.84e-28
Bicral	1.19e-16	-0.141727	0.671	0.702	3.13e-12
Plekhm3	2.71e-19	-0.141715	0.635	0.659	7.11e-15
Nova2	3.98e-19	-0.141393	0.564	0.597	1.05e-14
Ptprj	8.62e-12	-0.140729	0.929	0.926	2.26e-07
Lpp	1.27e-12	-0.140537	0.499	0.51	3.33e-08
Rbms3	1.87e-09	-0.140516	0.36	0.399	4.9e-05
Nedd4l	5.16e-26	-0.140365	0.96	0.946	1.35e-21
Trabd2b	3.84e-09	-0.140269	0.203	0.229	0.000100618
Kcnab1	3.19e-08	-0.140198	0.835	0.843	0.000838064
Stx8	6.49e-19	-0.139794	0.568	0.593	1.7e-14
Dennd1a	1.49e-32	-0.139672	0.954	0.948	3.92e-28
Snx29	5.49e-18	-0.139252	0.638	0.666	1.44e-13
Gng2	9.61e-19	-0.138872	0.713	0.716	2.52e-14
Med27	2.07e-18	-0.138103	0.588	0.618	5.44e-14
Arhgap26	5.95e-12	-0.13715	0.809	0.809	1.56e-07
Mvb12b	9.52e-19	-0.136544	0.574	0.608	2.5e-14
Col23a1	6.15e-06	-0.136363	0.175	0.2	0.161213
Rptor	3.54e-24	-0.136283	0.807	0.818	9.29e-20
Foxo1	7.03e-10	-0.136148	0.356	0.387	1.84e-05
Smyd3	1.07e-13	-0.136111	0.848	0.85	2.79e-09
Cmip	7.19e-15	-0.136013	0.879	0.885	1.89e-10
Lzts1	4.74e-13	-0.135786	0.457	0.494	1.24e-08
Ksr2	1.58e-29	-0.134686	0.927	0.919	4.13e-25
Cdk14	2.48e-26	-0.134461	0.949	0.944	6.5e-22
Sipa1l3	3.59e-09	-0.134251	0.778	0.782	9.41e-05
Ntrk3	1.73e-10	-0.133892	0.94	0.945	4.54e-06
Magi1	6.4e-12	-0.13368	0.766	0.772	1.68e-07
Clec16a	1.72e-16	-0.133546	0.691	0.708	4.51e-12
Ano4	1.06e-07	-0.1334	0.417	0.456	0.00277531
Zfp532	8.3e-18	-0.133306	0.653	0.679	2.18e-13
Elavl4	1.69e-07	-0.132686	0.33	0.356	0.00443798
Map1b	3.2e-13	-0.132487	0.963	0.956	8.41e-09
Tbc1d22a	3.5e-16	-0.13207	0.451	0.486	9.17e-12
Reep1	5.35e-19	-0.132043	0.711	0.723	1.4e-14
Map7	2.66e-16	-0.132008	0.804	0.805	6.97e-12
Galnt14	6.85e-07	-0.131394	0.484	0.513	0.017976
Lrfn2	2.06e-11	-0.13067	0.84	0.845	5.4e-07
Abl1	9.1e-16	-0.130022	0.444	0.472	2.39e-11
Schip1	3.73e-05	-0.130003	0.956	0.944	0.977985
Lars2	1.37e-20	-0.129912	0.282	0.341	3.58e-16
Gfra1	1.72e-07	-0.129629	0.32	0.329	0.0045119
Rmst	1.96e-06	-0.129527	0.156	0.185	0.0515211
Camta1	4.14e-21	-0.129132	0.939	0.929	1.09e-16
Lrrn2	1.93e-15	-0.129014	0.742	0.739	5.05e-11
Arf3	6.36e-16	-0.128835	0.543	0.571	1.67e-11
Rapgef5	3.34e-07	-0.128432	0.785	0.797	0.00877303
Ahdc1	2.55e-15	-0.128379	0.411	0.454	6.69e-11
Rnf165	1.18e-13	-0.128369	0.658	0.681	3.11e-09
Iqgap2	6.73e-08	-0.127596	0.736	0.742	0.00176479
Trio	5.27e-27	-0.127492	0.949	0.939	1.38e-22
Tmem108	0.00122374	-0.127347	0.811	0.816	1
Smurf1	6.21e-11	-0.127082	0.462	0.487	1.63e-06
Grm3	2.87e-10	-0.126954	0.5	0.478	7.54e-06
Prkn	1.46e-12	-0.126811	0.937	0.936	3.83e-08
2022-03-04	1.41e-11	-0.12642	0.382	0.409	3.69e-07
Sorbs1	5.33e-20	-0.126121	0.942	0.942	1.4e-15
Hunk	1.34e-11	-0.125536	0.197	0.233	3.53e-07
Rnf180	4.01e-12	-0.125307	0.284	0.32	1.05e-07
Snd1	8.07e-13	-0.124686	0.717	0.726	2.12e-08
Sdk2	2.77e-06	-0.124632	0.436	0.446	0.0727912
Stard13	6.43e-08	-0.124409	0.349	0.387	0.00168704
9530026P05Rik	0.000128169	-0.123403	0.104	0.123	1
Ptn	1.77e-12	-0.123313	0.224	0.233	4.65e-08
Phactr3	8.75e-14	-0.123302	0.687	0.698	2.3e-09
Tiam1	3.77e-10	-0.123063	0.825	0.818	9.89e-06
Mgll	7.44e-15	-0.122857	0.592	0.589	1.95e-10
Garem1	4.79e-13	-0.122738	0.737	0.747	1.26e-08
Prkag2	5.69e-09	-0.122666	0.903	0.904	0.000149338
Gpc5	1.31e-13	-0.122354	0.218	0.265	3.43e-09
Igsf11	4.91e-11	-0.122223	0.375	0.406	1.29e-06
Auh	3.73e-14	-0.122026	0.481	0.515	9.79e-10
Fbxo34	4.13e-18	-0.121851	0.653	0.662	1.08e-13
Chst9	0.000266323	-0.121672	0.433	0.448	1
Peli2	9.59e-11	-0.121421	0.212	0.243	2.52e-06
Bsn	1.35e-14	-0.121305	0.829	0.831	3.53e-10
Ski	4.88e-20	-0.120997	0.649	0.649	1.28e-15
Etl4	0.040491	-0.120674	0.495	0.513	1
Pkig	1.23e-14	-0.120445	0.652	0.654	3.22e-10
Cacnb4	2.1e-05	-0.120254	0.904	0.893	0.55025
Sulf1	1.64e-11	-0.12025	0.073	0.102	4.29e-07
Cryl1	2.8e-15	-0.119948	0.21	0.256	7.35e-11
Etv5	9.33e-08	-0.119325	0.243	0.27	0.00244691
Elavl3	1.32e-14	-0.119047	0.78	0.787	3.47e-10
Pde4b	0.000832015	-0.118936	0.501	0.529	1
Nckap5	4.69e-06	-0.118804	0.376	0.407	0.122926
Kcnq1ot1	1.67e-18	-0.118731	0.958	0.957	4.38e-14
Zhx2	1.88e-11	-0.11836	0.468	0.478	4.94e-07
Ablim1	5.8e-17	-0.117964	0.803	0.791	1.52e-12
Slc35f3	4.68e-08	-0.117893	0.856	0.85	0.00122739
Lingo1	9.69e-07	-0.117766	0.684	0.699	0.0254267
Cadm1	2.39e-13	-0.116881	0.975	0.972	6.26e-09
Celf2	1.27e-39	-0.116847	0.999	1	3.33e-35
Ncam1	1.54e-20	-0.116615	0.962	0.954	4.04e-16
Ttll5	2.36e-16	-0.116555	0.617	0.634	6.19e-12
Fyn	1.22e-14	-0.116417	0.765	0.778	3.2e-10
Eefsec	8.46e-13	-0.116226	0.534	0.573	2.22e-08
Kcnn3	1.49e-08	-0.116101	0.35	0.371	0.000390682
Lgi1	5.4e-10	-0.116007	0.766	0.778	1.42e-05
Traf3	1.93e-12	-0.115155	0.553	0.555	5.06e-08
Ttc28	7.29e-07	-0.115013	0.345	0.371	0.0191171
Luzp2	0.0025441	-0.114315	0.227	0.248	1
Ppp2r5c	2.43e-15	-0.11421	0.736	0.739	6.37e-11
Kcnd3	1.72e-08	-0.113441	0.857	0.851	0.000451611
Zfp831	1.33e-12	-0.11318	0.465	0.487	3.49e-08
Cux1	5.37e-06	-0.11223	0.49	0.512	0.140953
Tmtc1	1.76e-15	-0.111801	0.66	0.652	4.63e-11
Parm1	5.29e-06	-0.111597	0.331	0.342	0.138665
E2f3	1.88e-10	-0.111399	0.392	0.416	4.93e-06
St3gal3	3.49e-11	-0.11115	0.675	0.685	9.15e-07
Gng12	3e-08	-0.110715	0.317	0.332	0.00078831
Itpr1	3.25e-11	-0.110425	0.857	0.853	8.54e-07
Gm1043	3.29e-10	-0.110063	0.463	0.485	8.64e-06
Tmem178b	0.000868855	-0.109615	0.798	0.797	1
Osbpl10	6.49e-09	-0.109528	0.491	0.497	0.000170309
Rgs7bp	5.56e-13	-0.108881	0.929	0.926	1.46e-08
Hlcs	9.91e-10	-0.108473	0.273	0.3	2.6e-05
E130307A14Rik	1.58e-12	-0.107677	0.743	0.751	4.15e-08
Mboat2	2.3e-11	-0.107207	0.719	0.726	6.03e-07
C530008M17Rik	1.05e-06	-0.106979	0.487	0.507	0.0276394
Chst11	3.21e-07	-0.106642	0.614	0.612	0.00841075
Ppm1h	1.81e-13	-0.106601	0.871	0.861	4.75e-09
Med13l	2.5e-15	-0.106355	0.853	0.857	6.55e-11
Ccbe1	7.17e-06	-0.106343	0.398	0.401	0.188116
Tom1l2	2.15e-15	-0.106084	0.816	0.809	5.63e-11
Dclk1	8.04e-19	-0.10592	0.982	0.978	2.11e-14
Fars2	3.52e-17	-0.105894	0.784	0.782	9.23e-13
Smpd3	3.69e-11	-0.105834	0.579	0.582	9.67e-07
Rph3a	8.37e-08	-0.105685	0.463	0.481	0.00219678
Plcxd3	2.27e-05	-0.105598	0.15	0.168	0.5949
Apba2	1.28e-12	-0.105454	0.902	0.897	3.36e-08
Lncppara	9.89e-10	-0.104999	0.575	0.592	2.6e-05
Dgki	8.25e-14	-0.10491	0.971	0.968	2.17e-09
Slc39a11	3.58e-10	-0.104587	0.39	0.426	9.39e-06
Rspo2	4.16e-07	-0.104395	0.162	0.187	0.0109104
Htr1f	0.000382903	-0.104347	0.25	0.249	1
Foxn3	8.38e-09	-0.104315	0.724	0.716	0.000219941
Phc2	3.03e-12	-0.103875	0.706	0.71	7.95e-08
Slc9a1	1.78e-10	-0.10358	0.313	0.338	4.66e-06
Zswim6	2.66e-06	-0.103254	0.683	0.69	0.0698337
Sfxn5	8.71e-08	-0.102881	0.408	0.429	0.0022858
Cadps	2.05e-11	-0.102486	0.976	0.973	5.38e-07
Stum	3.02e-10	-0.102348	0.458	0.47	7.91e-06
Snph	2.43e-11	-0.101812	0.767	0.771	6.37e-07
Ldb2	0.00127107	-0.101809	0.462	0.463	1
Gabbr2	4e-10	-0.101802	0.96	0.957	1.05e-05
Rab11fip3	2.06e-10	-0.101728	0.778	0.784	5.4e-06
Mcu	2.58e-09	-0.101642	0.689	0.69	6.78e-05
Bcl2l1	1.77e-09	-0.101539	0.411	0.436	4.64e-05
Pknox2	5.44e-06	-0.101529	0.661	0.662	0.142755
Dpf3	5.87e-07	-0.101015	0.39	0.397	0.0153919
Arhgap39	5.6e-13	-0.100961	0.905	0.891	1.47e-08
Ldlrad4	1.58e-10	-0.100705	0.875	0.864	4.13e-06
1110051M20Rik	3.3e-14	-0.100594	0.84	0.834	8.65e-10
Fam219a	5.69e-14	-0.100581	0.676	0.675	1.49e-09
Mical3	4.21e-11	-0.100544	0.843	0.844	1.1e-06
Megf11	1.69e-05	-0.100429	0.12	0.121	0.444436
Nsg2	7.48e-12	-0.100372	0.637	0.647	1.96e-07
Galnt17	2.06e-07	-0.100287	0.921	0.918	0.00540125
2022-03-03	1.35e-07	-0.100071	0.16	0.176	0.00353269
Gm9866	7.35e-10	-0.0999935	0.221	0.238	1.93e-05
Pvt1	4.8e-11	-0.0999851	0.663	0.67	1.26e-06
Nfia	0.00143538	-0.0999422	0.732	0.745	1
Syt11	7.65e-08	-0.0999227	0.525	0.553	0.00200759
Ubash3b	6.29e-07	-0.0999164	0.451	0.442	0.0165061
Tcf4	8.99e-13	-0.0998234	0.983	0.979	2.36e-08
Siah3	3.73e-10	-0.0998232	0.109	0.136	9.78e-06
Nsmce2	4.81e-08	-0.0996811	0.675	0.689	0.00126263
Rtn4rl1	2.82e-12	-0.0996398	0.578	0.559	7.41e-08
Zbtb20	0.000393435	-0.0995105	0.727	0.727	1
Khdrbs2	0.0167487	-0.0990927	0.827	0.819	1
Sh3rf3	1.32e-10	-0.0988314	0.826	0.815	3.47e-06
Nr3c2	0.0382817	-0.0982931	0.88	0.884	1
Npas3	7.03e-05	-0.0982377	0.264	0.293	1
Phactr2	1.53e-11	-0.0981831	0.11	0.144	4.02e-07
Grin2a	3.65e-07	-0.0978444	0.994	0.994	0.00958179
Sorcs3	0.131522	-0.0974877	0.494	0.509	1
Slc24a2	3.11e-08	-0.0974579	0.969	0.961	0.000815227
Rcan1	1.62e-10	-0.097393	0.269	0.301	4.25e-06
Urgcp	7.39e-10	-0.0971852	0.49	0.509	1.94e-05
Gm31508	8.32e-12	-0.0969717	0.183	0.218	2.18e-07
Zeb2	2.57e-08	-0.0964131	0.839	0.823	0.000674782
Pcsk5	0.000201843	-0.096291	0.555	0.558	1
Fus	1.44e-12	-0.0961688	0.745	0.752	3.77e-08
Mpped1	2.05e-07	-0.0958149	0.353	0.362	0.00538247
Fndc3b	4.99e-06	-0.0951708	0.568	0.587	0.130808
Ntng2	6.7e-08	-0.0949481	0.507	0.5	0.00175872
Nrxn2	3.47e-06	-0.0948861	0.521	0.542	0.0910414
Nkain3	0.0290291	-0.0947224	0.694	0.709	1
Gm32647	0.000141335	-0.094704	0.103	0.123	1
Asph	1.56e-09	-0.0945986	0.459	0.472	4.09e-05
Hs2st1	1.89e-10	-0.0945883	0.766	0.76	4.96e-06
Kat6b	2.25e-16	-0.0945598	0.823	0.816	5.91e-12
Lrrc20	1.06e-08	-0.0944223	0.299	0.325	0.000277917
Gm49906	3.31e-05	-0.0942529	0.114	0.125	0.868543
Ptpre	8.69e-05	-0.0934193	0.696	0.712	1
Aopep	8.34e-09	-0.0933449	0.853	0.857	0.000218801
Fbxw4	1.46e-09	-0.0929097	0.537	0.558	3.82e-05
Shb	3.41e-12	-0.0928759	0.106	0.128	8.96e-08
Slc16a2	2.01e-07	-0.0927896	0.476	0.479	0.00526968
Gpr107	6.1e-11	-0.0926357	0.46	0.484	1.6e-06
Otud7a	7.82e-10	-0.0926204	0.967	0.965	2.05e-05
Pmepa1	1.58e-08	-0.0924175	0.178	0.2	0.000413195
Arhgap44	4.25e-12	-0.09222	0.727	0.724	1.12e-07
Adamts2	1.07e-05	-0.0921115	0.093	0.108	0.281217
Pdgfc	2.7e-07	-0.0920484	0.209	0.229	0.00708516
Tenm2	0.00645419	-0.0918785	0.994	0.994	1
Trpc5	1.45e-05	-0.0916793	0.557	0.556	0.37918
Ext1	0.000212424	-0.0915151	0.847	0.855	1
Rerg	0.000170385	-0.0912584	0.229	0.247	1
Wdr20	3.62e-10	-0.0912021	0.442	0.463	9.49e-06
Ube2ql1	2.66e-08	-0.0907862	0.326	0.359	0.000698115
Camkmt	2.61e-08	-0.0906843	0.632	0.626	0.000685886
Fam189a1	8.9e-09	-0.0902616	0.867	0.851	0.000233452
Galnt10	4.86e-08	-0.0901511	0.12	0.147	0.00127385
Prdm11	3.6e-08	-0.0900792	0.295	0.322	0.000945013
Fmnl2	3.02e-10	-0.0900606	0.819	0.805	7.92e-06
Slc8a3	2.96e-05	-0.0899446	0.455	0.458	0.775718
Mfhas1	5.01e-11	-0.0893827	0.491	0.496	1.31e-06
Ilrun	9.02e-09	-0.0891604	0.392	0.427	0.000236629
Fstl5	0.000118383	-0.0886601	0.204	0.229	1
Tmem189	2.42e-08	-0.0885864	0.265	0.29	0.000635955
Kazn	3.44e-09	-0.0885548	0.138	0.166	9.02e-05
Grin2b	9.84e-15	-0.0884979	0.994	0.992	2.58e-10
Trim2	1.49e-12	-0.0884054	0.916	0.894	3.92e-08
Atp10a	5.32e-06	-0.0883813	0.116	0.136	0.139675
Khdrbs3	2.73e-11	-0.088157	0.61	0.597	7.17e-07
Bicra	4.96e-09	-0.0879986	0.462	0.473	0.000130094
Srgap3	8.26e-08	-0.0877448	0.943	0.937	0.00216629
Snx24	3.62e-10	-0.0876727	0.576	0.578	9.51e-06
Jph3	1.28e-09	-0.0874454	0.4	0.416	3.35e-05
Atp8a2	5.35e-10	-0.0874357	0.753	0.744	1.4e-05
Cradd	2.71e-11	-0.0873405	0.098	0.123	7.12e-07
Cntnap4	5.92e-07	-0.087197	0.155	0.184	0.0155177
Trpc4	4.25e-06	-0.0871508	0.615	0.615	0.111592
Spon1	2.57e-06	-0.0870789	0.605	0.602	0.0675042
Prex2	4.59e-05	-0.0870191	0.313	0.336	1
Fbn1	1.17e-06	-0.0869824	0.27	0.297	0.0307022
Vwc2l	0.000348046	-0.0869478	0.164	0.186	1
2900026A02Rik	2.77e-07	-0.0867569	0.441	0.444	0.0072655
Hdac9	8.48e-09	-0.0867052	0.861	0.844	0.000222586
Ablim2	1.89e-08	-0.086609	0.827	0.826	0.000496912
Gm16759	1.08e-07	-0.0864761	0.168	0.198	0.0028409
Pacsin2	6.23e-07	-0.0863822	0.266	0.289	0.01634
Gm17276	4.8e-10	-0.0863508	0.177	0.203	1.26e-05
Cacnb2	2.04e-05	-0.086324	0.939	0.932	0.535348
Syt1	8.82e-09	-0.0862718	0.997	0.996	0.000231273
Pdss2	3.33e-08	-0.0862174	0.743	0.744	0.000872901
Cdkal1	1.1e-11	-0.0861681	0.704	0.705	2.89e-07
Rap1gap2	9.59e-08	-0.0860386	0.652	0.646	0.00251465
Mgat3	2.95e-08	-0.086019	0.373	0.397	0.000774073
Runx2	1.49e-09	-0.0857985	0.755	0.739	3.9e-05
Spink10	3.43e-06	-0.0856721	0.328	0.348	0.0900759
Gm10862	2.03e-13	-0.0856209	0.179	0.219	5.33e-09
Neto1	5.69e-06	-0.0853263	0.687	0.686	0.149257
Fbxw8	1.34e-06	-0.0852699	0.402	0.429	0.0352467
Homer2	5.92e-05	-0.0851796	0.343	0.358	1
Nrip1	1.06e-05	-0.0850004	0.358	0.375	0.279145
Pde4a	1.03e-10	-0.0849671	0.684	0.676	2.71e-06
Kctd1	2.26e-05	-0.0849393	0.577	0.593	0.593311
Tafa2	0.455325	-0.0847187	0.756	0.761	1
Gm5820	6.47e-13	-0.0847011	0.077	0.104	1.7e-08
D430042O09Rik	1.33e-06	-0.0846131	0.461	0.485	0.034892
Pde4d	9.6e-05	-0.0842034	0.871	0.882	1
Kcnip3	2.03e-05	-0.0841717	0.706	0.698	0.532161
Trim9	1.16e-14	-0.0835656	0.952	0.941	3.04e-10
Myo1d	4.91e-05	-0.08345	0.331	0.35	1
Tbl1xr1	4.75e-08	-0.0834135	0.521	0.535	0.00124693
Fam78b	3.56e-06	-0.0833634	0.395	0.418	0.0933806
Nrp2	1.02e-06	-0.0832597	0.525	0.527	0.0268478
Gm2115	0.0177896	-0.082931	0.151	0.159	1
Rapgef1	6.29e-08	-0.082667	0.626	0.635	0.00165081
Astn2	1.65e-09	-0.0825919	0.544	0.513	4.34e-05
Dym	6.27e-11	-0.0825831	0.735	0.729	1.65e-06
Cobll1	3.24e-05	-0.0823167	0.097	0.117	0.849653
Pls3	3.18e-07	-0.0822449	0.41	0.415	0.00835534
Pde1a	1.03e-06	-0.0820866	0.577	0.614	0.0269281
Mapk10	2.52e-13	-0.0820257	0.975	0.969	6.62e-09
Tspan18	0.0144172	-0.0820217	0.306	0.316	1
Tox2	4.48e-08	-0.0818492	0.133	0.148	0.00117482
2010300C02Rik	4.83e-08	-0.0818236	0.86	0.848	0.00126714
Shisa9	0.000440909	-0.0815012	0.828	0.83	1
Gm41361	7.96e-08	-0.0814908	0.263	0.29	0.00208861
Dner	0.0013454	-0.0812859	0.301	0.313	1
Plekha7	8.01e-06	-0.0811985	0.256	0.273	0.210205
Nfib	1.72e-06	-0.0811858	0.881	0.881	0.0452354
5430402O13Rik	3.09e-14	-0.0810256	0.099	0.129	8.1e-10
Zfp423	1.29e-06	-0.0808056	0.141	0.165	0.0338235
Gpr176	3.96e-06	-0.0807656	0.261	0.283	0.103896
Nsun2	7.72e-07	-0.0804835	0.453	0.459	0.0202514
Lrrtm3	0.000836252	-0.0804262	0.638	0.628	1
Nt5c2	1.63e-08	-0.0803553	0.739	0.74	0.000427286
Gas7	2.02e-05	-0.0803435	0.786	0.785	0.530784
Dusp22	4.69e-10	-0.0803423	0.173	0.205	1.23e-05
Atg7	2.73e-07	-0.0801736	0.335	0.363	0.00716574
Nrp1	6.69e-05	-0.0800469	0.833	0.837	1
Mapre3	4.46e-06	-0.0797621	0.605	0.617	0.117055
Patj	3.06e-06	-0.0796825	0.273	0.305	0.0801794
Gabrb1	5.57e-08	-0.0794607	0.981	0.976	0.00146106
Pdzrn3	4.79e-10	-0.0794302	0.245	0.22	1.26e-05
Tspan9	3.56e-05	-0.0793717	0.199	0.205	0.935127
Bdnf	0.00578975	-0.0793676	0.277	0.29	1
Tet3	0.000394682	-0.0793348	0.601	0.612	1
Hdac8	3.79e-12	-0.079277	0.757	0.742	9.94e-08
Grb2	1.07e-06	-0.0788223	0.455	0.472	0.0281649
Cpped1	1.59e-06	-0.0785806	0.313	0.338	0.041598
Mitf	0.001969	-0.0784857	0.37	0.383	1
Ccdc149	1.45e-05	-0.0783949	0.404	0.424	0.379654
Vps35l	2.31e-06	-0.0781668	0.453	0.476	0.0606423
Gm4258	0.00143435	-0.0781372	0.472	0.48	1
Clpb	2.89e-08	-0.0781313	0.391	0.405	0.000758834
Mllt3	6.44e-09	-0.0781174	0.868	0.861	0.000169007
Cpne7	0.00325927	-0.0780908	0.235	0.25	1
Ube2e2	1.23e-09	-0.0780704	0.983	0.977	3.23e-05
Sema5a	0.225776	-0.0780662	0.547	0.555	1
Kif13a	1.2e-05	-0.0780282	0.341	0.356	0.313664
Arnt2	2.58e-05	-0.0778857	0.526	0.541	0.676501
Lmtk2	7.09e-07	-0.0778354	0.642	0.643	0.0185978
Cacna1e	1.7e-09	-0.0777636	0.979	0.977	4.47e-05
Hmgb1	6.6e-07	-0.0774552	0.288	0.296	0.0173076
Sema6d	0.00011074	-0.0773167	0.789	0.774	1
Nhsl2	4.01e-07	-0.0772974	0.715	0.705	0.0105321
Atp11a	9.78e-07	-0.0772367	0.352	0.376	0.0256448
Uck2	8.22e-06	-0.0771315	0.362	0.375	0.215766
Tmeff2	0.000101465	-0.0771097	0.922	0.923	1
Agap3	1.24e-05	-0.0769713	0.515	0.535	0.325096
Ctnna2	7.43e-09	-0.0769612	0.983	0.983	0.000194829
Retreg1	8.44e-05	-0.0765097	0.408	0.421	1
Sobp	8.72e-11	-0.076504	0.958	0.945	2.29e-06
Atp9a	8.31e-05	-0.0764376	0.678	0.683	1
Stam2	1.82e-05	-0.0763824	0.321	0.348	0.477211
Dab2ip	4.83e-09	-0.0761532	0.343	0.347	0.000126685
Hdac4	2.25e-06	-0.0761218	0.576	0.572	0.0589489
Sertad2	9.4e-07	-0.0760555	0.39	0.397	0.0246533
Grem2	1.04e-10	-0.0759825	0.095	0.127	2.73e-06
Mthfs	1.4e-10	-0.0758985	0.142	0.171	3.69e-06
Inka2	9.62e-10	-0.075869	0.311	0.324	2.52e-05
Oxr1	0.0272031	-0.0758382	0.938	0.929	1
Arhgef3	0.000140433	-0.0756315	0.579	0.589	1
Rbfox2	1.11e-09	-0.075468	0.943	0.937	2.91e-05
Me3	3.83e-06	-0.0754044	0.779	0.773	0.100568
Cnnm2	2.41e-08	-0.0750936	0.632	0.632	0.000633444
Agbl4	0.144138	-0.0749435	0.703	0.716	1
Adcy1	2.01e-08	-0.0748092	0.783	0.773	0.000526182
Fmn1	0.00124949	-0.0747246	0.484	0.482	1
1700025G04Rik	2.17e-06	-0.0746736	0.744	0.735	0.0569645
Cers6	1.01e-08	-0.0746369	0.899	0.891	0.000265913
Kcnip2	2.36e-06	-0.0745964	0.484	0.483	0.0618639
A830031A19Rik	5.98e-08	-0.0745677	0.155	0.176	0.00156767
Nos1ap	1.21e-09	-0.0745397	0.847	0.842	3.18e-05
Slit1	3.05e-07	-0.0744044	0.854	0.84	0.00799167
Rasa3	4.49e-05	-0.0742628	0.334	0.356	1
Thada	5.46e-06	-0.0742222	0.609	0.626	0.143151
Fgfr1	1.64e-05	-0.0742179	0.293	0.312	0.429291
Tox	0.599175	-0.0741884	0.328	0.329	1
Elavl2	0.00121878	-0.0741028	0.286	0.308	1
Pnkd	1.26e-08	-0.0740647	0.408	0.411	0.000330045
Zmynd8	4.24e-08	-0.074049	0.774	0.767	0.00111134
Wdr25	1.72e-09	-0.0740252	0.122	0.15	4.51e-05
Susd4	4.02e-07	-0.0739594	0.817	0.815	0.0105493
4732471J01Rik	0.000196948	-0.0739071	0.597	0.608	1
Pkp4	1.47e-09	-0.073792	0.834	0.823	3.85e-05
Pcp4	4.62e-05	-0.0737692	0.253	0.269	1
Plec	9.76e-07	-0.0736777	0.471	0.483	0.0256022
Zfp407	2.14e-06	-0.07367	0.679	0.683	0.0562093
Slc44a1	1.41e-06	-0.073594	0.76	0.767	0.0370693
Tln2	5.57e-07	-0.0730537	0.679	0.688	0.0146141
Ncoa2	0.000110222	-0.0730071	0.86	0.859	1
Tomm40	9.97e-07	-0.0728522	0.325	0.351	0.0261486
Slc7a14	6.84e-05	-0.0728298	0.805	0.797	1
Mapk4	4.28e-05	-0.0726573	0.57	0.557	1
Sh3bgrl	1.1e-07	-0.0726468	0.123	0.144	0.00287386
Stox2	4.37e-08	-0.0725115	0.885	0.873	0.00114654
Dync1i1	1.49e-10	-0.0724089	0.92	0.906	3.9e-06
C130071C03Rik	9.6e-07	-0.072384	0.747	0.74	0.0251838
Lrrn1	0.000572821	-0.0723745	0.39	0.406	1
Gabra5	0.000334309	-0.0722094	0.543	0.555	1
Dclk2	5.44e-05	-0.0721003	0.595	0.598	1
Airn	3.9e-09	-0.0719914	0.235	0.224	0.000102318
Wipf2	7.75e-05	-0.0719256	0.448	0.454	1
Serpini1	0.000668925	-0.0715328	0.371	0.374	1
Clmn	0.00160237	-0.0713077	0.322	0.339	1
Prkg1	0.00553374	-0.071228	0.934	0.926	1
Tmem241	2.16e-07	-0.0709302	0.146	0.174	0.00567066
Ergic1	1.26e-07	-0.0705045	0.537	0.543	0.0033161
Nuak1	0.000243687	-0.0703558	0.409	0.421	1
Epn2	1.96e-06	-0.0703395	0.7	0.693	0.0512987
Tnrc18	2.31e-05	-0.0702152	0.54	0.549	0.607024
Slc10a7	1.42e-05	-0.0701636	0.29	0.307	0.371713
Ppp1r14c	6.79e-05	-0.0701344	0.436	0.449	1
Neurod2	6.16e-07	-0.0700895	0.226	0.249	0.0161572
Gm40437	4.18e-07	-0.0700883	0.122	0.142	0.0109569
Ntng1	0.354251	-0.0700046	0.589	0.58	1
Mlip	0.000172801	-0.0699799	0.593	0.608	1
Nebl	0.00289955	-0.0699606	0.894	0.902	1
Fam222b	2.71e-07	-0.0699298	0.599	0.596	0.00711683
Srgap1	0.0053253	-0.0699265	0.252	0.264	1
Tafa1	0.481003	-0.0698711	0.792	0.799	1
Micu2	4.81e-05	-0.0698618	0.473	0.481	1
Arhgap18	8.91e-08	-0.0696904	0.09	0.108	0.00233779
Supt3	3.83e-07	-0.0695407	0.511	0.516	0.01006
Pip4k2a	2.4e-05	-0.0693721	0.476	0.482	0.62995
Elovl6	2.71e-07	-0.0693584	0.489	0.492	0.00711282
Babam2	4.62e-07	-0.0692725	0.697	0.693	0.0121203
Hivep1	0.00066163	-0.0690602	0.223	0.229	1
Adck1	3.08e-06	-0.0690429	0.363	0.379	0.0807129
Hivep2	8.48e-09	-0.0690242	0.988	0.985	0.00022255
Zfat	7.44e-06	-0.0688517	0.358	0.376	0.195088
Nrf1	3.35e-05	-0.0688207	0.462	0.479	0.877772
Stx18	1.56e-05	-0.0686606	0.481	0.495	0.408069
A230077H06Rik	1.46e-08	-0.0685418	0.165	0.19	0.000384313
Zfp827	0.000200177	-0.0684745	0.498	0.513	1
Armh3	7.51e-06	-0.0683696	0.593	0.6	0.197096
Gm31816	2.42e-06	-0.0682897	0.163	0.19	0.0635602
Nceh1	4.75e-05	-0.0682799	0.368	0.377	1
Ryr3	0.000201953	-0.068126	0.886	0.889	1
Dtnb	6.27e-06	-0.068085	0.874	0.866	0.16454
Gas2	2.66e-05	-0.0679939	0.199	0.223	0.697626
Slc24a4	5.06e-11	-0.0679004	0.652	0.626	1.33e-06
Flrt2	0.0242684	-0.0678922	0.51	0.529	1
Fam214a	0.000137242	-0.067668	0.543	0.556	1
Nol4l	0.000142751	-0.0674646	0.67	0.667	1
Pip5k1b	0.0677256	-0.0673107	0.776	0.782	1
Ryr2	6.56e-06	-0.0673083	0.989	0.986	0.172102
Add3	0.000324504	-0.0672057	0.536	0.554	1
Unc13c	0.526431	-0.0671648	0.116	0.12	1
Astn1	2.15e-10	-0.0669629	0.899	0.888	5.65e-06
Adarb1	1.83e-06	-0.0667984	0.641	0.641	0.0480265
Car10	0.0481075	-0.0667479	0.693	0.709	1
Dok5	0.000306088	-0.0667357	0.363	0.373	1
Chst8	0.00100478	-0.0666831	0.234	0.244	1
3110082I17Rik	1.68e-06	-0.0666762	0.403	0.41	0.0441178
Enox2	0.000650212	-0.0666579	0.262	0.279	1
Ctnnbl1	1.29e-05	-0.0665333	0.301	0.321	0.337991
Shc3	0.00671314	-0.0664811	0.34	0.345	1
Samd12	5.21e-09	-0.0662719	0.95	0.938	0.000136735
Ppard	0.000299581	-0.0662016	0.243	0.259	1
Rgl1	2.57e-08	-0.0661744	0.758	0.746	0.000675444
Frmd4b	0.0457554	-0.0658353	0.617	0.635	1
Fam107b	1.34e-08	-0.0658351	0.081	0.105	0.000351565
1600020E01Rik	0.00023581	-0.0658073	0.299	0.317	1
Adora1	7.17e-05	-0.0657704	0.313	0.33	1
Xpnpep1	3.15e-07	-0.0657664	0.327	0.334	0.00826111
Sema6a	0.0001274	-0.065752	0.132	0.137	1
Vps37b	2.12e-05	-0.0656962	0.314	0.329	0.555643
Apbb2	1.1e-09	-0.0656747	0.776	0.754	2.87e-05
Ppargc1b	2.24e-06	-0.06553	0.532	0.533	0.05877
Lmbr1	0.00057601	-0.0654361	0.438	0.449	1
Tmcc3	0.0542062	-0.06531	0.368	0.378	1
Dlg5	2.6e-07	-0.0652199	0.26	0.273	0.00680908
Exoc4	4.1e-19	-0.0652183	0.955	0.936	1.08e-14
Crmp1	0.000116231	-0.0652013	0.41	0.427	1
Map3k13	4.08e-05	-0.0651669	0.429	0.446	1
Nfatc2	1.24e-09	-0.0651398	0.101	0.127	3.24e-05
Exoc6	3.07e-07	-0.0651368	0.531	0.528	0.00805116
Gm43111	8.96e-11	-0.0650489	0.115	0.148	2.35e-06
Cox10	2.59e-06	-0.0649304	0.296	0.311	0.0680404
Peak1	0.00665648	-0.0649101	0.423	0.439	1
Arid1a	0.000206029	-0.0648395	0.514	0.52	1
Ttr	9.24e-15	-0.0647198	0.144	0.176	2.42e-10
Mpped2	1.76e-10	-0.0646084	0.711	0.688	4.62e-06
Inpp4a	6.19e-06	-0.0643646	0.666	0.665	0.162459
Nrg2	1.23e-07	-0.064321	0.769	0.747	0.00322264
Rimbp2	8.88e-06	-0.0642086	0.898	0.887	0.232996
Ankrd33b	0.00011523	-0.0640719	0.634	0.627	1
Plekha6	0.00109464	-0.0639054	0.58	0.578	1
Arpp21	0.00563865	-0.0638762	0.981	0.975	1
Nr4a2	0.000146982	-0.0638263	0.13	0.151	1
Scfd2	7.91e-08	-0.0637051	0.625	0.619	0.00207521
Evl	0.000222679	-0.0635787	0.514	0.523	1
Lin52	1.36e-06	-0.0633844	0.448	0.447	0.0357613
Fbxw11	3.43e-05	-0.063376	0.626	0.63	0.90105
Tjp1	0.000212587	-0.0633	0.938	0.929	1
Pard3	9.46e-05	-0.0631758	0.74	0.734	1
Lrch1	2.11e-06	-0.0631575	0.674	0.664	0.0552303
Gna12	0.000228998	-0.0631458	0.295	0.313	1
Eepd1	1.52e-05	-0.0630126	0.191	0.215	0.398155
Sfmbt2	2.31e-06	-0.062884	0.171	0.2	0.0604867
A830082K12Rik	0.000312873	-0.0628708	0.365	0.37	1
Tcte2	2.75e-05	-0.0626342	0.274	0.286	0.722291
Serpinb6a	0.000123335	-0.0625594	0.246	0.262	1
Gm11613	2.09e-06	-0.0623282	0.18	0.207	0.0549144
Rab11fip4	0.000918997	-0.0622743	0.547	0.556	1
Nrxn3	0.0054839	-0.0621002	0.925	0.915	1
Prmt8	7.55e-05	-0.0620235	0.604	0.605	1
Mir9-3hg	0.00223264	-0.061958	0.615	0.622	1
Tanc1	0.0121972	-0.0618881	0.714	0.714	1
Rhbdd1	2.12e-08	-0.0618803	0.089	0.113	0.000555505
Tmem120b	0.000111509	-0.0618368	0.31	0.324	1
Slc35f4	0.000291215	-0.0618206	0.654	0.644	1
Fut9	2.29e-06	-0.0617562	0.774	0.756	0.0599681
Znrf1	7.52e-06	-0.061714	0.586	0.584	0.19727
Pcbd2	6.31e-06	-0.0616604	0.159	0.175	0.165514
Ascc1	3.35e-08	-0.0616476	0.103	0.128	0.000878941
Ube2r2	2.63e-05	-0.0615664	0.49	0.494	0.688972
Tbc1d22b	6.77e-06	-0.0615414	0.25	0.273	0.177524
Arhgef7	5.42e-07	-0.0615373	0.698	0.69	0.0142218
Eipr1	6.68e-06	-0.0615127	0.455	0.465	0.175365
Vps45	3.61e-05	-0.0612821	0.301	0.316	0.946804
Plekha5	3.01e-06	-0.0612363	0.947	0.935	0.0789609
Dis3l2	2.85e-08	-0.0611526	0.793	0.779	0.000748393
Sv2b	0.315231	-0.0609157	0.476	0.487	1
Dtnbp1	1.15e-05	-0.060894	0.303	0.313	0.302603
Pcdh19	0.0220818	-0.0607928	0.396	0.403	1
Bbs9	0.00039486	-0.0606692	0.449	0.448	1
Nyap2	0.0929037	-0.0605706	0.486	0.499	1
D10Wsu102e	0.00079713	-0.0605651	0.519	0.528	1
Gm12339	2.06e-05	-0.0605285	0.153	0.172	0.539785
Snx18	1.1e-07	-0.0604121	0.122	0.146	0.00287657
Vps53	0.000851722	-0.0603467	0.414	0.43	1
Kif3c	2.01e-05	-0.0603232	0.471	0.472	0.527584
Lpcat3	4.16e-06	-0.0602516	0.233	0.245	0.109154
Arhgap35	6.81e-07	-0.0601767	0.657	0.651	0.0178685
Ctdspl	2.46e-07	-0.0599262	0.721	0.704	0.00645764
Foxo3	0.00513114	-0.0598994	0.426	0.436	1
Ap1b1	5.7e-06	-0.0598865	0.38	0.388	0.149475
Hpcal1	9.62e-07	-0.059844	0.106	0.115	0.0252359
Gm13052	0.000173313	-0.0597992	0.201	0.207	1
Ctdsp2	2.26e-05	-0.0597204	0.27	0.285	0.592861
Rnf169	0.000288052	-0.0596295	0.762	0.758	1
Elfn2	5.87e-05	-0.0596061	0.306	0.333	1
Fry	1.82e-11	-0.0595533	0.962	0.949	4.76e-07
Ift43	5.82e-05	-0.0595482	0.263	0.281	1
Zfp664	4.12e-08	-0.0592684	0.295	0.3	0.0010813
Ldlrad3	0.000367772	-0.0591267	0.336	0.339	1
Nwd2	5.39e-07	-0.0591182	0.535	0.504	0.0141301
Kcnj3	2.8e-06	-0.0590532	0.894	0.882	0.0735626
Zcchc14	3.27e-06	-0.0589834	0.497	0.499	0.0858759
Sergef	2.6e-07	-0.0588204	0.603	0.586	0.00681186
Hist1h2be	5.06e-07	-0.0587396	0.177	0.186	0.0132669
Cacng3	1.77e-09	-0.0587378	0.655	0.636	4.64e-05
Tgfb2	0.0180408	-0.0587046	0.196	0.205	1
Trerf1	1.92e-09	-0.0586824	0.905	0.884	5.04e-05
Sh3bgrl2	9.2e-08	-0.0585893	0.099	0.123	0.0024124
D5Ertd579e	5.17e-05	-0.0585118	0.638	0.637	1
Slc35f1	0.0797915	-0.0584543	0.537	0.55	1
Pde8b	1.71e-12	-0.0584433	0.797	0.772	4.49e-08
Nrep	1.52e-06	-0.0583539	0.138	0.165	0.0399409
Cmtm4	2.02e-05	-0.0582861	0.238	0.25	0.530866
Med26	8.47e-08	-0.0582629	0.242	0.252	0.00222188
Tex2	0.000835072	-0.0582582	0.529	0.534	1
Sh3bp5	0.00102501	-0.0581137	0.646	0.642	1
Glb1	2.41e-05	-0.0580164	0.184	0.201	0.633502
Slain1	0.000435729	-0.0580155	0.34	0.355	1
Dag1	1.4e-05	-0.0579531	0.474	0.476	0.368109
Nav1	5.52e-06	-0.0579252	0.741	0.732	0.144912
Tmem117	0.000210211	-0.0578807	0.624	0.618	1
Pepd	1.29e-06	-0.0578267	0.195	0.208	0.0337951
Gm16124	3.02e-10	-0.0577359	0.075	0.102	7.92e-06
Mmp17	2.75e-05	-0.0575908	0.455	0.453	0.720528
Rasgef1a	3.77e-08	-0.0575485	0.771	0.758	0.000987712
2022-09-06	0.000140416	-0.057546	0.2	0.214	1
Zfp704	2.72e-06	-0.0574652	0.663	0.651	0.0713853
Ncor2	0.00061818	-0.0574541	0.658	0.659	1
Dpysl2	0.000126505	-0.0573832	0.641	0.64	1
Dagla	1.85e-05	-0.0573703	0.693	0.684	0.485061
Prkar1b	5.5e-06	-0.0573372	0.491	0.483	0.14426
Armc9	1.99e-06	-0.0573216	0.657	0.648	0.0521601
Cdh6	0.00035959	-0.0573144	0.161	0.157	1
Socs5	6.54e-05	-0.0570332	0.205	0.223	1
Ube2w	1.81e-07	-0.0570291	0.57	0.564	0.00475511
Bckdhb	0.00202447	-0.0570162	0.404	0.41	1
Gpc4	0.030202	-0.0569724	0.377	0.385	1
Mapkap1	1.25e-05	-0.0569139	0.672	0.667	0.326698
N4bp2l1	1.16e-05	-0.0567783	0.445	0.447	0.305478
Hipk2	0.000342447	-0.0567052	0.417	0.414	1
Adcy5	0.000153695	-0.0566085	0.251	0.264	1
Sh3pxd2a	0.00246127	-0.0566013	0.428	0.436	1
Runx1t1	0.00464533	-0.0565925	0.47	0.474	1
Gtf2i	2.13e-12	-0.0565514	0.75	0.725	5.57e-08
Wbp1l	9.73e-05	-0.056426	0.229	0.248	1
Dexi	0.000521659	-0.0562288	0.324	0.339	1
Grin3a	0.0559808	-0.0559641	0.205	0.216	1
Ppp1r16b	1.09e-05	-0.0559433	0.578	0.559	0.286601
Syt16	1.81e-12	-0.055796	0.826	0.799	4.74e-08
Fbxl17	8.66e-10	-0.0555077	0.944	0.93	2.27e-05
Lrrn3	0.00290582	-0.0554733	0.376	0.385	1
Araf	1.62e-08	-0.0554498	0.472	0.455	0.000423916
Acot7	1.9e-05	-0.0553773	0.438	0.436	0.497183
Slc25a25	0.00137596	-0.055319	0.387	0.396	1
Sik3	7.99e-05	-0.0552518	0.86	0.854	1
Akap13	0.000653667	-0.0552364	0.29	0.316	1
Slc35d1	0.00155955	-0.0551703	0.227	0.244	1
Prox1os	5.65e-05	-0.0551074	0.195	0.201	1
Arhgef10l	0.000717386	-0.0550311	0.251	0.268	1
Mras	0.00283384	-0.0549519	0.52	0.524	1
Ttc7b	2.23e-05	-0.054901	0.811	0.803	0.584851
Rnf216	6.28e-06	-0.0548306	0.622	0.618	0.164621
Crtc3	3.21e-05	-0.0548035	0.601	0.595	0.842763
Fbrsl1	1.03e-06	-0.0547565	0.513	0.507	0.0270142
Sh3gl3	6.53e-05	-0.0547492	0.317	0.322	1
Galnt2	0.00209687	-0.0547197	0.373	0.388	1
Dnmbp	0.000464622	-0.0546438	0.259	0.275	1
Actr3b	4.61e-07	-0.0546183	0.578	0.568	0.0121023
P3h2	0.000235964	-0.05456	0.163	0.171	1
Sdccag8	3.53e-08	-0.0544347	0.676	0.661	0.00092494
Tmem131l	0.0072809	-0.054212	0.374	0.385	1
Fggy	0.00544165	-0.0541055	0.256	0.27	1
St6gal1	8.45e-05	-0.0540924	0.094	0.106	1
Hspa12a	2.18e-05	-0.0540077	0.578	0.567	0.570832
Arhgap15	3.71e-05	-0.0538906	0.316	0.313	0.973234
B4galt5	0.000370943	-0.0538442	0.404	0.407	1
Rere	9.21e-13	-0.05378	0.974	0.959	2.42e-08
Itpkb	0.00417807	-0.0536226	0.188	0.194	1
Gm1604a	0.00609216	-0.0536139	0.275	0.293	1
Syndig1	1.33e-10	-0.0535999	0.541	0.516	3.49e-06
Rhobtb2	0.0012874	-0.0535377	0.306	0.327	1
Gpatch2	0.00141819	-0.0535277	0.455	0.467	1
Ndst1	0.000972257	-0.0535196	0.235	0.254	1
Efnb2	0.00129562	-0.0532742	0.234	0.239	1
Zfp961	0.000864947	-0.0532679	0.225	0.244	1
Mafg	0.000186363	-0.0532276	0.213	0.237	1
Chrm1	1.48e-05	-0.0530904	0.342	0.351	0.388353
Nhs	0.0414944	-0.0530168	0.129	0.136	1
Carmil1	5.01e-06	-0.0528444	0.69	0.677	0.131409
Zfp934	0.000151178	-0.0528063	0.154	0.169	1
Plppr5	0.000548792	-0.0527613	0.617	0.621	1
Arntl	0.000167522	-0.0527266	0.43	0.431	1
Cnr1	6.97e-06	-0.0526349	0.142	0.155	0.182863
Pced1b	0.00409865	-0.0526241	0.364	0.367	1
Uqcc1	0.0024797	-0.0525689	0.271	0.29	1
Gm41414	0.0918879	-0.0523895	0.197	0.209	1
Wwc2	0.00879404	-0.0520935	0.316	0.329	1
A830018L16Rik	0.187133	-0.0520611	0.814	0.817	1
Antxr1	0.116941	-0.0519874	0.191	0.202	1
Ptprr	5.66e-10	-0.0519279	0.584	0.56	1.49e-05
Gm48957	0.000623223	-0.0517234	0.129	0.136	1
Srl	4.9e-05	-0.0516727	0.095	0.106	1
Slc22a23	4.98e-07	-0.0515574	0.57	0.558	0.0130555
Nck2	0.00685965	-0.0514803	0.556	0.561	1
Ppcdc	0.000123177	-0.0514484	0.2	0.223	1
Sbk1	5.25e-06	-0.0513615	0.164	0.179	0.13773
Zfand3	7.95e-08	-0.0513514	0.849	0.833	0.00208519
Ccdc171	0.0050009	-0.0513461	0.184	0.2	1
Ube2h	0.000350119	-0.0513455	0.651	0.649	1
Sgk1	0.021113	-0.0512687	0.414	0.413	1
Ube2o	0.000118236	-0.0511865	0.399	0.4	1
Chmp4b	0.000458681	-0.0510553	0.242	0.254	1
Zfhx4	0.0589788	-0.0510195	0.343	0.359	1
Vstm2b	1.14e-05	-0.0509084	0.185	0.191	0.298944
Rai14	0.00267714	-0.0508977	0.122	0.124	1
Rftn1	0.0953336	-0.0507321	0.186	0.197	1
Tcf20	0.00679367	-0.0507299	0.841	0.835	1
Gm13562	1.1e-06	-0.0506813	0.088	0.105	0.02886
Prkcz	2.68e-05	-0.0506204	0.68	0.68	0.702962
Epha3	0.338888	-0.0505949	0.548	0.552	1
Terf2	2.8e-05	-0.0505697	0.211	0.229	0.734471
Dph6	0.00453012	-0.0505162	0.326	0.348	1
Bmerb1	0.000637824	-0.0505055	0.737	0.727	1
Stk39	5.76e-06	-0.0504417	0.748	0.737	0.151117
Pstpip2	3.51e-05	-0.0503699	0.088	0.106	0.920158
Fryl	0.00133849	-0.0503545	0.608	0.602	1
Slc16a10	0.0103277	-0.0502942	0.418	0.419	1
Tmem178	4.9e-11	-0.0502523	0.622	0.582	1.29e-06
Rps6kc1	5.64e-05	-0.0502518	0.507	0.506	1
Agpat3	7.25e-05	-0.0502285	0.454	0.457	1
Slc9a8	0.00131652	-0.0501362	0.246	0.268	1
Cacna1i	9.2e-05	-0.0499367	0.287	0.291	1
Rab27a	0.00723544	-0.049859	0.223	0.234	1
Ccdc57	0.00287856	-0.0497589	0.398	0.404	1
Dip2c	2.3e-05	-0.0497299	0.977	0.971	0.604657
Tecpr2	0.000213887	-0.0496859	0.478	0.482	1
Gm3294	9.77e-08	-0.0495637	0.161	0.165	0.00256407
Irs2	0.00227405	-0.0495618	0.191	0.21	1
Gm37814	7.31e-07	-0.0494982	0.122	0.149	0.0191849
Rapgef4	2.29e-07	-0.0494834	0.921	0.906	0.00599518
Inpp5a	0.0199856	-0.0494667	0.363	0.375	1
Jakmip1	3.06e-08	-0.0494451	0.465	0.45	0.000803343
Map6	2.07e-06	-0.0493877	0.647	0.636	0.054333
Cacna1d	1.89e-07	-0.0493778	0.941	0.931	0.00495276
Susd6	0.0621182	-0.0493763	0.592	0.593	1
Nup210	0.000686169	-0.0492094	0.229	0.249	1
Sox11	0.00023508	-0.0492064	0.13	0.143	1
Tbc1d9b	0.000722836	-0.0491877	0.323	0.332	1
Cyth3	6.04e-05	-0.0491736	0.415	0.418	1
Gm26549	2.91e-05	-0.0490694	0.111	0.129	0.764694
3110039M20Rik	0.00253632	-0.0490156	0.325	0.335	1
Gm37529	8.56e-05	-0.0490147	0.167	0.19	1
Sh3bp4	4.86e-05	-0.0488916	0.12	0.134	1
Hacd2	1.46e-05	-0.0486982	0.427	0.424	0.383592
Hs3st2	0.137371	-0.0486103	0.14	0.149	1
Xrcc5	0.00011944	-0.0485228	0.137	0.158	1
Cdkl3	0.00239349	-0.0484254	0.232	0.238	1
Kcmf1	0.00394602	-0.0484184	0.458	0.458	1
Chrna7	0.052253	-0.0483398	0.5	0.508	1
Rnf144a	0.00490335	-0.0483266	0.206	0.219	1
Klf13	0.000967722	-0.0482855	0.479	0.483	1
Fam13c	2.73e-08	-0.0482132	0.64	0.624	0.000716123
Adcy2	8.14e-07	-0.0482059	0.924	0.913	0.0213651
Focad	0.000166891	-0.0481656	0.749	0.743	1
Tango6	0.00366655	-0.04815	0.221	0.235	1
Wwp2	0.00215958	-0.0481161	0.245	0.258	1
Usp29	0.00247565	-0.0480742	0.597	0.587	1
Rims4	0.00104842	-0.0479449	0.256	0.259	1
Abat	0.0115897	-0.047889	0.198	0.206	1
Adar	0.00130378	-0.0478715	0.6	0.599	1
Dnm3	1.2e-05	-0.0478714	0.686	0.666	0.314448
Tbc1d9	0.0103475	-0.0477112	0.278	0.295	1
Ank1	0.0317651	-0.0476582	0.249	0.252	1
Napb	0.00150515	-0.0476292	0.348	0.354	1
Poc1a	8.42e-05	-0.0476003	0.11	0.128	1
Hs6st2	0.0102664	-0.0475893	0.345	0.345	1
Elovl5	0.00151009	-0.04757	0.18	0.199	1
Tmem150c	0.00586153	-0.0475482	0.545	0.544	1
Dnajc11	0.00474931	-0.0475433	0.334	0.35	1
Rras2	1.98e-05	-0.0474843	0.611	0.601	0.519021
Akap6	3.84e-08	-0.0473822	0.963	0.951	0.00100837
Ube2e1	4.41e-07	-0.0473638	0.336	0.329	0.0115611
Gm14966	8.68e-06	-0.0472939	0.102	0.117	0.227655
Ncald	0.000388396	-0.0472775	0.785	0.771	1
B3gnt2	0.000940971	-0.0472049	0.178	0.191	1
Rapgef2	1.4e-12	-0.0471907	0.942	0.92	3.67e-08
Castor2	0.000382745	-0.0471886	0.363	0.362	1
Pde4dip	5.78e-07	-0.0471822	0.951	0.939	0.0151676
Tnrc6c	5.46e-06	-0.047181	0.965	0.955	0.143186
Gm33228	0.017894	-0.0471556	0.32	0.321	1
Arrb1	0.00856461	-0.0471421	0.296	0.308	1
Ppp2r5e	0.0144	-0.0470813	0.683	0.683	1
Sfi1	0.00349737	-0.0470772	0.24	0.253	1
Sfswap	3.88e-06	-0.0470304	0.737	0.724	0.101694
Paqr8	0.000452513	-0.0470116	0.207	0.214	1
Mindy4	0.000987957	-0.0470052	0.218	0.228	1
Dtna	6.25e-07	-0.0469974	0.855	0.836	0.0164036
Mipep	0.000254742	-0.0469693	0.297	0.304	1
B130024G19Rik	0.000302946	-0.0469208	0.097	0.116	1
Gm10855	1.55e-05	-0.0469036	0.14	0.163	0.407543
Zfp618	0.000140954	-0.0467021	0.095	0.112	1
Rnf157	4.2e-06	-0.0466545	0.733	0.718	0.11027
Afg3l1	0.00379379	-0.0465901	0.267	0.286	1
Dlgap1	0.00699272	-0.0465822	0.994	0.994	1
Arhgef28	0.0477225	-0.046569	0.532	0.531	1
Ppargc1a	0.012761	-0.0465624	0.376	0.384	1
Rybp	0.00373238	-0.0465396	0.276	0.286	1
Tcerg1l	0.145405	-0.0465154	0.118	0.117	1
Teddm2	0.0025081	-0.0464861	0.163	0.169	1
Arfgef2	0.00529712	-0.0464048	0.483	0.485	1
Magi2	0.140848	-0.0463697	0.993	0.994	1
Nmnat2	1.5e-06	-0.0462385	0.861	0.841	0.0393555
Cdkl5	0.00715038	-0.0462371	0.588	0.588	1
Hrk	5.35e-06	-0.0461363	0.098	0.11	0.140301
Gm38085	0.00027005	-0.0461257	0.154	0.172	1
Vgll4	0.000149165	-0.0460853	0.529	0.513	1
Vopp1	0.0122191	-0.0460351	0.323	0.331	1
Mapt	0.016119	-0.0460147	0.906	0.903	1
Crtc1	0.000807979	-0.0460012	0.592	0.585	1
Irs1	0.0121885	-0.0459785	0.28	0.289	1
Epb41l4b	4.34e-05	-0.0459278	0.442	0.432	1
Gm26935	1.07e-07	-0.0458878	0.082	0.107	0.00281376
Ccdc91	0.000486087	-0.0457479	0.183	0.197	1
Ube4b	6.15e-06	-0.0454486	0.64	0.632	0.161438
Gm32834	0.000533547	-0.0453525	0.127	0.139	1
St3gal2	1.01e-05	-0.0453322	0.245	0.247	0.264955
Ppp6c	0.000157947	-0.0452504	0.243	0.25	1
Ctdp1	0.000219688	-0.0452319	0.178	0.202	1
Zfp871	0.00024706	-0.0451955	0.236	0.249	1
Klf9	0.000270103	-0.0451522	0.478	0.475	1
Mb21d2	0.000188988	-0.0449492	0.328	0.331	1
Pofut1	0.000724271	-0.0448512	0.164	0.18	1
Itga11	0.000904689	-0.0447841	0.147	0.155	1
Ell	0.00438894	-0.0447297	0.254	0.267	1
Sgms1	6.9e-07	-0.0445912	0.762	0.745	0.0181022
Rbms1	0.00547076	-0.0445541	0.256	0.252	1
Zfp710	0.00126366	-0.0445388	0.223	0.231	1
9330179D12Rik	0.00260984	-0.0445316	0.118	0.13	1
Kdm4b	3.53e-05	-0.0445181	0.448	0.446	0.925795
Gm15624	1.15e-05	-0.0443942	0.09	0.109	0.301803
Kiz	0.0155165	-0.0443561	0.226	0.235	1
E430024P14Rik	0.000139326	-0.0443428	0.095	0.113	1
Sorcs1	0.0817281	-0.0443336	0.273	0.262	1
Rnf220	0.000624937	-0.0442173	0.187	0.206	1
Zfp365	0.000163646	-0.0441933	0.188	0.2	1
D430041D05Rik	0.0173877	-0.0441458	0.855	0.848	1
Zbtb7a	0.000343006	-0.0441262	0.22	0.229	1
Klf12	2.37e-05	-0.0440361	0.776	0.756	0.621879
Mapre2	0.0441396	-0.0437992	0.577	0.579	1
Hsd17b12	0.000149995	-0.0437954	0.205	0.212	1
Lhfpl3	0.426644	-0.0437947	0.239	0.247	1
Smim14	0.000335667	-0.0437512	0.608	0.598	1
Camk2g	0.00554212	-0.0437333	0.521	0.518	1
Prorp	0.000446773	-0.043633	0.141	0.155	1
Zfp697	0.0422527	-0.043582	0.431	0.435	1
Gm26871	4.13e-05	-0.0435239	0.949	0.936	1
Pcdh1	0.000362537	-0.0435	0.353	0.354	1
Ctnnbip1	0.000685838	-0.0434797	0.184	0.195	1
Kif26b	0.000291739	-0.0434036	0.527	0.512	1
Lnx1	6.91e-06	-0.0433924	0.132	0.138	0.181328
Pfdn1	2.61e-05	-0.0433542	0.265	0.268	0.684919
Ythdf2	0.0011402	-0.0432414	0.167	0.178	1
Arap2	0.0955483	-0.0432236	0.372	0.371	1
Pinx1	0.00034026	-0.0430751	0.18	0.19	1
Gpm6b	1.51e-05	-0.0430609	0.892	0.872	0.397133
Src	0.00394185	-0.0429947	0.345	0.349	1
Pag1	0.00736142	-0.0429493	0.336	0.341	1
Dok6	4.11e-07	-0.042889	0.933	0.917	0.01079
Lhpp	0.000162369	-0.0428758	0.121	0.14	1
Slc17a5	0.0353107	-0.0426912	0.348	0.359	1
Mgat5	0.0214464	-0.0426532	0.651	0.646	1
Large1	0.00140835	-0.0425969	0.979	0.972	1
Wars2	0.00172789	-0.0425585	0.163	0.175	1
Gcnt2	0.00586077	-0.0423638	0.16	0.171	1
Vwa8	1.83e-05	-0.0423506	0.702	0.687	0.480913
Pdzrn4	0.129541	-0.0423318	0.392	0.405	1
Rab30	0.0349492	-0.0422755	0.499	0.504	1
Cdh18	0.17552	-0.0422718	0.461	0.475	1
Sipa1l2	0.000206217	-0.0422651	0.464	0.444	1
Frmpd4	0.000918852	-0.0421988	0.963	0.952	1
Zcwpw2	0.008418	-0.0421824	0.219	0.232	1
Gm17494	0.000915057	-0.0420911	0.156	0.167	1
Nfasc	6.04e-05	-0.0420321	0.857	0.842	1
Filip1	0.0279418	-0.0417665	0.201	0.211	1
Cyfip2	0.000266422	-0.0416883	0.819	0.811	1
Opa3	0.000123144	-0.0416187	0.107	0.12	1
Aebp2	0.0438762	-0.0415608	0.281	0.295	1
Ppa2	0.000240673	-0.0415516	0.146	0.155	1
Myh9	0.000905794	-0.0415055	0.405	0.402	1
Myo18a	0.000757624	-0.0414035	0.667	0.659	1
Col4a2	0.000299608	-0.0412993	0.434	0.427	1
Far2	5.22e-06	-0.0412621	0.342	0.333	0.13682
Bcap29	0.00341712	-0.0412312	0.203	0.213	1
Epha4	9.01e-08	-0.0412091	0.858	0.837	0.00236336
Gm2762	0.00235631	-0.0411996	0.149	0.158	1
Gm14532	2.89e-05	-0.0411608	0.099	0.116	0.758153
Lsamp	4.45e-06	-0.0411369	0.994	0.995	0.116761
Nfkb1	6.47e-05	-0.0409579	0.485	0.48	1
Tmem132d	0.542427	-0.0408593	0.353	0.345	1
Bcl9	0.00311834	-0.0408184	0.426	0.42	1
Lrrc28	8.88e-05	-0.0407853	0.458	0.452	1
Recql5	0.0107451	-0.0406897	0.241	0.252	1
Dapk1	0.012947	-0.0406287	0.897	0.889	1
Junos	0.0930239	-0.0405521	0.196	0.207	1
Mrps27	0.00299971	-0.0403936	0.183	0.198	1
Xxylt1	0.000509367	-0.0403676	0.141	0.151	1
Gramd4	0.00769199	-0.0403339	0.273	0.281	1
Dock4	0.201677	-0.0402634	0.95	0.949	1
Lurap1l	0.0145028	-0.040194	0.459	0.458	1
Smad1	0.0220951	-0.0401835	0.24	0.252	1
Dlgap3	0.00025503	-0.0401355	0.601	0.593	1
Msl2	0.0183064	-0.0401335	0.269	0.283	1
Cdc14b	0.102973	-0.0401176	0.253	0.265	1
Shld1	0.02031	-0.0399971	0.223	0.233	1
Ubtd1	0.00252004	-0.039978	0.119	0.133	1
Socs7	0.000265455	-0.0399174	0.39	0.388	1
Rprd1a	3.27e-06	-0.0398562	0.541	0.531	0.0859096
BC004004	0.00181564	-0.0398522	0.159	0.171	1
Abhd17c	0.000112859	-0.0398408	0.21	0.212	1
Disp1	0.00157976	-0.0398188	0.149	0.156	1
Disc1	0.0499536	-0.0397746	0.224	0.239	1
Chchd3	7.9e-05	-0.0396925	0.759	0.747	1
Gramd1b	0.0177217	-0.0396823	0.791	0.78	1
Aldh7a1	0.00286095	-0.0396141	0.203	0.221	1
Lpin1	0.00705647	-0.0395754	0.174	0.191	1
Lyrm4	0.00025032	-0.0395079	0.1	0.114	1
Zfp64	0.0642669	-0.0393631	0.206	0.215	1
Gap43	0.00211882	-0.0393569	0.253	0.251	1
Pcdhga12	0.00199015	-0.0392714	0.153	0.171	1
Lyzl4	2.04e-05	-0.0392164	0.212	0.212	0.535871
Nell2	9.28e-08	-0.0391855	0.972	0.96	0.00243543
Ano6	0.0134904	-0.0391818	0.555	0.549	1
Arsb	0.000464351	-0.0391034	0.732	0.72	1
Baiap2	2.11e-08	-0.0390997	0.768	0.742	0.000553832
Gm46218	0.0125376	-0.0389814	0.183	0.195	1
Spsb1	0.00234087	-0.0389771	0.143	0.144	1
B3gat1	0.00915309	-0.0389026	0.432	0.436	1
Lgr4	0.00556183	-0.0388203	0.355	0.356	1
Ankrd6	0.209631	-0.0388111	0.425	0.424	1
Etv1	0.0839007	-0.0388015	0.253	0.265	1
Coro7	0.00284534	-0.0387587	0.305	0.309	1
Svop	0.000257596	-0.038658	0.746	0.732	1
Limch1	0.0297691	-0.0385949	0.81	0.8	1
Zbtb9	0.00749414	-0.0385771	0.202	0.211	1
1810013L24Rik	0.0306872	-0.0383457	0.297	0.309	1
Fam131a	0.000606979	-0.0382899	0.443	0.441	1
Frrs1l	0.243204	-0.038193	0.501	0.506	1
2310002F09Rik	0.0580561	-0.0381435	0.099	0.105	1
Kcna6	0.0140894	-0.0381331	0.17	0.178	1
Pcolce2	0.00317797	-0.0380446	0.157	0.164	1
Sap30bp	0.00284977	-0.0379682	0.242	0.247	1
Pxylp1	0.0268862	-0.0379486	0.226	0.231	1
Cystm1	0.0225498	-0.0379245	0.216	0.23	1
Bcl7a	0.00161253	-0.0378927	0.287	0.289	1
Grk3	0.11166	-0.0378055	0.375	0.378	1
Wipf3	3.08e-13	-0.0377993	0.757	0.72	8.09e-09
Gm12122	0.00373934	-0.0377346	0.177	0.189	1
Pcnx2	0.224754	-0.0377316	0.5	0.5	1
Trip4	0.0152645	-0.0377253	0.286	0.306	1
Mbnl1	0.0967797	-0.0377239	0.532	0.539	1
Tbcd	0.000332279	-0.0377126	0.493	0.485	1
Syt17	0.00646643	-0.0376431	0.514	0.502	1
9530052E02Rik	0.0620512	-0.0376322	0.196	0.207	1
Gpr26	0.0221382	-0.0376076	0.177	0.192	1
Tshz1	0.0041523	-0.0375896	0.139	0.142	1
Gm27188	0.000373531	-0.0375723	0.121	0.132	1
Patz1	0.00406838	-0.0375376	0.153	0.167	1
Wdpcp	0.0106971	-0.037449	0.342	0.344	1
Slc43a2	0.00790645	-0.0374449	0.372	0.374	1
Kcnk10	0.0284803	-0.0374197	0.471	0.474	1
Tead1	0.105213	-0.0373534	0.611	0.603	1
Ubac2	0.0139285	-0.0373166	0.592	0.587	1
Snrk	0.00169168	-0.0373079	0.279	0.283	1
Gm47405	0.000509205	-0.0372731	0.095	0.103	1
Rtf2	0.00216963	-0.037193	0.138	0.151	1
Ptpn1	0.00125041	-0.0371268	0.498	0.493	1
Coro1c	0.00146566	-0.0370356	0.321	0.324	1
Cmc1	0.0021419	-0.0369682	0.103	0.115	1
Man2a1	0.0751442	-0.036734	0.394	0.396	1
Emx2os	0.0213354	-0.036651	0.164	0.169	1
Il1rap	0.00602566	-0.0366446	0.724	0.714	1
Hs3st1	0.00379329	-0.0365909	0.133	0.143	1
Lmo7	0.000127048	-0.0363898	0.677	0.666	1
Sdhaf2	0.00214925	-0.0363786	0.133	0.149	1
Robo1	0.0113694	-0.0363491	0.657	0.677	1
Rusc2	0.0211827	-0.0363294	0.255	0.263	1
A730081D07Rik	0.00491933	-0.0361595	0.166	0.17	1
Mta1	0.000200364	-0.0359874	0.214	0.22	1
Fam8a1	0.00044235	-0.0359647	0.101	0.117	1
Rcc1l	0.000294056	-0.0359613	0.13	0.14	1
Tusc3	3.37e-05	-0.0359409	0.7	0.684	0.88327
Apopt1	0.00438786	-0.0359387	0.261	0.266	1
Tmem260	0.122094	-0.0359229	0.354	0.363	1
Lhx2	0.00139723	-0.0358844	0.118	0.126	1
Elmsan1	0.00245411	-0.0358591	0.306	0.302	1
Fndc1	0.00231633	-0.0358408	0.11	0.126	1
Ccl25	0.0113399	-0.0357582	0.336	0.338	1
B3galt1	0.000313142	-0.03573	0.962	0.952	1
Shq1	0.000615607	-0.0356785	0.101	0.112	1
Smarcd3	0.000113981	-0.0356619	0.154	0.158	1
Ube2g2	0.00193249	-0.0356377	0.142	0.154	1
Osbp2	7.7e-05	-0.0356288	0.849	0.835	1
Wdr1	0.00336089	-0.0356146	0.166	0.175	1
Sh3kbp1	0.00489321	-0.0355732	0.501	0.492	1
Scube1	0.002675	-0.0355399	0.149	0.14	1
Fras1	1.21e-09	-0.0354698	0.362	0.33	3.17e-05
Gda	0.000220411	-0.0354407	0.476	0.466	1
Gm20342	0.0028117	-0.0353818	0.14	0.158	1
2610037D02Rik	0.0105418	-0.035302	0.497	0.491	1
Rnft2	0.00291628	-0.0352972	0.223	0.227	1
Vapb	0.0126918	-0.0352418	0.256	0.268	1
Slc25a26	0.00245081	-0.0352369	0.322	0.323	1
Snx7	0.0106915	-0.0352318	0.194	0.212	1
Zmat4	0.000303077	-0.0352002	0.833	0.816	1
Rab7	0.00478953	-0.0351253	0.35	0.353	1
Cpeb3	6.68e-10	-0.0350176	0.875	0.852	1.75e-05
Vps13d	0.00134527	-0.0349913	0.688	0.677	1
Pigl	0.00377534	-0.034976	0.12	0.132	1
Add2	3.64e-09	-0.0349603	0.888	0.862	9.56e-05
Pcsk2	2.12e-05	-0.0349176	0.943	0.928	0.556936
Gm47591	0.0170595	-0.034875	0.504	0.506	1
Nr4a3	0.237939	-0.0348188	0.185	0.195	1
Myrip	0.0711436	-0.0348113	0.646	0.641	1
Ssbp3	0.000993499	-0.0347969	0.611	0.595	1
Spats2l	0.00247318	-0.0347294	0.229	0.223	1
Stmn2	0.066129	-0.0346749	0.312	0.313	1
Rtl4	0.0131233	-0.0346165	0.639	0.625	1
Efcab2	0.0304935	-0.0346085	0.135	0.147	1
4930452B06Rik	0.0336124	-0.0345074	0.104	0.114	1
Iffo2	0.00447788	-0.0344682	0.164	0.174	1
Zfp438	0.0517541	-0.0344008	0.17	0.181	1
Cdkl4	0.000672774	-0.0342787	0.095	0.106	1
Klf3	0.0091914	-0.0342666	0.135	0.15	1
Ncs1	0.235299	-0.0342476	0.445	0.449	1
Fbn2	0.377938	-0.0341455	0.23	0.238	1
Tmem104	0.00134161	-0.0341233	0.152	0.158	1
Prex1	0.015295	-0.0341111	0.236	0.236	1
Nipal2	0.0354885	-0.0340548	0.206	0.211	1
Gm44257	0.0185685	-0.0340406	0.322	0.321	1
Galns	0.000196228	-0.0339668	0.193	0.192	1
Tbca	0.01753	-0.0338627	0.216	0.226	1
Zfp282	0.0154813	-0.0337217	0.226	0.233	1
Zfyve28	0.000875553	-0.0337176	0.624	0.612	1
Por	0.000140872	-0.0336808	0.264	0.259	1
H2afy	0.0141377	-0.0336713	0.296	0.302	1
Trhde	0.0704256	-0.0336196	0.48	0.465	1
Ankrd40	0.00444386	-0.0335735	0.12	0.132	1
Fbxo42	0.000548184	-0.0335632	0.395	0.389	1
Tbc1d16	0.0244253	-0.0335356	0.171	0.18	1
Akt2	0.00201147	-0.0334963	0.164	0.184	1
Grhl1	0.0110765	-0.0334707	0.194	0.202	1
Atf1	0.0128758	-0.0334341	0.251	0.257	1
Gnaz	0.00795745	-0.0334139	0.249	0.255	1
A330008L17Rik	0.401484	-0.0333873	0.346	0.35	1
5730455P16Rik	0.00879447	-0.0333116	0.132	0.148	1
Abcc4	1.09e-05	-0.0332703	0.205	0.199	0.28585
Pcbp3	0.00149642	-0.0332519	0.516	0.509	1
Gm26618	0.0568166	-0.0332415	0.195	0.204	1
Pcdh15	0.0292905	-0.0330974	0.479	0.466	1
Gm50304	0.0335077	-0.0330912	0.191	0.197	1
Zfp516	0.0591779	-0.0330384	0.159	0.168	1
Rxfp1	0.00546458	-0.0330135	0.121	0.137	1
Parn	0.0597509	-0.0329409	0.263	0.278	1
Tle1	0.0016292	-0.0328548	0.527	0.516	1
Galnt7	0.0476378	-0.0328545	0.279	0.284	1
Fam163b	0.000267211	-0.0328347	0.303	0.294	1
Ppp3cc	0.018847	-0.0327637	0.322	0.322	1
Bace1	0.0503418	-0.0327085	0.221	0.23	1
Zfand4	0.00210395	-0.032694	0.125	0.132	1
Ints7	0.0215908	-0.0326575	0.172	0.183	1
Fbxo16	0.0144125	-0.0326199	0.137	0.15	1
Egln1	0.101085	-0.0326052	0.292	0.303	1
Rffl	0.0581976	-0.0325457	0.131	0.141	1
Tox3	0.098666	-0.0324974	0.133	0.135	1
Gm43847	0.01952	-0.0324656	0.142	0.15	1
Dnaaf5	0.00522181	-0.0324585	0.146	0.154	1
Aatk	0.00493803	-0.0324547	0.38	0.382	1
Slitrk5	0.00908454	-0.032337	0.231	0.236	1
Ptchd4	3.38e-06	-0.0323011	0.626	0.6	0.0886413
Grm4	0.05042	-0.0322885	0.116	0.119	1
Pptc7	0.0215311	-0.0322421	0.264	0.268	1
Kif1c	0.000239569	-0.032119	0.303	0.296	1
2900060N12Rik	0.0311078	-0.0320566	0.135	0.143	1
Dgke	0.0515578	-0.032043	0.261	0.27	1
Lrrfip1	0.0017817	-0.0320032	0.769	0.757	1
Sez6l	8.44e-09	-0.0319614	0.938	0.916	0.000221515
Cdk5rap2	0.0516317	-0.0317867	0.242	0.253	1
Sec24d	0.209301	-0.0317853	0.334	0.34	1
Kcnj6	9.8e-06	-0.0316974	0.931	0.912	0.257052
Elp3	0.115238	-0.0316536	0.218	0.226	1
Lonrf1	0.0531417	-0.0316268	0.191	0.204	1
Micu1	8.04e-06	-0.0316017	0.642	0.622	0.21091
Rab40b	0.000115696	-0.0314676	0.492	0.478	1
Ift80	0.0258385	-0.0313843	0.243	0.25	1
2900097C17Rik	0.0234724	-0.0313265	0.177	0.186	1
Srbd1	5.84e-05	-0.0312991	0.343	0.336	1
Kcng1	0.0143255	-0.0312961	0.165	0.172	1
Nelfa	0.00441196	-0.0312768	0.132	0.143	1
Fam171a1	0.069726	-0.0312024	0.574	0.57	1
Fhl2	0.11184	-0.0311693	0.26	0.264	1
Dnajc6	9.06e-06	-0.031131	0.844	0.827	0.237762
Fbxo41	0.418046	-0.0311202	0.473	0.475	1
Git2	0.32173	-0.0310497	0.397	0.405	1
Cog5	0.00424069	-0.0310405	0.673	0.663	1
Megf8	0.101999	-0.0309773	0.26	0.27	1
Zmat5	0.0139939	-0.0309762	0.148	0.155	1
Hibadh	0.292306	-0.0309139	0.251	0.257	1
Stxbp4	0.184817	-0.0308609	0.343	0.348	1
Gm12216	0.0162747	-0.0308581	0.254	0.251	1
Coro2b	0.00174191	-0.0308144	0.64	0.627	1
Baz2b	9.81e-05	-0.0307202	0.784	0.764	1
Atxn10	0.000618835	-0.0306888	0.77	0.757	1
Gk5	0.0259293	-0.0306753	0.106	0.118	1
Aspscr1	0.00048084	-0.0306213	0.092	0.104	1
Emb	0.0129868	-0.0305764	0.186	0.186	1
Prrc2b	0.210198	-0.0305487	0.695	0.694	1
Cacng2	0.0775291	-0.030522	0.502	0.497	1
B4galt6	0.177233	-0.0304762	0.328	0.337	1
Cemip2	0.122184	-0.030336	0.204	0.212	1
Gpatch2l	4.9e-06	-0.0303132	0.263	0.255	0.128514
Pcx	0.0303833	-0.0302523	0.158	0.168	1
Eya1	0.174822	-0.0301796	0.107	0.114	1
Smarca4	0.00122523	-0.0301791	0.569	0.561	1
BC052040	0.0289743	-0.0301566	0.37	0.369	1
Uvssa	0.00837546	-0.0301519	0.104	0.115	1
Lrp6	0.0909374	-0.0301208	0.564	0.565	1
Mef2d	0.000121872	-0.0301138	0.618	0.602	1
Asap1	0.673681	-0.0301116	0.684	0.679	1
Tmem229b	0.0323481	-0.0300499	0.176	0.186	1
Cbx6	0.130064	-0.0300481	0.297	0.309	1
Slc25a42	0.00273389	-0.0299741	0.253	0.25	1
Tns3	0.330207	-0.0299425	0.11	0.115	1
Gtf2ird1	0.0542699	-0.0299302	0.249	0.253	1
Hs6st3	6.85e-06	-0.0298949	0.84	0.815	0.179674
Parp11	0.00762826	-0.0298849	0.12	0.134	1
Rgmb	0.00476699	-0.0297941	0.115	0.127	1
Lin7a	0.00156226	-0.0297473	0.436	0.422	1
5330439K02Rik	0.0105745	-0.0297173	0.107	0.121	1
Zfp462	0.89456	-0.0297124	0.317	0.32	1
Fat4	3.78e-05	-0.0296893	0.396	0.383	0.992039
Zbtb38	0.00136109	-0.0296784	0.521	0.511	1
Ophn1	2.61e-05	-0.0296641	0.503	0.485	0.684501
Farp1	3.07e-07	-0.0296501	0.456	0.429	0.00805322
Gmeb1	0.00897823	-0.0296192	0.338	0.336	1
Pgm1	0.0597044	-0.0295832	0.145	0.153	1
Afg1l	0.0811244	-0.0295593	0.387	0.394	1
Faim	0.0240427	-0.0295555	0.121	0.127	1
Gtf2ird2	0.0332047	-0.0295529	0.167	0.174	1
Coq8b	0.000100923	-0.0295483	0.177	0.174	1
Ogdh	0.0615388	-0.0295472	0.492	0.488	1
Zfp976	0.0579257	-0.0295471	0.144	0.154	1
Ppm1l	8.1e-06	-0.029504	0.75	0.726	0.212532
Mosmo	0.144198	-0.0294972	0.389	0.391	1
Ankrd13a	0.226538	-0.0294913	0.296	0.303	1
Cables1	0.238381	-0.0294296	0.204	0.207	1
Pibf1	3.28e-06	-0.0293865	0.559	0.538	0.0860005
Wipi2	0.000694724	-0.0293456	0.287	0.286	1
Mapkapk2	0.0165344	-0.0293355	0.194	0.2	1
Zbtb4	0.0339775	-0.0293239	0.225	0.23	1
Gan	0.0532944	-0.0293092	0.201	0.216	1
Gm26691	0.000961997	-0.029296	0.261	0.253	1
Socs6	0.0295296	-0.0292792	0.151	0.165	1
Map1s	0.0225034	-0.0292602	0.178	0.194	1
Stk40	0.155012	-0.0292081	0.27	0.282	1
Cuedc1	0.253406	-0.0291327	0.231	0.237	1
Aatf	0.00601635	-0.0291194	0.417	0.408	1
Mov10	0.0434706	-0.0291065	0.17	0.183	1
Skap2	0.0306324	-0.0291021	0.125	0.131	1
Arl3	1.86e-07	-0.0289868	0.488	0.468	0.00486912
Zmym6	0.178626	-0.0289735	0.302	0.309	1
Stim1	0.000913343	-0.0289456	0.478	0.468	1
Prdm15	0.0118468	-0.0289066	0.277	0.274	1
Jarid2	9.09e-06	-0.028905	0.589	0.57	0.238483
Pde9a	0.20853	-0.0288924	0.167	0.175	1
Tmem266	0.0143446	-0.0288899	0.135	0.138	1
Bahcc1	0.0250636	-0.0287909	0.127	0.132	1
Zfhx2	0.0583767	-0.0287657	0.425	0.426	1
Mal2	0.00010248	-0.028692	0.233	0.229	1
Ndufaf2	0.00477274	-0.0286445	0.277	0.276	1
2022-03-11	0.0312355	-0.0285996	0.319	0.317	1
Scarb2	0.0125199	-0.0285967	0.226	0.229	1
Tgfbr3	0.195946	-0.0285166	0.522	0.519	1
Clasp1	3.05e-07	-0.0284141	0.749	0.727	0.00800271
Rph3al	0.0702222	-0.0283636	0.156	0.159	1
Dstn	0.152833	-0.0282592	0.221	0.227	1
Pigu	0.0105768	-0.0282437	0.322	0.32	1
C330007P06Rik	0.0604891	-0.0280982	0.13	0.14	1
Xkr4	0.0882949	-0.0280678	0.977	0.973	1
Pcgf5	0.0316157	-0.0279695	0.423	0.417	1
Trmt61b	0.0372764	-0.0279206	0.123	0.135	1
Slc49a4	0.10408	-0.0278187	0.339	0.341	1
Cttnbp2	0.000353215	-0.0277226	0.972	0.963	1
Nudt3	0.0511827	-0.0276141	0.383	0.386	1
Mfap3l	0.040271	-0.0275982	0.187	0.195	1
Gpr19	0.00539106	-0.0275813	0.153	0.156	1
Cdh8	2.58e-07	-0.0275036	0.856	0.832	0.00678065
Ncoa5	0.0663161	-0.0274116	0.454	0.449	1
Greb1l	0.169815	-0.0273487	0.328	0.323	1
Slc45a4	0.00434957	-0.0273387	0.188	0.19	1
Mapk14	0.000977827	-0.0272887	0.61	0.597	1
Ptpn3	3.98e-07	-0.0271939	0.608	0.584	0.0104323
Csmd1	0.0310952	-0.0271391	0.999	0.999	1
Pid1	0.614602	-0.0271205	0.389	0.394	1
Anxa11	0.000255275	-0.0270859	0.393	0.378	1
Gpr161	0.0396419	-0.0269874	0.133	0.137	1
Cfap54	0.120946	-0.0269852	0.201	0.214	1
Fktn	0.0904103	-0.0269849	0.344	0.344	1
Gng7	0.00156796	-0.0269424	0.4	0.392	1
Actn1	0.000362184	-0.0269263	0.476	0.46	1
Ric8b	0.233949	-0.0268739	0.447	0.451	1
Cry2	0.321016	-0.026825	0.434	0.443	1
Fstl1	0.303008	-0.0267928	0.229	0.233	1
1700012D14Rik	0.100573	-0.0267751	0.115	0.122	1
Ankrd27	0.0163882	-0.0267576	0.316	0.317	1
Cul9	0.0273233	-0.0267363	0.456	0.455	1
Cacng8	0.0100412	-0.0267278	0.593	0.584	1
Hip1	0.00277876	-0.0266103	0.321	0.309	1
Dyrk1a	0.00369125	-0.0266066	0.723	0.708	1
Umad1	0.0190068	-0.0266052	0.546	0.537	1
Fgf13	0.198771	-0.0265703	0.49	0.481	1
Gm10649	0.169373	-0.0265513	0.387	0.384	1
Sncaip	0.147828	-0.0265432	0.225	0.227	1
Nek6	0.179442	-0.0265381	0.197	0.201	1
Efr3a	0.216861	-0.0264817	0.531	0.526	1
Ppp2ca	0.178663	-0.0264476	0.343	0.349	1
Tulp3	0.0157958	-0.0262024	0.328	0.325	1
Plcl1	0.774227	-0.0261671	0.673	0.676	1
Negr1	0.0141063	-0.0261634	0.985	0.98	1
Tnik	3e-06	-0.02615	0.979	0.968	0.0787802
Stimate	0.380273	-0.0261386	0.34	0.345	1
Gm4924	0.0218268	-0.0261155	0.201	0.201	1
Grm2	0.0487595	-0.0260841	0.147	0.157	1
Zbtb25	0.0974174	-0.0260605	0.136	0.145	1
Pex7	0.0267321	-0.0260436	0.169	0.173	1
Lancl1	0.24308	-0.0259368	0.353	0.355	1
Dctn6	0.0016707	-0.0259342	0.122	0.128	1
Mtmr7	0.00711795	-0.0258274	0.419	0.412	1
Ndufs3	1.31e-05	-0.0258002	0.177	0.175	0.344852
Galnt9	0.0130212	-0.0257231	0.488	0.472	1
Apex2	9.91e-05	-0.0256973	0.533	0.516	1
Anks1	0.00044221	-0.0256819	0.438	0.423	1
Clmp	0.214935	-0.025669	0.256	0.256	1
Akap7	0.0278742	-0.0256245	0.317	0.316	1
Gsg1l	0.11184	-0.0255997	0.37	0.361	1
Zcchc4	0.0998691	-0.0255412	0.174	0.18	1
Hrh1	0.143109	-0.0255185	0.101	0.102	1
Atrnl1	0.00265736	-0.0255105	0.942	0.93	1
Zmiz1	0.0259235	-0.0254431	0.474	0.466	1
Cep112	0.827669	-0.0253927	0.575	0.58	1
Map2k1	0.197451	-0.0253897	0.476	0.47	1
Cbfb	0.000854379	-0.0253598	0.133	0.13	1
Mex3c	0.0886768	-0.0253438	0.155	0.165	1
Fam53a	0.0924691	-0.0253158	0.12	0.129	1
Rprd1b	0.0137042	-0.0252953	0.294	0.294	1
Fbxo31	0.0267429	-0.0252716	0.273	0.274	1
Gnai1	0.00287793	-0.0252646	0.358	0.349	1
Prep	0.0492404	-0.0251683	0.143	0.155	1
Slc20a2	0.146555	-0.0251305	0.292	0.292	1
Aff1	0.215528	-0.0251264	0.152	0.158	1
Cplx1	0.0573451	-0.0250743	0.166	0.168	1
Tspan14	0.191051	-0.0249744	0.185	0.189	1
Tom1	0.103177	-0.0249505	0.135	0.141	1
Ext2	0.00938518	-0.0249423	0.516	0.507	1
Exoc2	0.576992	-0.024895	0.476	0.478	1
Bicd2	0.0140241	-0.0248852	0.128	0.133	1
Col20a1	0.04916	-0.0248657	0.105	0.115	1
Rgs20	0.0368566	-0.0248447	0.126	0.124	1
Dgkh	7.68e-05	-0.0248345	0.842	0.819	1
Snx19	0.0272099	-0.0248157	0.164	0.168	1
Tbcel	0.232759	-0.0247821	0.364	0.365	1
Gm16083	0.0541603	-0.0247781	0.111	0.114	1
Psd3	0.00392196	-0.0247385	0.781	0.77	1
Btrc	5.43e-06	-0.0247241	0.799	0.776	0.14253
1110059E24Rik	0.322951	-0.0246602	0.203	0.212	1
Dcps	0.104268	-0.0246373	0.124	0.132	1
Gnb1	0.00120132	-0.024582	0.64	0.629	1
Prkrip1	0.00411816	-0.0245657	0.105	0.113	1
Otud7b	0.000640839	-0.0245527	0.432	0.42	1
Jdp2	0.00551535	-0.0244952	0.38	0.373	1
Zdhhc15	0.0839241	-0.0244544	0.099	0.106	1
Myt1	0.233965	-0.0244399	0.178	0.185	1
Phf20	7.35e-05	-0.0244347	0.524	0.506	1
4930549G23Rik	0.0086281	-0.0244106	0.136	0.139	1
Shld2	0.107147	-0.024378	0.132	0.143	1
Cntnap5c	0.000111594	-0.0243711	0.267	0.295	1
Rsu1	0.0875543	-0.0243108	0.351	0.347	1
Prpsap2	0.0215197	-0.0242215	0.119	0.126	1
Mcc	8.09e-06	-0.0241838	0.39	0.362	0.212167
Arhgap23	0.0778746	-0.0241348	0.417	0.411	1
Ccdc88c	0.453877	-0.0241329	0.308	0.307	1
A930007I19Rik	0.0248931	-0.0241142	0.102	0.108	1
Maml1	0.117888	-0.0240669	0.173	0.18	1
Alkbh3	0.0122665	-0.0240573	0.2	0.201	1
Cyth1	0.0331872	-0.0240296	0.589	0.58	1
Csdc2	0.0957103	-0.0240276	0.137	0.141	1
Fbxl7	0.646632	-0.0239857	0.345	0.341	1
Rpap2	0.030632	-0.0239681	0.13	0.134	1
Creld1	0.0131019	-0.0239544	0.174	0.179	1
Ssh1	0.0758051	-0.0239444	0.173	0.178	1
Mark2	1.24e-09	-0.0239296	0.745	0.714	3.26e-05
Epc1	0.00011142	-0.0238584	0.645	0.626	1
Pgs1	0.0224873	-0.023832	0.182	0.186	1
Plpp1	0.108416	-0.0238053	0.166	0.168	1
Ica1	2.77e-09	-0.0237921	0.855	0.829	7.26e-05
Kcnc2	0.0141917	-0.0237673	0.263	0.276	1
Gm44899	0.036064	-0.0237189	0.1	0.111	1
Tmcc2	0.249731	-0.0237049	0.192	0.202	1
Cfdp1	0.00333261	-0.0236336	0.433	0.428	1
Gm6999	0.00102828	-0.0236146	0.138	0.129	1
Pde10a	0.0077957	-0.0235712	0.955	0.946	1
Cab39	0.00104949	-0.0235587	0.435	0.426	1
Rab3c	0.280811	-0.0235481	0.516	0.525	1
Eps15l1	0.0433207	-0.0235391	0.585	0.579	1
Ppm1e	0.000164048	-0.0234893	0.969	0.96	1
Tpst2	0.0689285	-0.0234637	0.153	0.157	1
2210408F21Rik	0.0111872	-0.0234416	0.562	0.547	1
Neurl1a	0.00891458	-0.0233431	0.531	0.52	1
Drosha	0.372109	-0.0233349	0.338	0.341	1
Mllt1	0.122644	-0.0233075	0.126	0.136	1
Dgcr2	0.0220041	-0.0232843	0.313	0.31	1
Exoc6b	0.0305156	-0.0231463	0.89	0.879	1
Phf2	0.120611	-0.0231424	0.192	0.199	1
Rps6ka2	0.376611	-0.0231418	0.532	0.528	1
Jcad	0.0498534	-0.0231293	0.145	0.152	1
Dhx35	0.0903244	-0.0231288	0.141	0.151	1
Il17d	0.123689	-0.0231188	0.108	0.117	1
Arhgef10	0.0331703	-0.0231072	0.107	0.118	1
Pef1	0.0607019	-0.0230293	0.092	0.101	1
Trappc12	0.0144559	-0.0230043	0.31	0.309	1
Sgpp2	0.021091	-0.0229847	0.105	0.104	1
Szrd1	0.131895	-0.0229781	0.146	0.153	1
Zbtb40	0.0106931	-0.022974	0.112	0.114	1
Pak3	0.000506704	-0.0229632	0.842	0.825	1
Lyrm1	0.123835	-0.0229615	0.139	0.145	1
Aven	0.456792	-0.0229543	0.195	0.201	1
Nubpl	0.0664131	-0.02295	0.101	0.108	1
6030443J06Rik	0.38753	-0.0228951	0.191	0.199	1
Smad3	0.00067839	-0.022887	0.623	0.599	1
Bbs1	0.0449852	-0.0228639	0.108	0.114	1
Aamdc	0.0277609	-0.0228394	0.122	0.126	1
Sema4b	0.00898508	-0.0228388	0.158	0.16	1
Micos10	0.18696	-0.022793	0.222	0.23	1
Pcca	9.83e-06	-0.0227928	0.715	0.694	0.257972
Usp49	0.00101888	-0.0227308	0.235	0.231	1
Ston2	0.622275	-0.022667	0.259	0.264	1
Slitrk4	0.00445584	-0.0226308	0.117	0.118	1
Akap1	0.0064832	-0.0225938	0.119	0.122	1
Lmf1	0.183612	-0.0225821	0.196	0.207	1
Slc2a9	0.124736	-0.0225357	0.096	0.104	1
Ube2f	0.206688	-0.0225323	0.257	0.257	1
Rab3ip	0.33224	-0.022522	0.36	0.362	1
Fibcd1	0.0138096	-0.0225133	0.101	0.102	1
Rabgef1	0.0584787	-0.0224826	0.205	0.207	1
Ppp1r10	0.230619	-0.022472	0.186	0.193	1
Kcnmb4	0.00228963	-0.022448	0.387	0.375	1
Nmd3	0.04072	-0.0223876	0.178	0.18	1
Supt5	0.434253	-0.0223866	0.304	0.312	1
Tpd52l1	0.0027274	-0.0223844	0.199	0.196	1
Pex14	0.0676052	-0.0223755	0.353	0.355	1
Thrb	0.000711186	-0.0223469	0.714	0.689	1
Slc4a4	0.00760355	-0.0222553	0.647	0.63	1
Dnhd1	0.0918514	-0.0221659	0.101	0.11	1
Fem1b	0.22708	-0.0220985	0.205	0.212	1
Snca	3.3e-06	-0.0220583	0.688	0.663	0.0866683
Nucks1	0.25948	-0.0220556	0.217	0.222	1
Ccdc93	0.00528052	-0.0220521	0.292	0.287	1
Bicc1	0.895394	-0.0219734	0.25	0.252	1
Gatb	0.227801	-0.0219615	0.187	0.19	1
Grb10	0.556907	-0.0219517	0.309	0.309	1
Lix1	0.247957	-0.0219413	0.188	0.19	1
Trak1	0.0221437	-0.0218988	0.593	0.582	1
Sh3rf1	0.884769	-0.0218748	0.477	0.478	1
Pccb	0.150139	-0.0218409	0.171	0.181	1
Chd1l	0.0142567	-0.0217571	0.087	0.1	1
Lrrc8b	0.0315222	-0.0217571	0.423	0.416	1
1700109H08Rik	0.121309	-0.0217496	0.139	0.149	1
Pbx3	0.668332	-0.0217436	0.141	0.145	1
Mtr	0.0880903	-0.0217032	0.173	0.178	1
Nt5m	0.120617	-0.0216869	0.176	0.183	1
Cd200	0.0248489	-0.0216824	0.134	0.137	1
Cacna1h	2.2e-09	-0.0216693	0.429	0.399	5.78e-05
Zswim3	0.170192	-0.0216182	0.093	0.1	1
Pik3c3	0.0556036	-0.0216169	0.194	0.195	1
Adcy8	1.01e-20	-0.0216149	0.562	0.503	2.65e-16
Katnal2	0.0180063	-0.0215753	0.156	0.154	1
Satb2	0.376422	-0.0215636	0.356	0.35	1
Syne2	0.699801	-0.0215634	0.098	0.102	1
Hmg20a	0.0080284	-0.021558	0.552	0.543	1
Elf2	0.00473831	-0.0215443	0.326	0.319	1
Tbc1d8	0.251226	-0.0215365	0.2	0.21	1
B130055M24Rik	0.054115	-0.0215033	0.137	0.14	1
Eif3h	0.0146986	-0.0214963	0.236	0.234	1
Timp2	0.0233532	-0.0214785	0.105	0.107	1
A630089N07Rik	0.224988	-0.0214358	0.157	0.162	1
Mrps28	0.537235	-0.0214166	0.211	0.216	1
Slx1b	0.103555	-0.0213925	0.106	0.114	1
Wdr70	0.0120129	-0.0213545	0.455	0.446	1
Rab10	0.000276746	-0.0212461	0.658	0.637	1
Ramp1	0.00526636	-0.0212424	0.384	0.375	1
Tesk2	0.18244	-0.0211532	0.129	0.132	1
Gria3	0.0605443	-0.0210506	0.934	0.925	1
Ano10	0.0258946	-0.0209232	0.133	0.136	1
Cdk5r1	0.239188	-0.0208983	0.13	0.133	1
5730522E02Rik	0.0190586	-0.0208944	0.931	0.92	1
Extl3	0.527935	-0.0208731	0.357	0.356	1
Zkscan3	0.00428844	-0.0208578	0.28	0.274	1
Gtf2a1	0.359805	-0.0208171	0.299	0.3	1
2700049A03Rik	0.682052	-0.0207752	0.287	0.293	1
Metap1d	0.00935481	-0.0207587	0.232	0.228	1
Phf21b	0.0287582	-0.0207448	0.133	0.126	1
Erp44	0.00437671	-0.0207136	0.372	0.362	1
Atg10	0.173157	-0.0207105	0.378	0.376	1
Kat2b	0.139499	-0.0206835	0.11	0.116	1
Invs	0.00820568	-0.0206699	0.19	0.187	1
Palm	0.258343	-0.0206691	0.454	0.454	1
Bmper	0.0618626	-0.0206457	0.146	0.142	1
Mpp2	0.0616205	-0.0205872	0.293	0.292	1
Pank1	0.0312517	-0.0205357	0.322	0.317	1
Cops7b	0.186586	-0.0205234	0.151	0.16	1
Stac	0.268523	-0.0205222	0.105	0.106	1
Gm20646	0.0332947	-0.0205221	0.184	0.186	1
Lgmn	0.00129671	-0.0204938	0.143	0.14	1
Manbal	0.336002	-0.0204876	0.165	0.172	1
Arid5b	0.350551	-0.0204856	0.57	0.569	1
Inpp4b	0.605632	-0.0204762	0.59	0.585	1
Ankrd44	0.100009	-0.0204643	0.185	0.197	1
Lmo1	0.171908	-0.0204183	0.109	0.115	1
Atg5	0.00576852	-0.0204064	0.275	0.268	1
Hspbp1	0.101249	-0.0204054	0.112	0.116	1
Klf8	0.0366334	-0.0204005	0.218	0.216	1
Tnfrsf19	0.00240994	-0.0203823	0.313	0.3	1
Prkar2b	0.0210299	-0.0203189	0.367	0.359	1
Eif4e3	0.0140814	-0.0202953	0.327	0.321	1
Sgsm3	0.00607684	-0.0202851	0.297	0.292	1
Plekhg5	5.12e-09	-0.0202793	0.798	0.764	0.000134419
Chp1	0.00828679	-0.0202201	0.307	0.299	1
Mrpl33	0.00234491	-0.0202129	0.124	0.125	1
Yipf1	0.0634869	-0.0201704	0.242	0.239	1
Gm31615	0.175669	-0.0201149	0.122	0.124	1
R3hcc1l	0.0492656	-0.0200987	0.211	0.209	1
Gm12940	0.0266045	-0.020098	0.381	0.377	1
Ecd	0.0591581	-0.0200224	0.206	0.203	1
Fam193b	0.118001	-0.020008	0.492	0.486	1
Gm14410	0.0299733	-0.020005	0.133	0.137	1
Crk	0.200624	-0.0199428	0.296	0.295	1
Hs6st1	0.00439571	-0.0199302	0.175	0.171	1
Acsl1	0.117956	-0.0199281	0.321	0.32	1
Tppp	0.117183	-0.0199055	0.142	0.147	1
Pitpnm2	0.000729484	-0.0199013	0.786	0.765	1
Dennd2a	0.0399877	-0.0198823	0.441	0.432	1
Luc7l	0.353438	-0.0198264	0.381	0.385	1
Tpd52	0.211768	-0.0197711	0.28	0.279	1
Gprin3	0.315632	-0.0197517	0.133	0.135	1
Lekr1	0.000223269	-0.019728	0.301	0.29	1
Myo6	0.102823	-0.0196935	0.336	0.33	1
Dpysl3	0.439775	-0.01967	0.125	0.131	1
Mccc2	0.245241	-0.0195691	0.193	0.203	1
Fhad1	0.3918	-0.019549	0.105	0.111	1
Miga2	0.0273681	-0.0195235	0.356	0.353	1
Gm33524	0.295767	-0.0194403	0.109	0.115	1
Rnf130	0.000180733	-0.0194318	0.608	0.589	1
Nim1k	0.221128	-0.0194317	0.236	0.236	1
Grk5	0.594861	-0.0194292	0.201	0.199	1
Larp6	0.174228	-0.019426	0.117	0.123	1
Tmem44	0.0281005	-0.0193979	0.126	0.124	1
Slc22a15	0.00681212	-0.0193871	0.147	0.147	1
Ywhab	0.00801261	-0.0192885	0.277	0.267	1
Amn1	0.0484912	-0.0192337	0.237	0.235	1
Gnaq	0.00101665	-0.019194	0.939	0.927	1
Lrrc1	0.507612	-0.0191818	0.118	0.121	1
Rnf139	0.218624	-0.019081	0.125	0.133	1
Crcp	0.0191455	-0.0190399	0.157	0.156	1
Inpp5b	0.0152333	-0.0190255	0.34	0.334	1
Tbck	0.0690752	-0.0190118	0.534	0.526	1
Vac14	0.336452	-0.0190044	0.178	0.185	1
Slc6a11	0.101023	-0.018989	0.113	0.115	1
Sec14l1	0.00195116	-0.0189497	0.561	0.547	1
Mecp2	0.00046434	-0.0189318	0.504	0.49	1
Psmb7	0.168245	-0.0188867	0.237	0.236	1
Man1b1	0.0708322	-0.0188453	0.157	0.159	1
3300002I08Rik	0.111203	-0.0188217	0.153	0.158	1
Tnrc6b	2.05e-05	-0.0187964	0.904	0.885	0.537871
Insr	0.0239702	-0.018782	0.6	0.589	1
Dgat2	0.0398132	-0.0187359	0.261	0.256	1
Dst	0.000780388	-0.0186734	0.939	0.927	1
Akain1	0.118849	-0.0186731	0.185	0.183	1
Mapre1	0.0570257	-0.0186571	0.182	0.183	1
Ncoa4	0.00204321	-0.018638	0.102	0.102	1
Ajap1	0.000114657	-0.0185929	0.382	0.362	1
Tmem116	0.0360826	-0.0185003	0.142	0.141	1
Dhrs7b	0.0971155	-0.018485	0.136	0.139	1
Fscn1	0.0145939	-0.0184135	0.136	0.135	1
Tmem184b	0.00512704	-0.0183973	0.21	0.205	1
Adnp2	0.0781325	-0.018349	0.097	0.103	1
Deptor	0.585855	-0.0183101	0.128	0.131	1
Npr3	0.0368401	-0.0182923	0.134	0.131	1
Prtg	0.527404	-0.0182232	0.245	0.244	1
Zfp444	0.257247	-0.0182197	0.14	0.148	1
Ndufaf5	0.11645	-0.0181176	0.199	0.202	1
Nlgn1	1.85e-05	-0.0181079	0.987	0.993	0.48411
Gm12905	0.244949	-0.0180247	0.102	0.109	1
Tank	0.381454	-0.0179158	0.218	0.221	1
Snx6	0.288614	-0.017915	0.286	0.285	1
Zfp251	0.220292	-0.017901	0.231	0.233	1
Rad54l2	0.0510938	-0.017893	0.373	0.368	1
Pik3ca	0.189462	-0.0178777	0.411	0.405	1
Efr3b	0.269997	-0.0178644	0.42	0.411	1
Pphln1	0.283092	-0.0178549	0.201	0.202	1
Lemd3	0.0529571	-0.0177445	0.354	0.35	1
Diras2	0.335507	-0.0177284	0.249	0.252	1
Fis1	0.000633192	-0.0176697	0.131	0.129	1
Xrcc1	0.113494	-0.0176476	0.111	0.115	1
Rnf24	0.211249	-0.017622	0.277	0.275	1
D430019H16Rik	0.0117278	-0.0176122	0.17	0.167	1
Acss1	0.174241	-0.0175836	0.109	0.109	1
Med12l	2.67e-06	-0.0175834	0.839	0.815	0.0700323
Bri3	0.15304	-0.0175145	0.124	0.125	1
Sumf2	0.192865	-0.0175121	0.118	0.124	1
Gcn1	0.660736	-0.0174897	0.369	0.372	1
Dcaf5	0.000188959	-0.0174834	0.612	0.592	1
Mplkip	0.27242	-0.0174818	0.111	0.117	1
Ccdc12	0.00296583	-0.0174608	0.238	0.234	1
Pisd	0.168736	-0.0174478	0.284	0.284	1
Ttbk1	0.0202591	-0.0174407	0.347	0.339	1
Grb14	0.219672	-0.0174282	0.416	0.41	1
Slc15a4	0.0322398	-0.0174215	0.106	0.11	1
Erbin	0.342361	-0.0173776	0.174	0.181	1
Ephb2	0.000269569	-0.0173268	0.582	0.562	1
Ptprk	0.0013805	-0.0173093	0.675	0.65	1
Ibtk	0.301314	-0.0173	0.162	0.166	1
Gab2	0.382652	-0.017222	0.312	0.307	1
A330023F24Rik	5.01e-07	-0.0172198	0.839	0.816	0.0131417
Tnk2	0.508016	-0.0171896	0.399	0.394	1
Dguok	0.114097	-0.0171553	0.134	0.136	1
Ncoa3	0.0011147	-0.0171309	0.317	0.303	1
Kcnq2	0.041679	-0.0170907	0.745	0.732	1
Hip1r	0.546421	-0.0170544	0.146	0.149	1
Dffa	0.0138878	-0.0170402	0.123	0.123	1
Mmaa	0.0536112	-0.017029	0.296	0.291	1
Cnn3	0.139257	-0.0170129	0.105	0.107	1
Crebbp	0.000110373	-0.0167965	0.827	0.808	1
Ninl	0.256817	-0.0167891	0.108	0.115	1
Prmt3	0.848331	-0.0167888	0.27	0.273	1
Mrnip	0.308884	-0.0167873	0.111	0.114	1
Hcn1	0.0304353	-0.0167442	0.544	0.564	1
B230217O12Rik	0.176963	-0.0167363	0.105	0.108	1
Spaca6	0.14353	-0.0166908	0.266	0.266	1
Sdhb	0.0212993	-0.0166794	0.222	0.217	1
Tceanc2	0.218313	-0.0166641	0.106	0.114	1
Stk35	0.270842	-0.0166607	0.115	0.122	1
Gm7854	0.186737	-0.0165941	0.156	0.155	1
Fra10ac1	0.405874	-0.0165739	0.176	0.179	1
Cnst	0.344356	-0.0165253	0.249	0.246	1
Zfp975	0.234167	-0.0165209	0.178	0.181	1
Kctd5	0.412152	-0.016509	0.123	0.129	1
Lrp12	0.00467434	-0.016475	0.29	0.282	1
Poc1b	0.410374	-0.0164368	0.118	0.122	1
Spop	8.36e-06	-0.0164301	0.654	0.626	0.219336
Intu	0.00409041	-0.0164167	0.127	0.123	1
Ppp1r13b	3.5e-06	-0.0164137	0.767	0.74	0.0919096
Dop1b	0.000245604	-0.0163908	0.571	0.55	1
AI593442	0.0390257	-0.0163731	0.118	0.122	1
Tmed8	0.0183907	-0.0163718	0.187	0.185	1
Zfp668	0.193561	-0.0163681	0.099	0.107	1
Shisal1	0.0275991	-0.0163224	0.24	0.236	1
Mob2	0.0362502	-0.016314	0.235	0.23	1
Sae1	0.187616	-0.0162327	0.313	0.309	1
Sufu	0.169101	-0.0162227	0.257	0.257	1
Slc44a5	0.500349	-0.0162002	0.684	0.692	1
Hfm1	0.186164	-0.0161921	0.131	0.132	1
Slc26a4	0.771509	-0.0161914	0.174	0.176	1
Ssu72	0.0585587	-0.0161846	0.198	0.197	1
Cir1	0.0397302	-0.0161516	0.187	0.184	1
Pcnt	0.176086	-0.0161282	0.152	0.161	1
Impad1	0.00122978	-0.0161183	0.102	0.101	1
Trim41	0.206533	-0.0161103	0.139	0.143	1
Phlpp1	0.000109418	-0.0161056	0.787	0.764	1
Srsf4	0.000898064	-0.0160254	0.355	0.34	1
Dgkz	1.31e-06	-0.0159962	0.603	0.573	0.0343923
Ap4s1	0.0823265	-0.0159165	0.323	0.315	1
Hmbox1	0.00306432	-0.0158757	0.658	0.643	1
Rnf217	0.107791	-0.0158508	0.43	0.42	1
Prkdc	0.739655	-0.0158469	0.351	0.35	1
Tcaf1	0.0054399	-0.0158286	0.606	0.591	1
Cep128	0.812734	-0.0158069	0.159	0.161	1
Fbxo36	0.659177	-0.0158068	0.115	0.118	1
Ppp3ca	0.506898	-0.0158039	0.993	0.992	1
Zfp287	0.18871	-0.0157977	0.155	0.155	1
Ttc27	0.021355	-0.0157797	0.241	0.236	1
Mgat5b	0.000178652	-0.0157676	0.369	0.354	1
Fig4	0.623689	-0.015712	0.262	0.267	1
H13	0.328289	-0.0156997	0.339	0.339	1
Wscd1	0.671892	-0.0156986	0.165	0.17	1
Glt1d1	0.116157	-0.0156775	0.347	0.341	1
Purg	0.00225397	-0.0156408	0.497	0.479	1
Ago2	0.000460361	-0.0155848	0.551	0.532	1
Soga1	0.534811	-0.0155613	0.244	0.243	1
Wdr5	0.288462	-0.0155592	0.129	0.136	1
Zfp943	0.36355	-0.0155499	0.204	0.209	1
Fam20c	0.00517258	-0.0155384	0.106	0.105	1
Nup35	0.109662	-0.0154875	0.151	0.15	1
Grk4	0.533191	-0.0154678	0.146	0.149	1
Slx4ip	0.635222	-0.0154641	0.243	0.246	1
BC005537	0.0459981	-0.0154368	0.271	0.266	1
Ermard	0.343892	-0.0154339	0.104	0.108	1
Gm36388	0.415418	-0.0153792	0.127	0.128	1
Arhgef18	0.0129077	-0.0153774	0.361	0.354	1
Tada2a	9.6e-05	-0.0153328	0.328	0.312	1
Ap3s2	0.189227	-0.0153097	0.265	0.26	1
Ints4	0.354137	-0.0152916	0.103	0.106	1
Pnrc1	0.39846	-0.0152808	0.141	0.14	1
Klhl2	0.000864858	-0.0152739	0.83	0.814	1
Kmt2d	0.67238	-0.0152497	0.234	0.239	1
Fbxo45	0.37376	-0.0152404	0.1	0.105	1
Rnf4	0.14961	-0.0152392	0.139	0.139	1
Chtop	0.216316	-0.015215	0.111	0.118	1
Alcam	0.904058	-0.0151896	0.524	0.521	1
Gm37494	0.0360321	-0.0151502	0.134	0.132	1
Plekhm2	0.470115	-0.015136	0.411	0.408	1
Zfyve26	0.90485	-0.0151274	0.227	0.229	1
Uvrag	0.0122128	-0.0151134	0.782	0.767	1
Ttc9	0.115743	-0.0150832	0.122	0.124	1
Crppa	0.218512	-0.0150681	0.35	0.346	1
Atp2b2	2.13e-07	-0.0150673	0.951	0.932	0.00559388
Tmed10	4.58e-05	-0.0150477	0.309	0.295	1
Katnal1	0.180274	-0.0150332	0.175	0.175	1
Calb1	0.28181	-0.0149851	0.237	0.234	1
Kif1bp	0.0815228	-0.0149237	0.283	0.277	1
Smyd2	0.00136009	-0.0149172	0.188	0.181	1
Cdh10	0.894266	-0.0148978	0.517	0.518	1
Adat1	0.649974	-0.0148908	0.172	0.173	1
Hmgxb4	0.000740688	-0.0148718	0.176	0.169	1
Adcy3	0.00393919	-0.0148689	0.322	0.312	1
Ikzf2	0.794664	-0.0148651	0.152	0.156	1
Rnf11	0.00116611	-0.0148543	0.227	0.219	1
Jade2	0.00670913	-0.0148243	0.157	0.153	1
Zc3h7b	0.330916	-0.0148226	0.34	0.336	1
Rilpl2	0.277794	-0.0148166	0.104	0.109	1
N4bp2	0.296351	-0.0147395	0.111	0.114	1
Fance	0.438843	-0.0147181	0.13	0.136	1
St8sia1	0.137378	-0.0147139	0.331	0.326	1
Adarb2	0.810467	-0.014695	0.486	0.482	1
Dipk1a	0.0247305	-0.0146817	0.434	0.423	1
C78859	0.106738	-0.0146749	0.34	0.334	1
Prdm5	0.450772	-0.0146617	0.348	0.343	1
Rnf149	0.0226607	-0.0146559	0.172	0.168	1
Zfp512	0.526999	-0.0146487	0.283	0.281	1
Iqsec2	0.000722164	-0.0146477	0.821	0.802	1
Nab1	0.451161	-0.0146359	0.193	0.201	1
Ubr4	0.0398799	-0.0145942	0.377	0.369	1
Rnf128	0.603786	-0.0145808	0.113	0.117	1
Aco1	0.489522	-0.0145727	0.163	0.168	1
Ppp1r12b	0.00388376	-0.0145702	0.859	0.845	1
3010001F23Rik	0.774106	-0.0145478	0.133	0.137	1
Samd8	0.526167	-0.0145374	0.302	0.3	1
Gprin1	0.233581	-0.0145007	0.117	0.119	1
Plxdc1	0.207562	-0.0144286	0.115	0.113	1
Btbd3	0.000683422	-0.0143897	0.419	0.401	1
Mn1	0.0312318	-0.0143634	0.124	0.12	1
Rttn	0.233864	-0.0143297	0.145	0.143	1
Mfsd6	0.183985	-0.0143175	0.398	0.392	1
Fam228a	0.0656236	-0.0142954	0.117	0.118	1
Serinc3	0.261566	-0.0142919	0.282	0.278	1
Mlh3	0.0110535	-0.0142851	0.171	0.166	1
Ppm1b	0.118895	-0.0142713	0.376	0.369	1
Raver2	0.00632079	-0.0142584	0.366	0.351	1
Kif13b	0.00311472	-0.0142436	0.481	0.465	1
Vcpip1	0.450602	-0.0141791	0.208	0.208	1
Stard3	0.0450751	-0.014175	0.101	0.102	1
2700054A10Rik	0.709308	-0.0141697	0.212	0.217	1
Taok3	0.00403999	-0.0141403	0.524	0.506	1
Sh3d19	0.00213721	-0.0141158	0.518	0.496	1
Dnajc7	0.00495606	-0.0141135	0.528	0.51	1
Ino80dos	0.708246	-0.0140448	0.278	0.278	1
Gpld1	0.489546	-0.0140448	0.123	0.126	1
Nphp4	0.00231343	-0.0140416	0.446	0.432	1
Orc5	0.424956	-0.0140309	0.142	0.144	1
Chsy1	0.622072	-0.0140303	0.182	0.186	1
Emc8	0.0248967	-0.0140284	0.146	0.145	1
4930578M01Rik	0.526728	-0.0140272	0.143	0.147	1
Ttll3	0.133815	-0.0140082	0.145	0.146	1
Mthfd1	0.0234452	-0.0139463	0.263	0.257	1
Mlxip	0.0995497	-0.0139176	0.298	0.293	1
Tpk1	0.107146	-0.0139024	0.199	0.197	1
Pitpna	0.0109695	-0.0138905	0.601	0.585	1
Rubcn	0.00125049	-0.0138904	0.293	0.28	1
Elp5	0.363471	-0.0138204	0.118	0.122	1
Ino80d	0.00278026	-0.0138124	0.38	0.366	1
Heca	0.200245	-0.0137531	0.239	0.235	1
Rab12	0.249251	-0.0137519	0.321	0.318	1
Abl2	3.86e-06	-0.0137508	0.722	0.696	0.101191
Gm45847	0.464787	-0.0137496	0.107	0.113	1
Prkaca	0.0804851	-0.0137252	0.211	0.208	1
Chst1	0.0179535	-0.0137195	0.387	0.374	1
Polr1a	0.0899954	-0.0136902	0.172	0.17	1
Ssr1	0.433041	-0.0136863	0.2	0.199	1
Epb41l3	0.189347	-0.0136478	0.566	0.553	1
Dock9	0.788306	-0.0136359	0.822	0.822	1
Ick	0.495624	-0.0135969	0.166	0.168	1
Ptpdc1	0.211599	-0.0135861	0.15	0.151	1
Csnk1g2	0.342418	-0.0135798	0.196	0.205	1
Bnip3l	9.88e-05	-0.0135489	0.156	0.146	1
Acss2	4.5e-05	-0.0135284	0.335	0.319	1
Ccdc92b	0.11318	-0.0135088	0.175	0.172	1
Ptprs	0.00689695	-0.0134881	0.799	0.78	1
Ube2j2	0.0170047	-0.013486	0.242	0.237	1
Mthfsd	0.384576	-0.0134732	0.131	0.135	1
Amph	2.17e-05	-0.0134644	0.875	0.853	0.569798
Tet1	0.420674	-0.0134565	0.17	0.177	1
Phyhd1	0.490129	-0.0134445	0.157	0.16	1
4732463B04Rik	0.767544	-0.0134441	0.137	0.14	1
Mta3	0.226058	-0.0134106	0.525	0.517	1
N4bp2l2	0.00128989	-0.0134066	0.564	0.548	1
Ubl3	0.0451482	-0.0133955	0.435	0.424	1
Tdp1	0.150177	-0.0133374	0.316	0.311	1
Nol4	0.0237215	-0.013306	0.837	0.823	1
Nckap5l	0.21417	-0.013303	0.137	0.138	1
Rnf214	0.271541	-0.0132479	0.37	0.363	1
Bcl2l13	0.0280995	-0.0131803	0.203	0.196	1
Mrrf	0.476207	-0.0131238	0.096	0.101	1
Ube2v1	0.103481	-0.0130005	0.107	0.109	1
Msh3	0.107124	-0.0129774	0.314	0.307	1
C87436	0.434331	-0.0129736	0.122	0.127	1
Pknox1	0.284009	-0.0129657	0.126	0.134	1
Map3k9	0.324516	-0.0129292	0.125	0.128	1
Hdac5	0.436414	-0.0128794	0.201	0.209	1
Zc3h4	0.416998	-0.0128776	0.129	0.135	1
Fyco1	0.477717	-0.0128211	0.35	0.347	1
Cttnbp2nl	0.25386	-0.0128158	0.166	0.164	1
Dpysl5	0.020391	-0.0127837	0.206	0.197	1
Slc36a4	0.285505	-0.0127815	0.099	0.101	1
Kit	0.752266	-0.0127789	0.14	0.143	1
Dcun1d4	0.122422	-0.0127631	0.351	0.346	1
Zfp810	0.000866359	-0.0127539	0.245	0.233	1
Necab1	0.0168133	-0.012742	0.248	0.233	1
Wdr7	0.0298071	-0.0127314	0.779	0.766	1
2022-09-09	0.0383542	-0.0127303	0.219	0.212	1
Nedd9	0.0033332	-0.0127026	0.089	0.101	1
AU040320	0.144924	-0.0126688	0.412	0.408	1
Bri3bp	0.187835	-0.0126506	0.134	0.133	1
Tmod3	0.120697	-0.0126037	0.183	0.178	1
Galk2	0.459905	-0.0125872	0.21	0.209	1
Eif2ak3	0.313784	-0.0125277	0.201	0.198	1
Lmnb1	0.083191	-0.0125043	0.106	0.104	1
Wscd2	0.0636852	-0.0124824	0.609	0.597	1
Begain	0.243857	-0.0124607	0.13	0.129	1
Wdfy3	0.00025804	-0.0124213	0.83	0.81	1
Jpx	0.0362578	-0.012406	0.347	0.336	1
Myh10	0.182629	-0.0123837	0.56	0.553	1
Kifc3	0.00605531	-0.0123791	0.105	0.102	1
Fam49b	0.00605524	-0.0123668	0.671	0.655	1
Rab1a	0.00042669	-0.0123454	0.202	0.194	1
Onecut2	0.10793	-0.0122734	0.15	0.15	1
Kdm6b	0.699899	-0.0122695	0.179	0.181	1
Nyap1	0.432087	-0.0122518	0.1	0.104	1
Ttc39b	0.0675315	-0.0121915	0.215	0.21	1
4933412O06Rik	0.00628108	-0.012139	0.265	0.256	1
Cacng7	0.184365	-0.0121385	0.334	0.327	1
Sult4a1	0.133328	-0.0120857	0.15	0.147	1
Smarcal1	0.30199	-0.0120511	0.171	0.169	1
Spryd3	0.465053	-0.0120247	0.129	0.131	1
Otud5	0.0365316	-0.0120187	0.273	0.267	1
Psma2	0.565417	-0.0120009	0.14	0.143	1
Taf1b	2.06e-05	-0.0119987	0.44	0.419	0.539679
Fbxl19	0.508735	-0.011982	0.138	0.143	1
Zc3h3	0.210543	-0.0119758	0.268	0.265	1
Tmem56	0.019035	-0.011972	0.189	0.182	1
Klc1	0.000482529	-0.0119458	0.528	0.509	1
Lman2	0.323899	-0.0119341	0.111	0.115	1
Ldah	0.0805649	-0.0119173	0.38	0.372	1
Cbx5	0.00189206	-0.0119107	0.342	0.329	1
Mettl24	0.185285	-0.0118991	0.096	0.104	1
Fbxo21	0.605735	-0.0118923	0.263	0.261	1
Borcs5	0.0120854	-0.0118777	0.246	0.237	1
Commd10	0.0216304	-0.0118749	0.494	0.481	1
Wdr45b	0.59362	-0.0118583	0.239	0.235	1
Cwc25	0.37768	-0.0118507	0.102	0.101	1
Sbno2	0.344651	-0.0118211	0.147	0.148	1
Ndufa9	0.166855	-0.0117737	0.121	0.121	1
Fbxl4	0.351571	-0.0117702	0.119	0.126	1
Pola1	0.0201583	-0.0117268	0.299	0.291	1
Zfp335os	0.708136	-0.0117263	0.105	0.109	1
Rbm18	0.0711755	-0.0117216	0.12	0.118	1
Pfkp	0.151075	-0.0117195	0.504	0.492	1
Spata5	0.000581791	-0.0117004	0.481	0.462	1
Bckdha	0.475046	-0.0116917	0.14	0.139	1
Scarb1	3.85e-05	-0.0116762	0.265	0.25	1
Cdh2	0.000104195	-0.0116751	0.859	0.836	1
Sec23b	0.0256676	-0.011635	0.137	0.135	1
Zadh2	0.455084	-0.0116258	0.109	0.111	1
Kcnb1	0.0206715	-0.0116122	0.731	0.716	1
Pik3r3	0.342151	-0.011602	0.344	0.338	1
Gm5577	0.785997	-0.0115962	0.232	0.236	1
Nprl3	0.156688	-0.0115369	0.224	0.22	1
Eef1g	0.0446729	-0.0115041	0.125	0.123	1
Tgfbrap1	0.263038	-0.0114851	0.175	0.173	1
Tspan3	0.000329701	-0.0114666	0.297	0.282	1
Gm19409	0.481749	-0.0114456	0.133	0.136	1
Trpm2	0.484913	-0.0114348	0.1	0.104	1
Atg4a	0.0639599	-0.0114202	0.1	0.098	1
Galnt16	0.0158513	-0.0114024	0.672	0.655	1
Hmgcll1	0.00034425	-0.0114016	0.374	0.355	1
Spindoc	0.110707	-0.01139	0.28	0.275	1
Gm32926	0.403823	-0.0113778	0.102	0.106	1
Zmpste24	0.362899	-0.0113402	0.146	0.146	1
Klhl3	0.0468737	-0.0113296	0.741	0.728	1
Efl1	0.117215	-0.0113238	0.354	0.345	1
Bcor	0.00593889	-0.0113218	0.205	0.195	1
Mrps9	0.0746784	-0.0113175	0.329	0.324	1
Tab1	0.11846	-0.0112911	0.119	0.119	1
Tbc1d8b	0.727466	-0.0112587	0.099	0.102	1
Slc1a3	0.862235	-0.0112484	0.135	0.134	1
Gtpbp4	0.512101	-0.0112422	0.256	0.254	1
Tbp	0.0378617	-0.0112401	0.1	0.1	1
Paip1	0.0133184	-0.0112169	0.183	0.177	1
Rnf141	0.393785	-0.0111727	0.115	0.117	1
Etfa	0.835331	-0.0111664	0.212	0.212	1
B3gntl1	0.230963	-0.0111648	0.174	0.172	1
A430033K04Rik	0.0470307	-0.0110469	0.119	0.117	1
Slc7a1	0.00344859	-0.0110239	0.17	0.161	1
Atp6v0d1	0.110466	-0.0109477	0.374	0.367	1
Fam120a	0.0169594	-0.0109431	0.548	0.534	1
Grm8	0.265817	-0.0109417	0.415	0.404	1
Kcna2	0.791098	-0.0109156	0.138	0.139	1
Senp1	0.901022	-0.0108808	0.227	0.23	1
Zscan18	0.0446709	-0.0107875	0.135	0.131	1
Ppm1k	0.102886	-0.0107681	0.132	0.13	1
Cars	0.619062	-0.0107661	0.178	0.179	1
Rnf41	0.283428	-0.0107419	0.218	0.217	1
Arhgap42	0.0789714	-0.0107067	0.137	0.132	1
Acad11	0.564845	-0.010703	0.112	0.115	1
Creg2	0.0265482	-0.0107024	0.327	0.316	1
Ppp2cb	0.78564	-0.0106887	0.148	0.152	1
Mfap3	0.0099521	-0.0106762	0.369	0.357	1
Acvr1b	0.27681	-0.010598	0.287	0.282	1
Ntf3	0.0175735	-0.0105697	0.249	0.238	1
Nploc4	0.0972076	-0.01055	0.421	0.413	1
Krba1	0.00866039	-0.0105247	0.21	0.203	1
Ypel2	0.00927005	-0.0104945	0.375	0.358	1
Zmat1	0.658254	-0.0104939	0.13	0.135	1
Slc39a9	0.020884	-0.010476	0.173	0.169	1
Pcdh17	0.0871332	-0.010475	0.554	0.542	1
Dnajb6	0.000313719	-0.0104694	0.477	0.459	1
Zfp866	0.304428	-0.0104567	0.1	0.101	1
Ank2	0.27161	-0.0104255	0.993	0.991	1
Rai2	0.0103151	-0.010408	0.188	0.179	1
Ralgds	0.130371	-0.0104037	0.226	0.218	1
Kitl	0.420582	-0.0103983	0.152	0.147	1
Cep135	0.314031	-0.0103885	0.158	0.156	1
Cfap300	0.237318	-0.0103642	0.147	0.145	1
Kcng3	0.0367152	-0.0102787	0.13	0.125	1
Prr14l	0.149135	-0.0102775	0.647	0.636	1
Iqce	0.00378236	-0.010246	0.396	0.383	1
Lifr	0.186136	-0.0102436	0.229	0.225	1
Gpd2	0.75407	-0.0102367	0.297	0.297	1
Cog2	0.653562	-0.0102321	0.214	0.219	1
Tbc1d14	0.0806581	-0.0102288	0.366	0.357	1
Sipa1l1	4.66e-05	-0.010215	0.952	0.939	1
Ece1	0.666479	-0.010174	0.333	0.327	1
Psmb2	2.06e-05	-0.0101198	0.391	0.368	0.539126
Zc3h18	0.0626765	-0.0101112	0.262	0.256	1
Plch2	0.499351	-0.0100909	0.142	0.143	1
[truncated: 5,233 more rows]

## Sheet: WT_Mef2c target_EN DEG
Table S9. Differentially expressed Mef2c target genes in excitatory neuron clusters of DMXAA vs ctrl treated WT mice
	Gene
1	Mef2c
2	Kalrn
3	Plcb1
4	Fhod3
5	Ctnna2
6	Pdzd2
7	Lrrc4
8	Fgf12
9	Ctnnd2
10	Rgs7
11	Rgs6
12	Dpp10
13	Adcy2
14	Ptprd
15	Clstn2
16	Syne1
17	B3galt2
18	Cux1
19	Syn3
20	Spon1
21	Trpc4
22	Atp2b2
23	Syndig1
24	Gria4
25	Nyap2
26	Satb2
27	Kcnh7
28	Fam155a
29	Scube1
30	Fut9
31	Kcnq3
32	Cacnb4
33	Ntng1
34	Pbx1
35	Ssbp4
36	Gabrb2
37	Cpne6
38	Cux2
39	Mlip
40	Nr4a3
41	Ppp2r2b
42	Cdh8
43	Kcnt2
44	Pdzrn3
45	Pknox2
46	Atp1a1
47	Mast4
48	Pde8b
49	Nrxn3
50	Asap1
51	Scn1a
52	Eml5
53	Dgkg
54	Dync1i1
55	Hs2st1
56	Arntl
57	Satb1
58	Camk2n1
59	Smad3
60	Mical3
61	Epha5
62	Rit2
63	Fbxo34
64	Hecw1
65	Susd4
66	Kcnh1
67	Adcy8
68	Aff3
69	Pde4d
70	Stx1a
71	Frmd5
72	B3gat1
73	Rasgef1b
74	Ksr1
75	Ell2
76	Cdh6
77	Myo5b
78	Chn2
79	Magi1
80	Ppp1r16b
81	Dnajc13
82	Chrm3
83	Myo16
84	Pcdh10
85	Elmo1
86	Gtdc1
87	Prmt8
88	Camk4
89	Kcnh5
90	Prkacb
91	Arl15
92	Cck
93	Lgr4
94	Tmem132a
95	Hdac7
96	Snca
97	Pcdh7
98	Farp1
99	Slit2
100	Hdac9
101	Vstm2a
102	Rasgrf2
103	Tbc1d1
104	Map3k5
105	Alcam
106	Ppm1l
107	Cdh9
