# Supplementary material for: Tau activation of microglial cGAS–IFN reduces MEF2C-mediated cognitive resilience
Source: Nat Neurosci. Author manuscript; Available in PMC 2023 May 30. (PMC10166855; doi:10.1038/s41593-023-01315-6)
Supplement: Supplementary Table 10 [file NIHMS1897713-supplement-Supplementary_Table_10.xlsx]

## Sheet: In silico PK
Table S10. In silico calculated pharmacokinetic parameters for TDI-6570
In silico pharmacokinetics of TDI-6570: PK parameters were calculated in silico using Schrodinger’s Mastro QikProp program.
Compound	Qplog S	Qplog Po/w	Qplog BB	Qplog Khsa	Qplog Pcaco	QP PMDCK
TDI-6570	-2.491	2.102	-0.077	-0.287	841	2628
Desired	>-6.5 and <0.5	>-2 and <6.5	>-3.0 and <1.2	>-1.5 and <1.5	>500	>500
Note: QPlogS, QPlogPo/w, QPlogBB, and QPlog Khsa are predicted log of aqueous solubility, octanol/water partition coefficient, brain/blood partition coefficient. and binding to human serum albumin. QPPCaco and QPPMDCK are predicted apparent Caco-2 cell permeability and MDCK cell permeability as nm/s.
Values shown in last row describe the describe the ranges or recommended values for 95% of known drugs. QPPCaco andQPPMDCK are expressed as nm/s.

## Sheet: PK
Table S10. Mean pharmacokinetic parameters for TDI-6570 determined in vivo
Mean pharmacokinetic parameters for TDI-6570
Parameter	Cmax (ng/mL)	tmax (h)	t1/2 (h)	AUC0-last (ngxh/mL)	AUC0-inf (ngxh/mL)	QP PMDCKMRT0-inf
Brain	2975	0.5	12.4	4284	5052	10.6
Plasma	1940	0.5	10.3	2342	2652	8.8
