# Supplementary material for: Tau activation of microglial cGAS–IFN reduces MEF2C-mediated cognitive resilience
Source: Nat Neurosci. Author manuscript; Available in PMC 2023 May 30. (PMC10166855; doi:10.1038/s41593-023-01315-6)
Supplement: Supplementary Table 11 [file NIHMS1897713-supplement-Supplementary_Table_11.xlsx]

## Sheet: P301STDI_P301SCtrl_DE_ExcNeuron
Table S11. Differentially expressed genes in excitatory neuron clusters of P301S TDI vs P301S vehicle mice
	p_val	avg_logFC	pct.1	pct.2	p_val_adj
Gm28928	1.32e-127	0.496482	0.392	0.258	3.19e-123
Gabrg3	6.31e-196	0.375554	0.672	0.519	1.52e-191
Kcnh7	4.1e-172	0.366045	0.792	0.707	9.89e-168
Galntl6	3.27e-83	0.363692	0.58	0.499	7.88e-79
Dpp10	1.45e-112	0.36262	0.567	0.45	3.49e-108
Pcdh15	3.39e-122	0.35636	0.597	0.461	8.17e-118
Pdzrn3	1.16e-89	0.353818	0.273	0.174	2.81e-85
Rgs6	5.47e-59	0.351711	0.387	0.33	1.32e-54
Rnf121	1.03902005320414e-320	-0.347071	0.376	0.543	2.50445393624326e-316
Thrb	8.7e-291	0.347969	0.775	0.594	2.1e-286
Satb2	5.61e-177	0.334062	0.461	0.3	1.35e-172
Efna5	3.83e-98	0.333815	0.363	0.257	9.23e-94
Cadps2	3.51e-140	0.331381	0.593	0.457	8.46e-136
Tox	1.14e-128	0.319703	0.452	0.312	2.74e-124
Nell1	2e-113	0.319438	0.531	0.405	4.82e-109
Kcnq5	4.36e-222	0.312819	0.786	0.627	1.05e-217
Tmem132d	2.64e-121	0.302923	0.498	0.371	6.36e-117
Hcn1	3.86e-182	0.302581	0.763	0.615	9.3e-178
Ldb2	1.08e-295	0.298526	0.755	0.546	2.6e-291
Tshz2	1.9e-36	0.292566	0.324	0.256	4.58e-32
Ntm	3.46e-134	0.291094	0.774	0.658	8.35e-130
Pcdh11x	4.48e-101	0.289144	0.347	0.233	1.08e-96
Cit	1.22e-108	0.281291	0.41	0.298	2.94e-104
Cntn4	3.36e-105	0.280877	0.778	0.697	8.1e-101
Pex5l	1.6e-71	0.273149	0.844	0.809	3.85e-67
Mgat4c	3.71e-105	0.272651	0.61	0.479	8.94e-101
Ptprt	3e-115	0.270781	0.398	0.268	7.24e-111
Grm8	5.4e-61	0.26646	0.53	0.467	1.3e-56
Slc35f4	3.2e-153	0.265461	0.633	0.488	7.71e-149
Pcdh7	1.55e-78	0.264869	0.713	0.628	3.73e-74
Fmn1	6.66e-194	0.260984	0.707	0.554	1.61e-189
Ndst3	1.24e-104	0.260668	0.502	0.376	2.99e-100
Ppp2r2b	1.86e-256	0.255999	0.921	0.805	4.49e-252
Gm30382	4.47e-118	0.255119	0.363	0.236	1.08e-113
Ext1	1.24e-175	0.253519	0.898	0.805	2.98e-171
Cdh10	1.22e-130	0.252503	0.718	0.592	2.95e-126
Gm2164	4.88e-81	0.252165	0.406	0.296	1.18e-76
Dmd	7.86e-183	0.251844	0.971	0.948	1.9e-178
Chrm3	1.06e-150	0.250452	0.653	0.499	2.56e-146
Grid2	5.1e-67	0.249782	0.809	0.749	1.23e-62
Cux2	3.62e-47	0.247953	0.176	0.123	8.73e-43
Garnl3	6.37e-86	0.247329	0.507	0.391	1.54e-81
Man1a	2.08e-74	0.246633	0.498	0.394	5e-70
Pde1a	2.53e-153	0.244949	0.814	0.69	6.09e-149
2021-03-01	1.6e-128	0.241031	0.885	0.802	3.85e-124
A230006K03Rik	5.51e-140	0.240433	0.749	0.623	1.33e-135
Tenm4	6.85e-229	0.240087	0.935	0.843	1.65e-224
Asic2	4.49e-130	0.238837	0.955	0.933	1.08e-125
Fam189a1	1.01e-150	0.238503	0.911	0.849	2.43e-146
Pde4b	2.42e-167	0.237416	0.707	0.549	5.84e-163
Mlip	2.12e-117	0.237396	0.675	0.554	5.11e-113
Myo16	1.2e-130	0.235773	0.391	0.259	2.89e-126
Chrm2	4.78e-71	0.232468	0.154	0.092	1.15e-66
Gm26883	5.36e-35	0.230455	0.283	0.225	1.29e-30
Nrg1	2.37e-43	0.230038	0.841	0.831	5.72e-39
Cdh12	6.37e-85	0.229136	0.804	0.755	1.53e-80
Farp1	1.02e-140	0.227685	0.594	0.444	2.47e-136
Ntrk2	7.95e-127	0.227037	0.945	0.896	1.92e-122
Htr2c	8.37e-59	0.226226	0.275	0.194	2.02e-54
Adgrl2	2.04e-117	0.226128	0.376	0.248	4.93e-113
Cntn6	3.78e-68	0.225946	0.204	0.126	9.1e-64
Grm3	5.04e-96	0.223926	0.497	0.374	1.22e-91
Homer1	5.76e-53	0.223884	0.68	0.601	1.39e-48
Npas2	3.34e-137	0.222966	0.648	0.503	8.06e-133
Unc5d	1.52e-59	0.220567	0.615	0.655	3.67e-55
Ptprn2	3.93e-254	0.220077	0.984	0.948	9.47e-250
Agbl4	2.48e-173	0.21976	0.897	0.788	5.99e-169
Gm26905	1.69e-75	0.218767	0.345	0.245	4.07e-71
Snhg11	1.48e-180	0.217897	0.976	0.982	3.57e-176
Hecw2	1.65e-152	0.214324	0.849	0.736	3.97e-148
Phactr1	1.24e-201	0.213084	0.993	0.983	3e-197
Sox5	2.87e-84	0.212637	0.593	0.476	6.92e-80
Rims2	1.9e-169	0.212479	0.938	0.884	4.58e-165
Nyap2	4.64e-125	0.212019	0.604	0.47	1.12e-120
Gm28905	1.47e-57	0.211361	0.377	0.289	3.54e-53
Rasgef1b	1.65e-122	0.210673	0.624	0.484	3.98e-118
Cdh20	3.79e-80	0.209764	0.329	0.226	9.14e-76
Sv2b	1.55e-190	0.20943	0.699	0.527	3.73e-186
Gm42418	9.46e-139	0.208537	0.952	0.91	2.28e-134
Mpped1	6.09e-134	0.206844	0.502	0.355	1.47e-129
Gpc5	2.43e-49	0.206225	0.28	0.257	5.85e-45
Khdrbs3	1.84e-224	0.205674	0.837	0.674	4.44e-220
Cntnap2	4.43e-119	0.205026	0.929	0.885	1.07e-114
Tenm3	4.94e-86	0.204243	0.713	0.607	1.19e-81
Arnt2	2.44e-138	0.202337	0.606	0.46	5.88e-134
Tmem178b	1.31e-147	0.201804	0.894	0.801	3.15e-143
Ano4	1.05e-112	0.201357	0.562	0.428	2.53e-108
Sgcz	9.08e-53	0.200275	0.563	0.503	2.19e-48
Brinp2	3.42e-107	0.199847	0.623	0.495	8.26e-103
Cobl	1.02e-74	0.199702	0.406	0.304	2.45e-70
Etl4	3.62e-171	0.198981	0.727	0.566	8.72e-167
Lin7a	3.01e-99	0.198684	0.53	0.408	7.25e-95
Ralyl	3.69e-163	0.19787	0.984	0.963	8.89e-159
Khdrbs2	4.57e-90	0.196593	0.896	0.837	1.1e-85
Fhod3	2.15e-90	0.196309	0.321	0.214	5.19e-86
Lingo1	5.3e-147	0.196274	0.818	0.698	1.28e-142
Plcb4	1.77e-85	0.195866	0.208	0.125	4.27e-81
Vsnl1	2.95e-130	0.195113	0.813	0.696	7.11e-126
Asap2	3.9e-109	0.195106	0.569	0.442	9.4e-105
Slc35f1	3.13e-93	0.193788	0.627	0.505	7.54e-89
Slc8a1	7.38e-187	0.190419	0.913	0.799	1.78e-182
Camk4	5.46e-157	0.190192	0.752	0.603	1.32e-152
Nrxn1	3.81e-225	0.18931	0.999	0.999	9.18e-221
Dkk3	1.18e-98	0.188106	0.552	0.428	2.84e-94
Sorcs1	3.7e-65	0.187555	0.381	0.284	8.91e-61
Asap1	4.41e-94	0.186217	0.782	0.68	1.06e-89
Gria4	1.41e-87	0.186016	0.816	0.729	3.4e-83
Eml1	1.92e-96	0.184755	0.529	0.413	4.64e-92
Spock1	1.72e-100	0.18436	0.559	0.43	4.14e-96
Gm26691	2.91e-67	0.183825	0.434	0.338	7.03e-63
Runx1t1	1e-204	0.182706	0.739	0.565	2.41e-200
Gm32647	4.61e-08	0.181524	0.231	0.219	0.00111056
Xylt1	1.62e-108	0.181465	0.777	0.664	3.91e-104
C530008M17Rik	1.04e-113	0.180811	0.651	0.518	2.51e-109
Flrt2	6.71e-64	0.179276	0.608	0.519	1.62e-59
Zfp462	7.89e-77	0.179089	0.467	0.359	1.9e-72
Gm15398	1.13e-54	0.177892	0.248	0.174	2.73e-50
Alcam	3.75e-36	0.17759	0.599	0.533	9.04e-32
Tenm2	5.41e-89	0.176472	0.998	0.999	1.3e-84
Tmem200a	3.9e-75	0.175071	0.457	0.352	9.4e-71
Fras1	2.14e-37	0.174995	0.398	0.325	5.17e-33
Dlgap4	2.34e-109	0.174612	0.833	0.751	5.63e-105
Ccdc88c	3.11e-86	0.172649	0.479	0.368	7.49e-82
Plekha7	9.69e-88	0.172294	0.341	0.235	2.34e-83
Tshz3	2.32e-31	0.172125	0.468	0.41	5.59e-27
Sh3rf1	4.29e-88	0.170788	0.638	0.521	1.04e-83
Efr3b	4.72e-94	0.170733	0.54	0.416	1.14e-89
Arpp21	1.47e-158	0.170388	0.994	0.986	3.55e-154
Cacnb4	1.14e-42	0.16994	0.902	0.881	2.75e-38
Pcnx2	9e-116	0.16825	0.687	0.556	2.17e-111
Lrrtm3	1.55e-36	0.167965	0.549	0.539	3.74e-32
Prkcb	1.71e-105	0.167103	0.887	0.804	4.13e-101
Osbpl3	2.31e-68	0.166307	0.325	0.235	5.57e-64
Osbpl1a	3.83e-88	0.166232	0.545	0.428	9.23e-84
Atp2c1	7.8e-112	0.165523	0.885	0.813	1.88e-107
Shc3	1.14e-98	0.164965	0.43	0.309	2.74e-94
Pam	2.73e-52	0.164019	0.818	0.758	6.59e-48
Gm10600	4.24e-261	0.163424	0.191	0.059	1.02e-256
Rab3c	5.01e-45	0.162746	0.565	0.493	1.21e-40
Cpne8	9.02e-57	0.16269	0.379	0.289	2.17e-52
Gpr158	5.41e-62	0.162231	0.938	0.905	1.31e-57
Hmgcll1	2.83e-92	0.162215	0.489	0.37	6.82e-88
Arhgap26	2.85e-123	0.161787	0.846	0.736	6.86e-119
AC129186.1	7.06e-88	0.160594	0.517	0.399	1.7e-83
Man2a1	3.41e-59	0.158679	0.462	0.371	8.23e-55
Foxp2	2.01e-24	0.157914	0.164	0.124	4.84e-20
Etv6	9.92e-54	0.156022	0.39	0.309	2.39e-49
R3hdm2	4.04e-71	0.155785	0.827	0.755	9.73e-67
Ctnna3	1.08e-30	0.155347	0.492	0.459	2.59e-26
Antxr1	3.75e-74	0.154932	0.207	0.128	9.04e-70
Pde11a	5.35e-44	0.154654	0.23	0.163	1.29e-39
Frmd6	4.06e-58	0.154336	0.462	0.374	9.78e-54
Gm43507	7.34e-135	0.154285	0.203	0.1	1.77e-130
Pde4d	6.49e-43	0.154199	0.888	0.851	1.56e-38
Pde10a	8.35e-80	0.153509	0.955	0.929	2.01e-75
Cntn3	4.53e-45	0.153322	0.787	0.729	1.09e-40
Enpp2	1.17e-94	0.152918	0.218	0.127	2.83e-90
Lmtk2	2.75e-80	0.152654	0.721	0.624	6.64e-76
Kcnn2	3.83e-73	0.15259	0.748	0.652	9.22e-69
Lrrc4c	1.91e-66	0.152343	0.975	0.966	4.59e-62
Rorb	9.73e-55	0.152081	0.113	0.06	2.35e-50
Astn2	1.56e-86	0.151969	0.689	0.578	3.77e-82
Hs6st3	6.13e-45	0.150641	0.85	0.869	1.48e-40
Gm10754	4.89e-43	0.149759	0.364	0.287	1.18e-38
Tbc1d1	1.03e-76	0.149434	0.585	0.477	2.48e-72
Mtcl1	2.83e-45	0.149045	0.462	0.386	6.83e-41
Gm12394	1.3e-70	0.148798	0.438	0.338	3.14e-66
Plcl2	8.8e-75	0.148267	0.679	0.578	2.12e-70
Arap2	3.2e-65	0.147938	0.425	0.326	7.72e-61
Htr1f	1.83e-47	0.147457	0.38	0.296	4.42e-43
Bmper	2.94e-54	0.146838	0.187	0.121	7.09e-50
Igsf9b	1.39e-67	0.146438	0.46	0.358	3.34e-63
Rapgef5	1.17e-44	0.146131	0.82	0.77	2.82e-40
Hunk	5.66e-77	0.145919	0.408	0.301	1.36e-72
Pdzrn4	1.05e-28	0.145617	0.502	0.435	2.54e-24
Mir670hg	2.76e-43	0.145266	0.238	0.172	6.66e-39
Adamtsl1	8.46e-28	0.145231	0.416	0.351	2.04e-23
Fnbp1l	1.03e-71	0.144768	0.335	0.238	2.48e-67
Reep1	1.5e-71	0.144415	0.787	0.705	3.62e-67
Serpini1	6.13e-59	0.14404	0.508	0.411	1.48e-54
Cfap54	4.03e-77	0.143511	0.775	0.684	9.71e-73
Sfxn5	7.38e-67	0.143334	0.521	0.418	1.78e-62
Zfp385b	1.22e-63	0.143048	0.777	0.689	2.93e-59
Msra	2.5e-74	0.142972	0.964	0.942	6.02e-70
Adam23	1.67e-82	0.142933	0.75	0.648	4.02e-78
Pcdh10	2.15e-80	0.14274	0.368	0.262	5.18e-76
Slc8a3	2.49e-37	0.142605	0.419	0.347	6e-33
Etv1	1.97e-33	0.14239	0.374	0.308	4.74e-29
St8sia5	4.43e-78	0.14189	0.44	0.331	1.07e-73
Iqsec1	4.19e-59	0.141717	0.863	0.809	1.01e-54
Ank1	1.93e-66	0.140621	0.327	0.234	4.65e-62
Galnt9	1.91e-50	0.139944	0.554	0.465	4.61e-46
A230057D06Rik	1.54e-57	0.139672	0.87	0.815	3.71e-53
Efnb2	1.55e-57	0.139522	0.353	0.271	3.74e-53
Nr4a1	8.2e-91	0.139423	0.314	0.207	1.98e-86
Hs3st2	2.48e-30	0.139017	0.223	0.173	5.97e-26
Gm28175	2.37e-64	0.138103	0.199	0.125	5.71e-60
R3hdm1	6.07e-53	0.137884	0.964	0.947	1.46e-48
Cdkl5	5.18e-64	0.137743	0.67	0.58	1.25e-59
Gnao1	2.66e-77	0.137427	0.873	0.807	6.41e-73
Wdr17	7.52e-34	0.137259	0.614	0.546	1.81e-29
Chst8	1.92e-63	0.137164	0.379	0.285	4.63e-59
Nr4a3	8.06e-41	0.137152	0.261	0.196	1.94e-36
Trpc4	1.25e-41	0.136292	0.633	0.567	3.02e-37
Hs3st5	2.24e-45	0.136254	0.148	0.093	5.4e-41
Sel1l3	7.24e-55	0.136026	0.568	0.477	1.74e-50
Fgf12	4.67e-65	0.135015	0.982	0.968	1.12e-60
Ptprg	1.5e-22	0.134481	0.824	0.798	3.63e-18
Apba1	2.73e-71	0.13353	0.915	0.86	6.59e-67
Fut9	1.42e-36	0.133444	0.775	0.716	3.41e-32
Robo1	5.13e-19	0.13298	0.646	0.598	1.24e-14
Cdh6	4.77e-65	0.132109	0.205	0.129	1.15e-60
Igsf21	4.72e-64	0.132061	0.336	0.244	1.14e-59
Nckap5	1.55e-33	0.131948	0.417	0.347	3.74e-29
Cdh18	1.81e-10	0.129912	0.571	0.533	4.36e-06
Ndst4	8.37e-15	0.128366	0.33	0.314	2.02e-10
Trabd2b	2.88e-45	0.1283	0.156	0.101	6.94e-41
Itpr1	3.79e-43	0.127975	0.814	0.758	9.13e-39
Plekha6	2.55e-61	0.127139	0.654	0.56	6.15e-57
Nlk	7.65e-37	0.126466	0.815	0.767	1.85e-32
Far2	3.3e-60	0.126461	0.442	0.346	7.96e-56
Bach2	1.01e-87	0.126427	0.62	0.501	2.44e-83
Tcte2	3.65e-36	0.126293	0.569	0.497	8.8e-32
Zkscan16	2.84e-74	0.125891	0.347	0.247	6.86e-70
Ptprd	2.28e-14	0.125804	0.986	0.985	5.5e-10
Kctd1	4.49e-44	0.1258	0.555	0.478	1.08e-39
Pknox2	2.16e-23	0.125693	0.618	0.567	5.21e-19
Lrrk2	1.31e-48	0.125146	0.337	0.259	3.16e-44
Tbc1d30	3.81e-50	0.124994	0.351	0.269	9.17e-46
Mtss1	2.75e-64	0.124666	0.317	0.227	6.62e-60
Ankrd28	8.17e-59	0.124011	0.626	0.532	1.97e-54
Osbpl10	1.87e-43	0.123384	0.531	0.45	4.5e-39
Gm2163	9.21e-24	0.123139	0.731	0.695	2.22e-19
Sulf2	5.45e-39	0.122243	0.317	0.247	1.31e-34
Lhfpl3	1.25e-37	0.12121	0.344	0.272	3.01e-33
Gabra3	2.98e-52	0.12064	0.285	0.209	7.18e-48
Tmem181a	6.33e-64	0.120319	0.686	0.588	1.53e-59
Mtus2	2.87e-45	0.120002	0.848	0.8	6.91e-41
Scai	3.26e-46	0.118935	0.807	0.747	7.86e-42
Pcgf5	8.66e-45	0.118738	0.431	0.348	2.09e-40
Fggy	5.72e-46	0.118489	0.31	0.237	1.38e-41
Arid5b	3.01e-39	0.117612	0.579	0.502	7.25e-35
Olfm2	3.88e-41	0.117072	0.282	0.212	9.36e-37
Nxpe4	2.59e-39	0.11684	0.529	0.451	6.25e-35
Gucy1a2	2.82e-51	0.116829	0.816	0.75	6.8e-47
Uggt2	3.38e-54	0.116726	0.562	0.471	8.14e-50
Foxp1	4.43e-35	0.116711	0.819	0.769	1.07e-30
Fibcd1	3.45e-31	0.116706	0.162	0.118	8.33e-27
Sema3e	1.84e-37	0.116549	0.457	0.38	4.43e-33
Mthfd1l	2.72e-59	0.116491	0.288	0.204	6.56e-55
Bcl2	4.8e-56	0.116279	0.206	0.135	1.16e-51
Epb41l3	1.27e-45	0.116271	0.647	0.564	3.06e-41
Homer2	2.07e-45	0.116265	0.437	0.355	5e-41
Esyt2	1.74e-49	0.1161	0.763	0.69	4.19e-45
Dennd4a	1.56e-48	0.116034	0.724	0.651	3.77e-44
Phactr3	1.03e-54	0.114973	0.739	0.658	2.48e-50
Bcl11a	1.42e-46	0.114649	0.908	0.865	3.42e-42
Kif21b	9.12e-82	0.114523	0.319	0.216	2.2e-77
Col23a1	3.65e-22	0.114161	0.261	0.21	8.81e-18
B3glct	3.25e-52	0.113965	0.298	0.22	7.84e-48
Pak7	1.41e-27	0.113751	0.813	0.768	3.41e-23
Dennd5b	4.76e-49	0.113632	0.737	0.661	1.15e-44
2021-03-03	6.9e-31	0.113165	0.285	0.227	1.66e-26
Lncpint	7.38e-66	0.113164	0.982	0.972	1.78e-61
Rai14	1.71e-40	0.112486	0.172	0.115	4.13e-36
Gab2	6.97e-43	0.112181	0.45	0.369	1.68e-38
Macrod1	3.17e-53	0.11196	0.398	0.309	7.63e-49
2210408I21Rik	6.59e-39	0.111849	0.719	0.651	1.59e-34
Trpc3	6.55e-58	0.111731	0.136	0.078	1.58e-53
Dcx	2.36e-46	0.11166	0.299	0.224	5.7e-42
Stac	5.41e-51	0.111346	0.161	0.1	1.3e-46
Mical3	5.56e-45	0.111211	0.872	0.819	1.34e-40
Rassf3	1.28e-60	0.110862	0.122	0.066	3.1e-56
Pcdh9	9.27e-39	0.110607	0.986	0.99	2.23e-34
Ankrd44	2.08e-43	0.110066	0.203	0.14	5.01e-39
Mir124-2hg	5.56e-53	0.10983	0.303	0.221	1.34e-48
Satb1	1.7e-25	0.109422	0.416	0.354	4.09e-21
Luzp2	2.02e-21	0.109112	0.339	0.285	4.87e-17
Gm44644	5.58e-61	0.108579	0.282	0.198	1.34e-56
Srrm2	4.18e-41	0.107795	0.9	0.853	1.01e-36
Ank2	5.72e-92	0.107653	0.997	0.997	1.38e-87
Grip1	1.27e-18	0.107526	0.8	0.758	3.05e-14
Ptprr	1.25e-30	0.107465	0.614	0.549	3.02e-26
Hivep1	5.41e-41	0.107248	0.23	0.167	1.3e-36
Chd5	1.18e-70	0.107232	0.524	0.417	2.84e-66
Tox2	2.09e-58	0.10719	0.192	0.122	5.04e-54
Dnm3	6.8e-28	0.106672	0.697	0.638	1.64e-23
Pid1	8.85e-61	0.106374	0.519	0.421	2.13e-56
Gap43	1.79e-43	0.106343	0.356	0.278	4.32e-39
Ankrd33b	1.47e-22	0.106328	0.709	0.673	3.53e-18
Wnk2	3.49e-50	0.106264	0.784	0.71	8.4e-46
Frmpd3	1.06e-41	0.106176	0.312	0.24	2.57e-37
Spats2l	6.06e-37	0.10578	0.29	0.225	1.46e-32
Shank1	1.53e-53	0.105758	0.721	0.635	3.7e-49
Arhgap23	2.25e-39	0.105373	0.487	0.409	5.42e-35
Coro2a	3.92e-51	0.105014	0.246	0.173	9.46e-47
Wwox	3.53e-26	0.104861	0.724	0.666	8.5e-22
Cdh11	4.52e-44	0.104766	0.866	0.808	1.09e-39
Cpne5	3.97e-44	0.104633	0.186	0.126	9.57e-40
4930419G24Rik	9.42e-37	0.104598	0.325	0.257	2.27e-32
Pcsk1	3.83e-40	0.104569	0.163	0.109	9.22e-36
Elavl4	1.48e-62	0.104379	0.496	0.396	3.58e-58
Cabp1	1.44e-41	0.10415	0.522	0.44	3.48e-37
Ripor2	2.16e-25	0.104104	0.689	0.636	5.21e-21
Peg3	7.31e-32	0.104005	0.549	0.478	1.76e-27
Pitpnm3	3.02e-40	0.103997	0.337	0.265	7.29e-36
Hs6st2	2.19e-47	0.103665	0.421	0.335	5.29e-43
Myh10	1.19e-47	0.103351	0.55	0.462	2.86e-43
Spred1	1.45e-33	0.103049	0.487	0.419	3.48e-29
Efcab6	2.66e-41	0.102951	0.213	0.152	6.4e-37
Unc13b	4.58e-35	0.102771	0.552	0.477	1.1e-30
Stx1a	3.82e-46	0.102729	0.325	0.247	9.21e-42
Phf24	1.57e-27	0.102638	0.665	0.606	3.77e-23
Kcnma1	1e-80	0.102523	0.997	0.997	2.42e-76
Cacna1i	3.87e-55	0.102038	0.345	0.258	9.34e-51
Necab1	1.62e-55	0.102023	0.318	0.234	3.9e-51
Pfkp	9.62e-43	0.101833	0.599	0.516	2.32e-38
Scube1	5.56e-34	0.101558	0.216	0.163	1.34e-29
5031415H12Rik	1.81e-66	0.101544	0.31	0.218	4.35e-62
Rcan2	1.15e-39	0.101239	0.157	0.104	2.78e-35
Magi3	1.89e-31	0.101234	0.549	0.478	4.56e-27
Epb41	6.08e-16	0.101109	0.336	0.295	1.47e-11
9330182L06Rik	6.89e-43	0.100846	0.345	0.269	1.66e-38
Zfp697	3.47e-33	0.100743	0.55	0.482	8.37e-29
Prkar1b	5.29e-41	0.100684	0.564	0.484	1.27e-36
Cdh22	9.72e-38	0.100384	0.251	0.188	2.34e-33
Fbn1	7.93e-55	0.100381	0.306	0.222	1.91e-50
Synj2	7.16e-54	0.100342	0.308	0.225	1.73e-49
Ccm2	6.39e-63	0.100331	0.248	0.166	1.54e-58
Fchsd2	2.37e-36	0.100289	0.561	0.485	5.72e-32
Rims3	7.18e-60	0.0999454	0.12	0.064	1.73e-55
Gm45846	1.5e-38	0.0998105	0.34	0.267	3.61e-34
Usp46	1.3e-35	0.0997697	0.56	0.487	3.12e-31
Caln1	7.34e-29	0.0993388	0.904	0.891	1.77e-24
Fam212b	1.72e-44	0.0992819	0.332	0.255	4.14e-40
Slc22a23	2.2e-35	0.0988493	0.569	0.495	5.3e-31
Ctnnd2	2.5e-48	0.0982023	0.994	0.991	6.03e-44
Etv5	2.91e-37	0.0977942	0.285	0.218	7.02e-33
2021-09-07	2.16e-37	0.0976762	0.477	0.4	5.2e-33
Dab2ip	4e-47	0.0971759	0.396	0.312	9.63e-43
Slit2	6.05e-19	0.0971442	0.478	0.424	1.46e-14
Ldlrad4	5.2e-33	0.0970866	0.864	0.816	1.25e-28
Rims4	8.47e-46	0.0966602	0.31	0.233	2.04e-41
Ppp2r5c	4.3e-51	0.0964507	0.793	0.716	1.04e-46
4933413L06Rik	2.66e-66	0.0961212	0.151	0.088	6.42e-62
Cadm1	1.19e-21	0.0961194	0.979	0.975	2.86e-17
Cdc42ep3	2.57e-68	0.0959303	0.12	0.061	6.19e-64
Ptn	2.73e-43	0.0959136	0.295	0.222	6.59e-39
Zfyve28	6.44e-30	0.0956826	0.664	0.602	1.55e-25
Plxnc1	7.25e-39	0.0956401	0.356	0.283	1.75e-34
Kif5a	6.73e-44	0.0956248	0.573	0.489	1.62e-39
Nr3c1	1.97e-40	0.095516	0.513	0.431	4.75e-36
Hip1	5.04e-34	0.0955106	0.352	0.283	1.22e-29
Tbl1x	1.57e-39	0.0954983	0.4	0.323	3.79e-35
Chn2	2.81e-39	0.0949499	0.103	0.06	6.77e-35
Samd5	7.87e-48	0.0949376	0.479	0.395	1.9e-43
AC161199.1	1.15e-46	0.0948686	0.467	0.38	2.78e-42
Adcy8	2.81e-46	0.0948637	0.617	0.531	6.78e-42
Esrrg	4.23e-21	0.0948511	0.61	0.554	1.02e-16
Dgkz	2.62e-33	0.0942813	0.642	0.57	6.3e-29
Gm13629	4.65e-36	0.0939762	0.122	0.083	1.12e-31
Sntg2	6.31e-27	0.0939751	0.229	0.177	1.52e-22
Rhbdl3	2.05e-26	0.0933337	0.294	0.238	4.93e-22
Cpeb2	2.59e-33	0.093314	0.389	0.32	6.24e-29
Gm14330	4.43e-53	0.0932213	0.193	0.125	1.07e-48
Rnf144a	3.52e-26	0.0930417	0.238	0.186	8.48e-22
Gm44643	8.35e-52	0.0928514	0.241	0.168	2.01e-47
Oxct1	1.26e-40	0.0928021	0.787	0.721	3.03e-36
Dtnbp1	4.97e-35	0.0925621	0.386	0.315	1.2e-30
Scn1a	5.75e-32	0.0925454	0.745	0.681	1.39e-27
Gm9866	6.23e-43	0.0925182	0.224	0.161	1.5e-38
Nav2	1.82e-32	0.0924482	0.983	0.979	4.4e-28
Pgap1	4.54e-37	0.0924023	0.304	0.236	1.09e-32
4930578G10Rik	3.31e-12	0.0917722	0.72	0.709	7.97e-08
Snrpn	3.72e-28	0.0916111	0.468	0.402	8.96e-24
CT025619.1	4.11e-48	0.0912619	0.363	0.28	9.9e-44
Crim1	6.64e-28	0.0910388	0.624	0.559	1.6e-23
Rab11fip4	7.16e-31	0.0908442	0.632	0.566	1.73e-26
Mast4	3.08e-26	0.0907777	0.861	0.823	7.42e-22
2810049E08Rik	3.85e-54	0.0907762	0.211	0.14	9.28e-50
Mei4	3.55e-24	0.0903369	0.291	0.237	8.56e-20
Mast1	2.09e-41	0.0899728	0.368	0.291	5.05e-37
Unc13c	4.64e-09	0.0896903	0.156	0.137	0.000111924
Sez6	2.66e-52	0.0894253	0.423	0.334	6.41e-48
Dclk1	7.56e-45	0.0892463	0.986	0.983	1.82e-40
Smurf1	3.75e-34	0.0892397	0.494	0.421	9.04e-30
2010111I01Rik	8.43e-27	0.0891789	0.894	0.854	2.03e-22
Myrip	7.38e-26	0.0889673	0.603	0.541	1.78e-21
Sgsm1	2.22e-24	0.0887012	0.49	0.428	5.36e-20
Gnai1	6.1e-36	0.0886482	0.489	0.413	1.47e-31
Grik3	2.18e-09	0.0883999	0.378	0.358	5.25e-05
Rora	2.64e-11	0.0883274	0.959	0.95	6.37e-07
Sema6a	3.32e-37	0.0883054	0.175	0.12	8.01e-33
Gm26848	3.37e-29	0.0882433	0.792	0.736	8.13e-25
Jcad	4.82e-44	0.0874022	0.199	0.137	1.16e-39
Rufy1	3.01e-38	0.0872983	0.463	0.385	7.25e-34
Adam19	1.2e-43	0.0872754	0.194	0.134	2.9e-39
Pantr1	1.59e-25	0.0871583	0.273	0.218	3.84e-21
Arhgap32	1.11e-29	0.0869807	0.737	0.676	2.67e-25
Slc6a17	1.6e-38	0.0869606	0.64	0.563	3.85e-34
Wls	7.34e-48	0.0868025	0.141	0.086	1.77e-43
Ptpn5	1.31e-44	0.0867159	0.487	0.403	3.16e-40
Cadps	1.07e-45	0.0866981	0.987	0.977	2.58e-41
2900026A02Rik	3.15e-35	0.0866573	0.488	0.413	7.59e-31
Fnbp1	4.13e-27	0.0862257	0.77	0.713	9.95e-23
Rab31	7.75e-40	0.086048	0.197	0.137	1.87e-35
Sash1	3.23e-28	0.085978	0.353	0.29	7.78e-24
St6gal1	1.3e-43	0.0859612	0.235	0.167	3.12e-39
2021-09-06	7.91e-33	0.0859519	0.314	0.249	1.91e-28
Prkaa2	2.66e-27	0.0856976	0.367	0.306	6.41e-23
A330102I10Rik	4.41e-29	0.085625	0.451	0.383	1.06e-24
Adgra1	5.87e-39	0.0854578	0.392	0.317	1.42e-34
Trhde	5.71e-59	0.0848321	0.525	0.429	1.38e-54
Meg3	5.74e-59	0.084772	0.992	0.998	1.38e-54
Syt16	2.04e-29	0.0847212	0.825	0.776	4.93e-25
Slc9a9	7.12e-14	0.0845672	0.645	0.606	1.72e-09
Sec14l1	9.35e-28	0.084504	0.562	0.496	2.25e-23
Pbx1	9.52e-43	0.0843976	0.967	0.944	2.29e-38
Evi5	3.58e-26	0.0839459	0.519	0.456	8.63e-22
Rad51ap2	1.6e-39	0.0839425	0.215	0.153	3.85e-35
St6gal2	9.9e-35	0.0838591	0.284	0.219	2.39e-30
Ccdc149	5.12e-32	0.0838306	0.468	0.397	1.23e-27
Ttll7	1.69e-33	0.0838206	0.574	0.501	4.08e-29
Gtf2ird1	4.91e-38	0.0836532	0.311	0.241	1.18e-33
Dync1i1	2.6e-32	0.0835681	0.95	0.925	6.27e-28
Dip2a	7.14e-42	0.0835237	0.381	0.303	1.72e-37
Mb21d2	1.56e-32	0.0832648	0.299	0.235	3.76e-28
Gm48742	3.69e-61	0.0830408	0.172	0.104	8.89e-57
Shank2	3.1e-24	0.0830131	0.887	0.871	7.48e-20
Gpc6	3.39e-20	0.0827522	0.326	0.275	8.16e-16
Wwc2	7.12e-33	0.0824454	0.406	0.335	1.72e-28
Cntfr	2.15e-49	0.0819991	0.287	0.209	5.19e-45
Myo5a	8.59e-30	0.081985	0.831	0.781	2.07e-25
Thsd4	8.7e-16	0.0817401	0.357	0.31	2.1e-11
Dlg1	9.18e-20	0.0817154	0.792	0.747	2.21e-15
Ttc7b	4.64e-30	0.0815042	0.827	0.776	1.12e-25
Gm15810	5.32e-36	0.0814757	0.318	0.249	1.28e-31
Dock3	4.64e-21	0.0811751	0.953	0.945	1.12e-16
Fam81a	2.68e-37	0.0811487	0.39	0.316	6.46e-33
Egfem1	1.35e-06	0.0810627	0.885	0.876	0.0324202
Osbpl8	1.33e-28	0.0810085	0.623	0.557	3.2e-24
Nsmce2	1.2e-27	0.0809049	0.685	0.623	2.89e-23
Zdhhc2	1.35e-27	0.0808872	0.336	0.275	3.26e-23
Banf2	7.29e-26	0.0806419	0.46	0.397	1.76e-21
Jam3	2.92e-38	0.0805996	0.429	0.353	7.03e-34
Abhd2	4.55e-31	0.0804248	0.452	0.382	1.1e-26
Nrxn3	1.23e-32	0.0803835	0.957	0.959	2.96e-28
Fhl2	1.16e-31	0.0802864	0.313	0.249	2.8e-27
Nav3	3.37e-52	0.0802088	0.995	0.995	8.13e-48
Naaladl2	3.35e-08	0.0801741	0.635	0.606	0.000807505
Fam49a	7.66e-23	0.0799964	0.699	0.648	1.85e-18
Mgat5	1.23e-12	0.0797047	0.664	0.622	2.97e-08
Gm37459	3.57e-35	0.0795523	0.225	0.166	8.6e-31
Dtnb	1.9e-24	0.079033	0.842	0.804	4.59e-20
Tspan9	4.91e-23	0.0789653	0.321	0.266	1.18e-18
Gm4924	4.2e-37	0.078464	0.315	0.246	1.01e-32
Tmem163	2.66e-19	0.0782592	0.146	0.109	6.42e-15
Plcxd3	1.73e-20	0.0782056	0.269	0.22	4.17e-16
Kcnb1	1.15e-24	0.0778999	0.73	0.675	2.77e-20
Dip2b	1.15e-26	0.0777504	0.824	0.773	2.77e-22
Gmcl1	3.31e-31	0.0774655	0.592	0.522	7.97e-27
Fbxl2	6.73e-33	0.0769188	0.561	0.488	1.62e-28
Rps6ka5	5.82e-17	0.0764982	0.413	0.363	1.4e-12
Abhd18	1.48e-30	0.0764944	0.611	0.541	3.56e-26
C130071C03Rik	8.27e-20	0.076353	0.873	0.84	1.99e-15
Cmip	1.58e-25	0.0763093	0.893	0.863	3.8e-21
2021-09-09	4.95e-28	0.0762134	0.261	0.209	1.19e-23
Fam49b	3.24e-24	0.0761427	0.689	0.63	7.8e-20
Slc24a3	3.06e-12	0.0760699	0.742	0.752	7.38e-08
Atp8a2	2.42e-17	0.0760259	0.775	0.734	5.83e-13
Sgpp2	2.91e-23	0.0759958	0.147	0.108	7.01e-19
Iqgap1	9.99e-31	0.0758529	0.501	0.431	2.41e-26
Gm3294	1.38e-30	0.0757966	0.166	0.118	3.34e-26
Itgav	1.86e-46	0.0756036	0.23	0.165	4.49e-42
Fryl	2.08e-36	0.0755569	0.655	0.58	5.01e-32
Kmt2a	4.52e-30	0.0752349	0.788	0.73	1.09e-25
Mest	8.73e-31	0.0752111	0.156	0.111	2.1e-26
Adgrl3	9.75e-24	0.0751017	0.982	0.979	2.35e-19
Samd4	3.96e-39	0.074648	0.214	0.154	9.54e-35
Dnajc21	4.01e-26	0.0743146	0.309	0.252	9.66e-22
Dnajc13	1.15e-33	0.0741161	0.514	0.44	2.77e-29
Magi2	7.08e-21	0.0739455	0.997	0.997	1.71e-16
Apba2	4.26e-23	0.0737815	0.91	0.882	1.03e-18
Rnf144b	3.5e-29	0.0736912	0.131	0.088	8.43e-25
Taok3	3.54e-24	0.0733452	0.592	0.532	8.53e-20
Sorcs3	4.71e-21	0.0732778	0.606	0.549	1.14e-16
Stat5b	1.22e-28	0.0732542	0.159	0.113	2.93e-24
Csrnp3	1.97e-24	0.0731964	0.861	0.818	4.75e-20
Cds1	1.25e-47	0.0729331	0.357	0.278	3.01e-43
Camta1	1.83e-13	0.0729037	0.956	0.942	4.4e-09
Htr7	2.69e-26	0.0728358	0.13	0.09	6.49e-22
Il1rapl2	6.95e-11	0.0728109	0.314	0.276	1.68e-06
Zmynd8	7.44e-34	0.0728029	0.815	0.755	1.79e-29
Ctnnal1	1.85e-36	0.0725584	0.285	0.219	4.45e-32
Pfkfb4	6.73e-34	0.0724091	0.244	0.183	1.62e-29
Wdfy3	1.74e-25	0.0723974	0.854	0.81	4.2e-21
Sgk1	6.14e-36	0.0723968	0.521	0.447	1.48e-31
Cacna1b	7.13e-26	0.0722736	0.811	0.759	1.72e-21
Sertad2	2.1e-22	0.0722615	0.432	0.373	5.06e-18
Syndig1	1.43e-17	0.0722291	0.498	0.445	3.44e-13
Rai1	4.19e-28	0.0720898	0.706	0.643	1.01e-23
Pitpna	3.88e-30	0.0720772	0.732	0.668	9.34e-26
Nin	9.86e-22	0.0719667	0.729	0.676	2.38e-17
Cntnap5c	3.48e-13	0.071942	0.389	0.347	8.39e-09
Rnf180	1.66e-21	0.0716933	0.393	0.336	4e-17
Fer	9.03e-20	0.0715272	0.615	0.561	2.18e-15
Ell2	5.63e-25	0.071292	0.278	0.223	1.36e-20
Grid1	3.9e-17	0.071126	0.961	0.945	9.39e-13
5730522E02Rik	3.12e-16	0.0710979	0.955	0.944	7.51e-12
Itgb1	2.31e-31	0.0709806	0.366	0.299	5.57e-27
Sntg1	6.11e-15	0.0709666	0.966	0.964	1.47e-10
Peak1	1.43e-35	0.0708664	0.626	0.553	3.45e-31
Npr3	2.94e-27	0.0706322	0.2	0.151	7.08e-23
Nova1	9.72e-17	0.070562	0.264	0.22	2.34e-12
Dach1	2.19e-08	0.0704271	0.172	0.149	0.000528423
Pik3r1	8.55e-35	0.0702147	0.305	0.239	2.06e-30
Lrrc8c	5.29e-30	0.0700448	0.357	0.292	1.27e-25
Psd3	1.02e-36	0.0698514	0.837	0.776	2.47e-32
Dok5	3.52e-07	0.0696396	0.322	0.301	0.00847658
Large1	1.71e-11	0.0695899	0.973	0.976	4.12e-07
Ergic1	4.95e-24	0.069564	0.586	0.524	1.19e-19
Rps6kc1	5.11e-25	0.0694619	0.487	0.424	1.23e-20
Kcnab1	1.07e-09	0.0693063	0.798	0.805	2.59e-05
Hdac4	2.15e-28	0.069282	0.592	0.524	5.18e-24
Kif1b	6.9e-24	0.0688104	0.934	0.91	1.66e-19
Scg3	3.16e-20	0.0688096	0.314	0.263	7.61e-16
Frmd3	1.92e-27	0.0687588	0.3	0.241	4.64e-23
Coq10b	1.04e-28	0.068722	0.176	0.127	2.51e-24
Apbb2	1.08e-20	0.0686175	0.817	0.771	2.59e-16
Reps2	4.46e-15	0.0685395	0.736	0.696	1.07e-10
Herc4	9.76e-23	0.0685023	0.496	0.435	2.35e-18
Hivep3	7.3e-16	0.0683129	0.935	0.916	1.76e-11
Sh3bp4	3.18e-35	0.0682033	0.171	0.118	7.67e-31
Dpy19l3	7.43e-24	0.068169	0.347	0.29	1.79e-19
Abcb9	1.26e-26	0.0680845	0.28	0.223	3.03e-22
Smc5	3.96e-25	0.0680821	0.399	0.338	9.55e-21
Anks1b	7.11e-32	0.0680272	0.998	0.999	1.71e-27
Kctd8	9.66e-24	0.067852	0.174	0.131	2.33e-19
Zbtb46	2.65e-36	0.0678358	0.163	0.111	6.38e-32
Srebf2	6.48e-25	0.0677112	0.45	0.387	1.56e-20
Adgrb3	1.29e-34	0.0676175	0.997	0.999	3.1e-30
Ece1	3.73e-28	0.0675958	0.264	0.207	8.99e-24
Elavl2	5.23e-39	0.0675604	0.436	0.362	1.26e-34
Strbp	2.96e-14	0.0674063	0.962	0.949	7.13e-10
4930570B17Rik	2.06e-28	0.0673514	0.321	0.26	4.98e-24
Stmn2	2.7e-25	0.0672918	0.434	0.371	6.5e-21
Pcsk2	3.13e-09	0.067229	0.948	0.938	7.53e-05
Cnksr2	3.17e-12	0.0671459	0.972	0.973	7.64e-08
Zdbf2	1.36e-18	0.0670513	0.194	0.155	3.27e-14
Aff3	8.63e-22	0.0669516	0.902	0.868	2.08e-17
Gm49003	5.33e-36	0.0668891	0.199	0.141	1.29e-31
Ap2b1	5.49e-24	0.0664098	0.689	0.63	1.32e-19
Gm13944	1.15e-24	0.0663739	0.244	0.192	2.77e-20
Cabin1	2.18e-31	0.0661899	0.644	0.574	5.26e-27
Ppargc1b	4.07e-27	0.0661223	0.524	0.458	9.81e-23
Kif16b	3.71e-19	0.0660989	0.416	0.363	8.95e-15
Elmo1	2.47e-65	0.0660328	0.393	0.3	5.95e-61
Kif1a	1.48e-39	0.0659396	0.763	0.692	3.56e-35
Cntln	1.18e-21	0.0659307	0.48	0.422	2.84e-17
Bicdl1	6.52e-23	0.0658962	0.652	0.593	1.57e-18
Usp28	2.34e-22	0.0658778	0.322	0.268	5.63e-18
Gm32014	1.11e-17	0.0658642	0.242	0.199	2.66e-13
Nf1	3.74e-21	0.065826	0.768	0.718	9.02e-17
Tmtc1	6.63e-18	0.0656777	0.564	0.511	1.6e-13
Prex1	1.69e-29	0.0656606	0.25	0.193	4.06e-25
Tmem130	2.19e-26	0.0656445	0.364	0.303	5.28e-22
Lzts1	3.48e-25	0.0656177	0.419	0.357	8.39e-21
Srcin1	4.03e-27	0.065548	0.732	0.671	9.7e-23
Pmepa1	5.66e-25	0.0653701	0.196	0.148	1.36e-20
Nos1ap	1.25e-07	0.0652566	0.806	0.8	0.00300871
Srrm4	1.81e-14	0.0647492	0.817	0.779	4.37e-10
Gas2	1.16e-22	0.064733	0.279	0.226	2.79e-18
Shtn1	2.82e-19	0.0646762	0.713	0.662	6.79e-15
Fam219a	4.17e-23	0.0644637	0.706	0.65	1.01e-18
Raph1	8.68e-22	0.0643793	0.587	0.529	2.09e-17
Macf1	1.64e-21	0.0641601	0.962	0.944	3.94e-17
Slc6a11	5.75e-45	0.0640951	0.132	0.08	1.39e-40
Acsl1	3.97e-27	0.064034	0.438	0.374	9.56e-23
Mapre2	4.03e-19	0.0639523	0.669	0.616	9.71e-15
Zfp618	1.28e-21	0.0638335	0.183	0.143	3.08e-17
Ngef	9.04e-39	0.0637898	0.298	0.232	2.18e-34
Gas7	1.21e-13	0.0637768	0.742	0.701	2.92e-09
Ankrd12	1.55e-21	0.0636767	0.808	0.76	3.75e-17
Adra1a	3.19e-22	0.0636185	0.122	0.085	7.7e-18
Gm13963	1.73e-34	0.0635582	0.216	0.159	4.16e-30
Lims1	1.1e-23	0.0635056	0.441	0.381	2.64e-19
Capn2	7.54e-37	0.0633788	0.248	0.185	1.82e-32
Sil1	4.79e-22	0.0633464	0.479	0.42	1.15e-17
2021-09-11	1.36e-17	0.0632917	0.59	0.538	3.29e-13
4932438A13Rik	4.25e-21	0.0632315	0.717	0.664	1.02e-16
Mcmdc2	2.03e-53	0.063184	0.13	0.075	4.89e-49
Rp9	4.04e-30	0.0631493	0.501	0.433	9.73e-26
Tanc2	2.66e-15	0.0631141	0.975	0.968	6.41e-11
Aig1	2.94e-19	0.0630976	0.807	0.762	7.08e-15
Atp9b	4.67e-21	0.0630769	0.819	0.774	1.13e-16
Zmat3	7.6e-25	0.0630195	0.242	0.19	1.83e-20
Park2	1.38e-18	0.0630184	0.959	0.945	3.32e-14
0610010F05Rik	2.99e-19	0.0629068	0.504	0.448	7.21e-15
Lrrc8b	6.88e-19	0.0628061	0.477	0.422	1.66e-14
Pacsin1	6.3e-18	0.0627752	0.925	0.905	1.52e-13
Jakmip1	4.14e-24	0.062644	0.852	0.807	9.97e-20
Kcnh3	3.04e-37	0.0626436	0.349	0.28	7.32e-33
Plch2	6.71e-52	0.0626154	0.269	0.196	1.62e-47
Sergef	1.3e-32	0.0626062	0.628	0.557	3.13e-28
Myo6	1.16e-19	0.0623879	0.408	0.353	2.8e-15
Shank3	1.25e-23	0.0623611	0.596	0.534	3.01e-19
Flrt1	6.33e-26	0.0623603	0.213	0.162	1.53e-21
Chd6	6.11e-22	0.0622247	0.753	0.701	1.47e-17
Ralgps1	2.89e-21	0.0622215	0.873	0.835	6.97e-17
Sun1	1.25e-30	0.0621915	0.455	0.387	3.02e-26
Cry2	4.07e-32	0.0620966	0.476	0.406	9.8e-28
Adcy3	5.28e-25	0.0617343	0.389	0.329	1.27e-20
Jade2	1.56e-29	0.0616994	0.23	0.174	3.77e-25
Plk2	3.23e-34	0.0616786	0.321	0.255	7.79e-30
Clip1	1.82e-16	0.0614729	0.716	0.67	4.39e-12
Plxdc1	4e-27	0.0613932	0.161	0.116	9.65e-23
Gng12	4.41e-10	0.0613429	0.335	0.299	1.06e-05
Tmem189	3.91e-31	0.0613064	0.258	0.201	9.42e-27
Jakmip3	1.09e-18	0.0611822	0.582	0.528	2.62e-14
Ppard	2.04e-19	0.0611146	0.277	0.228	4.91e-15
Stk40	5.93e-25	0.0610092	0.309	0.252	1.43e-20
Cxadr	1.92e-21	0.0609103	0.264	0.214	4.62e-17
Dpysl3	4.15e-18	0.0608405	0.245	0.201	1e-13
Cradd	4.95e-20	0.0607924	0.173	0.133	1.19e-15
Slc4a8	8.33e-27	0.0605665	0.349	0.288	2.01e-22
Gm48091	2.32e-19	0.0605419	0.44	0.385	5.59e-15
Junb	8.36e-29	0.0603942	0.139	0.096	2.01e-24
Map3k9	3.74e-32	0.0603886	0.142	0.096	9.01e-28
Col4a1	7.95e-24	0.0603492	0.339	0.282	1.92e-19
Zfp365	2.6e-25	0.0602744	0.272	0.217	6.27e-21
Gm47423	1.19e-30	0.0601529	0.133	0.089	2.88e-26
Actr3b	3.1e-22	0.0598745	0.599	0.54	7.47e-18
Nuak1	1.11e-15	0.0598068	0.368	0.32	2.67e-11
Frmpd4	1.15e-07	0.059794	0.977	0.973	0.00278131
Usp34	7.74e-18	0.0596877	0.884	0.856	1.87e-13
Kmt2e	3.79e-17	0.0596846	0.73	0.683	9.13e-13
Gpr63	1.25e-11	0.0596406	0.288	0.256	3.02e-07
Vcl	9.69e-19	0.0595358	0.334	0.283	2.33e-14
Klf8	1.77e-16	0.0595194	0.306	0.26	4.26e-12
Ptpn1	2.74e-24	0.0594796	0.585	0.523	6.61e-20
Plxdc2	3.94e-11	0.0594471	0.446	0.408	9.51e-07
Cep126	5.51e-16	0.0592474	0.318	0.272	1.33e-11
Prkcg	3.1e-11	0.0592354	0.648	0.607	7.48e-07
Vrk2	2.18e-29	0.0592325	0.104	0.066	5.26e-25
Adam12	1.9e-18	0.0592138	0.188	0.147	4.57e-14
Slc7a1	1.2e-21	0.0590238	0.219	0.173	2.9e-17
Tbc1d8	1.84e-26	0.0589873	0.23	0.178	4.44e-22
Ube2ql1	1.03e-18	0.0588691	0.283	0.236	2.49e-14
Dzip1	1.85e-21	0.0588578	0.442	0.385	4.47e-17
Sytl2	5.01e-33	0.0588445	0.155	0.106	1.21e-28
Hivep2	8.33e-18	0.0588379	0.99	0.984	2.01e-13
Dzank1	3.43e-21	0.0587782	0.546	0.488	8.28e-17
1700057H15Rik	3.5e-20	0.0586352	0.117	0.085	8.44e-16
Wasf3	2.01e-21	0.0586332	0.47	0.412	4.83e-17
Crym	3.36e-22	0.0585311	0.318	0.265	8.1e-18
Gm11418	2.14e-30	0.0585137	0.136	0.092	5.17e-26
Dock9	1.19e-12	0.0584903	0.84	0.807	2.87e-08
Ppm1l	1.46e-08	0.0584582	0.719	0.688	0.000353018
A330015K06Rik	2.54e-10	0.0584011	0.378	0.34	6.11e-06
Glt1d1	1.28e-19	0.0581857	0.375	0.322	3.09e-15
Col11a1	5.19e-08	0.0581666	0.148	0.124	0.00125042
L1cam	6.57e-24	0.0581176	0.235	0.185	1.58e-19
Cyfip2	9.04e-16	0.0580499	0.791	0.749	2.18e-11
Mast2	1.21e-16	0.0580029	0.635	0.585	2.93e-12
Dnmt3a	2.8e-16	0.0578322	0.893	0.862	6.74e-12
Zfp933	2.46e-32	0.0578173	0.171	0.12	5.94e-28
2410089E03Rik	1.2e-17	0.0577988	0.82	0.779	2.89e-13
Tspan14	5.14e-21	0.0575418	0.233	0.186	1.24e-16
Tubb4a	1.32e-18	0.0575059	0.293	0.244	3.17e-14
Tusc3	4.77e-23	0.0574616	0.673	0.614	1.15e-18
Bcor	3.25e-17	0.0574023	0.194	0.155	7.84e-13
Pacs1	9.55e-20	0.0573726	0.686	0.632	2.3e-15
Abat	3.59e-26	0.0572692	0.26	0.206	8.66e-22
Stxbp1	9.31e-24	0.0572564	0.772	0.718	2.24e-19
Serpine2	5.54e-33	0.0572416	0.124	0.08	1.34e-28
Kdm3a	2.37e-28	0.0572118	0.325	0.265	5.72e-24
Dpy19l1	6.2e-12	0.0571383	0.34	0.3	1.5e-07
Clstn3	1.36e-28	0.0571354	0.47	0.405	3.28e-24
Spire1	2.25e-16	0.0570995	0.705	0.657	5.42e-12
Rab11fip3	8.27e-11	0.0570653	0.792	0.761	1.99e-06
Ryr3	1.68e-07	0.0569983	0.909	0.904	0.0040541
Ppp1r14c	1.2e-16	0.0569706	0.451	0.4	2.9e-12
Rbms3	7.25e-14	0.0567447	0.242	0.204	1.75e-09
Sh3glb1	1.82e-22	0.0566657	0.357	0.302	4.4e-18
Grb10	3.92e-14	0.0565759	0.366	0.321	9.44e-10
Sdk1	5.99e-15	0.0563071	0.3	0.258	1.44e-10
Atg16l2	1.21e-29	0.05624	0.271	0.213	2.92e-25
Kcnt1	1.32e-41	0.0562321	0.19	0.131	3.19e-37
Dst	1.53e-12	0.0561812	0.93	0.908	3.68e-08
Ctdspl	3.73e-11	0.0561649	0.663	0.623	9e-07
Arhgef26	2.92e-14	0.0561572	0.262	0.222	7.04e-10
Galnt7	3.38e-22	0.0561304	0.348	0.294	8.15e-18
Pacrg	4.54e-13	0.0560913	0.565	0.52	1.09e-08
Me1	2.05e-18	0.0559134	0.318	0.269	4.95e-14
Adamts16	2.94e-19	0.0558516	0.105	0.073	7.09e-15
Atp10a	1.6e-14	0.0556551	0.118	0.089	3.86e-10
Slc23a2	1.4e-21	0.0554924	0.648	0.591	3.37e-17
Cacna2d3	3.56e-21	0.0554313	0.884	0.884	8.58e-17
Gm26609	8.35e-57	0.0553844	0.145	0.086	2.01e-52
Cpe	4.01e-59	0.0553825	0.821	0.741	9.66e-55
Lasp1	2.47e-26	0.0553792	0.213	0.163	5.94e-22
Kcnk12	1.72e-23	0.0553723	0.273	0.221	4.14e-19
Bcat1	1.57e-19	0.0553691	0.193	0.152	3.8e-15
Map7d2	3.37e-20	0.0552455	0.6	0.544	8.13e-16
Hdac5	7.39e-53	0.0551762	0.226	0.158	1.78e-48
Tmem184b	1.03e-30	0.0550062	0.304	0.244	2.48e-26
Nrxn2	1.75e-22	0.0550019	0.613	0.555	4.21e-18
Rell1	4.32e-13	0.0549787	0.122	0.094	1.04e-08
Nfix	2.28e-18	0.0549323	0.786	0.741	5.5e-14
Atl1	4.96e-22	0.0548622	0.538	0.479	1.2e-17
Gnb5	7.47e-17	0.0548535	0.332	0.284	1.8e-12
Gfra2	1.13e-08	0.0547992	0.163	0.14	0.000273338
Sptbn4	5.43e-13	0.0547439	0.805	0.772	1.31e-08
Arntl	1.06e-12	0.0547324	0.459	0.415	2.55e-08
Zfp950	1.07e-22	0.054674	0.539	0.479	2.59e-18
Nbeal1	1.97e-23	0.0546619	0.479	0.419	4.74e-19
A830082K12Rik	6.62e-19	0.0545932	0.462	0.409	1.6e-14
Cdh4	1.29e-13	0.0543908	0.177	0.143	3.12e-09
Mdga2	4.54e-21	0.0543193	0.993	0.991	1.09e-16
Cdc14b	3.79e-20	0.0542937	0.271	0.223	9.13e-16
Cyp51	1.22e-21	0.0541655	0.183	0.14	2.94e-17
3110035E14Rik	1.44e-31	0.0540736	0.243	0.186	3.47e-27
Chchd6	8.31e-15	0.0540306	0.569	0.521	2e-10
Neurl1b	1.72e-25	0.0539228	0.184	0.137	4.14e-21
Tpd52	2.01e-20	0.0538958	0.293	0.243	4.83e-16
Pparg	8e-07	0.0538822	0.235	0.22	0.0192791
Glb1	9.58e-22	0.0538766	0.281	0.231	2.31e-17
Cryl1	1.64e-17	0.0538644	0.292	0.246	3.96e-13
Prkcz	1.73e-22	0.0538509	0.724	0.669	4.17e-18
Arhgap42	1.45e-22	0.0538087	0.181	0.137	3.5e-18
Teddm2	3.92e-14	0.0537965	0.181	0.146	9.45e-10
Col19a1	1.56e-15	0.0537896	0.14	0.107	3.77e-11
Fbxo42	8.42e-16	0.0537358	0.436	0.387	2.03e-11
Fdft1	7.41e-23	0.0536704	0.26	0.209	1.79e-18
St8sia1	5.64e-14	0.0536177	0.356	0.312	1.36e-09
Slc7a8	3.1e-17	0.0535979	0.544	0.492	7.47e-13
5330417C22Rik	1.09e-11	0.0535099	0.629	0.587	2.63e-07
Dis3l2	1.92e-12	0.0534993	0.772	0.736	4.62e-08
Zcchc11	3.64e-13	0.0534229	0.648	0.604	8.77e-09
Lmna	1.06e-20	0.0533843	0.197	0.153	2.55e-16
Bdh1	7.11e-28	0.0532976	0.286	0.228	1.71e-23
Cerk	2.87e-22	0.0532697	0.302	0.249	6.92e-18
Dennd3	3.88e-21	0.0532551	0.185	0.142	9.34e-17
Crhr1	2.88e-18	0.0532383	0.188	0.148	6.95e-14
Arhgap4	7.07e-38	0.053138	0.126	0.08	1.7e-33
Acot7	3.38e-21	0.0530977	0.515	0.457	8.15e-17
Lrrc29	1.55e-24	0.0530491	0.331	0.275	3.75e-20
Cpne2	1.04e-17	0.0528488	0.14	0.106	2.51e-13
Rsph10b	1.8e-19	0.0527667	0.158	0.12	4.34e-15
Bean1	5.44e-23	0.0526817	0.109	0.075	1.31e-18
D630045J12Rik	1.68e-12	0.0525498	0.653	0.611	4.05e-08
Car7	4.25e-30	0.0525198	0.206	0.153	1.03e-25
Osbpl9	1.79e-14	0.0524912	0.646	0.6	4.31e-10
Vps8	2.53e-21	0.0524902	0.514	0.457	6.09e-17
Lrrc8d	6.68e-15	0.0524424	0.463	0.415	1.61e-10
5330434G04Rik	2.31e-19	0.0524062	0.765	0.717	5.58e-15
Nova2	9.76e-24	0.052336	0.611	0.55	2.35e-19
Npcd	3.91e-28	0.0523342	0.128	0.087	9.43e-24
Msh3	1.37e-17	0.052247	0.365	0.316	3.31e-13
Brinp3	2.09e-14	0.052172	0.518	0.473	5.03e-10
Hrh2	9.53e-26	0.052166	0.117	0.079	2.3e-21
Frmd4a	5.34e-07	0.0521157	0.991	0.991	0.0128624
Heca	3.49e-16	0.0520163	0.236	0.195	8.41e-12
Cdh7	1.06e-18	0.0519956	0.148	0.111	2.57e-14
Catspere2	8.93e-15	0.0519116	0.547	0.499	2.15e-10
Utrn	2.53e-17	0.0519101	0.118	0.086	6.09e-13
Ube4b	3.63e-15	0.051909	0.665	0.618	8.75e-11
Rasl11b	2.8e-26	0.0518731	0.119	0.08	6.75e-22
Tpr	1.02e-12	0.0516412	0.536	0.491	2.45e-08
Eif4g3	1.93e-17	0.051616	0.845	0.805	4.65e-13
Trim37	7.56e-15	0.0516061	0.553	0.504	1.82e-10
Dopey2	1.24e-24	0.0515557	0.641	0.581	2.99e-20
Mtmr7	1.79e-16	0.0514671	0.423	0.374	4.31e-12
Atp1a3	2.69e-23	0.051262	0.849	0.803	6.47e-19
Tmod2	2.26e-18	0.051225	0.605	0.552	5.45e-14
Ckap5	7.6e-14	0.0512035	0.591	0.545	1.83e-09
Msrb3	1.81e-11	0.0511687	0.223	0.189	4.35e-07
Rgs20	1.95e-19	0.0511516	0.155	0.117	4.69e-15
Vmp1	2.38e-16	0.0511251	0.616	0.566	5.75e-12
D130043K22Rik	1.02e-14	0.0509525	0.522	0.474	2.47e-10
Ebf4	3.4e-18	0.0507656	0.226	0.183	8.2e-14
Bscl2	9.03e-23	0.0506683	0.268	0.218	2.18e-18
Gnaz	8.78e-18	0.0506561	0.327	0.279	2.12e-13
Mir9-3hg	3.02e-11	0.0506111	0.582	0.541	7.28e-07
Pou3f1	7.32e-20	0.0505485	0.152	0.114	1.76e-15
Plxna2	1.01e-11	0.0505238	0.778	0.743	2.44e-07
Ttc7	6.08e-27	0.050516	0.141	0.099	1.47e-22
Plec	1.94e-26	0.0504832	0.51	0.448	4.67e-22
Lekr1	1.88e-08	0.0503987	0.407	0.373	0.000453494
Ephb2	5.28e-08	0.0502872	0.564	0.53	0.00127211
Wrn	4.04e-20	0.0501522	0.316	0.266	9.75e-16
Pbx3	2.37e-13	0.0501066	0.218	0.183	5.71e-09
Atp9a	2.03e-16	0.0500317	0.79	0.747	4.9e-12
Mapt	2.52e-12	0.050031	0.947	0.929	6.07e-08
Pak1	4.25e-21	0.0500014	0.46	0.405	1.02e-16
Mettl17	3.79e-28	0.0499926	0.173	0.125	9.15e-24
Itgbl1	2.54e-10	0.0499605	0.252	0.219	6.12e-06
Aaed1	2.38e-18	0.0498716	0.192	0.151	5.73e-14
Nipa1	1.14e-15	0.0497843	0.46	0.411	2.75e-11
Pbx4	1.1e-21	0.0497736	0.244	0.196	2.65e-17
Gdpd5	2.88e-12	0.0497535	0.21	0.176	6.93e-08
Kpna3	5.71e-16	0.0497105	0.53	0.479	1.38e-11
Lyzl4	1.34e-13	0.0496072	0.192	0.158	3.24e-09
Sntb1	9.33e-12	0.0495834	0.114	0.088	2.25e-07
Cttnbp2nl	9.08e-24	0.0494907	0.211	0.163	2.19e-19
Pxdn	2.61e-28	0.0493576	0.271	0.216	6.3e-24
B230209E15Rik	1.22e-15	0.0493198	0.537	0.487	2.94e-11
Ppp1r12a	9.42e-14	0.0493078	0.814	0.779	2.27e-09
Jdp2	9.31e-16	0.0492509	0.282	0.238	2.24e-11
Srgap2	2.35e-26	0.0491545	0.733	0.675	5.66e-22
Gm11659	6.12e-18	0.0491243	0.272	0.226	1.48e-13
Per1	1.09e-33	0.0490752	0.146	0.099	2.63e-29
Dock7	4.42e-15	0.0490154	0.642	0.594	1.07e-10
Smad7	8.4e-22	0.0489998	0.225	0.178	2.02e-17
Vopp1	2.59e-14	0.0489704	0.303	0.26	6.25e-10
Fam20b	2.18e-12	0.0489512	0.31	0.27	5.25e-08
Fam78b	6.75e-16	0.0489409	0.351	0.304	1.63e-11
Dner	5.57e-22	0.0489371	0.398	0.344	1.34e-17
Sgk3	4.71e-19	0.0488698	0.244	0.199	1.13e-14
Kalrn	5.09e-17	0.0488361	0.999	0.999	1.23e-12
Rbfox1	8.28e-25	0.0487828	0.991	0.999	2e-20
Ep300	2.04e-16	0.0487262	0.523	0.472	4.92e-12
Nol4l	9.65e-11	0.0486913	0.664	0.625	2.33e-06
Gramd1b	1.32e-09	0.0486595	0.814	0.783	3.19e-05
Adap1	1.04e-23	0.0486285	0.388	0.333	2.51e-19
Gmds	8.93e-08	0.0485439	0.718	0.687	0.0021518
Stam2	1.19e-15	0.0484272	0.361	0.315	2.86e-11
Jag2	8.5e-27	0.0484118	0.229	0.178	2.05e-22
Zcchc6	2.01e-25	0.0482994	0.269	0.216	4.83e-21
Rab3b	2.75e-10	0.0482045	0.126	0.1	6.63e-06
Socs2	3.82e-16	0.0481262	0.31	0.265	9.21e-12
Pnpla8	6.39e-19	0.0480732	0.392	0.34	1.54e-14
Arhgef10	9.93e-30	0.0480428	0.141	0.097	2.39e-25
Ppp2r5a	3.82e-23	0.04798	0.263	0.213	9.2e-19
Efhd2	2.29e-15	0.0479573	0.165	0.13	5.52e-11
Cacna1g	1.1e-20	0.0479449	0.24	0.193	2.66e-16
Camkmt	1.28e-13	0.0479284	0.659	0.614	3.08e-09
Cep83	9.93e-15	0.047897	0.413	0.367	2.39e-10
Neto2	1.15e-10	0.0478481	0.252	0.217	2.76e-06
Ppp4r1	1.59e-22	0.0478282	0.289	0.238	3.82e-18
Mgrn1	5.92e-25	0.0478007	0.518	0.457	1.43e-20
Setx	1.17e-15	0.047773	0.515	0.466	2.83e-11
4930402H24Rik	1.05e-10	0.0476916	0.959	0.947	2.52e-06
Pgr	3.96e-13	0.0476086	0.238	0.2	9.53e-09
Gm21798	2.59e-22	0.0475099	0.188	0.145	6.25e-18
Hjurp	5.88e-37	0.0474497	0.163	0.111	1.42e-32
Tmtc2	7.92e-21	0.0474388	0.295	0.25	1.91e-16
Fry	3.58e-10	0.0474355	0.961	0.949	8.63e-06
Ldlr	1.1e-12	0.0473293	0.122	0.096	2.64e-08
Hcn2	3.02e-20	0.0472679	0.34	0.289	7.27e-16
Syt12	1.78e-18	0.047231	0.151	0.115	4.28e-14
Tbc1d2	7.24e-28	0.0471763	0.148	0.105	1.75e-23
Grk3	2.91e-33	0.0470641	0.487	0.421	7.02e-29
Tbc1d9	7.94e-13	0.0470213	0.298	0.258	1.91e-08
Spast	8.68e-16	0.0469775	0.46	0.411	2.09e-11
Acadsb	6.55e-17	0.0469244	0.445	0.395	1.58e-12
Hmgcr	4.01e-13	0.0468862	0.263	0.224	9.67e-09
Ano10	6.99e-20	0.046854	0.168	0.128	1.68e-15
Smad2	1.43e-16	0.0468023	0.239	0.196	3.44e-12
Ncoa2	1.04e-11	0.0467872	0.822	0.791	2.51e-07
Pten	6.75e-14	0.0467384	0.699	0.656	1.63e-09
Tyro3	6.01e-25	0.0467171	0.208	0.16	1.45e-20
Kcnj9	1.8e-24	0.0467167	0.358	0.304	4.34e-20
Igdcc4	5.86e-20	0.0467004	0.211	0.169	1.41e-15
Vstm5	1.34e-22	0.0466601	0.159	0.118	3.24e-18
Dhx57	6.22e-20	0.0465556	0.48	0.426	1.5e-15
Bmt2	3.92e-09	0.046497	0.592	0.555	9.46e-05
Rcan1	2.5e-21	0.0464401	0.295	0.245	6.03e-17
Fancc	1.03e-17	0.0463912	0.205	0.164	2.48e-13
Deptor	2.58e-09	0.0463862	0.188	0.159	6.22e-05
Myo1c	7.12e-22	0.0462938	0.127	0.091	1.72e-17
Plxna1	1.13e-20	0.0462716	0.209	0.164	2.72e-16
Myo18a	4.99e-14	0.0462153	0.719	0.676	1.2e-09
Mpp2	3.44e-21	0.0461024	0.317	0.266	8.29e-17
Osbpl6	4.14e-12	0.0460871	0.873	0.843	9.97e-08
Megf8	1.19e-36	0.0460744	0.338	0.275	2.87e-32
Scml4	6.89e-18	0.046048	0.105	0.076	1.66e-13
Cntrl	2.7e-18	0.0459225	0.224	0.181	6.52e-14
Gprin3	2.09e-12	0.0459097	0.221	0.186	5.03e-08
Pnkd	5.69e-10	0.0457902	0.534	0.495	1.37e-05
Kdm3b	5.2e-18	0.0457793	0.445	0.393	1.25e-13
Ccdc148	7.61e-07	0.0457145	0.582	0.551	0.0183402
Ino80	4.6e-15	0.0457005	0.615	0.568	1.11e-10
Nfatc3	1.07e-17	0.04561	0.373	0.323	2.58e-13
Larp1b	5.77e-11	0.0455002	0.351	0.313	1.39e-06
D430019H16Rik	2.83e-24	0.0454348	0.19	0.145	6.83e-20
Tada2a	9.95e-15	0.045397	0.393	0.347	2.4e-10
Rit2	8.06e-08	0.0453691	0.756	0.726	0.00194372
1700019D03Rik	3.9e-18	0.0453516	0.152	0.115	9.4e-14
Kidins220	5.77e-25	0.045298	0.773	0.719	1.39e-20
Lpgat1	1.32e-18	0.0452661	0.535	0.483	3.19e-14
Ehmt1	1.06e-21	0.0452578	0.684	0.629	2.54e-17
Hk1	4.63e-13	0.0452116	0.564	0.519	1.12e-08
Lmbr1	5.97e-17	0.0452008	0.445	0.395	1.44e-12
Clip2	2.95e-14	0.0450296	0.437	0.391	7.12e-10
Rev3l	8.78e-09	0.0449384	0.755	0.723	0.000211523
Sidt1	3.96e-13	0.0449136	0.775	0.736	9.54e-09
Mtm1	1.53e-18	0.0448368	0.304	0.257	3.68e-14
Sav1	7.8e-29	0.0448261	0.167	0.12	1.88e-24
Arhgef28	1.43e-10	0.0448226	0.507	0.468	3.45e-06
Phldb2	3.55e-45	0.0448162	0.108	0.063	8.56e-41
Kdm2a	1.59e-13	0.0447623	0.65	0.606	3.83e-09
Col4a2	1.72e-15	0.0447466	0.436	0.389	4.16e-11
Snx10	1.15e-17	0.0447212	0.531	0.48	2.78e-13
Vipr1	6.32e-24	0.0447116	0.282	0.231	1.52e-19
Rttn	1.38e-15	0.0447022	0.188	0.151	3.33e-11
Rap2a	1.46e-17	0.0446289	0.366	0.318	3.53e-13
Hmgb1	5.31e-11	0.0446196	0.3	0.263	1.28e-06
Sbk1	7.08e-16	0.0444928	0.175	0.139	1.71e-11
P3h2	4.29e-10	0.0444862	0.275	0.241	1.03e-05
Zfyve9	1.18e-09	0.0444731	0.717	0.682	2.84e-05
Evi5l	5.89e-23	0.0444215	0.387	0.332	1.42e-18
Xpnpep1	1.86e-17	0.0443996	0.319	0.272	4.49e-13
Gk5	5.52e-16	0.0443886	0.181	0.144	1.33e-11
Sclt1	2.79e-13	0.0443336	0.63	0.586	6.72e-09
Dcdc2a	1.9e-16	0.0443288	0.126	0.094	4.59e-12
Dock1	1.67e-28	0.0442606	0.103	0.066	4.02e-24
Rap1gap2	2.91e-12	0.0440021	0.679	0.638	7.03e-08
Armc8	5.22e-23	0.0439864	0.514	0.456	1.26e-18
Adar	2.51e-16	0.0439331	0.614	0.565	6.04e-12
Prepl	4.15e-17	0.043905	0.374	0.326	9.99e-13
Neurod6	1.61e-08	0.0438752	0.258	0.229	0.000388638
Nipal2	6.39e-08	0.0438573	0.277	0.247	0.00153998
Ralgapb	2.01e-17	0.0438534	0.541	0.49	4.85e-13
Map4k3	1.45e-15	0.0438141	0.765	0.722	3.49e-11
Tlk1	1.23e-12	0.0438036	0.506	0.462	2.97e-08
Mapk6	3.88e-21	0.0438018	0.116	0.081	9.36e-17
Rab11fip5	3.93e-20	0.043799	0.147	0.109	9.48e-16
Gucy1b1	1.26e-11	0.043779	0.463	0.421	3.03e-07
Ildr2	6.03e-13	0.0437726	0.604	0.561	1.45e-08
Traf3	8.88e-25	0.043714	0.596	0.539	2.14e-20
Gm48727	5.6e-14	0.0437131	0.128	0.099	1.35e-09
Mindy2	6.61e-13	0.0436988	0.411	0.368	1.59e-08
Nab1	4.43e-17	0.0436498	0.239	0.197	1.07e-12
Ttc39b	1.14e-18	0.043629	0.263	0.218	2.74e-14
Exoc1	2.17e-24	0.0436012	0.26	0.21	5.24e-20
Srgap1	6.39e-11	0.0435389	0.274	0.239	1.54e-06
Golga4	1.6e-16	0.0435061	0.497	0.447	3.86e-12
Dnah6	7.81e-14	0.043401	0.134	0.104	1.88e-09
Astn1	8.41e-10	0.0433287	0.905	0.884	2.03e-05
Znfx1	4.24e-24	0.0432686	0.181	0.137	1.02e-19
Skap1	2.75e-12	0.043246	0.109	0.083	6.62e-08
Faxc	1.3e-13	0.0432361	0.38	0.336	3.14e-09
Car10	1.74e-51	0.0432322	0.605	0.678	4.19e-47
Ptpru	1.85e-28	0.0431033	0.217	0.17	4.46e-24
Vcp	7.18e-21	0.0430944	0.366	0.314	1.73e-16
Npc1	6.54e-16	0.0430726	0.25	0.209	1.58e-11
Cables1	4.31e-14	0.0430557	0.165	0.132	1.04e-09
Orc2	7.22e-16	0.0430537	0.426	0.378	1.74e-11
Fbxw8	8.29e-19	0.043033	0.464	0.412	2e-14
AI314180	1.97e-15	0.0430127	0.765	0.722	4.76e-11
Hip1r	1.54e-26	0.043001	0.189	0.142	3.7e-22
Uba6	2.59e-12	0.0429728	0.288	0.249	6.24e-08
Rhoq	5.46e-12	0.0429654	0.22	0.185	1.32e-07
Mapk4	2.59e-16	0.0429323	0.524	0.474	6.24e-12
Dtd1	4e-15	0.0429295	0.644	0.597	9.63e-11
Pkn2	7.25e-15	0.0429279	0.522	0.474	1.75e-10
Cadm3	4.55e-16	0.0428365	0.42	0.372	1.1e-11
Bsn	4.93e-11	0.0428043	0.812	0.779	1.19e-06
Ttbk1	1.55e-16	0.042699	0.389	0.341	3.75e-12
Atxn2	8.93e-17	0.042699	0.716	0.669	2.15e-12
Ybx3	1.87e-17	0.0425604	0.241	0.198	4.52e-13
Tiparp	9.06e-12	0.0425309	0.127	0.1	2.18e-07
Ttc9	7.06e-17	0.0424924	0.128	0.096	1.7e-12
Ldlrad3	1.39e-09	0.0424675	0.315	0.28	3.36e-05
Ice1	8.72e-24	0.0424524	0.513	0.455	2.1e-19
Tnrc18	1.28e-14	0.0424286	0.584	0.538	3.09e-10
Emc2	1.07e-18	0.0423699	0.264	0.219	2.59e-14
Clstn1	2.62e-31	0.0423539	0.709	0.647	6.32e-27
Spred2	2.85e-11	0.042276	0.747	0.71	6.87e-07
Usp25	6.85e-10	0.0422236	0.464	0.425	1.65e-05
Smg9	7.32e-23	0.0422199	0.231	0.184	1.76e-18
Pex7	1.57e-13	0.042208	0.206	0.17	3.78e-09
Shroom4	9.8e-12	0.0421985	0.313	0.276	2.36e-07
Arhgap6	1.02e-07	0.0421976	0.121	0.1	0.00244935
Pi4ka	4.15e-12	0.0421422	0.892	0.864	1e-07
Fam20c	1.18e-19	0.0421376	0.162	0.123	2.84e-15
Tet2	6.78e-17	0.0420843	0.412	0.365	1.63e-12
Greb1l	5.26e-16	0.0420837	0.458	0.411	1.27e-11
Chd1	2.02e-15	0.0420555	0.343	0.298	4.88e-11
Nlgn1	8.01e-97	0.042035	0.965	0.996	1.93e-92
Sptbn1	1.11e-11	0.042002	0.938	0.918	2.69e-07
Med13	4.81e-12	0.041944	0.546	0.503	1.16e-07
Trpm2	3.06e-18	0.0418975	0.18	0.141	7.38e-14
Nfasc	1.04e-13	0.0418673	0.827	0.791	2.5e-09
Ankrd24	1.09e-17	0.0418109	0.207	0.167	2.64e-13
Psme4	1.2e-17	0.041795	0.735	0.688	2.9e-13
Rbms1	1.6e-18	0.0417838	0.277	0.234	3.85e-14
C2cd2	1.68e-16	0.0417767	0.345	0.3	4.06e-12
Tmem44	9.94e-20	0.0417596	0.153	0.116	2.4e-15
6030443J06Rik	7.84e-15	0.0417261	0.276	0.235	1.89e-10
Cdk13	1.06e-19	0.0415844	0.66	0.607	2.56e-15
Gda	1.42e-20	0.0415787	0.542	0.488	3.43e-16
Zfp346	2.5e-18	0.0415766	0.367	0.318	6.03e-14
4930473A02Rik	8.38e-24	0.0415742	0.171	0.129	2.02e-19
Gm48749	5.32e-11	0.0415404	0.134	0.109	1.28e-06
Hnrnpll	7.3e-18	0.0415094	0.498	0.448	1.76e-13
Slain1	9.42e-19	0.0414923	0.375	0.326	2.27e-14
6430573F11Rik	9.89e-18	0.0414568	0.112	0.081	2.38e-13
Fntb	1.43e-16	0.0413525	0.358	0.311	3.44e-12
Kcnk3	1.12e-17	0.0413485	0.124	0.091	2.69e-13
Ptpn9	2.2e-11	0.0412897	0.513	0.472	5.31e-07
Map3k14	4.21e-21	0.0412763	0.168	0.128	1.02e-16
Arfgef2	6.24e-19	0.0412627	0.554	0.502	1.5e-14
Gfpt1	1.8e-20	0.0412598	0.303	0.255	4.33e-16
Ap1b1	1.17e-16	0.0411747	0.406	0.358	2.82e-12
Nup214	3.26e-15	0.0411134	0.441	0.394	7.85e-11
Sox5os4	6.5e-13	0.0411099	0.136	0.107	1.57e-08
Stambpl1	1.77e-11	0.0411067	0.262	0.226	4.26e-07
Ranbp17	4.46e-17	0.0410276	0.446	0.397	1.07e-12
Map7	2.17e-11	0.0409975	0.802	0.768	5.22e-07
Lnx1	1.09e-08	0.040941	0.209	0.182	0.000261586
Flii	4.41e-19	0.0408597	0.178	0.138	1.06e-14
Hmgcs1	2.58e-15	0.0408497	0.151	0.118	6.21e-11
Bicral	9.95e-12	0.0407392	0.454	0.413	2.4e-07
Fam13b	6.99e-12	0.0407034	0.496	0.454	1.69e-07
Megf11	4.17e-09	0.0406846	0.207	0.178	0.000100548
Cpeb3	4.93e-08	0.0406681	0.886	0.865	0.00118927
Rab6b	5.46e-19	0.0406288	0.621	0.57	1.32e-14
A330093E20Rik	4.95e-17	0.0405769	0.111	0.081	1.19e-12
Insr	1.85e-14	0.0405217	0.599	0.552	4.46e-10
Ell	2.29e-20	0.040492	0.329	0.279	5.51e-16
Acss1	1.09e-21	0.0404302	0.142	0.104	2.62e-17
Slc7a5	3.42e-19	0.0403634	0.129	0.095	8.25e-15
Acyp2	1.37e-08	0.0402393	0.523	0.488	0.000330485
Trpm4	1.54e-19	0.0402333	0.125	0.091	3.71e-15
Slc9a2	3.28e-12	0.0401978	0.166	0.135	7.91e-08
Rab15	2.36e-13	0.0401824	0.296	0.256	5.7e-09
Shb	1.57e-15	0.0401639	0.109	0.08	3.79e-11
Ahdc1	8.08e-17	0.0401393	0.433	0.384	1.95e-12
Srpk1	1.37e-25	0.0400783	0.459	0.403	3.3e-21
Arhgef10l	7.54e-13	0.040059	0.216	0.182	1.82e-08
Sema4a	2.25e-16	0.0400332	0.163	0.128	5.41e-12
Ppp2r2c	2.51e-12	0.0399476	0.739	0.699	6.06e-08
Zfp612	3.9e-12	0.0399024	0.264	0.227	9.4e-08
Myo9a	7.96e-09	0.0398926	0.826	0.798	0.000191891
Glmn	3.95e-13	0.0398891	0.329	0.288	9.53e-09
Tmem65	9.08e-11	0.0397573	0.185	0.154	2.19e-06
Cdc25b	3.02e-26	0.0397554	0.172	0.129	7.28e-22
Ppargc1a	1.09e-11	0.0396231	0.481	0.44	2.63e-07
Mapk10	8.69e-09	0.0396167	0.978	0.972	0.000209495
Lhfp	1.12e-06	0.0395931	0.182	0.16	0.0268849
Exoc6b	2.68e-17	0.0394941	0.893	0.858	6.47e-13
Zfp46	1.99e-28	0.0394296	0.112	0.074	4.8e-24
Per2	3.33e-20	0.0393927	0.209	0.168	8.03e-16
Fam184b	1.86e-17	0.0393735	0.201	0.162	4.49e-13
Gm12064	6.83e-14	0.0393497	0.283	0.243	1.65e-09
Papd5	3.33e-11	0.0393257	0.47	0.429	8.02e-07
Gls2	2.08e-10	0.0392621	0.226	0.194	5.02e-06
Gm45881	3.76e-08	0.0391795	0.309	0.278	0.000907149
Ptar1	5.18e-15	0.0391623	0.148	0.115	1.25e-10
Gria3	1.16e-06	0.0391419	0.946	0.953	0.0279385
Cspg5	1.91e-13	0.0391282	0.317	0.278	4.6e-09
Pikfyve	9.12e-15	0.0391272	0.348	0.305	2.2e-10
Srpk2	4.45e-09	0.0391164	0.827	0.798	0.000107229
Herc1	2.56e-12	0.039095	0.849	0.816	6.17e-08
Sik2	4.2e-08	0.0390943	0.518	0.484	0.00101247
Uhrf1bp1l	1.39e-15	0.0390823	0.476	0.429	3.35e-11
Ccser2	1.09e-13	0.0390624	0.414	0.37	2.63e-09
Cdyl2	1e-08	0.039021	0.349	0.315	0.000241833
Nap1l1	6.07e-17	0.0390057	0.328	0.284	1.46e-12
Wwp2	2.68e-17	0.038921	0.317	0.273	6.47e-13
Gpr107	3.02e-18	0.038915	0.485	0.433	7.28e-14
Sik3	1.55e-11	0.0389142	0.858	0.827	3.73e-07
Crebrf	4.96e-17	0.0388976	0.45	0.401	1.2e-12
Tmem266	2.16e-13	0.038886	0.161	0.129	5.2e-09
Pepd	5.69e-16	0.0388094	0.243	0.202	1.37e-11
Cadm4	4.37e-22	0.0387948	0.157	0.117	1.05e-17
Arhgap35	6.63e-14	0.0386938	0.609	0.564	1.6e-09
Gfod2	6.23e-10	0.0386921	0.276	0.242	1.5e-05
Fbn2	1.55e-21	0.0386748	0.268	0.223	3.74e-17
Atp11a	1.81e-24	0.0386712	0.334	0.281	4.37e-20
Bmp2k	7.13e-21	0.038663	0.113	0.079	1.72e-16
Pdzd8	7.54e-21	0.0386526	0.244	0.199	1.82e-16
Scarb2	3.67e-17	0.0386379	0.269	0.226	8.85e-13
Cmss1	2.11e-15	0.0385836	0.501	0.455	5.09e-11
Pcsk7	9.79e-26	0.0385117	0.441	0.384	2.36e-21
Khdrbs1	1.64e-15	0.0385043	0.419	0.374	3.96e-11
Raver2	3.9e-15	0.0385036	0.465	0.42	9.39e-11
Camk1	4.4e-17	0.0384646	0.164	0.128	1.06e-12
Cdkl3	3.81e-15	0.0384635	0.287	0.247	9.19e-11
Rhobtb1	3.27e-15	0.0384054	0.101	0.073	7.88e-11
Kif13a	8.77e-09	0.0383861	0.386	0.352	0.000211286
Slc26a8	3.15e-21	0.0383768	0.214	0.171	7.6e-17
Mmp24	5.63e-12	0.038369	0.4	0.359	1.36e-07
Trim3	6.32e-24	0.0383664	0.302	0.251	1.52e-19
Trmt10b	3.1e-17	0.0383528	0.175	0.137	7.46e-13
Lpl	5e-16	0.0383516	0.111	0.081	1.21e-11
Samd4b	2.47e-13	0.0382615	0.213	0.177	5.95e-09
Chpt1	1.03e-06	0.0382425	0.437	0.406	0.0247441
Mirg	1.22e-21	0.0382342	0.557	0.504	2.94e-17
Fzd3	2.07e-09	0.038226	0.296	0.263	4.99e-05
Ppme1	1.04e-11	0.0382144	0.418	0.377	2.51e-07
Tarsl2	3.61e-13	0.0382113	0.202	0.167	8.69e-09
Tulp4	4.87e-12	0.0381977	0.668	0.628	1.17e-07
Itga3	5.51e-18	0.0381778	0.103	0.073	1.33e-13
Rragb	2.42e-09	0.0381705	0.321	0.286	5.84e-05
Ube2f	4.82e-11	0.0381108	0.287	0.251	1.16e-06
Ahr	2.92e-12	0.0380954	0.179	0.147	7.05e-08
Bcl7c	1.39e-12	0.0380644	0.14	0.11	3.35e-08
Kdm4b	1.62e-14	0.0379926	0.505	0.459	3.91e-10
Ldha	4.79e-16	0.0379423	0.163	0.128	1.16e-11
Gramd4	3.64e-13	0.0378897	0.326	0.285	8.77e-09
Phkb	1.04e-07	0.0378843	0.382	0.349	0.00251738
Golgb1	2.45e-10	0.0378736	0.547	0.508	5.91e-06
Sgtb	1.09e-12	0.0378702	0.178	0.145	2.62e-08
Pcca	6.26e-12	0.0378555	0.731	0.692	1.51e-07
Lrrfip1	3.22e-10	0.0378537	0.786	0.752	7.76e-06
2510009E07Rik	2.17e-10	0.037841	0.21	0.179	5.24e-06
Ina	5.71e-08	0.037832	0.333	0.302	0.00137676
Grem2	8.32e-13	0.0378233	0.142	0.113	2e-08
Akap7	7.81e-15	0.037796	0.33	0.289	1.88e-10
Nub1	3.92e-15	0.0377862	0.416	0.371	9.45e-11
Kcnc2	7.32e-83	0.0377618	0.453	0.352	1.76e-78
Ubr3	8.01e-12	0.0377441	0.761	0.724	1.93e-07
Clmn	7.88e-14	0.037738	0.372	0.332	1.9e-09
Ctnnbip1	1.23e-15	0.0377285	0.217	0.179	2.96e-11
Slitrk1	6.1e-09	0.0376855	0.33	0.295	0.000146947
Gpr137b	8e-14	0.0376848	0.179	0.144	1.93e-09
Optn	9.05e-17	0.0376629	0.114	0.084	2.18e-12
Csmd2	1.14e-06	0.0375913	0.905	0.916	0.0274841
Rnpc3	4.11e-14	0.0375698	0.273	0.233	9.91e-10
Trio	2.06e-09	0.0375698	0.933	0.915	4.97e-05
4930587E11Rik	3.56e-11	0.0375633	0.156	0.127	8.57e-07
Setd3	1.58e-17	0.0375629	0.41	0.363	3.8e-13
Lonrf1	3.32e-08	0.0375462	0.257	0.227	0.000800783
Bcl9	7.92e-10	0.0374702	0.478	0.44	1.91e-05
Atl3	8.44e-24	0.0374647	0.357	0.305	2.03e-19
Soga3	9.55e-15	0.0374581	0.715	0.671	2.3e-10
Paxbp1	1.89e-24	0.0374206	0.584	0.527	4.55e-20
Traf3ip2	8.82e-16	0.0373852	0.257	0.217	2.13e-11
Slc38a1	2.39e-16	0.0373442	0.406	0.361	5.77e-12
Eif2b3	2.24e-11	0.0373202	0.302	0.265	5.4e-07
Acat1	1.04e-10	0.0373197	0.567	0.527	2.52e-06
Gm48321	6.98e-18	0.0373029	0.113	0.082	1.68e-13
Rasa1	1.14e-10	0.0372742	0.546	0.507	2.75e-06
Eif2ak3	4.34e-12	0.0371814	0.22	0.186	1.05e-07
Abcc1	8.47e-09	0.0371486	0.251	0.22	0.000204096
Uvssa	4.68e-13	0.0371265	0.172	0.14	1.13e-08
Ap1ar	1.39e-15	0.037114	0.269	0.228	3.34e-11
Btbd1	1.85e-13	0.0370802	0.413	0.369	4.45e-09
Matn2	1.76e-06	0.037039	0.341	0.312	0.0424485
Camkk2	1.53e-08	0.0368785	0.478	0.443	0.000369723
Scaper	4.02e-14	0.0367735	0.755	0.714	9.69e-10
4931406P16Rik	1.88e-12	0.0366939	0.33	0.291	4.52e-08
Gm26561	1.46e-24	0.0366558	0.215	0.169	3.52e-20
Sqstm1	1.51e-16	0.0365367	0.412	0.366	3.63e-12
4732471J01Rik	1.14e-10	0.0364236	0.652	0.613	2.74e-06
Patj	7.89e-18	0.0363144	0.298	0.255	1.9e-13
Cdkl1	2.57e-19	0.0362535	0.287	0.244	6.19e-15
Rock2	5.24e-11	0.0362181	0.801	0.767	1.26e-06
Phlpp2	2.19e-14	0.0361815	0.428	0.384	5.29e-10
Gab3	2.22e-14	0.0361371	0.148	0.116	5.35e-10
Actn1	4.56e-17	0.0361363	0.502	0.453	1.1e-12
Faf1	1.78e-13	0.0361155	0.847	0.813	4.28e-09
Tax1bp1	5.8e-13	0.0361128	0.416	0.373	1.4e-08
Map3k7	4.08e-23	0.0360892	0.291	0.242	9.83e-19
Rasa2	1.82e-23	0.0360854	0.484	0.429	4.39e-19
Pou6f1	1.06e-18	0.0359964	0.313	0.27	2.54e-14
Eef2k	1.07e-11	0.035993	0.428	0.388	2.57e-07
Gga2	4.49e-13	0.0358856	0.265	0.227	1.08e-08
Clybl	1.08e-08	0.0358774	0.341	0.308	0.000259752
Sptlc2	2.24e-19	0.0358704	0.332	0.286	5.4e-15
Pik3c2b	1.57e-16	0.0358399	0.191	0.154	3.79e-12
Rpgr	8.34e-14	0.0358122	0.26	0.222	2.01e-09
Gm16168	5.25e-17	0.0357989	0.123	0.092	1.27e-12
Copg2	1.67e-11	0.0357741	0.595	0.555	4.03e-07
Zranb3	2.41e-12	0.0357411	0.186	0.153	5.81e-08
Birc6	2.41e-10	0.0357119	0.833	0.802	5.8e-06
Gm38134	7.96e-43	0.0357093	0.247	0.192	1.92e-38
Syngr1	4.91e-18	0.0356105	0.417	0.37	1.18e-13
Agl	3.58e-22	0.0355862	0.195	0.153	8.63e-18
Gys1	1.75e-14	0.0355844	0.247	0.209	4.22e-10
Fam234a	1.26e-13	0.0355348	0.182	0.148	3.05e-09
Unc45a	1.35e-22	0.0355326	0.286	0.24	3.24e-18
Ktn1	2.5e-11	0.035484	0.654	0.614	6.04e-07
Scmh1	1.31e-08	0.0354631	0.747	0.716	0.000314976
Sarm1	2.46e-15	0.0354497	0.158	0.124	5.93e-11
Kit	8.9e-08	0.0354364	0.24	0.211	0.002145
Ccdc136	3.44e-15	0.0354323	0.266	0.227	8.29e-11
Arih1	6.81e-13	0.0353751	0.797	0.76	1.64e-08
Pcm1	1.05e-09	0.0353269	0.698	0.662	2.52e-05
Phtf1	1.4e-15	0.0353178	0.459	0.413	3.38e-11
Cntn2	4.59e-18	0.0353168	0.153	0.119	1.11e-13
Gm14326	8.15e-14	0.0353127	0.221	0.185	1.96e-09
1600020E01Rik	4.25e-10	0.0353017	0.337	0.302	1.02e-05
Ralgapa1	1.16e-15	0.0352461	0.876	0.841	2.79e-11
Dcun1d4	1.69e-19	0.0352358	0.331	0.285	4.07e-15
Zfp438	2.98e-10	0.0352181	0.228	0.196	7.19e-06
Ap4s1	8.14e-15	0.0351831	0.359	0.317	1.96e-10
Atp2b4	5.69e-10	0.0351769	0.338	0.304	1.37e-05
Smc3	1.16e-16	0.035113	0.429	0.382	2.79e-12
Micu2	6.71e-13	0.0350929	0.508	0.465	1.62e-08
Csmd1	2.49e-12	0.0350543	0.999	1	6e-08
Tsc1	8.76e-17	0.0350478	0.531	0.484	2.11e-12
Nfic	4.37e-11	0.035024	0.272	0.237	1.05e-06
Epm2a	3.03e-11	0.0350207	0.292	0.256	7.3e-07
Abcc8	7.23e-12	0.034996	0.321	0.284	1.74e-07
Mboat7	2.48e-10	0.0348371	0.204	0.173	5.97e-06
Hacd1	9.32e-11	0.0348262	0.31	0.274	2.25e-06
Stard9	7.46e-17	0.0348156	0.246	0.207	1.8e-12
Pdss1	1.05e-15	0.0347645	0.312	0.269	2.53e-11
Mettl7a1	9.15e-18	0.0347479	0.207	0.167	2.21e-13
Alms1	2.58e-14	0.03473	0.263	0.224	6.21e-10
Rnf13	9.92e-17	0.0346659	0.373	0.328	2.39e-12
Slc25a51	6.7e-30	0.0346324	0.183	0.138	1.62e-25
Zfp64	2.21e-12	0.0346113	0.304	0.267	5.34e-08
Rptor	8.68e-07	0.0346041	0.791	0.765	0.0209267
Mccc2	2e-15	0.0345477	0.255	0.216	4.82e-11
Dtx4	7.38e-21	0.0345192	0.194	0.155	1.78e-16
Inpp5f	1.01e-12	0.0344853	0.303	0.265	2.43e-08
Lmbrd1	6.4e-15	0.0344269	0.536	0.492	1.54e-10
Zer1	2.14e-11	0.0344167	0.491	0.451	5.16e-07
Coro7	3.02e-14	0.0344146	0.326	0.285	7.27e-10
Galnt10	1.2e-14	0.0344065	0.156	0.125	2.89e-10
Gm28375	6.71e-18	0.0343856	0.294	0.251	1.62e-13
Arid4b	3.14e-17	0.0343832	0.731	0.686	7.56e-13
Ralbp1	1.13e-11	0.0343556	0.366	0.328	2.73e-07
Nov	1.28e-12	0.0343335	0.124	0.096	3.08e-08
Ide	4.35e-10	0.0343215	0.301	0.266	1.05e-05
Bahcc1	1.24e-11	0.0343064	0.18	0.149	2.99e-07
BC004004	3.82e-15	0.0342294	0.212	0.175	9.2e-11
Dlc1	1.69e-50	0.0341908	0.479	0.396	4.08e-46
Smarca1	1.33e-12	0.034166	0.293	0.256	3.2e-08
Kndc1	1.18e-11	0.0340842	0.308	0.272	2.84e-07
Fbxo11	8.18e-14	0.0340591	0.703	0.662	1.97e-09
4930445B16Rik	1.62e-11	0.0340448	0.103	0.079	3.9e-07
Cdk19	4.28e-13	0.0339652	0.337	0.299	1.03e-08
Zfp30	2.94e-11	0.0339578	0.187	0.156	7.08e-07
Cyb5a	5.91e-16	0.0339562	0.208	0.171	1.42e-11
Socs6	6.47e-16	0.0338941	0.206	0.169	1.56e-11
Ssx2ip	1.7e-15	0.03389	0.164	0.13	4.1e-11
E130307A14Rik	5.02e-12	0.033884	0.72	0.681	1.21e-07
Brd3	1.31e-15	0.033881	0.322	0.279	3.17e-11
Usp24	2.91e-25	0.0338794	0.533	0.477	7.01e-21
Cyp4x1	5.89e-19	0.0338676	0.234	0.193	1.42e-14
Cnr1	2.96e-14	0.0338561	0.272	0.233	7.14e-10
Eea1	1.2e-13	0.0337942	0.395	0.353	2.9e-09
Plcd3	1.19e-15	0.0337631	0.113	0.084	2.86e-11
Tasp1	1.39e-12	0.0336733	0.582	0.539	3.36e-08
Dlg2	3.92e-09	0.033652	1	1	9.44e-05
Usp9x	4.18e-09	0.0336482	0.65	0.615	0.000100687
Fam234b	1.01e-10	0.0336427	0.317	0.281	2.43e-06
Rspo3	4.68e-09	0.0336224	0.277	0.247	0.0001128
Galk2	9.49e-09	0.0336222	0.277	0.245	0.000228696
Ankrd27	1.92e-16	0.0335897	0.369	0.324	4.64e-12
Usp36	4.51e-18	0.0335726	0.349	0.304	1.09e-13
Slc6a7	2.44e-11	0.0335643	0.327	0.29	5.88e-07
Slc4a1ap	5.77e-13	0.0335487	0.266	0.229	1.39e-08
Filip1l	5.53e-07	0.0335259	0.147	0.125	0.0133256
Slc25a26	4.61e-11	0.0334914	0.341	0.304	1.11e-06
Trpc1	8.27e-14	0.0334896	0.501	0.458	1.99e-09
Arhgef33	6.78e-20	0.0334192	0.107	0.076	1.63e-15
Mylip	5.04e-18	0.0333738	0.221	0.182	1.22e-13
Manba	3.47e-07	0.033369	0.2	0.175	0.00837247
Zfp280c	8.17e-11	0.0333596	0.442	0.403	1.97e-06
Hspa12a	4.14e-13	0.0333433	0.423	0.381	9.98e-09
Ifrd1	4.65e-10	0.0333374	0.321	0.287	1.12e-05
Atad1	1.24e-07	0.033327	0.407	0.374	0.00299115
Gpr26	1.96e-11	0.033313	0.211	0.178	4.73e-07
Slc2a3	3.53e-16	0.0332689	0.512	0.465	8.5e-12
Pip5k1c	2.99e-26	0.0332592	0.382	0.328	7.21e-22
Sos1	4.51e-13	0.0331838	0.479	0.437	1.09e-08
Scyl2	1.7e-13	0.0331467	0.199	0.165	4.1e-09
D1Ertd622e	3.89e-14	0.0331301	0.173	0.14	9.36e-10
Otud7b	2.85e-15	0.0330646	0.407	0.364	6.87e-11
Ppip5k1	9.07e-13	0.0330287	0.567	0.526	2.19e-08
Tbc1d19	2.84e-16	0.0330027	0.466	0.42	6.84e-12
Gm26749	2.49e-15	0.0329291	0.195	0.16	6.01e-11
Ryr1	4.24e-21	0.0329275	0.129	0.096	1.02e-16
Gm37240	1.89e-19	0.03282	0.606	0.556	4.55e-15
Trip11	1.93e-14	0.0325327	0.493	0.45	4.65e-10
Rap1b	9.41e-14	0.0324962	0.277	0.239	2.27e-09
Blm	3.4e-18	0.0324947	0.122	0.091	8.2e-14
C230057M02Rik	2.98e-17	0.0324768	0.303	0.261	7.19e-13
Shoc2	1.49e-09	0.0324701	0.322	0.288	3.6e-05
Gnptab	5.08e-12	0.0324545	0.386	0.347	1.22e-07
Krt222	2.88e-11	0.0324141	0.145	0.117	6.95e-07
Acsl3	2.34e-20	0.0324118	0.223	0.182	5.63e-16
Osbpl2	3.37e-18	0.0324004	0.332	0.287	8.13e-14
Ttl	1.7e-10	0.0323932	0.164	0.135	4.1e-06
Pir	1.86e-11	0.0323931	0.102	0.078	4.49e-07
Rap1gap	4.78e-30	0.0323929	0.498	0.441	1.15e-25
Lrig2	9.03e-12	0.0323838	0.569	0.529	2.18e-07
Mia3	3.23e-17	0.0323135	0.417	0.371	7.79e-13
Prpf6	1.93e-13	0.0322966	0.416	0.374	4.66e-09
Bend6	1.96e-09	0.0322622	0.47	0.435	4.73e-05
Alg9	9.64e-14	0.0322463	0.196	0.161	2.32e-09
Cc2d2a	3.11e-15	0.0321828	0.292	0.253	7.49e-11
Kif13b	1.95e-15	0.0321687	0.441	0.398	4.69e-11
Fbxo28	6.65e-15	0.0320724	0.282	0.243	1.6e-10
Hdgfl3	1.77e-06	0.0320718	0.508	0.477	0.0426325
Fbrsl1	1.09e-18	0.0320664	0.523	0.475	2.64e-14
Gm15414	1.94e-10	0.0319997	0.117	0.094	4.68e-06
C330007P06Rik	2.48e-09	0.0319776	0.187	0.158	5.97e-05
Nhlrc2	4.84e-10	0.0319166	0.359	0.324	1.17e-05
Gm2115	6.11e-17	0.0319061	0.234	0.195	1.47e-12
Trappc10	6.52e-10	0.0318596	0.293	0.258	1.57e-05
Prdm11	3.92e-14	0.0318542	0.337	0.297	9.44e-10
Osbpl11	6.73e-13	0.0318205	0.315	0.277	1.62e-08
Cmtm4	1.56e-16	0.0318122	0.336	0.294	3.77e-12
Bzw2	4.5e-17	0.0317903	0.432	0.387	1.08e-12
Ints7	1.46e-18	0.0317793	0.195	0.157	3.53e-14
Txndc16	8.46e-15	0.031672	0.375	0.333	2.04e-10
Ninl	1.07e-13	0.0316262	0.145	0.115	2.57e-09
Grm4	5.65e-08	0.031561	0.116	0.094	0.00136086
Rnft2	3.6e-11	0.0315389	0.286	0.251	8.68e-07
Sptbn2	1.25e-13	0.0315307	0.566	0.525	3.02e-09
Kcnk2	1.92e-06	0.0315269	0.327	0.3	0.0462195
Fbxo31	2.75e-15	0.0314465	0.307	0.267	6.63e-11
Ctps	4.44e-09	0.0314209	0.151	0.125	0.000107111
Zbtb38	8.05e-09	0.0313854	0.647	0.613	0.000194123
AW554918	5.75e-10	0.0313776	0.482	0.446	1.39e-05
Mblac2	1.82e-12	0.0313224	0.512	0.471	4.38e-08
Mxi1	1.12e-09	0.0313069	0.321	0.288	2.7e-05
Cltc	1.74e-16	0.0312972	0.513	0.468	4.2e-12
Ndel1	6.33e-15	0.0312956	0.341	0.3	1.53e-10
Abca1	3.1e-28	0.0311874	0.121	0.084	7.48e-24
Kat14	1.38e-12	0.0311793	0.216	0.183	3.33e-08
Sirpa	2.22e-22	0.0311631	0.54	0.489	5.35e-18
Nars2	8.35e-09	0.031133	0.298	0.265	0.000201295
Rasal1	1.22e-36	0.0310357	0.364	0.307	2.94e-32
Gm32926	4.96e-11	0.0309773	0.149	0.121	1.19e-06
Tox4	1.64e-12	0.0309622	0.228	0.194	3.95e-08
Rnf220	1.88e-11	0.0309162	0.239	0.213	4.52e-07
Acbd6	7.81e-13	0.030912	0.624	0.582	1.88e-08
Ndfip1	6.21e-07	0.0308611	0.718	0.689	0.0149804
2610035D17Rik	4.58e-07	0.0308418	0.597	0.566	0.0110329
Gsdme	1.37e-22	0.0308263	0.467	0.419	3.3e-18
Celf6	4.38e-11	0.0308127	0.182	0.152	1.05e-06
Dpysl5	5.31e-10	0.0307994	0.148	0.122	1.28e-05
Ctps2	1.4e-12	0.0307681	0.353	0.315	3.38e-08
Xrcc5	1.04e-12	0.0307379	0.195	0.162	2.5e-08
Mapkap1	3.59e-12	0.0307216	0.652	0.612	8.64e-08
Lactb	1.43e-12	0.0306841	0.188	0.156	3.45e-08
Zfp955b	2.78e-19	0.0306586	0.127	0.094	6.71e-15
Dnajc10	2.27e-14	0.0306409	0.339	0.299	5.48e-10
Zdhhc20	2.25e-17	0.0306143	0.651	0.606	5.43e-13
Taf1	5.91e-11	0.0306022	0.361	0.324	1.43e-06
Cdk11b	5.28e-13	0.0305952	0.383	0.344	1.27e-08
Nkain1	1.51e-14	0.0305903	0.118	0.089	3.64e-10
Ulk2	2.16e-10	0.030546	0.716	0.68	5.21e-06
Snx6	7.94e-08	0.0305203	0.315	0.284	0.00191345
Trpv2	1.68e-10	0.0304481	0.141	0.114	4.04e-06
Rpgrip1l	6.25e-10	0.0304334	0.286	0.252	1.51e-05
Fbxw7	7.95e-15	0.0304298	0.591	0.547	1.92e-10
Golim4	3.99e-07	0.0303906	0.191	0.166	0.00962736
Gsr	7.14e-14	0.0303607	0.207	0.174	1.72e-09
Gxylt1	5.87e-15	0.0303222	0.179	0.146	1.41e-10
Nim1k	1.58e-17	0.0303201	0.236	0.198	3.81e-13
Abcg1	1.55e-14	0.0303136	0.323	0.283	3.74e-10
Rabep1	2.49e-11	0.0302394	0.805	0.772	6e-07
Dpy19l4	1.25e-21	0.030235	0.238	0.196	3.02e-17
Ankfy1	7.39e-13	0.0302268	0.47	0.429	1.78e-08
Ranbp9	3.47e-11	0.0301908	0.667	0.63	8.36e-07
Camk2g	1.08e-34	0.0300597	0.544	0.483	2.6e-30
Pola1	5.3e-16	0.0299757	0.3	0.26	1.28e-11
Cr1l	4.82e-08	0.0299712	0.253	0.224	0.00116171
Ift88	1.13e-09	0.0299711	0.404	0.368	2.72e-05
Fat1	1.49e-15	0.0299571	0.114	0.086	3.58e-11
Hspa4l	7.04e-10	0.029945	0.337	0.303	1.7e-05
Synpo	3.39e-10	0.0299301	0.534	0.496	8.16e-06
Slc20a2	4.39e-19	0.0298859	0.286	0.244	1.06e-14
Tmem245	9.07e-14	0.029803	0.462	0.422	2.19e-09
Spag9	1.12e-08	0.0297767	0.814	0.785	0.000270372
Pip4k2c	7.79e-15	0.0297698	0.281	0.243	1.88e-10
Slc16a1	2.08e-11	0.0297161	0.137	0.11	5.01e-07
Wnk1	9.81e-14	0.0296582	0.628	0.586	2.36e-09
Lurap1	5.13e-12	0.0296285	0.113	0.088	1.24e-07
Mtss1l	3.03e-29	0.0295967	0.141	0.101	7.31e-25
Tcp11l1	9.07e-14	0.0295381	0.405	0.364	2.19e-09
Atp8b2	8.97e-19	0.029497	0.227	0.188	2.16e-14
Fam169a	3.28e-14	0.0294837	0.319	0.28	7.91e-10
Fsd1l	5.21e-08	0.0294773	0.319	0.288	0.00125613
Slc6a15	2.61e-08	0.0294615	0.418	0.385	0.000629092
Nrd1	9.34e-12	0.0294539	0.597	0.558	2.25e-07
Scrn1	6.09e-16	0.0293862	0.288	0.25	1.47e-11
Dennd4c	9.04e-16	0.0293771	0.382	0.34	2.18e-11
Hexdc	1.69e-17	0.0293629	0.201	0.164	4.08e-13
Slf1	1.08e-10	0.0293297	0.434	0.396	2.61e-06
Gm9801	7.81e-08	0.0293235	0.434	0.401	0.00188165
Mdn1	1.8e-17	0.0293038	0.493	0.447	4.33e-13
Lclat1	5.07e-10	0.0292924	0.456	0.42	1.22e-05
Psmd1	5.31e-16	0.0292767	0.492	0.447	1.28e-11
Fam129b	1.35e-12	0.0292756	0.107	0.081	3.25e-08
Pou2f2	3.16e-07	0.0292012	0.438	0.406	0.00760709
Cul4a	2.27e-21	0.0291885	0.378	0.331	5.47e-17
Ccdc93	8.47e-09	0.0291714	0.355	0.322	0.000204266
Tmem56	3.63e-09	0.029077	0.2	0.172	8.74e-05
Amy1	9.11e-15	0.0290678	0.308	0.27	2.2e-10
Creg2	4.38e-09	0.0290415	0.39	0.357	0.000105588
Gm19710	7.55e-17	0.0289803	0.414	0.369	1.82e-12
Zcchc2	2.06e-08	0.0289686	0.184	0.158	0.000495489
Map1s	8.65e-20	0.0289441	0.268	0.226	2.08e-15
Gm34237	3.94e-09	0.0289284	0.101	0.079	9.51e-05
Tsc22d2	1.23e-09	0.028923	0.411	0.376	2.95e-05
Acvr2b	2.75e-10	0.0289146	0.123	0.098	6.63e-06
Gm13052	1.16e-12	0.0288629	0.164	0.135	2.79e-08
Rubcn	8e-15	0.0288619	0.334	0.293	1.93e-10
Rfx1	1.57e-21	0.0288112	0.196	0.157	3.79e-17
Ptpn4	2.7e-12	0.0287512	0.585	0.546	6.51e-08
Hs3st1	6.17e-16	0.0287449	0.111	0.083	1.49e-11
Dopey1	4.37e-14	0.0287388	0.546	0.504	1.05e-09
Xpo7	4.52e-10	0.0287342	0.539	0.501	1.09e-05
Atf1	1.86e-15	0.0287188	0.279	0.241	4.48e-11
Zfp169	4.11e-08	0.0287114	0.232	0.203	0.000990945
Mthfs	1.67e-06	0.0286781	0.203	0.179	0.0402658
Atxn7	1.96e-09	0.0286722	0.517	0.481	4.72e-05
Med4	4.22e-15	0.028666	0.118	0.089	1.02e-10
Lrch2	1.94e-13	0.028611	0.24	0.205	4.67e-09
Ica1	2.83e-11	0.0286013	0.851	0.82	6.81e-07
1110019D14Rik	1.58e-09	0.0285403	0.144	0.118	3.81e-05
Wdr44	3.91e-08	0.0285352	0.248	0.22	0.000943358
Braf	1.37e-06	0.0285236	0.812	0.787	0.0330087
Gtf2ird2	3.08e-11	0.0284916	0.217	0.186	7.42e-07
Atp11b	2.75e-14	0.0284754	0.405	0.364	6.63e-10
Frrs1l	7.88e-10	0.0284732	0.535	0.499	1.9e-05
Drp2	5.32e-13	0.028451	0.211	0.178	1.28e-08
Usp45	6.79e-12	0.0284478	0.528	0.489	1.64e-07
Fgd1	5.18e-17	0.028437	0.159	0.126	1.25e-12
Nsun6	1.38e-08	0.0284369	0.162	0.137	0.000331574
Klf7	3.34e-17	0.0284196	0.521	0.476	8.05e-13
Snx25	5.75e-24	0.0284185	0.352	0.304	1.39e-19
Ubxn2a	1.46e-12	0.0284163	0.181	0.15	3.52e-08
Gclc	1.74e-18	0.0284092	0.366	0.322	4.18e-14
Dnajc6	4.69e-14	0.0283838	0.876	0.844	1.13e-09
Gm13832	5.55e-07	0.0283369	0.143	0.121	0.013381
Hsd17b12	5.93e-10	0.028334	0.205	0.176	1.43e-05
Ppp2r2a	1.19e-17	0.0283028	0.497	0.451	2.88e-13
Stx7	4.49e-09	0.0282418	0.277	0.246	0.000108216
Rnf168	9.3e-13	0.0282244	0.208	0.175	2.24e-08
Myo1d	1.89e-09	0.0282164	0.402	0.368	4.56e-05
Fndc9	1.55e-41	0.0282063	0.381	0.322	3.73e-37
Eml2	2.47e-14	0.0282047	0.464	0.423	5.96e-10
Rspo2	1.78e-10	0.0281799	0.332	0.298	4.29e-06
Slc44a1	2.54e-10	0.028168	0.766	0.733	6.12e-06
Rspry1	2.76e-10	0.02809	0.375	0.34	6.65e-06
Mapkbp1	3.99e-17	0.0280829	0.367	0.324	9.61e-13
Ccdc173	7.32e-08	0.0280131	0.129	0.107	0.00176489
Pld3	4.58e-17	0.027923	0.326	0.285	1.11e-12
Crmp1	3.13e-10	0.0279172	0.414	0.379	7.55e-06
Pkd1	5.54e-26	0.0278889	0.648	0.594	1.34e-21
Klhl7	3.38e-10	0.0278405	0.595	0.559	8.15e-06
Ubr1	3.86e-15	0.0278123	0.522	0.477	9.3e-11
Sptan1	3.6e-07	0.0277557	0.864	0.841	0.00868928
Sp4	1.01e-18	0.0277471	0.319	0.278	2.43e-14
Wars	8.38e-17	0.0276984	0.177	0.142	2.02e-12
Dnajc15	4.26e-09	0.0276538	0.269	0.239	0.000102706
Trappc9	3.98e-14	0.0275996	0.708	0.666	9.6e-10
Trmt1l	8.54e-15	0.0275669	0.399	0.358	2.06e-10
Slc17a5	3.96e-07	0.0275437	0.423	0.393	0.00953837
Iqsec3	1.49e-23	0.0275093	0.538	0.487	3.58e-19
Stat2	4.88e-10	0.0274992	0.239	0.208	1.18e-05
Kazn	9.78e-13	0.0274651	0.134	0.107	2.36e-08
Flywch1	3.06e-21	0.0274008	0.379	0.335	7.37e-17
P4ha1	7.77e-07	0.0273977	0.53	0.5	0.0187331
Ccdc186	5.51e-10	0.027395	0.264	0.232	1.33e-05
Elavl3	5.5e-18	0.0273914	0.607	0.561	1.33e-13
Ubr2	4.69e-17	0.0273768	0.594	0.548	1.13e-12
Plce1	4.09e-11	0.0273732	0.112	0.088	9.87e-07
Aacs	2e-16	0.0273598	0.302	0.263	4.81e-12
Gpam	4.56e-12	0.0273589	0.131	0.104	1.1e-07
Focad	1.91e-14	0.0273388	0.817	0.781	4.6e-10
Cep70	5e-09	0.0273178	0.429	0.395	0.000120579
Kdm5a	3.39e-14	0.0272861	0.469	0.427	8.18e-10
Hacd2	5.11e-12	0.0272696	0.435	0.397	1.23e-07
Fscn1	3.13e-16	0.0272553	0.16	0.129	7.53e-12
Xpa	4.69e-21	0.0272138	0.227	0.187	1.13e-16
St3gal3	7.06e-09	0.0271982	0.674	0.64	0.000170124
Glrx	2.19e-09	0.0271569	0.12	0.097	5.27e-05
Zdhhc9	2.78e-09	0.027154	0.168	0.141	6.71e-05
Azin2	6.06e-07	0.0271532	0.276	0.248	0.0146127
Wdr45b	4.26e-12	0.0271195	0.298	0.263	1.03e-07
Ppa2	6.62e-08	0.0271063	0.209	0.182	0.00159487
Otulin	1.05e-10	0.0270824	0.33	0.296	2.54e-06
Epb41l4b	2.72e-08	0.0270804	0.516	0.482	0.000654511
Uso1	7.35e-14	0.0270422	0.419	0.377	1.77e-09
Nup210	4.1e-17	0.0270229	0.261	0.224	9.87e-13
Zfp810	4.66e-09	0.0270222	0.308	0.276	0.000112334
Hook3	8.22e-10	0.0269957	0.564	0.529	1.98e-05
Atcay	4.38e-15	0.0269632	0.543	0.5	1.06e-10
App	1.92e-10	0.0269449	0.954	0.936	4.62e-06
Ndufaf6	1.89e-10	0.0269435	0.181	0.152	4.55e-06
Ptk7	9.26e-13	0.0269121	0.144	0.117	2.23e-08
Gatad1	4.07e-09	0.0269087	0.162	0.136	9.81e-05
P2rx4	6.21e-12	0.0268989	0.136	0.109	1.5e-07
Nup98	3.6e-09	0.0268456	0.496	0.461	8.67e-05
Mipol1	2.89e-13	0.0268336	0.233	0.2	6.96e-09
Utp18	5.8e-11	0.0268169	0.217	0.186	1.4e-06
L2hgdh	8.13e-11	0.0268073	0.148	0.121	1.96e-06
Mapk11	1.7e-10	0.0267903	0.168	0.141	4.09e-06
E330009J07Rik	1.42e-08	0.0267798	0.251	0.222	0.000341141
Rala	1.85e-07	0.02677	0.321	0.292	0.00445341
Entpd6	5.26e-13	0.0267593	0.28	0.244	1.27e-08
Hectd1	1.69e-13	0.0267122	0.487	0.446	4.08e-09
Pcnt	2.63e-11	0.0267006	0.167	0.138	6.33e-07
Kifc3	1.16e-19	0.0267	0.149	0.115	2.79e-15
Gon4l	6.94e-18	0.0266825	0.727	0.683	1.67e-13
Nploc4	7.43e-12	0.0266357	0.446	0.407	1.79e-07
Fam105a	1.77e-06	0.0266354	0.265	0.239	0.0425772
2610020C07Rik	2.06e-11	0.0265965	0.277	0.244	4.96e-07
Usp31	8.41e-10	0.0265483	0.329	0.296	2.03e-05
Daglb	6.07e-22	0.0265451	0.301	0.256	1.46e-17
Ercc8	9.68e-11	0.0265447	0.206	0.177	2.33e-06
Nfatc2	6.04e-08	0.0265295	0.162	0.138	0.00145566
Ar	4.01e-07	0.026524	0.259	0.234	0.00967459
Tox3	3.48e-10	0.0265086	0.138	0.114	8.39e-06
Psmc6	8.77e-19	0.0264873	0.349	0.306	2.12e-14
Cep68	2.55e-10	0.0264613	0.268	0.237	6.15e-06
Cep135	1.21e-10	0.0264599	0.193	0.164	2.92e-06
Cltb	2.52e-16	0.0264258	0.363	0.323	6.08e-12
Zfp704	1.76e-09	0.0263942	0.611	0.578	4.25e-05
Git2	9.82e-13	0.0263906	0.424	0.386	2.37e-08
Pdxdc1	4.74e-11	0.0263617	0.39	0.354	1.14e-06
Tbc1d9b	4.35e-21	0.0263612	0.44	0.392	1.05e-16
Kif21a	1.6e-08	0.0263564	0.858	0.832	0.000384971
Vezf1	6.33e-12	0.0263547	0.11	0.085	1.53e-07
Actr1a	3.29e-10	0.0262908	0.397	0.362	7.94e-06
Ttc37	4.29e-10	0.0262674	0.451	0.415	1.03e-05
Gpatch2l	7.79e-10	0.0262585	0.25	0.22	1.88e-05
Txndc11	3.8e-11	0.0262513	0.427	0.39	9.16e-07
Rabgap1	2.12e-10	0.0262004	0.765	0.732	5.12e-06
Fam110b	6.72e-07	0.0261263	0.542	0.512	0.0162021
Agrp	2.24e-13	0.0261234	0.182	0.151	5.4e-09
Vti1a	4.42e-07	0.0260979	0.889	0.868	0.0106441
Rnf38	1.01e-11	0.0260837	0.378	0.342	2.43e-07
Usp54	6.22e-13	0.026079	0.262	0.228	1.5e-08
Actr8	2.87e-15	0.0260725	0.184	0.151	6.91e-11
Ints8	6.72e-10	0.0260619	0.317	0.284	1.62e-05
Pank1	2.03e-06	0.0260117	0.303	0.276	0.0488903
Atp7a	1.93e-07	0.0259921	0.132	0.11	0.00465791
Cbfa2t2	7.78e-10	0.0259866	0.67	0.637	1.88e-05
Zswim3	3.87e-08	0.025986	0.157	0.133	0.000931969
Dlgap3	2.96e-10	0.0258888	0.592	0.557	7.15e-06
Fam193a	1.78e-13	0.0258703	0.698	0.657	4.28e-09
Tpst2	8.62e-16	0.0258329	0.207	0.172	2.08e-11
Fhit	2.75e-11	0.025739	0.737	0.704	6.63e-07
Kpna4	3.84e-10	0.0257386	0.552	0.514	9.26e-06
Arhgap1	7.81e-09	0.0257342	0.18	0.153	0.000188203
Usp42	5.59e-13	0.0257265	0.137	0.109	1.35e-08
Avl9	3.09e-09	0.0256762	0.305	0.273	7.45e-05
Ndst1	6.95e-08	0.0256295	0.164	0.139	0.0016741
Wdr25	7.18e-12	0.0256276	0.144	0.118	1.73e-07
Zscan21	7.05e-12	0.0256271	0.143	0.115	1.7e-07
Stk4	3.68e-08	0.0256118	0.326	0.296	0.000886692
Ap3s1	4.95e-13	0.0255972	0.347	0.31	1.19e-08
Aco2	2.5e-20	0.0255496	0.565	0.518	6.02e-16
Nek1	2.3e-11	0.0255418	0.45	0.413	5.54e-07
Ndrg3	1.64e-10	0.0255314	0.667	0.631	3.96e-06
Ddx19b	2.47e-11	0.0255085	0.211	0.18	5.96e-07
Adck1	1.18e-08	0.0254977	0.388	0.357	0.000283805
Pdss2	2.58e-07	0.0254376	0.754	0.725	0.0062225
Bcorl1	1.31e-13	0.0254371	0.212	0.18	3.15e-09
Ywhag	1.4e-14	0.025433	0.573	0.531	3.38e-10
Esco1	6.04e-11	0.0254277	0.414	0.377	1.46e-06
Smarca5	1.13e-09	0.0254246	0.377	0.344	2.72e-05
Tro	5.06e-21	0.0254046	0.406	0.361	1.22e-16
Jak2	1.38e-09	0.0253891	0.309	0.277	3.34e-05
Tmed8	6.11e-08	0.0253681	0.194	0.168	0.00147217
Ccdc15	1.45e-08	0.0253666	0.101	0.08	0.000349184
Npat	2.07e-13	0.0253538	0.265	0.23	5e-09
Cx3cl1	2.51e-08	0.0253161	0.518	0.486	0.000605376
Cenpc1	1.75e-07	0.0252992	0.34	0.311	0.00421287
Aff4	1.04e-07	0.0252981	0.698	0.667	0.00250887
Senp7	2.33e-10	0.025293	0.633	0.598	5.62e-06
Elovl4	1.34e-06	0.025212	0.19	0.166	0.0321962
Dtx1	1.51e-18	0.0251891	0.22	0.184	3.64e-14
Prkdc	6.2e-08	0.0251734	0.373	0.342	0.00149505
Capzb	9.25e-10	0.0250572	0.44	0.407	2.23e-05
Cachd1	2.53e-13	0.0250224	0.237	0.204	6.09e-09
Tspan13	5.47e-08	0.0250177	0.543	0.514	0.0013194
Dhcr24	4.89e-11	0.0249547	0.149	0.122	1.18e-06
Ammecr1	2.37e-11	0.0249201	0.193	0.165	5.71e-07
Miga1	6.49e-11	0.0249046	0.432	0.395	1.56e-06
Syt4	1.5e-07	0.0249025	0.262	0.235	0.00362577
Aco1	8.12e-15	0.0248994	0.179	0.147	1.96e-10
Cyth3	1.38e-11	0.0248974	0.427	0.39	3.32e-07
Phip	6.89e-09	0.0248876	0.646	0.612	0.000165987
Ogdh	1.85e-08	0.0248648	0.558	0.525	0.000445495
Mier3	6.49e-10	0.0248618	0.139	0.114	1.56e-05
Zbtb11	1.19e-08	0.0248565	0.485	0.453	0.000287335
Eipr1	4.3e-17	0.0248205	0.446	0.402	1.04e-12
Ric8b	1.03e-13	0.024811	0.415	0.376	2.48e-09
Adrb1	1.32e-10	0.024787	0.124	0.099	3.17e-06
Ube2o	8.8e-21	0.0247726	0.414	0.37	2.12e-16
Bckdhb	1.36e-13	0.0247445	0.449	0.411	3.27e-09
Ddb2	6.19e-12	0.0247377	0.287	0.254	1.49e-07
Fcho2	8.28e-12	0.0247347	0.571	0.533	2e-07
Stim1	2.61e-13	0.0247303	0.478	0.438	6.29e-09
Arhgef11	3.38e-10	0.024713	0.566	0.531	8.15e-06
Stau2	3.35e-09	0.0246728	0.784	0.753	8.08e-05
Ick	3.57e-07	0.0245978	0.216	0.191	0.0086046
Slc12a2	3.3e-13	0.0245929	0.267	0.233	7.95e-09
Slc25a32	8.75e-07	0.0245832	0.154	0.132	0.0211014
E130102H24Rik	2.95e-11	0.0245376	0.171	0.144	7.1e-07
Ppm1k	2.25e-09	0.0244912	0.171	0.146	5.42e-05
Gm11417	3.48e-18	0.0244897	0.294	0.255	8.38e-14
Heatr5b	2.5e-14	0.0244629	0.312	0.275	6.02e-10
Tmem229b	2.76e-10	0.024457	0.21	0.181	6.66e-06
Ak4	4.84e-08	0.0244508	0.167	0.142	0.00116751
Mrpl48	1.74e-08	0.0243423	0.301	0.273	0.000419307
Pacs2	8.02e-14	0.0243197	0.216	0.183	1.93e-09
Smurf2	1.97e-10	0.0243032	0.519	0.482	4.75e-06
Arrb1	1.78e-17	0.0242891	0.285	0.247	4.3e-13
Dusp22	5.06e-10	0.0242729	0.248	0.217	1.22e-05
Ltn1	4e-14	0.0242639	0.281	0.246	9.63e-10
Prickle2	4.03e-15	0.0242547	0.961	0.942	9.72e-11
Mark3	1.93e-06	0.0242495	0.85	0.827	0.0466034
Ubxn7	3.95e-13	0.0242421	0.302	0.267	9.53e-09
Taf4b	1.78e-12	0.0242162	0.105	0.08	4.3e-08
Dtnbos	2.07e-18	0.0242069	0.311	0.271	5e-14
Gm26853	1.49e-08	0.0241833	0.159	0.134	0.000360287
Sestd1	4.99e-08	0.0241261	0.435	0.404	0.00120246
Irf2	1.8e-08	0.0241026	0.535	0.505	0.000433143
Gm15952	3.49e-27	0.0240831	0.248	0.206	8.42e-23
Rnf19b	1.43e-09	0.0240385	0.129	0.105	3.44e-05
Tapt1	1.14e-07	0.0239962	0.308	0.28	0.00274933
Zfp112	1.94e-13	0.0239888	0.192	0.161	4.67e-09
2021-09-04	1.03e-17	0.0239852	0.169	0.137	2.48e-13
Map4k5	2.19e-09	0.0239768	0.614	0.58	5.29e-05
Herc3	1.27e-08	0.0239475	0.594	0.561	0.000306113
Smim13	1.93e-13	0.0239243	0.402	0.363	4.66e-09
Helq	1.2e-14	0.023805	0.262	0.228	2.9e-10
Sec23b	1.4e-06	0.0237991	0.178	0.155	0.0337303
Mau2	7.33e-25	0.0237988	0.479	0.428	1.77e-20
Golga3	3.48e-15	0.0237888	0.284	0.249	8.39e-11
Tnks2	3.94e-13	0.0237754	0.508	0.467	9.5e-09
Nup160	5.89e-13	0.0237622	0.256	0.223	1.42e-08
Setd1a	3.03e-09	0.0237505	0.103	0.082	7.3e-05
Hgsnat	9.41e-10	0.0237358	0.215	0.187	2.27e-05
Gbf1	3.33e-11	0.0237181	0.715	0.679	8.03e-07
Ccz1	8.32e-13	0.0237089	0.297	0.262	2.01e-08
Nln	6.71e-14	0.0236517	0.247	0.213	1.62e-09
Myh9	3.53e-10	0.0236148	0.397	0.364	8.51e-06
Gm28305	7.3e-30	0.0236106	0.102	0.07	1.76e-25
Vps35	5.1e-11	0.0235981	0.25	0.219	1.23e-06
Akap12	2.01e-06	0.0235922	0.128	0.109	0.0485013
Arfgap3	3.7e-09	0.0235674	0.191	0.164	8.91e-05
Mapk8	2.7e-10	0.0235469	0.511	0.476	6.5e-06
Lin52	1.69e-07	0.0235236	0.391	0.362	0.0040621
Sec24a	9.81e-13	0.023506	0.482	0.443	2.36e-08
Spred3	3.58e-09	0.0235016	0.134	0.11	8.64e-05
Wdr82	4.93e-23	0.0234983	0.187	0.151	1.19e-18
Asxl2	3.55e-16	0.0234641	0.565	0.521	8.57e-12
Ppfia1	1.08e-10	0.0234333	0.467	0.432	2.61e-06
Efcc1	4.29e-09	0.0234286	0.102	0.082	0.000103383
Gpatch2	5.7e-17	0.0234065	0.494	0.452	1.37e-12
Sec24d	7.27e-07	0.0233309	0.235	0.211	0.0175188
Ext2	7.51e-08	0.0233262	0.497	0.466	0.00181097
Nrip1	2.34e-09	0.0233041	0.382	0.351	5.63e-05
Spata7	9.54e-09	0.0232789	0.544	0.512	0.000229859
Zfp286	2.12e-08	0.023275	0.124	0.102	0.000512042
Zfp398	4.95e-08	0.0232517	0.508	0.476	0.00119299
Golga5	1.74e-13	0.0232471	0.255	0.222	4.19e-09
Prim2	8.92e-10	0.0232237	0.17	0.145	2.15e-05
Kdm4c	5.53e-10	0.0232218	0.681	0.647	1.33e-05
Smarcd3	3.87e-14	0.0232204	0.284	0.248	9.32e-10
Bri3	5.2e-13	0.0231874	0.222	0.191	1.25e-08
Dnajc27	3.31e-11	0.0231667	0.274	0.242	7.97e-07
4930469K13Rik	4.15e-12	0.0231641	0.103	0.079	1e-07
Cnot4	5.73e-12	0.0231542	0.724	0.689	1.38e-07
Slc35f5	1.17e-08	0.0231309	0.149	0.125	0.00028215
Hipk2	7.31e-16	0.0231207	0.45	0.409	1.76e-11
Iffo2	1.03e-08	0.0231059	0.141	0.118	0.000248568
Cacul1	2.65e-15	0.0230912	0.327	0.289	6.38e-11
Ptdss1	8.41e-09	0.0230787	0.206	0.179	0.000202689
Pip4k2a	6.35e-13	0.0230136	0.426	0.389	1.53e-08
Prkar2a	8.8e-07	0.0230025	0.285	0.258	0.0212219
Atg2b	2e-10	0.0229703	0.223	0.194	4.81e-06
Atrip	1.05e-15	0.0229243	0.159	0.129	2.54e-11
Fmn2	7.24e-12	0.0229165	0.868	0.839	1.74e-07
Psmd14	7.18e-15	0.022892	0.608	0.567	1.73e-10
P4htm	9.65e-11	0.0228851	0.464	0.429	2.33e-06
Camsap2	1.66e-12	0.0228487	0.484	0.445	4.01e-08
Brsk1	1.66e-15	0.0228485	0.341	0.303	4.01e-11
Uck2	1.52e-07	0.0228197	0.379	0.349	0.0036548
Ctnna1	3.6e-15	0.0228023	0.118	0.091	8.67e-11
Cul2	3.38e-13	0.0227954	0.358	0.322	8.14e-09
Mlxip	6.54e-11	0.0227743	0.387	0.353	1.58e-06
Vwa5b2	3.18e-17	0.0227696	0.284	0.248	7.67e-13
Hs6st1	1.43e-07	0.0227555	0.16	0.137	0.00344386
Gramd2	1.51e-07	0.0227445	0.113	0.092	0.00363876
Man2c1os	4.54e-18	0.0227418	0.205	0.171	1.1e-13
Mal2	6.24e-09	0.0227397	0.3	0.272	0.000150321
Cby1	3.57e-09	0.0227347	0.158	0.133	8.6e-05
Fam126a	1.42e-07	0.0227341	0.221	0.196	0.00342842
Ralgds	7.87e-16	0.0227084	0.226	0.191	1.9e-11
Pknox1	3.79e-07	0.0226993	0.16	0.138	0.00914086
Slc16a14	2.51e-08	0.022691	0.121	0.099	0.00060454
Snx1	6.05e-10	0.0226764	0.353	0.321	1.46e-05
Tubgcp3	5.55e-16	0.0226459	0.237	0.203	1.34e-11
Map9	1.19e-10	0.0226452	0.223	0.194	2.86e-06
Il17d	2.32e-09	0.0226436	0.135	0.113	5.6e-05
Atp6v0a2	5.59e-12	0.0226386	0.274	0.243	1.35e-07
Rab21	1.06e-09	0.022631	0.349	0.317	2.56e-05
Qsox1	1.11e-11	0.0226132	0.175	0.147	2.68e-07
Psmc1	3.08e-09	0.0225805	0.272	0.243	7.43e-05
Cdc26	1.09e-12	0.0225749	0.146	0.119	2.63e-08
Urb1	4.99e-20	0.0225678	0.163	0.13	1.2e-15
Crat	4.61e-14	0.0225101	0.168	0.138	1.11e-09
Scn2a	9.99e-07	0.0224919	0.919	0.901	0.0240917
Dpysl2	7.22e-12	0.022422	0.727	0.692	1.74e-07
Thada	2.76e-08	0.0224094	0.592	0.56	0.000665292
Phf8	1.18e-06	0.0223993	0.297	0.271	0.0285094
Tbc1d13	4.2e-17	0.0223946	0.182	0.15	1.01e-12
Ncapd3	2.61e-15	0.0223924	0.41	0.37	6.29e-11
Zfp260	4.71e-12	0.0223402	0.279	0.247	1.13e-07
Lmbrd2	2.54e-10	0.0223006	0.321	0.29	6.12e-06
Mphosph9	3.47e-08	0.0222994	0.555	0.524	0.000836995
Slc41a2	5.51e-08	0.0222799	0.312	0.283	0.00132715
Ltk	2.54e-17	0.0222636	0.179	0.147	6.11e-13
Tmlhe	1.26e-10	0.0222603	0.228	0.199	3.04e-06
Actn4	5.47e-08	0.0222511	0.464	0.433	0.00131802
Lrsam1	8.45e-10	0.022226	0.14	0.115	2.04e-05
Slc38a2	4.35e-12	0.0222001	0.379	0.346	1.05e-07
Dzip1l	4.93e-20	0.022189	0.188	0.154	1.19e-15
Coq5	1e-10	0.0221491	0.278	0.247	2.41e-06
Mfn1	4.16e-15	0.0221264	0.341	0.304	1e-10
Selenoi	2.03e-06	0.0220934	0.306	0.28	0.0488776
Ccdc82	3.09e-18	0.0220628	0.108	0.081	7.45e-14
Terf2	8.15e-11	0.0220587	0.248	0.218	1.96e-06
Tmem255a	1.69e-07	0.0220489	0.121	0.102	0.00408489
Gm29865	4.83e-08	0.0220066	0.115	0.095	0.00116488
Snx4	3.62e-11	0.0219552	0.267	0.236	8.72e-07
Hdhd5	2.59e-10	0.0219528	0.21	0.182	6.24e-06
Rarg	1.39e-12	0.0219342	0.104	0.081	3.36e-08
Camsap3	1.41e-10	0.0219158	0.104	0.081	3.39e-06
Qser1	2.94e-11	0.0218938	0.295	0.263	7.09e-07
Ap3d1	1.3e-13	0.0218875	0.333	0.298	3.12e-09
Hipk3	8.64e-08	0.0218772	0.341	0.312	0.00208146
Rundc3b	1.74e-09	0.0218736	0.548	0.514	4.19e-05
Rnf214	4.97e-08	0.0218577	0.384	0.355	0.00119782
Zc3h7b	1.47e-14	0.0218305	0.366	0.328	3.54e-10
Rhobtb3	1.94e-07	0.0218224	0.23	0.205	0.004682
Plpbp	6.13e-16	0.0218019	0.215	0.182	1.48e-11
Kpna1	3.92e-07	0.0217479	0.394	0.365	0.00945334
Usp2	2.66e-39	0.0217345	0.346	0.292	6.41e-35
Eya3	2.52e-09	0.0217119	0.424	0.393	6.08e-05
Gak	6.01e-13	0.0216972	0.397	0.361	1.45e-08
Mbnl1	1.08e-11	0.0216242	0.486	0.449	2.59e-07
Klhl12	3.75e-08	0.0216141	0.316	0.287	0.000905072
Mtf2	1.61e-09	0.021593	0.566	0.533	3.88e-05
Eps15	8.95e-14	0.0215807	0.326	0.292	2.16e-09
Slc45a1	3.58e-11	0.0215477	0.247	0.217	8.62e-07
Bicra	4.72e-12	0.0215206	0.448	0.413	1.14e-07
Flvcr1	2.49e-07	0.021465	0.28	0.254	0.00601037
Tmem2	1.82e-12	0.0214641	0.237	0.206	4.39e-08
Hsp90aa1	4.03e-13	0.0214588	0.189	0.159	9.71e-09
1810013L24Rik	5.09e-11	0.0214585	0.258	0.228	1.23e-06
Rnf130	1.25e-16	0.0214556	0.529	0.486	3e-12
Pak2	2.54e-12	0.0214544	0.321	0.288	6.11e-08
Agk	3.4e-13	0.0214356	0.368	0.332	8.2e-09
Washc5	4.12e-08	0.021418	0.177	0.154	0.000993022
Dap3	3.09e-09	0.0213621	0.232	0.205	7.45e-05
Mfap3l	5.52e-09	0.0213388	0.26	0.231	0.000133024
Phf12	4.39e-18	0.021329	0.481	0.439	1.06e-13
Senp8	5.78e-18	0.021325	0.264	0.228	1.39e-13
Stk3	7.58e-10	0.0213157	0.537	0.504	1.83e-05
Mecr	7.09e-13	0.0213086	0.575	0.537	1.71e-08
Pcdh1	6.33e-10	0.0213026	0.348	0.316	1.53e-05
Exosc10	6.6e-20	0.0212984	0.279	0.241	1.59e-15
2610301B20Rik	3.4e-15	0.0212817	0.133	0.106	8.2e-11
Cxxc4	7.9e-07	0.0211995	0.148	0.127	0.0190463
Sfmbt1	8.26e-09	0.0211911	0.397	0.366	0.000199185
Hmox2	8.56e-09	0.021173	0.261	0.234	0.000206219
Ift57	1.16e-10	0.0211651	0.27	0.239	2.81e-06
Lrfn1	9.91e-14	0.0211605	0.237	0.205	2.39e-09
Ptpa	2e-09	0.0211378	0.412	0.381	4.81e-05
Gm17202	8.39e-18	0.0211287	0.149	0.12	2.02e-13
Lix1l	3.54e-09	0.0211018	0.155	0.131	8.53e-05
Psmd11	7.3e-15	0.0210681	0.467	0.426	1.76e-10
Dmac2	1.8e-06	0.0210637	0.115	0.096	0.0433505
Aifm3	2.98e-13	0.0210522	0.386	0.353	7.19e-09
Ddx55	2.89e-11	0.0210521	0.371	0.339	6.96e-07
Rab2a	7.4e-10	0.0210518	0.668	0.635	1.78e-05
Ampd3	3.79e-16	0.0210437	0.11	0.084	9.13e-12
Fbxl5	1.65e-18	0.021026	0.422	0.381	3.99e-14
1110046J04Rik	1.13e-08	0.0210069	0.121	0.099	0.000271813
Tpp2	1.99e-07	0.0210035	0.382	0.354	0.00478971
Xrn1	1.52e-08	0.0209954	0.637	0.605	0.000365911
Spg11	4.41e-12	0.0209896	0.234	0.204	1.06e-07
Ugp2	1.69e-06	0.0209771	0.175	0.153	0.0407192
Slc35d1	5.59e-08	0.0209712	0.275	0.248	0.00134732
Gskip	2.26e-08	0.0209603	0.17	0.146	0.000543562
Trim5	1.21e-07	0.020956	0.111	0.091	0.00291585
Echdc1	4e-16	0.0209388	0.26	0.226	9.63e-12
Slc1a4	1.1e-06	0.02093	0.125	0.105	0.0265829
Adcy5	2.15e-09	0.0209159	0.264	0.237	5.17e-05
Ubtd2	2.13e-10	0.020896	0.237	0.208	5.14e-06
Tacc2	1.14e-10	0.0208896	0.378	0.345	2.74e-06
Dnajc2	3.13e-07	0.0208869	0.178	0.155	0.0075563
Myo10	1.61e-09	0.0208367	0.208	0.182	3.88e-05
Pfas	1.65e-10	0.020831	0.183	0.156	3.98e-06
Gabbr1	2.76e-22	0.020831	0.62	0.573	6.65e-18
Slc30a4	7.59e-09	0.0207947	0.112	0.091	0.000183005
Apc2	1.55e-19	0.0207938	0.259	0.222	3.73e-15
Clip4	1.25e-07	0.0207925	0.352	0.324	0.00301432
Stk38	1.56e-14	0.0207745	0.52	0.48	3.75e-10
Ibtk	5.19e-11	0.020747	0.183	0.157	1.25e-06
Frg1	3.41e-10	0.020741	0.141	0.118	8.22e-06
Pou3f3	2e-13	0.0206848	0.133	0.107	4.83e-09
Miga2	6.26e-18	0.0206558	0.412	0.372	1.51e-13
Rnf24	1.41e-08	0.0206442	0.299	0.27	0.000340701
Twf2	2.54e-12	0.020644	0.231	0.202	6.13e-08
Pcgf2	1.47e-15	0.0206291	0.152	0.123	3.55e-11
Trim24	1.17e-18	0.0206196	0.286	0.247	2.81e-14
Zfp341	1.81e-08	0.0206127	0.256	0.229	0.000435772
Ash2l	3.63e-10	0.0206112	0.192	0.166	8.75e-06
Nmt2	1.05e-08	0.0206096	0.491	0.461	0.000252808
Rab3gap1	1.39e-19	0.0206095	0.562	0.516	3.35e-15
Pik3c2a	4.92e-08	0.0205434	0.403	0.373	0.00118531
Ap3m2	8.15e-13	0.0205348	0.194	0.165	1.97e-08
Pelp1	2.05e-09	0.0205293	0.138	0.116	4.95e-05
Atp13a3	5.08e-16	0.0205212	0.348	0.31	1.22e-11
Kif5b	2.59e-09	0.0204786	0.494	0.461	6.25e-05
Cdc42bpb	1.68e-17	0.020462	0.427	0.388	4.06e-13
Lsg1	1.17e-06	0.0204566	0.181	0.159	0.0281623
Pspc1	1.25e-11	0.020414	0.435	0.4	3.01e-07
Rfx7	4.96e-08	0.020399	0.67	0.639	0.00119647
Ddx10	1.16e-07	0.020399	0.429	0.399	0.00278535
Tmem179	8.16e-43	0.0203973	0.227	0.178	1.97e-38
Ugdh	1.31e-10	0.0203952	0.161	0.136	3.15e-06
Ccdc28a	1.35e-07	0.0203755	0.157	0.135	0.00325786
Dnaaf5	1.84e-10	0.020364	0.156	0.13	4.43e-06
Ncapd2	4.72e-12	0.020358	0.113	0.09	1.14e-07
Pofut1	6.43e-10	0.0203463	0.259	0.231	1.55e-05
Dusp3	3.18e-09	0.0203306	0.206	0.18	7.66e-05
Nup188	1.01e-10	0.020306	0.16	0.135	2.44e-06
Fancm	1.42e-10	0.0202977	0.149	0.125	3.42e-06
Rcn2	9.06e-07	0.0202947	0.236	0.212	0.021848
Mon2	9.81e-19	0.0202932	0.55	0.506	2.37e-14
Nxpe3	2.02e-10	0.0202905	0.219	0.192	4.87e-06
Crkl	8.24e-07	0.0202895	0.185	0.162	0.0198652
Sox8	4.15e-18	0.0202846	0.107	0.082	1e-13
4930545L23Rik	9.59e-28	0.020276	0.2	0.163	2.31e-23
Adss	2.76e-13	0.0202703	0.314	0.28	6.65e-09
Dixdc1	4.62e-16	0.0202339	0.378	0.341	1.11e-11
Ppfia3	9.01e-24	0.0202267	0.378	0.334	2.17e-19
Dhx8	4.77e-11	0.0201875	0.165	0.138	1.15e-06
Gm42456	4.28e-10	0.0201831	0.154	0.129	1.03e-05
Me2	4.3e-14	0.0201672	0.212	0.181	1.04e-09
Wiz	3.99e-09	0.0201218	0.197	0.171	9.61e-05
Zbtb7a	7.13e-18	0.02011	0.324	0.287	1.72e-13
Fubp3	4.23e-15	0.0201033	0.36	0.322	1.02e-10
Yaf2	4.04e-07	0.0200938	0.44	0.412	0.00973173
Snph	2.42e-08	0.0200884	0.807	0.78	0.00058368
Taf1d	3.12e-11	0.0200765	0.219	0.19	7.52e-07
Adcy10	5.43e-13	0.02005	0.18	0.155	1.31e-08
Vgf	7.43e-13	0.0200488	0.189	0.161	1.79e-08
Fam76b	1.75e-07	0.0200485	0.201	0.177	0.00421164
Plek	1.85e-12	0.0200458	0.121	0.097	4.47e-08
Sdhb	2.51e-14	0.0200456	0.311	0.275	6.05e-10
Psmd9	1.65e-15	0.0200293	0.398	0.36	3.97e-11
Slc9a1	8.28e-10	0.0199299	0.376	0.345	1.99e-05
Gemin5	5.25e-10	0.0199226	0.2	0.174	1.26e-05
Pkn1	4.25e-24	0.0198956	0.302	0.261	1.02e-19
Ubr4	9.64e-19	0.0198876	0.304	0.266	2.32e-14
Ccdc92b	2.25e-13	0.0198854	0.198	0.169	5.42e-09
Arid3a	2.95e-08	0.0198178	0.106	0.086	0.000712257
Rrbp1	1.23e-06	0.019812	0.144	0.124	0.0297328
Pms2	4.55e-14	0.0198103	0.194	0.164	1.1e-09
Cep290	1.94e-09	0.0197991	0.392	0.361	4.68e-05
Zfp362	3.97e-17	0.0197744	0.196	0.165	9.57e-13
Zfp710	3.63e-08	0.01975	0.249	0.223	0.000876018
Zfp287	7.07e-14	0.0197281	0.163	0.136	1.71e-09
Phka1	2.71e-12	0.0197281	0.106	0.083	6.53e-08
1810034E14Rik	1.19e-14	0.0196793	0.127	0.102	2.87e-10
Zc3h6	6.08e-13	0.0196295	0.434	0.397	1.46e-08
Supv3l1	1.34e-09	0.0194774	0.173	0.148	3.24e-05
Noc3l	8.22e-10	0.0194359	0.122	0.099	1.98e-05
Cep164	5.72e-09	0.0194185	0.3	0.272	0.000137864
Usp20	2.19e-12	0.0193907	0.424	0.388	5.27e-08
Sfxn4	2.85e-11	0.0193496	0.126	0.102	6.87e-07
Gm44511	5.59e-08	0.0193455	0.477	0.447	0.00134744
Akap9	1.12e-06	0.0193108	0.529	0.501	0.0270872
Pdgfc	4.7e-14	0.0192976	0.214	0.184	1.13e-09
Bbs7	5.63e-12	0.0192377	0.266	0.236	1.36e-07
Szrd1	3.98e-13	0.0192346	0.212	0.182	9.6e-09
Fbxo21	7.13e-09	0.0192076	0.39	0.36	0.000171896
Cdkl2	8.82e-08	0.019166	0.251	0.225	0.00212696
Slitrk4	1.23e-06	0.0191597	0.125	0.105	0.0295289
Gm29682	1.45e-06	0.0191119	0.111	0.093	0.0350599
Trim8	2.08e-10	0.0190601	0.12	0.098	5.01e-06
Gm48383	6.25e-12	0.0190513	0.206	0.179	1.51e-07
Virma	6.3e-13	0.0190278	0.445	0.409	1.52e-08
Wdr48	9.26e-16	0.0190242	0.216	0.185	2.23e-11
Chd2	2.99e-09	0.0189913	0.635	0.603	7.22e-05
Ndufaf2	6.54e-10	0.0189733	0.304	0.275	1.58e-05
Cers5	7e-17	0.0189684	0.394	0.355	1.69e-12
Rngtt	1.6e-08	0.0189356	0.59	0.559	0.000385476
Itfg1	4.99e-09	0.0189209	0.56	0.529	0.000120217
Nckap5l	1.49e-06	0.0189083	0.167	0.146	0.0359421
Zcchc14	7.58e-11	0.0188755	0.551	0.516	1.83e-06
Mtrf1l	2.84e-07	0.0188616	0.102	0.083	0.00684436
Usp40	1.1e-10	0.0188495	0.452	0.42	2.65e-06
Hspa4	3.23e-12	0.0188446	0.506	0.472	7.78e-08
Afg3l2	5.33e-11	0.0188113	0.333	0.302	1.28e-06
Lgals8	3.26e-11	0.0188016	0.143	0.119	7.87e-07
Smarcc2	8.22e-15	0.0188	0.545	0.507	1.98e-10
Paqr8	4.65e-09	0.0187851	0.199	0.174	0.000112051
Tmc7	1.91e-10	0.0187738	0.132	0.108	4.61e-06
Txndc12	3.75e-10	0.0187526	0.116	0.094	9.04e-06
Wdr36	1.32e-10	0.0187446	0.192	0.166	3.19e-06
Lrrc41	8.12e-10	0.018706	0.194	0.168	1.96e-05
Lgr4	7.01e-08	0.018656	0.295	0.269	0.00169038
Terf1	3.63e-08	0.0186363	0.324	0.297	0.00087464
Phf3	3.44e-10	0.0186286	0.666	0.633	8.29e-06
Col4a3bp	4.94e-08	0.0185905	0.433	0.404	0.00119192
Itch	1.78e-10	0.0185796	0.656	0.622	4.29e-06
Tmco3	1.39e-15	0.0185783	0.209	0.179	3.36e-11
Specc1l	8.17e-15	0.0185655	0.496	0.456	1.97e-10
Cxxc5	1.01e-06	0.0185559	0.254	0.23	0.024311
Stat1	1.81e-10	0.0185111	0.102	0.082	4.36e-06
Nprl3	4.64e-17	0.0184878	0.319	0.283	1.12e-12
1110032A03Rik	4.91e-14	0.0184495	0.15	0.124	1.18e-09
Chfr	1.15e-09	0.0184341	0.523	0.49	2.76e-05
Gle1	2.17e-28	0.0184234	0.33	0.285	5.23e-24
Rmnd1	6.34e-10	0.0184103	0.321	0.292	1.53e-05
Gmps	5.97e-12	0.0184058	0.24	0.211	1.44e-07
9130011E15Rik	4.9e-07	0.0183679	0.624	0.595	0.0118065
Thap4	1.07e-07	0.0183594	0.149	0.127	0.00258521
Crnkl1	4.3e-07	0.0183235	0.114	0.095	0.0103717
Strn3	8.41e-10	0.0183003	0.807	0.779	2.03e-05
Ube2j2	2.25e-13	0.0182384	0.296	0.264	5.42e-09
Sos2	1.36e-12	0.0182366	0.395	0.361	3.27e-08
Gne	7.53e-10	0.0182339	0.15	0.128	1.82e-05
Fgfr1op	6.73e-09	0.0182154	0.192	0.167	0.000162125
Map2k5	2.25e-10	0.0181902	0.663	0.628	5.43e-06
Pabpc1	1.19e-09	0.0181288	0.241	0.214	2.87e-05
Nol8	2.78e-07	0.0181133	0.144	0.124	0.00669579
Slc6a6	8.23e-10	0.0180475	0.725	0.693	1.98e-05
Coq3	3.21e-12	0.0180192	0.246	0.217	7.74e-08
Dhx9	1.33e-11	0.01799	0.272	0.243	3.2e-07
Chchd7	9.36e-09	0.0179896	0.135	0.115	0.000225604
Mthfd1	1.54e-09	0.0179859	0.269	0.241	3.72e-05
Prune2	4.2e-09	0.0179653	0.323	0.295	0.000101344
Zmym6	3.21e-09	0.0179642	0.254	0.228	7.73e-05
Gm28198	1.25e-16	0.0179573	0.297	0.263	3.02e-12
Cfl2	3.55e-12	0.0179489	0.231	0.203	8.55e-08
Narf	1.69e-09	0.0179025	0.29	0.264	4.07e-05
Inpp5a	1.26e-12	0.0178805	0.321	0.288	3.03e-08
Mfhas1	2.12e-08	0.0178799	0.442	0.412	0.000511426
Tmem151b	2.92e-09	0.0178581	0.116	0.095	7.03e-05
Rassf1	2.22e-12	0.0178311	0.143	0.118	5.36e-08
Msrb2	1.14e-06	0.0178281	0.177	0.156	0.0274484
Kif2a	2.66e-09	0.0178224	0.561	0.529	6.4e-05
Gas6	1.38e-20	0.0178103	0.289	0.251	3.33e-16
Gdap1l1	1.84e-11	0.0177963	0.123	0.099	4.43e-07
Kdm5b	8.88e-12	0.0177859	0.578	0.542	2.14e-07
Ptcd3	5.13e-10	0.0177723	0.209	0.183	1.24e-05
Slc2a8	4.31e-21	0.0177489	0.179	0.146	1.04e-16
Gm15614	1.24e-15	0.0177338	0.145	0.119	2.99e-11
Tcf3	1.06e-10	0.017728	0.188	0.163	2.54e-06
Acsl6	3.74e-13	0.0177191	0.36	0.328	9.01e-09
Nol10	4.97e-18	0.0177152	0.324	0.286	1.2e-13
Zfp410	5.31e-13	0.0176979	0.184	0.157	1.28e-08
Slmap	1.63e-11	0.0176955	0.514	0.478	3.93e-07
Vezt	3.23e-14	0.017686	0.52	0.483	7.8e-10
Cnot10	2.33e-22	0.0176592	0.458	0.413	5.63e-18
Spock2	2.61e-13	0.0176236	0.617	0.581	6.3e-09
Usp3	2.61e-13	0.0175936	0.373	0.34	6.3e-09
Dnmbp	7.31e-12	0.0175842	0.256	0.226	1.76e-07
Cox7c	6.45e-09	0.0175518	0.193	0.169	0.000155421
Ccdc174	7.21e-10	0.017546	0.298	0.269	1.74e-05
Nsd3	3.67e-07	0.0175422	0.831	0.807	0.00885142
Smc6	1.46e-08	0.0175407	0.374	0.347	0.000352719
Pggt1b	1.37e-10	0.0175394	0.183	0.158	3.3e-06
Map4	8.09e-10	0.0175279	0.645	0.612	1.95e-05
Elp3	1.79e-06	0.0175264	0.188	0.167	0.0431319
Rab3gap2	4.94e-15	0.0175111	0.505	0.466	1.19e-10
Bace1	8.16e-10	0.0175067	0.261	0.233	1.97e-05
Ap3b2	8.27e-23	0.0174943	0.517	0.471	1.99e-18
Acvr1b	2.83e-14	0.017455	0.25	0.219	6.82e-10
Ccdc47	2.8e-07	0.0174529	0.255	0.231	0.00674255
Ppp2r5e	3.3e-08	0.0174392	0.64	0.611	0.000795341
Rars	4.84e-07	0.0174372	0.135	0.115	0.0116631
Sbno2	1.3e-14	0.0174287	0.187	0.158	3.13e-10
Yeats2	1.49e-13	0.0174146	0.5	0.464	3.59e-09
Dnajc11	2.81e-17	0.0174127	0.424	0.386	6.78e-13
Tdrd3	1.19e-08	0.0174083	0.31	0.284	0.000286773
Epg5	3.51e-12	0.0174059	0.37	0.335	8.46e-08
Dmxl1	7.43e-08	0.0173863	0.718	0.689	0.00179132
Nipa2	6.59e-07	0.0173678	0.227	0.204	0.0158869
Tsc22d4	1.87e-27	0.017367	0.194	0.157	4.52e-23
Lama2	9.25e-08	0.0173576	0.121	0.102	0.00223077
Afap1	1.03e-11	0.0173299	0.106	0.084	2.49e-07
Rif1	3.04e-08	0.017311	0.249	0.225	0.000733812
H2afy2	1.82e-08	0.0172984	0.145	0.123	0.00043769
Cep57	7.96e-10	0.0172784	0.119	0.099	1.92e-05
Nr1d2	1.39e-08	0.0172605	0.183	0.161	0.000335204
Cnot9	5.89e-07	0.0172527	0.167	0.146	0.0141939
Rnf103	1.75e-07	0.0172477	0.263	0.238	0.0042187
Gm38604	6.55e-07	0.0172172	0.185	0.164	0.0157918
Gm26904	5e-19	0.01721	0.586	0.543	1.2e-14
Tspan5	1.12e-08	0.0171701	0.87	0.892	0.000269293
Cfdp1	3.72e-08	0.0171589	0.415	0.386	0.000895669
Mad1l1	4.18e-24	0.0171564	0.411	0.367	1.01e-19
9630028H03Rik	5.02e-10	0.0171019	0.354	0.324	1.21e-05
[truncated: 5,634 more rows]

## Sheet: PS19TDIvsPS19WT_DE_InhNeuron
Table S11. Differentially expressed genes in inhibitory neuron clusters of P301S TDI vs P301S vehicle mice
	p_val	avg_logFC	pct.1	pct.2	p_val_adj
Prdm16	3.95576e-84	-0.655088	0.02	0.134	9.53496e-80
Rnf112	3.77637e-68	-0.113647	0.046	0.203	9.10256e-64
Fth1	7.88942e-68	-0.190028	0.085	0.27	1.90167e-63
Ptk2b	1.29112e-66	-0.354005	0.029	0.163	3.11213e-62
Prkcd	4.84331e-66	-0.233973	0.005	0.102	1.16743e-61
Lzts1	9.60351e-64	-0.438526	0.069	0.181	2.31483e-59
Palmd	1.47741e-62	-0.34908	0.022	0.121	3.56116e-58
Zfhx3	1.30811e-61	-0.850609	0.078	0.178	3.15306e-57
Meis2	1.42806e-59	-0.814654	0.056	0.164	3.4422e-55
Rnf121	1.32147e-55	-0.350646	0.366	0.556	3.18528e-51
Icam5	7.44379e-54	-0.112705	0.014	0.116	1.79425e-49
Slc24a4	1.12891e-53	-0.316524	0.017	0.109	2.72112e-49
2010300C02Rik	2.87403e-53	-0.556749	0.116	0.21	6.92757e-49
Matk	2.94323e-53	-0.261537	0.273	0.472	7.09437e-49
Ano2	3.16866e-51	-0.421539	0.023	0.112	7.63774e-47
Apoe	1.44515e-50	-0.12246	0.034	0.147	3.48339e-46
Fam19a1	2.00869e-50	-0.592055	0.035	0.156	4.84176e-46
Mbp	1.06498e-49	-0.156355	0.043	0.162	2.56702e-45
Ryr3	1.67986e-45	-0.8378	0.293	0.381	4.04915e-41
mt-Co3	2.12535e-44	-0.339111	0.44	0.636	5.12293e-40
Man1a	1.48103e-43	-0.590703	0.267	0.385	3.56987e-39
Col23a1	3.06074e-43	-0.357524	0.029	0.101	7.3776e-39
Tcf4	8.0294e-43	0.133623	0.99	0.944	1.93541e-38
Camkv	1.57782e-42	-0.221286	0.189	0.342	3.80319e-38
Tmem163	1.0577e-41	-0.38268	0.039	0.111	2.54948e-37
Celf2	1.55465e-41	-0.482411	0.941	0.969	3.74732e-37
Tmsb4x	1.22142e-40	-0.186419	0.097	0.228	2.94411e-36
AC124490.1	4.94849e-40	-0.367493	0.061	0.161	1.19278e-35
Ano1	5.09653e-40	-0.521636	0.085	0.181	1.22847e-35
Pdlim7	5.16109e-40	-0.218595	0.156	0.285	1.24403e-35
Slc8a1	1.00325e-39	-0.472118	0.831	0.86	2.41824e-35
Kcnn3	1.11532e-39	-0.444205	0.104	0.185	2.68836e-35
Kcnmb2	3.18103e-39	0.188952	0.911	0.779	7.66756e-35
Baiap2	4.2328e-39	-0.156594	0.047	0.154	1.02027e-34
Gm10600	1.35068e-38	0.131931	0.122	0.028	3.25568e-34
mt-Atp6	1.42886e-38	-0.346028	0.424	0.6	3.44413e-34
Fmn1	4.01447e-37	0.280163	0.716	0.562	9.67647e-33
Arpp21	6.03019e-37	-0.400416	0.177	0.33	1.45352e-32
A930015D03Rik	2.26892e-36	-0.251547	0.444	0.595	5.46901e-32
Rgl1	3.30278e-36	-0.368035	0.335	0.404	7.96101e-32
Zfp521	1.30354e-35	-0.365117	0.051	0.13	3.14205e-31
Cacna1e	1.84188e-35	-0.519052	0.426	0.464	4.43967e-31
Tyro3	2.64503e-35	-0.113619	0.024	0.109	6.37558e-31
Hs3st2	3.64383e-35	-0.371931	0.067	0.158	8.78308e-31
Epha4	3.54054e-34	-0.325742	0.307	0.412	8.53412e-30
Fat3	4.39112e-34	-0.529195	0.524	0.576	1.05844e-29
Atp2b4	1.87557e-33	-0.326655	0.092	0.165	4.52087e-29
Galnt13	1.23454e-32	-0.434576	0.577	0.622	2.97575e-28
mt-Co1	1.70591e-32	-0.293372	0.393	0.549	4.11192e-28
Ulk4	4.4862e-32	-0.200296	0.153	0.271	1.08135e-27
Miat	1.12845e-31	-0.221443	0.326	0.462	2.72001e-27
Ptpn3	1.71506e-30	-0.280876	0.214	0.265	4.13398e-26
Erbb4	2.48384e-30	0.199296	0.956	0.876	5.98706e-26
Plp1	3.08823e-30	-0.0922122	0.051	0.134	7.44387e-26
Grm8	5.16688e-30	-0.605599	0.317	0.428	1.24543e-25
Dalrd3	1.11573e-28	-0.112262	0.081	0.174	2.68937e-24
Atp6v0b	1.33666e-28	-0.198833	0.506	0.616	3.22189e-24
Nnat	1.5851e-28	-0.147081	0.072	0.171	3.82072e-24
Grk5	1.58872e-28	-0.330775	0.371	0.469	3.82946e-24
Gm2163	3.39715e-28	0.229081	0.651	0.513	8.18849e-24
Ankfn1	4.81626e-28	-0.394833	0.095	0.153	1.16091e-23
Ephb1	5.83559e-28	-0.317293	0.075	0.139	1.40661e-23
Dgkb	2.89888e-27	-0.372569	0.721	0.747	6.98746e-23
Hs3st4	4.26137e-27	-0.15276	0.069	0.156	1.02716e-22
mt-Co2	6.69675e-27	-0.299021	0.445	0.579	1.61418e-22
Slit1	5.29004e-26	-0.375704	0.244	0.306	1.27511e-21
Kcnc2	5.43709e-26	0.131819	0.907	0.801	1.31056e-21
Phactr1	5.66457e-26	-0.49885	0.931	0.942	1.36539e-21
Galnt16	1.91323e-25	-0.275004	0.314	0.37	4.61165e-21
Xkr4	5.19191e-25	0.162183	0.988	0.987	1.25146e-20
Wipf3	1.0392e-24	-0.335516	0.262	0.326	2.50488e-20
Ckb	2.32366e-24	-0.164638	0.316	0.399	5.60095e-20
Serf2	3.16042e-24	-0.0804471	0.047	0.127	7.61787e-20
Gria2	4.33005e-24	-0.251033	0.948	0.967	1.04372e-19
Camk2d	5.46063e-24	-0.257446	0.548	0.591	1.31623e-19
Arhgef25	5.84433e-24	-0.130943	0.135	0.224	1.40872e-19
Mob3b	5.90092e-24	-0.499313	0.189	0.276	1.42236e-19
Ppp3ca	2.41536e-23	-0.306562	0.946	0.963	5.82199e-19
Tmem191c	3.53186e-23	-0.169726	0.49	0.565	8.5132e-19
2810049E08Rik	7.36071e-23	0.197758	0.321	0.208	1.77423e-18
Ssbp4	1.11723e-22	-0.149949	0.361	0.421	2.69297e-18
Clic4	1.14492e-22	-0.215462	0.088	0.152	2.75973e-18
Gabra2	1.47593e-22	-0.294383	0.54	0.605	3.55759e-18
Slc24a2	1.76187e-22	0.136003	0.901	0.806	4.24682e-18
Grip1	2.27576e-22	0.104477	0.993	0.987	5.4855e-18
Atp2a2	2.87775e-22	-0.201349	0.629	0.682	6.93652e-18
Rsrp1	4.24482e-22	-0.166211	0.573	0.678	1.02317e-17
Ptn	5.57541e-22	-0.229315	0.127	0.191	1.3439e-17
mt-Cytb	6.09886e-22	-0.268284	0.408	0.521	1.47007e-17
Myo5b	6.52835e-22	-0.347549	0.317	0.376	1.57359e-17
Haghl	1.30618e-21	-0.134722	0.207	0.278	3.14841e-17
Prkcb	1.70855e-21	-0.280549	0.713	0.748	4.11828e-17
Ly6h	1.7191e-21	-0.188244	0.519	0.586	4.14371e-17
Cacnb2	2.16786e-21	-0.265501	0.838	0.856	5.22542e-17
Slc1a2	4.07752e-21	-0.0595255	0.219	0.341	9.82846e-17
Fkbp1a	4.59834e-21	-0.170694	0.301	0.383	1.10839e-16
Hivep3	7.17239e-21	0.187811	0.861	0.803	1.72883e-16
Gm12394	7.60577e-21	0.166319	0.341	0.221	1.8333e-16
Zdhhc14	1.66376e-20	-0.270397	0.548	0.583	4.01033e-16
Calm1	1.85342e-20	-0.178722	0.414	0.463	4.46749e-16
Nos1ap	2.15011e-20	0.183836	0.68	0.554	5.18261e-16
Clmn	3.45021e-20	-0.175605	0.154	0.201	8.31639e-16
Cst3	3.73604e-20	-0.102595	0.158	0.266	9.00535e-16
Snhg20	5.39283e-20	-0.0947112	0.087	0.169	1.29989e-15
Sema5a	5.52851e-20	-0.278416	0.264	0.381	1.33259e-15
Adam11	1.21869e-19	-0.105235	0.155	0.213	2.93754e-15
Ppm1e	1.40044e-19	-0.300151	0.838	0.849	3.37562e-15
Nsun7	1.83629e-19	-0.16419	0.154	0.235	4.4262e-15
Adamtsl1	2.02384e-19	-0.36787	0.301	0.358	4.87826e-15
Fam155a	2.04013e-19	-0.19754	0.994	0.991	4.91753e-15
Efnb3	3.00778e-19	-0.0893055	0.045	0.109	7.24995e-15
Nlgn1	3.31164e-19	-0.294837	0.856	0.902	7.98237e-15
Ptprm	3.47786e-19	0.183202	0.828	0.729	8.38304e-15
Chn2	3.48188e-19	-0.276819	0.209	0.293	8.39272e-15
Specc1	7.46676e-19	-0.278861	0.606	0.638	1.79979e-14
Phactr2	1.07401e-18	-0.256004	0.181	0.236	2.58878e-14
Trpm3	1.09126e-18	-0.5217	0.347	0.424	2.63037e-14
mt-Nd2	2.00716e-18	-0.204445	0.309	0.401	4.83805e-14
Eef1a1	2.12745e-18	-0.14687	0.279	0.34	5.12802e-14
Aff2	2.66592e-18	0.209817	0.765	0.677	6.42594e-14
Apobec4	3.10858e-18	-0.102518	0.072	0.114	7.49291e-14
Mdga2	3.58796e-18	-0.158606	0.985	0.991	8.64842e-14
Grik1	3.74098e-18	0.131529	0.876	0.783	9.01726e-14
Rbfox2	4.03544e-18	-0.181143	0.867	0.889	9.72702e-14
Atp2b1	5.81369e-18	-0.195457	0.607	0.649	1.40133e-13
Cdh11	8.52915e-18	-0.192602	0.646	0.704	2.05587e-13
C130071C03Rik	2.49296e-17	0.163079	0.887	0.848	6.00902e-13
Sgcz	2.52053e-17	-0.0693411	0.881	0.796	6.07549e-13
Adgrb1	2.87672e-17	-0.140222	0.423	0.483	6.93405e-13
Gm42418	2.89908e-17	0.162608	0.954	0.924	6.98793e-13
Ablim1	3.75165e-17	0.141806	0.832	0.742	9.04298e-13
Brinp1	4.10835e-17	-0.202472	0.688	0.76	9.90278e-13
D030068K23Rik	4.87419e-17	-0.145306	0.058	0.125	1.17487e-12
Prmt8	6.37671e-17	-0.21024	0.222	0.294	1.53704e-12
Itm2c	6.9175e-17	-0.146816	0.286	0.341	1.66739e-12
Nptn	1.01136e-16	-0.154814	0.721	0.767	2.43778e-12
Rasal2	1.08446e-16	-0.230154	0.822	0.858	2.61398e-12
Dapk1	1.16708e-16	-0.259535	0.604	0.643	2.81312e-12
Slc50a1	1.17208e-16	-0.0968442	0.125	0.198	2.82518e-12
Myo10	1.20032e-16	-0.145095	0.173	0.202	2.89324e-12
Syt7	1.35899e-16	-0.180415	0.441	0.485	3.2757e-12
Sez6l	1.7309e-16	-0.189278	0.581	0.592	4.17216e-12
Ghr	1.99841e-16	-0.25624	0.392	0.451	4.81698e-12
Mrps26	3.40501e-16	-0.0790121	0.066	0.126	8.20744e-12
Myh9	3.70345e-16	-0.160479	0.249	0.296	8.92679e-12
Malat1	3.98308e-16	-0.0853646	1	1	9.60081e-12
Zeb1	5.9844e-16	-0.210243	0.496	0.543	1.44248e-11
Chka	5.996e-16	-0.14623	0.544	0.607	1.44528e-11
Olfm2	6.14803e-16	0.174586	0.615	0.507	1.48192e-11
Il1rapl1	6.38044e-16	0.121406	0.953	0.898	1.53794e-11
Cald1	6.86951e-16	-0.154496	0.156	0.194	1.65583e-11
Lrrfip1	7.40876e-16	-0.173777	0.76	0.759	1.78581e-11
Cdh18	8.50917e-16	-0.311433	0.513	0.548	2.05105e-11
Runx1t1	8.86812e-16	0.109364	0.703	0.593	2.13757e-11
Cacng5	9.73792e-16	-0.148773	0.062	0.121	2.34723e-11
Syn2	1.28144e-15	0.140438	0.905	0.846	3.08877e-11
Rbms3	1.35855e-15	0.13371	0.941	0.893	3.27464e-11
Dbn1	1.37221e-15	-0.118966	0.358	0.381	3.30759e-11
Wasf1	1.43135e-15	-0.164555	0.334	0.392	3.45014e-11
Hmgn3	1.44793e-15	-0.0734784	0.259	0.261	3.4901e-11
Gdi1	1.67938e-15	-0.0945196	0.124	0.169	4.04797e-11
Btbd11	1.84257e-15	0.148886	0.724	0.617	4.44133e-11
Ngef	2.12669e-15	-0.0965064	0.09	0.132	5.12618e-11
Cacna2d3	3.40303e-15	0.231892	0.761	0.666	8.20266e-11
Gabrb3	4.10253e-15	-0.143179	0.933	0.953	9.88875e-11
Slc35f1	4.24755e-15	-0.209784	0.876	0.904	1.02383e-10
Slc22a17	4.91649e-15	-0.133528	0.645	0.681	1.18507e-10
Snhg11	5.28058e-15	0.0851925	0.999	0.999	1.27283e-10
R3hdm1	6.52671e-15	-0.149269	0.807	0.824	1.5732e-10
Gls	7.82645e-15	-0.132876	0.687	0.731	1.88649e-10
Cdc42bpa	1.16709e-14	-0.187289	0.825	0.825	2.81315e-10
Lingo2	1.5189e-14	-0.297367	0.681	0.752	3.66115e-10
B3galt1	1.70157e-14	-0.146642	0.818	0.857	4.10147e-10
Iqsec1	1.80144e-14	0.167101	0.899	0.874	4.34219e-10
Sppl2b	1.81986e-14	-0.0644349	0.106	0.129	4.38659e-10
Ddx5	2.56675e-14	-0.116895	0.572	0.592	6.1869e-10
Ubash3b	2.9498e-14	0.155626	0.778	0.682	7.11021e-10
Kalrn	3.55249e-14	-0.296865	0.935	0.948	8.56292e-10
Leng8	3.57236e-14	-0.0887953	0.341	0.361	8.61081e-10
Myo16	3.7281e-14	0.161205	0.795	0.712	8.98622e-10
Sv2c	4.42596e-14	-0.192665	0.1	0.175	1.06683e-09
Tshz3	5.32909e-14	0.211686	0.416	0.32	1.28452e-09
Dynll1	5.39303e-14	-0.0600541	0.056	0.113	1.29994e-09
Whrn	5.65608e-14	-0.204628	0.186	0.244	1.36334e-09
Zeb2	6.09558e-14	0.107345	0.963	0.922	1.46928e-09
Ndrg4	6.40542e-14	-0.115447	0.525	0.568	1.54396e-09
Snap25	6.47195e-14	-0.115094	0.944	0.954	1.56e-09
Uchl1	6.64357e-14	-0.0896201	0.186	0.219	1.60137e-09
Slc44a5	6.91764e-14	0.160125	0.783	0.694	1.66743e-09
Klc1	8.15051e-14	-0.0921621	0.55	0.553	1.9646e-09
Maf	1.02674e-13	0.147956	0.727	0.63	2.47485e-09
Npas2	1.07982e-13	-0.20767	0.302	0.325	2.60279e-09
Tnik	1.12104e-13	-0.220729	0.839	0.851	2.70217e-09
Rerg	1.66885e-13	-0.216258	0.178	0.23	4.0226e-09
Cux2	1.92967e-13	0.147285	0.701	0.601	4.65127e-09
5031415H12Rik	2.09534e-13	0.114332	0.195	0.119	5.05062e-09
mt-Nd3	2.57852e-13	-0.132696	0.137	0.212	6.21525e-09
Stac2	2.66751e-13	-0.206396	0.181	0.212	6.42978e-09
Grina	2.72389e-13	-0.091578	0.432	0.446	6.56565e-09
Rpl9-ps6	3.15436e-13	-0.0810999	0.073	0.131	7.60327e-09
Srsf2	3.93601e-13	-0.0876246	0.242	0.257	9.48736e-09
Acp1	4.13789e-13	-0.096747	0.239	0.268	9.97398e-09
Col19a1	4.13935e-13	0.0559436	0.634	0.539	9.97749e-09
Zfp697	4.56844e-13	0.145137	0.445	0.346	1.10118e-08
Ptpn5	4.73042e-13	-0.17341	0.413	0.44	1.14022e-08
4930578G10Rik	4.84388e-13	0.117159	0.643	0.539	1.16757e-08
Plekha7	5.90344e-13	-0.144802	0.234	0.282	1.42296e-08
Zmiz1	6.00894e-13	-0.167941	0.201	0.249	1.4484e-08
Mlf2	6.36178e-13	-0.0784103	0.168	0.202	1.53344e-08
mt-Nd1	7.21232e-13	-0.207146	0.327	0.407	1.73846e-08
Sipa1l1	7.52606e-13	-0.184554	0.671	0.71	1.81408e-08
Hhipl1	9.06684e-13	0.104587	0.18	0.107	2.18547e-08
4933427D14Rik	9.08079e-13	-0.135521	0.253	0.29	2.18883e-08
Slc24a5	1.04204e-12	-0.132272	0.325	0.402	2.51172e-08
Sema6d	1.05112e-12	-0.186924	0.62	0.702	2.53363e-08
Izumo4	1.05627e-12	-0.0452094	0.196	0.187	2.54604e-08
Ar	1.11553e-12	-0.149977	0.15	0.204	2.68888e-08
Rbms1	1.14206e-12	-0.182107	0.382	0.42	2.75283e-08
Gm45904	1.18702e-12	0.1301	0.192	0.117	2.86119e-08
Cacna1c	1.33431e-12	0.111006	0.948	0.914	3.21623e-08
Pam	1.33631e-12	0.0944675	0.933	0.874	3.22105e-08
Pip5k1b	1.44618e-12	-0.189745	0.622	0.689	3.48586e-08
Lrrc4c	1.45817e-12	0.121724	0.958	0.932	3.51478e-08
Arnt2	1.51924e-12	0.110183	0.787	0.698	3.66196e-08
Rundc3a	1.62199e-12	-0.0886991	0.211	0.255	3.90965e-08
Hectd2	1.78213e-12	-0.16317	0.27	0.326	4.29564e-08
Mllt3	2.08763e-12	-0.1406	0.795	0.831	5.03202e-08
Cep112	2.1149e-12	-0.206795	0.253	0.326	5.09775e-08
Lhfpl3	2.19183e-12	-0.179432	0.602	0.667	5.28318e-08
Dgkh	2.48131e-12	-0.204587	0.58	0.613	5.98095e-08
2410089E03Rik	2.59402e-12	0.127212	0.845	0.801	6.25263e-08
Dvl1	2.78077e-12	-0.0795901	0.271	0.285	6.70276e-08
Sox6	2.81042e-12	0.254376	0.463	0.37	6.77423e-08
Gm15810	2.96407e-12	-0.116848	0.1	0.15	7.14459e-08
Kcnip4	3.17768e-12	0.137753	0.417	0.456	7.65949e-08
Aifm3	3.64016e-12	-0.0763509	0.179	0.187	8.77423e-08
Grik2	4.19961e-12	0.0830288	0.985	0.965	1.01227e-07
Mcu	4.21032e-12	-0.171328	0.443	0.5	1.01486e-07
Nhsl2	5.09496e-12	-0.192724	0.342	0.384	1.22809e-07
Dtx3	6.02929e-12	-0.0817968	0.252	0.29	1.4533e-07
Pdzd2	6.83719e-12	-0.228181	0.361	0.399	1.64804e-07
mt-Nd4	6.88477e-12	-0.173189	0.346	0.42	1.65951e-07
Rnpc3	8.74163e-12	0.115372	0.416	0.32	2.10708e-07
Npcd	1.00741e-11	0.0854075	0.142	0.08	2.42826e-07
Actb	1.05233e-11	-0.0997027	0.185	0.249	2.53654e-07
Fbn1	1.20579e-11	0.122743	0.293	0.207	2.90643e-07
Gm20754	1.21875e-11	0.151259	0.522	0.423	2.93767e-07
AC154683.1	1.26806e-11	-0.11674	0.1	0.144	3.05652e-07
Mapk4	1.29409e-11	-0.160895	0.318	0.383	3.11927e-07
Trpc3	1.30439e-11	-0.162028	0.135	0.178	3.14411e-07
Fam173a	1.37879e-11	-0.0571624	0.111	0.133	3.32343e-07
Myrip	1.46617e-11	0.120549	0.449	0.352	3.53407e-07
Gm26835	1.50295e-11	-0.080113	0.662	0.65	3.62272e-07
Man1c1	1.55313e-11	0.155328	0.492	0.398	3.74365e-07
Frmd6	1.75026e-11	-0.114741	0.115	0.148	4.21883e-07
6030458C11Rik	2.20488e-11	-0.1264	0.176	0.238	5.31463e-07
2010111I01Rik	2.34595e-11	-0.1334	0.697	0.729	5.65467e-07
Lrrc45	2.59886e-11	-0.0431031	0.253	0.244	6.26429e-07
Nebl	2.77308e-11	0.0959449	0.906	0.852	6.68424e-07
Idh3b	2.77986e-11	-0.0702725	0.208	0.23	6.70057e-07
Nr3c2	2.78472e-11	-0.188991	0.819	0.826	6.7123e-07
Syne1	2.92812e-11	0.113808	0.943	0.924	7.05794e-07
Cttnbp2	3.09339e-11	-0.143771	0.898	0.906	7.45632e-07
Msra	3.37028e-11	0.158114	0.794	0.741	8.12372e-07
Enox1	3.4961e-11	0.163728	0.893	0.848	8.427e-07
Cdk17	4.77895e-11	-0.130669	0.466	0.52	1.15192e-06
Grk3	5.29216e-11	0.132336	0.716	0.648	1.27562e-06
AC149090.1	5.40052e-11	-0.124371	0.762	0.781	1.30174e-06
Chn1	5.75149e-11	-0.122451	0.58	0.591	1.38634e-06
Tspoap1	6.22934e-11	-0.0316646	0.395	0.366	1.50152e-06
Zkscan16	6.33301e-11	0.140904	0.265	0.191	1.52651e-06
Gpc5	6.4206e-11	0.0176868	0.11	0.156	1.54762e-06
Rbm4b	6.60511e-11	0.0932246	0.501	0.407	1.5921e-06
Nkain3	6.81034e-11	-0.205899	0.636	0.671	1.64156e-06
Klf13	7.36858e-11	-0.119519	0.234	0.287	1.77612e-06
A330102I10Rik	7.40749e-11	0.135022	0.612	0.521	1.7855e-06
Zdbf2	8.78386e-11	-0.119499	0.095	0.144	2.11726e-06
Osbpl1a	9.46509e-11	0.102539	0.437	0.344	2.28147e-06
Cpne8	1.12484e-10	-0.173848	0.199	0.259	2.71131e-06
Ptms	1.17175e-10	-0.0750325	0.117	0.156	2.82439e-06
Mef2c	1.32579e-10	0.131928	0.786	0.704	3.19568e-06
Usp19	1.34324e-10	-0.0697606	0.208	0.233	3.23775e-06
Acap3	1.35934e-10	-0.0670777	0.125	0.154	3.27655e-06
Slc25a3	1.36897e-10	-0.0500883	0.266	0.26	3.29976e-06
Dync1i2	1.41433e-10	-0.120516	0.651	0.684	3.40909e-06
Gm14330	1.47488e-10	0.102847	0.139	0.082	3.55504e-06
Ube2e2	1.47846e-10	-0.10724	0.875	0.898	3.56369e-06
Unc5c	1.64422e-10	0.0718398	0.818	0.74	3.96323e-06
Aldoa	1.69193e-10	-0.0898514	0.19	0.231	4.07824e-06
Ddx39b	1.77261e-10	-0.0415986	0.302	0.291	4.27269e-06
Ypel3	1.86689e-10	-0.072962	0.196	0.224	4.49995e-06
Tmem259	1.92965e-10	-0.0465488	0.249	0.241	4.65123e-06
Kcnip2	1.95929e-10	-0.1432	0.207	0.267	4.72267e-06
Adgrb2	2.21069e-10	-0.0942251	0.181	0.243	5.32864e-06
Stub1	2.39652e-10	-0.063611	0.128	0.163	5.77656e-06
Frmd4a	3.22016e-10	0.0917707	0.986	0.974	7.76186e-06
Lmo4	3.31194e-10	-0.105392	0.157	0.172	7.9831e-06
Dcc	3.65523e-10	-0.148438	0.667	0.726	8.81056e-06
Asna1	4.16257e-10	0.0747596	0.103	0.054	1.00335e-05
Ryr2	4.30752e-10	-0.153535	0.874	0.872	1.03828e-05
Nxn	4.34746e-10	-0.146201	0.124	0.168	1.04791e-05
Cadm2	4.39029e-10	-0.124863	0.96	0.973	1.05824e-05
Myl6	4.55576e-10	-0.0529111	0.116	0.137	1.09812e-05
Gm27032	4.60479e-10	-0.0645598	0.214	0.232	1.10994e-05
Camkk2	5.22843e-10	-0.111248	0.317	0.343	1.26026e-05
Filip1	5.71541e-10	0.136491	0.232	0.16	1.37764e-05
Vstm2a	5.76174e-10	0.143227	0.751	0.704	1.38881e-05
Rap1gap	6.24432e-10	-0.0979143	0.494	0.5	1.50513e-05
Necab2	6.51527e-10	-0.104626	0.126	0.169	1.57044e-05
Tead1	6.73651e-10	-0.130426	0.282	0.324	1.62377e-05
Car11	6.8409e-10	-0.0686245	0.157	0.191	1.64893e-05
Eef2	7.35511e-10	-0.0618221	0.155	0.174	1.77288e-05
Cntnap2	7.88384e-10	0.0999576	0.99	0.99	1.90032e-05
Grm1	8.475e-10	-0.213688	0.641	0.655	2.04281e-05
Hnrnpdl	8.79821e-10	-0.0732737	0.384	0.391	2.12072e-05
Nrbp2	1.07097e-09	-0.0125346	0.315	0.283	2.58146e-05
Hs6st3	1.1214e-09	-0.288585	0.555	0.633	2.70303e-05
Camk2a	1.12712e-09	-0.149015	0.824	0.815	2.71681e-05
Crim1	1.13333e-09	-0.136931	0.139	0.173	2.73178e-05
Ildr2	1.23661e-09	-0.156862	0.359	0.409	2.98072e-05
Nedd4l	1.24866e-09	-0.12217	0.842	0.849	3.00976e-05
Tanc1	1.2664e-09	-0.1003	0.17	0.211	3.05253e-05
Cntnap4	1.30105e-09	0.169517	0.658	0.574	3.13605e-05
Spag5	1.3698e-09	-0.0837358	0.149	0.183	3.30177e-05
Lrrc7	1.56384e-09	-0.135902	0.959	0.959	3.76948e-05
Pde4b	1.56485e-09	-0.193205	0.499	0.537	3.77192e-05
Slc25a51	2.02538e-09	0.0551782	0.139	0.084	4.88199e-05
Atp5d	2.08394e-09	-0.0608425	0.122	0.137	5.02313e-05
Arhgap23	2.19405e-09	0.111282	0.545	0.457	5.28853e-05
Cntn5	2.2015e-09	0.1102	0.794	0.718	5.30648e-05
Lrrc1	2.49765e-09	-0.100956	0.096	0.147	6.02033e-05
Tmem178b	2.51947e-09	-0.119623	0.958	0.967	6.07293e-05
Fam19a2	2.58093e-09	0.160342	0.726	0.657	6.22108e-05
Reep2	2.60159e-09	-0.075382	0.187	0.211	6.27087e-05
Myof	2.95386e-09	0.096679	0.129	0.076	7.11999e-05
Chpf2	3.00067e-09	-0.0608845	0.156	0.179	7.2328e-05
Hnrnpk	3.02215e-09	-0.0667138	0.203	0.228	7.2846e-05
Podxl2	3.12512e-09	0.0493198	0.498	0.424	7.5328e-05
Stx6	3.33896e-09	-0.100626	0.268	0.3	8.04823e-05
Prkce	3.5034e-09	-0.151985	0.945	0.955	8.44459e-05
Arhgap39	3.71568e-09	-0.116346	0.639	0.67	8.95627e-05
Usp29	3.73374e-09	-0.177326	0.864	0.889	8.9998e-05
Pde4a	3.80561e-09	-0.0849032	0.368	0.379	9.17303e-05
Calm2	3.83481e-09	-0.0993086	0.491	0.514	9.24342e-05
Ankrd13d	3.88462e-09	-0.0662542	0.129	0.155	9.36349e-05
Limch1	4.04447e-09	0.11964	0.908	0.871	9.74879e-05
Lmo7	4.36494e-09	-0.0650944	0.108	0.114	0.000105212
Asic2	4.50077e-09	0.0924692	0.929	0.914	0.000108487
Ptprs	4.80541e-09	-0.0613586	0.835	0.816	0.00011583
Neto1	5.03459e-09	0.164531	0.73	0.661	0.000121354
Gm13629	5.04111e-09	0.131903	0.52	0.435	0.000121511
Ankrd13b	5.82655e-09	-0.0583663	0.157	0.177	0.000140443
Tspan33	6.25007e-09	-0.072969	0.075	0.113	0.000150652
Mkl1	7.46512e-09	-0.119405	0.554	0.588	0.000179939
Asap1	7.69299e-09	0.115373	0.81	0.741	0.000185432
Ptch1	7.93455e-09	-0.114562	0.157	0.211	0.000191254
Wdr76	7.9672e-09	0.0950687	0.184	0.124	0.000192041
Ripor2	8.09157e-09	-0.162799	0.778	0.796	0.000195039
Srsf5	9.43075e-09	-0.0662894	0.404	0.42	0.000227319
Pcyt2	9.45677e-09	-0.0332726	0.5	0.476	0.000227946
Vamp2	9.61725e-09	-0.0657532	0.162	0.187	0.000231814
Ust	1.15793e-08	-0.150986	0.306	0.35	0.000279107
Cyfip1	1.19995e-08	-0.0818066	0.49	0.47	0.000289235
Tpm1	1.23523e-08	-0.081401	0.265	0.272	0.00029774
Slc6a1	1.23715e-08	0.0772237	0.86	0.797	0.000298203
Rpl19	1.25283e-08	-0.0653723	0.077	0.101	0.000301982
Gm3143	1.28564e-08	0.122704	0.251	0.183	0.000309891
Galntl6	1.30604e-08	0.0834602	0.951	0.93	0.000314809
Trank1	1.31604e-08	-0.101479	0.485	0.513	0.000317219
Ptprn	1.32009e-08	-0.0827756	0.635	0.643	0.000318194
Csnk1g1	1.34517e-08	-0.120714	0.575	0.625	0.00032424
Gm48742	1.34714e-08	0.0924448	0.192	0.13	0.000324715
Syt17	1.37998e-08	0.0814625	0.219	0.156	0.00033263
Stard9	1.39513e-08	0.109694	0.394	0.313	0.000336282
Tmtc2	1.41621e-08	0.151616	0.62	0.539	0.000341363
Chst1	1.45683e-08	-0.0631689	0.131	0.147	0.000351155
Gfra2	1.52604e-08	-0.109054	0.112	0.149	0.000367837
Phldb1	1.56899e-08	-0.00794222	0.116	0.093	0.00037819
Etnk1	1.61251e-08	-0.0987102	0.648	0.679	0.000388679
Ptpre	1.82851e-08	0.147299	0.536	0.461	0.000440744
Shisa6	1.842e-08	-0.154764	0.638	0.683	0.000443996
Bax	1.87989e-08	-0.0445239	0.102	0.12	0.000453128
Arhgap33	2.08166e-08	-0.0415787	0.104	0.111	0.000501762
Gm46102	2.13532e-08	0.16894	0.256	0.192	0.000514696
Kifc2	2.3053e-08	-0.0594478	0.4	0.403	0.00055567
Hap1	2.32543e-08	-0.0680332	0.097	0.134	0.000560522
Rgl2	2.41018e-08	-0.0449115	0.151	0.162	0.000580949
Pcbp4	2.46294e-08	-0.0255361	0.239	0.219	0.000593666
Fmnl2	2.5389e-08	-0.125306	0.656	0.698	0.000611977
Sh3glb2	2.66507e-08	-0.0501385	0.19	0.192	0.000642388
Elavl2	2.68153e-08	0.0850862	0.826	0.76	0.000646356
Kctd8	2.73277e-08	0.125735	0.561	0.478	0.000658707
Lypd6b	2.75616e-08	0.138702	0.285	0.214	0.000664345
Rab24	2.9914e-08	-0.0644941	0.138	0.191	0.000721047
Rell2	3.1445e-08	-0.0395232	0.148	0.15	0.000757951
Matn2	3.31937e-08	-0.137396	0.214	0.244	0.000800101
9530059O14Rik	3.36962e-08	-0.158182	0.631	0.673	0.000812212
Pdgfc	3.42052e-08	-0.0982976	0.072	0.109	0.000824482
Ext1	3.44446e-08	-0.111974	0.711	0.724	0.000830252
Arhgap4	3.45387e-08	0.06393	0.129	0.08	0.00083252
Cntnap5c	3.74974e-08	0.090944	0.797	0.73	0.000903837
Cblb	4.29926e-08	0.113019	0.394	0.319	0.00103629
Cotl1	4.42502e-08	-0.100838	0.131	0.177	0.00106661
Sirt7	4.44377e-08	-0.0527814	0.249	0.256	0.00107113
Vstm5	4.46082e-08	0.0717117	0.292	0.222	0.00107524
Kctd17	4.47813e-08	-0.0275625	0.205	0.194	0.00107941
Clu	4.88083e-08	0.0494176	0.279	0.217	0.00117648
Sorbs1	4.94211e-08	0.0844706	0.942	0.921	0.00119125
Alk	5.01349e-08	0.112786	0.777	0.706	0.00120845
Lrp1b	5.0571e-08	0.0508412	0.893	0.921	0.00121896
Trim5	5.22786e-08	0.0670555	0.148	0.095	0.00126012
Cnih3	5.33133e-08	-0.099475	0.169	0.212	0.00128506
Ddx17	5.45045e-08	-0.031	0.595	0.565	0.00131378
Homer1	5.71621e-08	-0.105648	0.448	0.463	0.00137783
Spink10	5.89968e-08	-0.106032	0.247	0.301	0.00142206
Sorcs1	5.91241e-08	-0.198585	0.377	0.419	0.00142513
Klhl29	5.92744e-08	-0.147036	0.783	0.824	0.00142875
Pag1	6.29334e-08	-0.125844	0.478	0.512	0.00151695
Cds1	6.30914e-08	-0.086989	0.218	0.264	0.00152076
Gm26905	6.37741e-08	0.0895344	0.732	0.658	0.00153721
Gm15478	6.42135e-08	-0.0647489	0.373	0.372	0.0015478
Gm49003	6.77451e-08	0.0947915	0.22	0.157	0.00163293
Pdzd4	6.83959e-08	-0.103796	0.538	0.583	0.00164861
Garnl3	7.01821e-08	0.102771	0.82	0.764	0.00169167
Epb41	7.22728e-08	0.0751733	0.362	0.289	0.00174206
Glp2r	7.48644e-08	-0.0588481	0.375	0.37	0.00180453
Zcchc18	7.66957e-08	-0.0846758	0.414	0.44	0.00184867
Vwa8	7.8246e-08	0.112343	0.756	0.716	0.00188604
Sh3d19	8.1369e-08	0.0677441	0.322	0.254	0.00196132
Prkca	8.9532e-08	-0.19292	0.748	0.756	0.00215808
Gm49353	8.99444e-08	-0.096134	0.25	0.315	0.00216802
Fndc4	9.23524e-08	-0.0503905	0.114	0.133	0.00222606
Fkbp8	9.54838e-08	-0.0588594	0.195	0.214	0.00230154
Cnih2	9.74235e-08	-0.0616933	0.097	0.124	0.0023483
Hdac5	1.00169e-07	0.0783533	0.293	0.224	0.00241448
Dgkg	1.02466e-07	-0.205051	0.824	0.829	0.00246984
Sncb	1.08986e-07	-0.0413035	0.203	0.202	0.00262699
Tmem208	1.09771e-07	-0.0491286	0.207	0.211	0.00264592
Cachd1	1.1248e-07	-0.11094	0.154	0.186	0.00271123
Maged1	1.17355e-07	-0.0599366	0.259	0.272	0.00282873
Sez6	1.17888e-07	-0.10681	0.281	0.317	0.00284157
Ttyh1	1.18272e-07	-0.0532618	0.284	0.287	0.00285083
Son	1.19447e-07	-0.0420241	0.693	0.671	0.00287914
Spon1	1.2324e-07	-0.139196	0.118	0.165	0.00297058
Lingo1	1.25575e-07	0.00952231	0.268	0.223	0.00302686
Gm10754	1.2588e-07	-0.11102	0.097	0.122	0.00303422
Cpt1c	1.26808e-07	-0.0462926	0.309	0.31	0.00305657
Zfp536	1.28989e-07	0.0995134	0.877	0.826	0.00310915
Focad	1.33432e-07	-0.119685	0.786	0.783	0.00321626
Serpini1	1.34837e-07	0.141887	0.581	0.508	0.00325011
Lmtk3	1.34876e-07	-0.0430706	0.475	0.462	0.00325106
Tma7	1.37959e-07	-0.0561051	0.111	0.128	0.00332536
Gabrg1	1.43528e-07	-0.108062	0.094	0.133	0.00345961
Srrm4	1.44837e-07	0.118827	0.764	0.7	0.00349115
Dpm2	1.49237e-07	-0.0166047	0.125	0.104	0.0035972
Ubb	1.51434e-07	-0.0818638	0.218	0.261	0.00365016
Dlc1	1.55527e-07	0.0993247	0.88	0.83	0.00374882
Kbtbd11	1.60685e-07	-0.0770821	0.097	0.131	0.00387315
Dennd6b	1.79542e-07	-0.0537791	0.303	0.31	0.00432767
Add2	1.97841e-07	-0.0884487	0.583	0.595	0.00476876
Samd14	2.00867e-07	-0.0439386	0.117	0.116	0.00484169
Fbxw5	2.05004e-07	-0.0403402	0.084	0.106	0.00494142
Trpc4	2.09591e-07	-0.16128	0.573	0.611	0.00505199
Inha	2.13274e-07	-0.0542114	0.119	0.143	0.00514075
Nrg3	2.15864e-07	0.0587894	0.997	0.994	0.00520318
Plppr4	2.18591e-07	-0.0955487	0.47	0.507	0.00526891
Oprd1	2.35001e-07	0.128751	0.343	0.272	0.00566446
Zfp423	2.41162e-07	-0.114633	0.278	0.288	0.00581297
Lemd2	2.61506e-07	-0.0483836	0.109	0.12	0.00630334
Gm48003	2.8997e-07	0.104983	0.245	0.182	0.00698943
Ccnl2	2.9358e-07	-0.0390698	0.488	0.479	0.00707644
Ptov1	2.96297e-07	-0.0526833	0.093	0.123	0.00714195
Fbxo10	3.41701e-07	-0.0950192	0.261	0.293	0.00823635
Nfia	3.56596e-07	-0.144689	0.306	0.357	0.0085954
Fras1	3.59506e-07	-0.116639	0.117	0.136	0.00866553
Flna	3.60615e-07	-0.0582103	0.077	0.106	0.00869227
Neurl1a	3.61715e-07	-0.10901	0.253	0.302	0.00871878
Adam15	3.75609e-07	-0.0435755	0.198	0.196	0.00905368
Hnrnph1	3.76806e-07	-0.0453552	0.212	0.216	0.00908253
Hs6st2	3.81096e-07	-0.157794	0.337	0.376	0.00918595
A230006K03Rik	3.92076e-07	0.117302	0.796	0.777	0.00945061
Kcns3	3.92504e-07	0.10346	0.309	0.241	0.00946092
Rps6ka5	3.99744e-07	0.150201	0.531	0.468	0.00963542
Utrn	4.18825e-07	0.0936799	0.595	0.52	0.0100954
Mkl2	4.20564e-07	-0.107864	0.574	0.591	0.0101373
Rgs6	4.3036e-07	-0.167243	0.341	0.398	0.0103734
Xkr6	4.44084e-07	-0.0893551	0.846	0.851	0.0107042
Arhgef12	4.44297e-07	0.101188	0.772	0.721	0.0107093
Sqstm1	4.59763e-07	0.0921497	0.47	0.395	0.0110821
Gm28376	4.62374e-07	0.0288623	0.296	0.241	0.0111451
Cic	4.68737e-07	-0.0269531	0.113	0.109	0.0112984
Tubb2a	4.86606e-07	-0.0651409	0.179	0.204	0.0117292
A830082K12Rik	5.11928e-07	0.0616517	0.55	0.479	0.0123395
Gba2	5.26101e-07	-0.0336629	0.133	0.137	0.0126811
Mme	5.27997e-07	0.076922	0.175	0.121	0.0127268
Rasgrp1	5.38205e-07	0.0714513	0.169	0.117	0.0129729
Capn2	5.66999e-07	0.0653332	0.376	0.308	0.0136669
Ankrd24	5.74227e-07	0.0474625	0.523	0.454	0.0138412
Grm3	5.77255e-07	0.143431	0.271	0.209	0.0139142
Ap2b1	5.78942e-07	-0.0979135	0.657	0.679	0.0139548
Ip6k1	6.10589e-07	-0.0549011	0.21	0.226	0.0147176
Asah2	6.29482e-07	0.0611498	0.107	0.066	0.015173
Mrpl3	6.30275e-07	-0.0600722	0.168	0.191	0.0151922
Mrgbp	6.31377e-07	-0.0423117	0.088	0.102	0.0152187
Eif1	6.507e-07	-0.0398976	0.198	0.206	0.0156845
Gm48677	6.6193e-07	-0.0484377	0.061	0.102	0.0159552
Gramd1a	6.62365e-07	-0.0539373	0.2	0.219	0.0159656
Meaf6	6.8364e-07	-0.0729284	0.224	0.256	0.0164785
Celf5	6.84055e-07	-0.0682033	0.28	0.316	0.0164885
Adgrb3	6.84297e-07	-0.0940631	0.991	0.989	0.0164943
Epha7	6.92717e-07	-0.122458	0.597	0.656	0.0166973
Thsd4	7.27852e-07	0.04648	0.276	0.216	0.0175442
Grb14	7.67846e-07	-0.0914175	0.189	0.227	0.0185082
Cdh8	7.69348e-07	-0.204918	0.542	0.586	0.0185444
Pcsk2	7.77562e-07	-0.125365	0.557	0.574	0.0187423
Mgat5	7.9418e-07	-0.112434	0.552	0.579	0.0191429
Myh10	7.96288e-07	0.104399	0.553	0.497	0.0191937
Sdccag3	8.26146e-07	-0.0549955	0.23	0.248	0.0199134
Traf7	8.40807e-07	-0.0149688	0.11	0.096	0.0202668
Parm1	8.46608e-07	0.0491426	0.317	0.256	0.0204066
Pkp2	8.51837e-07	-0.0628973	0.075	0.109	0.0205327
Gm15738	8.54116e-07	-0.0611494	0.302	0.304	0.0205876
Stmn1	8.58439e-07	-0.0459157	0.178	0.181	0.0206918
Rufy1	9.1682e-07	0.108958	0.514	0.446	0.022099
Prdx5	9.26124e-07	-0.0384742	0.108	0.115	0.0223233
Cadm1	9.305e-07	0.126981	0.948	0.923	0.0224288
Acbd4	9.32098e-07	-0.0401926	0.108	0.119	0.0224673
Sec61a2	9.35293e-07	-0.0838614	0.392	0.434	0.0225443
Farsa	9.43026e-07	-0.0506009	0.218	0.221	0.0227307
Cdc26	9.73946e-07	0.0505062	0.16	0.111	0.023476
Pxylp1	1.00548e-06	0.0753108	0.24	0.18	0.0242361
Fhit	1.01832e-06	0.126304	0.738	0.681	0.0245455
Psap	1.06732e-06	-0.0532246	0.654	0.645	0.0257268
Ajap1	1.07321e-06	-0.118709	0.216	0.262	0.0258686
Pfn2	1.09294e-06	-0.0704288	0.136	0.176	0.0263442
Ppp2r3a	1.11075e-06	0.107575	0.58	0.514	0.0267736
Bicc1	1.11751e-06	-0.112245	0.226	0.246	0.0269364
Cdk5	1.1206e-06	-0.0318797	0.149	0.151	0.0270109
Dlg2	1.12532e-06	-0.0874382	0.997	0.999	0.0271247
Zmat4	1.1266e-06	0.0955766	0.818	0.761	0.0271556
5031439G07Rik	1.15052e-06	-0.0350692	0.416	0.403	0.0277322
Actn2	1.16402e-06	-0.0930077	0.13	0.164	0.0280576
Ccnt2	1.17267e-06	-0.086022	0.475	0.512	0.0282661
Srgap1	1.20233e-06	-0.146034	0.44	0.478	0.0289808
Plch2	1.21889e-06	0.0664029	0.26	0.202	0.0293802
Stmn3	1.25654e-06	-0.0738543	0.566	0.583	0.0302875
Epb41l2	1.25706e-06	0.0681692	0.219	0.163	0.0303002
Psd3	1.31741e-06	-0.0772473	0.416	0.417	0.0317548
Ank1	1.3232e-06	0.109383	0.685	0.635	0.0318945
Tbc1d9	1.34687e-06	0.112627	0.54	0.484	0.032465
Arfip2	1.34966e-06	-0.0421439	0.111	0.121	0.0325322
Lin7a	1.35085e-06	-0.127563	0.453	0.517	0.0325609
Rnf150	1.35438e-06	-0.106448	0.601	0.65	0.032646
Atxn2l	1.35448e-06	-0.0225503	0.417	0.406	0.0326483
Ppfia3	1.37537e-06	-0.00768907	0.313	0.281	0.033152
Cyp46a1	1.46621e-06	-0.0576895	0.176	0.19	0.0353415
Aes	1.46881e-06	-0.0631199	0.21	0.225	0.0354043
Dtnbp1	1.47037e-06	0.0564576	0.265	0.205	0.0354418
Slc6a7	1.51497e-06	0.0435836	0.216	0.167	0.0365168
Tnk2	1.526e-06	-0.0706884	0.282	0.307	0.0367827
Pla2g3	1.54327e-06	0.0486237	0.369	0.309	0.0371989
Ralyl	1.55833e-06	-0.139035	0.788	0.797	0.0375621
Ntf3	1.63559e-06	-0.094451	0.066	0.104	0.0394242
Dab1	1.65097e-06	0.0681017	0.87	0.82	0.0397949
Gm32647	1.66978e-06	0.228471	0.275	0.214	0.0402483
Dbnl	1.7345e-06	-0.0244783	0.16	0.152	0.0418083
Nrp1	1.73466e-06	-0.116078	0.304	0.34	0.0418123
Nfib	1.76106e-06	-0.100564	0.57	0.584	0.0424485
Basp1	1.7719e-06	-0.0996758	0.527	0.576	0.0427099
Plekhn1	1.79217e-06	-0.023411	0.109	0.103	0.0431984
Cdh7	1.79535e-06	-0.134467	0.196	0.253	0.043275
Hspa12a	1.7958e-06	-0.0686404	0.215	0.239	0.0432861
Ring1	1.80043e-06	-0.0496233	0.142	0.173	0.0433976
Adgra1	1.80458e-06	0.0790598	0.476	0.405	0.0434975
Aff3	1.80493e-06	-0.132001	0.77	0.797	0.043506
Daam2	1.82119e-06	0.0555273	0.225	0.172	0.043898
Rgs20	1.85733e-06	-0.112265	0.261	0.28	0.0447691
Cox8a	1.88193e-06	-0.071932	0.293	0.312	0.0453621
Jph1	1.91127e-06	0.0925478	0.305	0.242	0.0460693
Cluh	1.91578e-06	-0.0539974	0.152	0.168	0.046178
Gm6994	1.94899e-06	0.100272	0.231	0.174	0.0469784
Ppp1r13b	2.01135e-06	-0.0860615	0.567	0.596	0.0484815
Cfl1	2.03389e-06	-0.0604515	0.136	0.161	0.0490248
Rcor1	2.04876e-06	-0.0936041	0.298	0.338	0.0493833
Gm16083	2.06724e-06	0.115669	0.405	0.337	0.0498287
Gab2	2.07903e-06	0.0669077	0.716	0.649	0.0501129
Ogt	2.09342e-06	-0.0791535	0.766	0.787	0.0504597
Gm45321	2.1176e-06	0.177879	0.38	0.34	0.0510427
Plcb4	2.12915e-06	-0.144828	0.629	0.64	0.0513211
Erc2	2.15173e-06	0.0800749	0.98	0.978	0.0518654
Dgkz	2.16115e-06	-0.0388459	0.518	0.508	0.0520923
Tmem132a	2.16166e-06	-0.0262401	0.15	0.142	0.0521047
Ppp5c	2.19554e-06	-0.0412898	0.116	0.13	0.0529214
Agbl4	2.22322e-06	0.0879248	0.945	0.922	0.0535886
Pfkl	2.23444e-06	-0.0325713	0.152	0.152	0.0538589
Ranbp17	2.2561e-06	0.101932	0.521	0.456	0.0543809
2900097C17Rik	2.30522e-06	-0.0706667	0.276	0.292	0.0555649
Atp13a2	2.33953e-06	-0.0128211	0.369	0.342	0.0563921
Atg2a	2.43086e-06	0.0747863	0.239	0.181	0.0585934
Alcam	2.43786e-06	0.140498	0.647	0.588	0.0587623
Sptb	2.47461e-06	0.0802501	0.375	0.308	0.059648
Nxf1	2.47476e-06	-0.0462505	0.194	0.206	0.0596516
Fastk	2.47491e-06	-0.0229893	0.104	0.105	0.0596552
Nxph1	2.55252e-06	0.0944702	0.791	0.742	0.061526
Cpeb2	2.56948e-06	0.0873224	0.519	0.449	0.0619346
Celf3	2.63559e-06	-0.0339275	0.221	0.22	0.0635283
Clmp	2.65633e-06	0.0795473	0.46	0.391	0.0640281
Gpi1	2.69291e-06	-0.0349178	0.526	0.512	0.06491
Tnr	2.71211e-06	-0.102992	0.805	0.794	0.0653727
Lztr1	2.75527e-06	-0.0605764	0.313	0.338	0.066413
Cspg5	2.85113e-06	0.0818726	0.488	0.417	0.0687236
Ivns1abp	2.88227e-06	-0.0372772	0.115	0.123	0.0694742
Rgs11	2.94304e-06	-0.037756	0.185	0.185	0.070939
Sfxn5	2.94979e-06	0.094751	0.553	0.482	0.0711016
Myo1b	2.98061e-06	0.0885332	0.121	0.08	0.0718446
Cyhr1	3.00005e-06	-0.021451	0.201	0.19	0.0723131
Ift20	3.03212e-06	-0.0391984	0.19	0.189	0.0730862
Aplp1	3.16075e-06	-0.0623936	0.466	0.472	0.0761867
Pkn1	3.22275e-06	0.0381169	0.277	0.225	0.0776811
Gm4924	3.2468e-06	0.0864746	0.314	0.252	0.0782608
Sec24d	3.30258e-06	0.088526	0.139	0.096	0.0796053
Hp1bp3	3.32001e-06	0.0599041	0.322	0.263	0.0800256
Fibp	3.3504e-06	-0.00712995	0.159	0.137	0.0807581
2021-09-04	3.39735e-06	-0.0328813	0.21	0.204	0.0818898
Csk	3.39944e-06	0.0250608	0.143	0.106	0.0819402
Gabra1	3.47408e-06	0.0432383	0.561	0.495	0.0837393
Pbx3	3.59248e-06	-0.167893	0.191	0.228	0.0865932
Gm2516	3.59833e-06	0.205539	0.441	0.385	0.0867343
R3hdm4	3.62026e-06	-0.0510634	0.116	0.154	0.0872628
Coq8b	3.65751e-06	-0.0697996	0.156	0.184	0.0881605
Tcp11l1	3.70944e-06	0.0634507	0.564	0.494	0.0894125
Gm26694	3.73811e-06	-0.0351926	0.499	0.486	0.0901033
Gas7	3.95417e-06	0.138121	0.566	0.498	0.0953114
St8sia5	3.95696e-06	0.101829	0.473	0.408	0.0953785
Lrfn5	4.03461e-06	-0.0658842	0.929	0.95	0.0972503
Zfp445	4.10807e-06	-0.0393322	0.41	0.404	0.0990208
Abhd2	4.16211e-06	0.0978681	0.411	0.35	0.100323
Prickle2	4.18481e-06	0.105977	0.807	0.763	0.100871
Stard3nl	4.22632e-06	-0.0680316	0.177	0.196	0.101871
Mfsd10	4.31297e-06	-0.0430229	0.099	0.118	0.10396
4933413L06Rik	4.34724e-06	0.0931908	0.195	0.148	0.104786
Gm28305	4.38937e-06	0.0151154	0.105	0.076	0.105801
Lrrc4	4.44387e-06	0.113057	0.575	0.513	0.107115
Kcnc3	4.61794e-06	-0.08313	0.261	0.307	0.111311
Ppp1r12c	4.81385e-06	0.00520369	0.297	0.257	0.116033
Apbb2	4.82755e-06	-0.0851804	0.707	0.713	0.116363
Smad7	4.83019e-06	-0.0654395	0.179	0.197	0.116427
Unc5a	4.85636e-06	-0.0319208	0.13	0.13	0.117058
Col4a1	4.87262e-06	-0.060596	0.177	0.194	0.11745
Slc24a3	4.97525e-06	-0.0930077	0.83	0.859	0.119923
Khdrbs3	4.97862e-06	0.107472	0.732	0.669	0.120005
Tecr	5.06187e-06	-0.0352973	0.658	0.645	0.122011
Ralgapa2	5.12203e-06	0.0800555	0.757	0.698	0.123461
Stn1	5.13638e-06	-0.0679605	0.077	0.115	0.123807
Cherp	5.14168e-06	-0.0747829	0.239	0.266	0.123935
Plekha6	5.17365e-06	-0.0868889	0.455	0.47	0.124706
Ppp1r37	5.23391e-06	-0.0314378	0.247	0.243	0.126158
Itpr1	5.27844e-06	-0.0106495	0.486	0.43	0.127231
Tmem44	5.29945e-06	0.106509	0.362	0.297	0.127738
Phf1	5.34862e-06	-0.0237652	0.262	0.246	0.128923
Npas3	5.48613e-06	0.130458	0.826	0.798	0.132238
Ralgps1	5.49452e-06	0.102764	0.838	0.794	0.13244
Fbxo36	5.84443e-06	-0.0823783	0.188	0.219	0.140874
Pdcd7	5.88561e-06	0.0628895	0.336	0.274	0.141867
Wsb1	5.88888e-06	-0.0331665	0.286	0.274	0.141946
Gm28375	5.91863e-06	0.056473	0.264	0.207	0.142663
Fgf13	5.95132e-06	0.0546325	0.71	0.646	0.143451
Carmil3	6.00562e-06	-0.0102293	0.233	0.208	0.144759
Leprotl1	6.09972e-06	-0.0789915	0.172	0.223	0.147028
Scn1b	6.11184e-06	-0.0341335	0.266	0.258	0.14732
Gid4	6.44999e-06	-0.0804557	0.192	0.24	0.155471
Frmd5	6.4535e-06	0.0793462	0.955	0.943	0.155555
Gm15614	6.4796e-06	0.0485896	0.266	0.212	0.156184
Ldb2	6.48439e-06	-0.0927329	0.413	0.409	0.1563
Srrm2	6.52664e-06	0.088445	0.901	0.869	0.157318
Nap1l5	6.77105e-06	-0.0567434	0.261	0.273	0.163209
Vps33b	6.90203e-06	0.0519125	0.19	0.141	0.166367
Safb	6.92919e-06	0.0569341	0.373	0.311	0.167021
Gm38134	6.95685e-06	0.0564248	0.222	0.172	0.167688
Zfp827	7.29447e-06	-0.0873598	0.376	0.402	0.175826
Mafg	7.30684e-06	-0.0449962	0.339	0.333	0.176124
Lyn	7.37952e-06	0.0503961	0.174	0.128	0.177876
Cacna2d1	7.61132e-06	-0.147782	0.406	0.461	0.183463
Cdc25b	7.61236e-06	0.000948855	0.108	0.083	0.183488
Phactr4	7.83693e-06	0.0527792	0.153	0.108	0.188901
Heg1	7.89419e-06	-0.109229	0.137	0.157	0.190282
Adgrl3	8.19847e-06	-0.0952591	0.975	0.977	0.197616
Plekha5	8.59886e-06	-0.0967488	0.834	0.849	0.207267
Aaed1	8.6239e-06	0.0839018	0.387	0.323	0.20787
P2rx4	9.07485e-06	-0.071014	0.158	0.194	0.21874
Gpr162	9.28938e-06	0.0106073	0.306	0.264	0.223911
Abca1	9.42966e-06	0.0474863	0.174	0.128	0.227293
Gsap	9.47568e-06	0.0172032	0.133	0.103	0.228402
Gm13963	9.71878e-06	0.0412329	0.22	0.173	0.234262
Cdh12	1.00732e-05	0.181116	0.49	0.437	0.242804
Kansl1l	1.02693e-05	0.11583	0.551	0.5	0.247531
Gm17018	1.04812e-05	-0.030272	0.122	0.119	0.252639
Eif4a2	1.05856e-05	-0.0623296	0.194	0.213	0.255155
Tox3	1.0602e-05	0.134068	0.429	0.367	0.255551
4930555F03Rik	1.0749e-05	0.212905	0.516	0.472	0.259094
Abtb2	1.07802e-05	0.068877	0.164	0.118	0.259847
4930473A02Rik	1.08069e-05	0.0594708	0.138	0.095	0.260489
Mast1	1.08361e-05	0.0725751	0.44	0.374	0.261193
Rab34	1.08576e-05	-0.0405098	0.199	0.2	0.261711
Clk1	1.09212e-05	0.00364279	0.428	0.392	0.263245
Gnai1	1.09951e-05	-0.0993081	0.448	0.497	0.265025
H3f3b	1.11125e-05	-0.0457974	0.153	0.175	0.267856
Cacng2	1.13401e-05	0.0905425	0.659	0.596	0.273343
Fndc9	1.13453e-05	0.0388813	0.294	0.246	0.273468
Zmiz2	1.15857e-05	-0.0677871	0.21	0.233	0.279262
Fstl1	1.16074e-05	-0.0821516	0.163	0.186	0.279784
Gm45323	1.18211e-05	0.191275	0.48	0.437	0.284936
Hdac7	1.19643e-05	0.0126682	0.31	0.27	0.288388
Pcdh15	1.19836e-05	-0.11739	0.695	0.696	0.288852
Wdr36	1.23438e-05	0.0414701	0.201	0.152	0.297535
Cdh6	1.23509e-05	-0.130491	0.1	0.134	0.297705
Mfsd13a	1.24598e-05	0.051136	0.155	0.111	0.30033
Tmeff2	1.24861e-05	0.151362	0.829	0.789	0.300965
Megf9	1.25346e-05	-0.0828206	0.415	0.429	0.302134
Shisa4	1.26485e-05	0.000649742	0.207	0.18	0.304881
Anks1	1.26561e-05	0.102918	0.633	0.574	0.305062
Sin3b	1.26815e-05	-0.0609222	0.203	0.224	0.305676
Csmd1	1.2932e-05	0.110912	0.983	0.988	0.311712
Stau1	1.34161e-05	0.0173135	0.28	0.239	0.323381
Rab5c	1.40719e-05	-0.0523404	0.072	0.104	0.33919
Nxpe2	1.41931e-05	0.0611776	0.174	0.127	0.342112
Hip1	1.45049e-05	0.0186374	0.419	0.367	0.349626
Glis1	1.45449e-05	0.0727354	0.148	0.105	0.350591
Mtss1l	1.45534e-05	0.0381023	0.376	0.321	0.350795
Ftx	1.45627e-05	-0.076871	0.714	0.749	0.35102
Cbx7	1.47418e-05	-0.000964353	0.123	0.102	0.355336
Prkag2	1.47446e-05	-0.0393333	0.469	0.456	0.355404
Nrxn1	1.47882e-05	0.0681939	0.994	0.996	0.356454
Nell2	1.49458e-05	0.0846568	0.408	0.344	0.360253
Apba1	1.52397e-05	0.0503132	0.923	0.886	0.367337
Sytl5	1.5358e-05	0.0820724	0.225	0.172	0.37019
Nhs	1.5707e-05	-0.0916232	0.755	0.796	0.378601
Zfp799	1.57195e-05	-0.0815409	0.281	0.325	0.378902
Slc9a9	1.64249e-05	0.112356	0.583	0.52	0.395906
Kcnj9	1.64358e-05	-0.00724885	0.186	0.163	0.396168
Arhgap22	1.67055e-05	0.0789707	0.248	0.194	0.402669
Apc	1.67544e-05	0.0711679	0.914	0.906	0.403849
Gnas	1.68531e-05	-0.0890973	0.714	0.75	0.406227
Ccdc88c	1.689e-05	0.007964	0.178	0.146	0.407117
Srsf1	1.69592e-05	-0.0370748	0.234	0.239	0.408784
Ipo4	1.72183e-05	-0.0249012	0.107	0.106	0.41503
Rab3gap2	1.72696e-05	0.0208242	0.456	0.404	0.416265
Vcl	1.73644e-05	-0.0806482	0.307	0.344	0.418551
Igdcc4	1.73702e-05	0.0479556	0.301	0.249	0.418691
Wrn	1.75519e-05	0.0726147	0.383	0.32	0.423071
Eya1	1.75601e-05	0.137685	0.171	0.125	0.423269
Cltb	1.78746e-05	0.0557889	0.435	0.373	0.430849
Mfsd11	1.79168e-05	0.0776152	0.432	0.367	0.431867
Appl2	1.79474e-05	0.0182679	0.187	0.153	0.432605
Clcn2	1.79759e-05	-0.0387225	0.09	0.112	0.43329
4930545L23Rik	1.82452e-05	-0.0213187	0.151	0.139	0.439781
Pced1b	1.84653e-05	-0.0845393	0.162	0.194	0.445087
Cemip	1.90837e-05	0.187669	0.328	0.28	0.459993
Sh3pxd2a	1.94366e-05	-0.057861	0.425	0.416	0.468499
Faah	1.94382e-05	-0.0303344	0.254	0.245	0.468538
Dock9	1.97226e-05	0.0743273	0.71	0.65	0.475393
Bhlhb9	1.97578e-05	-0.061349	0.133	0.161	0.476243
Map6	1.9773e-05	-0.0891905	0.431	0.475	0.476608
Napa	2.01739e-05	-0.0126	0.22	0.202	0.486271
Flt3	2.02844e-05	0.0594157	0.284	0.228	0.488936
Mrpl38	2.04985e-05	-0.0449472	0.198	0.212	0.494097
Timp4	2.08017e-05	0.0569241	0.152	0.108	0.501404
Abca2	2.08228e-05	-0.025057	0.28	0.274	0.501912
Nsmf	2.0939e-05	-0.0333017	0.325	0.318	0.504715
Abca3	2.12713e-05	0.0443124	0.438	0.38	0.512722
Gm32250	2.13289e-05	-0.0800685	0.402	0.46	0.514111
Fcho1	2.13309e-05	0.00355514	0.171	0.145	0.514161
Pnck	2.1398e-05	-0.035776	0.122	0.133	0.515778
Dot1l	2.16124e-05	-0.0707919	0.324	0.344	0.520945
Snx32	2.19879e-05	-0.0395239	0.379	0.383	0.529997
Cracr2a	2.22527e-05	0.0603923	0.169	0.123	0.536378
Cacnb4	2.26082e-05	-0.0754274	0.888	0.889	0.544947
Tspan2	2.28021e-05	0.0607484	0.197	0.149	0.549623
Map4k3	2.31184e-05	-0.105926	0.733	0.755	0.557246
Manba	2.32655e-05	0.108224	0.394	0.339	0.560792
Cap1	2.34455e-05	-0.0661655	0.216	0.23	0.565131
Rasa2	2.35821e-05	0.095202	0.49	0.428	0.568424
Cyc1	2.39674e-05	-0.0377049	0.126	0.141	0.57771
Tmem132c	2.43503e-05	0.140273	0.241	0.189	0.58694
Creb5	2.43824e-05	0.0765116	0.217	0.167	0.587713
2021-09-09	2.51143e-05	0.0503726	0.15	0.107	0.605355
Shc3	2.58653e-05	-0.0790594	0.512	0.573	0.623457
Cdc7	2.62135e-05	-0.0416854	0.113	0.128	0.63185
Map1s	2.67329e-05	0.0728969	0.232	0.18	0.644369
Eea1	2.71012e-05	0.0805677	0.437	0.374	0.653248
Arpc5l	2.71826e-05	-0.0506623	0.11	0.132	0.65521
Synpr	2.73191e-05	0.0893258	0.576	0.512	0.6585
Camk2g	2.74688e-05	0.085616	0.567	0.503	0.662108
Robo2	2.78215e-05	0.0754061	0.832	0.783	0.670608
Arhgap32	2.81219e-05	-0.0730951	0.611	0.63	0.677849
Psd	2.89362e-05	0.0109027	0.228	0.191	0.697479
Akap1	2.90443e-05	-0.0308783	0.139	0.131	0.700085
Ncdn	2.90748e-05	-0.0591565	0.141	0.167	0.700818
H2afz	2.93268e-05	-0.034568	0.131	0.135	0.706893
Bex3	3.01936e-05	-0.0432665	0.079	0.104	0.727786
Far1	3.03206e-05	-0.068383	0.371	0.402	0.730849
Frmd4b	3.04368e-05	0.107035	0.587	0.529	0.73365
4921511C10Rik	3.15049e-05	0.0625605	0.294	0.24	0.759393
2021-03-01	3.1751e-05	-0.132839	0.548	0.546	0.765326
Lrrc49	3.19982e-05	-0.0867462	0.547	0.587	0.771285
Samd5	3.2613e-05	-0.0210047	0.375	0.343	0.786103
Tmem145	3.29507e-05	0.00521138	0.275	0.245	0.794244
Cntfr	3.32089e-05	0.0644633	0.34	0.281	0.800468
Numb	3.34913e-05	-0.0990289	0.471	0.512	0.807273
Mrfap1	3.35424e-05	-0.0513822	0.085	0.11	0.808505
Smurf2	3.38739e-05	-0.0940984	0.45	0.489	0.816498
Rcan3	3.43621e-05	0.030936	0.267	0.223	0.828264
Rab3a	3.45186e-05	-0.065522	0.174	0.204	0.832037
Pard3	3.46428e-05	-0.0923862	0.541	0.572	0.83503
Vstm2b	3.46529e-05	0.0518096	0.27	0.219	0.835275
Zfp950	3.52617e-05	0.0790582	0.472	0.409	0.849949
Hjurp	3.52643e-05	0.0676732	0.245	0.194	0.85001
Fgfr1	3.58268e-05	-0.045461	0.124	0.141	0.863568
Iqgap1	3.59886e-05	0.0837585	0.425	0.364	0.86747
4930509J09Rik	3.60225e-05	0.0522073	0.214	0.171	0.868287
Cdh9	3.64537e-05	0.131566	0.451	0.39	0.87868
Tra2a	3.64867e-05	-0.0646876	0.639	0.66	0.879476
Dnah5	3.67673e-05	0.0864234	0.133	0.094	0.886238
Ncor2	3.73541e-05	-0.06735	0.391	0.415	0.900383
Cables1	3.74224e-05	-0.0509083	0.167	0.168	0.902031
Plvap	3.77342e-05	0.0489589	0.106	0.07	0.909544
Efhd2	3.78437e-05	0.0597744	0.209	0.161	0.912184
Npdc1	3.83238e-05	-0.0351917	0.282	0.283	0.923757
Ephb6	3.83268e-05	0.0273427	0.116	0.084	0.923829
Dlg4	3.84107e-05	-0.0592584	0.355	0.376	0.925852
Stk25	3.85965e-05	-0.0355671	0.264	0.265	0.93033
Pde8b	3.97774e-05	0.0904068	0.588	0.526	0.958795
Map1a	3.98453e-05	0.0617212	0.295	0.239	0.960431
Mir124a-1hg	3.99808e-05	-0.0476874	0.506	0.505	0.963698
Prune2	4.00196e-05	0.0472573	0.364	0.306	0.964633
Hook2	4.01344e-05	0.0246083	0.36	0.313	0.967399
Slit2	4.07274e-05	0.199796	0.303	0.248	0.981694
Cryl1	4.07564e-05	0.0652785	0.229	0.178	0.982393
Cdc40	4.09896e-05	-0.0617331	0.353	0.351	0.988013
Ypel4	4.13404e-05	-0.0397686	0.167	0.177	0.99647
Osbpl3	4.24073e-05	0.107359	0.614	0.561	1
Arhgap6	4.26807e-05	-0.143572	0.202	0.246	1
Ccdc136	4.34614e-05	0.0891703	0.551	0.493	1
Acadsb	4.47898e-05	0.0741963	0.58	0.518	1
Susd4	4.51062e-05	-0.0997571	0.594	0.625	1
Unc5d	4.51209e-05	0.178162	0.827	0.791	1
Aatk	4.51338e-05	-0.0300988	0.371	0.37	1
Ldlrad4	4.5612e-05	-0.0937439	0.623	0.649	1
Rab10os	4.61779e-05	-0.0600022	0.197	0.222	1
Dlgap4	4.68569e-05	-0.0704684	0.637	0.637	1
Epo	4.70782e-05	0.0688454	0.491	0.429	1
Ppp2r5b	4.71849e-05	-0.0376545	0.114	0.123	1
Agl	4.73903e-05	0.0545374	0.288	0.235	1
C78859	4.76847e-05	-0.0468879	0.366	0.37	1
Pcdh7	4.81984e-05	0.0700979	0.726	0.67	1
Agrn	4.82634e-05	-0.0292512	0.317	0.307	1
1700025G04Rik	4.90528e-05	-0.0908902	0.632	0.669	1
Arhgef6	4.95535e-05	0.0729846	0.269	0.216	1
Cdk5r1	4.96762e-05	-0.0574131	0.127	0.15	1
Kcnip3	4.97719e-05	-0.060697	0.151	0.171	1
Rassf1	4.98327e-05	-0.00969465	0.151	0.131	1
Neb	4.99242e-05	0.0734844	0.125	0.087	1
Ttc14	5.00076e-05	-0.0484059	0.664	0.668	1
Tmem178	5.10291e-05	0.105169	0.542	0.483	1
Mbd6	5.11627e-05	-0.0400045	0.146	0.165	1
Rnf167	5.24504e-05	-0.0108764	0.124	0.108	1
Klhl32	5.27522e-05	0.0944656	0.678	0.666	1
Tsen15	5.28877e-05	-0.0456602	0.135	0.148	1
Gm11418	5.31551e-05	0.0479783	0.216	0.169	1
Col25a1	5.37632e-05	-0.0573109	0.495	0.556	1
Slc48a1	5.4489e-05	-0.0407968	0.11	0.125	1
P3h2	5.46999e-05	0.091295	0.293	0.239	1
Wdr91	5.52504e-05	0.0321427	0.129	0.092	1
Usf2	5.58574e-05	-0.0264623	0.166	0.163	1
Optn	5.76861e-05	0.0730873	0.344	0.287	1
Phldb2	5.90917e-05	0.0479081	0.212	0.168	1
Med25	5.95673e-05	-0.0155941	0.172	0.162	1
Dmd	5.96085e-05	0.097016	0.89	0.866	1
Nxpe4	5.96505e-05	0.12347	0.643	0.596	1
Zfp1	5.97537e-05	-0.0392508	0.305	0.301	1
Enpp2	6.01453e-05	0.0194319	0.233	0.197	1
Snx29	6.06245e-05	0.0879433	0.623	0.579	1
Junos	6.0761e-05	0.0211895	0.108	0.08	1
4930402H24Rik	6.10026e-05	0.0700505	0.953	0.952	1
Kpnb1	6.10191e-05	-0.0568067	0.131	0.164	1
Nsun2	6.13736e-05	-0.0676674	0.182	0.2	1
Cyth1	6.16004e-05	-0.037347	0.453	0.443	1
Unc5b	6.195e-05	-0.0710987	0.098	0.137	1
Blcap	6.19516e-05	-0.0515843	0.108	0.126	1
Chd7	6.19857e-05	-0.0476675	0.114	0.114	1
Scn3b	6.22387e-05	-0.0669218	0.21	0.248	1
Gabbr1	6.23872e-05	-0.0616062	0.599	0.616	1
Tjp2	6.27736e-05	0.0344742	0.108	0.075	1
Vcp	6.30648e-05	0.0789619	0.378	0.321	1
Copg1	6.34276e-05	0.0710813	0.339	0.282	1
Dach1	6.37511e-05	-0.0696587	0.122	0.125	1
Galnt14	6.39111e-05	0.0478101	0.427	0.373	1
Fbrsl1	6.44984e-05	0.00464628	0.463	0.424	1
Lancl1	6.57318e-05	0.0399008	0.566	0.51	1
B3gat1	6.64869e-05	-0.0748951	0.271	0.306	1
Mllt11	6.6575e-05	-0.0608981	0.21	0.234	1
Glb1	6.66498e-05	0.0747435	0.372	0.314	1
Nploc4	6.92773e-05	0.0821579	0.447	0.395	1
Csnk1e	7.00368e-05	-0.0446237	0.214	0.22	1
Mirg	7.00419e-05	-0.0609974	0.671	0.689	1
Ccdc47	7.1796e-05	0.0695622	0.258	0.223	1
Arhgef40	7.24654e-05	0.03072	0.201	0.159	1
Fam216a	7.30019e-05	-0.0357482	0.112	0.125	1
Gpr137b	7.46024e-05	0.0625975	0.228	0.179	1
Cacnb1	7.52193e-05	-0.0388099	0.1	0.117	1
Svil	7.5351e-05	0.107719	0.226	0.177	1
Siah3	7.5452e-05	0.104865	0.34	0.284	1
Hivep1	7.63306e-05	0.0537713	0.251	0.201	1
Rbm27	7.7695e-05	0.062147	0.359	0.303	1
Sytl2	7.8609e-05	0.0413704	0.166	0.126	1
Ptpru	7.90295e-05	0.0303677	0.143	0.11	1
Ppp1r14c	7.93747e-05	-0.0821248	0.286	0.306	1
Dtnb	7.97681e-05	0.0820583	0.842	0.802	1
Lpcat4	7.98062e-05	-0.0169003	0.119	0.111	1
Kcnk3	8.00969e-05	0.0555431	0.208	0.162	1
Fam189a1	8.01534e-05	-0.0771322	0.6	0.621	1
Dhx36	8.08735e-05	0.0677728	0.448	0.388	1
Hunk	8.09261e-05	-0.120406	0.346	0.352	1
Pcdh1	8.11636e-05	-0.064049	0.156	0.188	1
Atp6ap1	8.12465e-05	-0.0488989	0.311	0.322	1
Fam131a	8.19292e-05	0.0312084	0.288	0.242	1
Spns1	8.21819e-05	-0.0189719	0.193	0.183	1
Brinp2	8.23591e-05	-0.11365	0.511	0.525	1
Rexo2	8.27194e-05	-0.0458715	0.083	0.113	1
Ssrp1	8.29107e-05	0.0410456	0.152	0.112	1
Ltbp4	8.43632e-05	-0.043685	0.104	0.112	1
Ccdc28a	8.68101e-05	0.0627136	0.205	0.158	1
Luc7l3	8.73835e-05	0.0187913	0.542	0.5	1
Prickle1	8.87495e-05	0.067493	0.787	0.735	1
5031425E22Rik	8.95163e-05	-0.0892712	0.454	0.481	1
Slc25a4	8.96171e-05	-0.0538488	0.279	0.296	1
Pomgnt1	9.15207e-05	-0.0233243	0.191	0.181	1
Stmn2	9.25857e-05	-0.0926839	0.455	0.496	1
5330434G04Rik	9.28207e-05	0.0723047	0.912	0.887	1
Shisa9	9.28866e-05	0.140403	0.513	0.455	1
Nectin2	9.33292e-05	0.0447784	0.104	0.071	1
Ubr1	9.45618e-05	0.0845748	0.537	0.489	1
Fam105a	9.49859e-05	-0.0241864	0.121	0.117	1
Celf1	9.57389e-05	-0.079812	0.67	0.702	1
Etl4	9.5887e-05	0.0819886	0.906	0.88	1
P2ry14	9.74141e-05	-0.0561425	0.461	0.47	1
Lzts3	9.74609e-05	-0.00494891	0.151	0.132	1
Arf3	9.76052e-05	-0.0668627	0.334	0.381	1
Grm5	9.77961e-05	-0.096344	0.97	0.969	1
Rtbdn	9.79311e-05	0.0459029	0.121	0.085	1
Itga9	9.8303e-05	0.0770677	0.17	0.128	1
Ints1	9.96304e-05	-0.0159616	0.116	0.11	1
Pxdn	9.96525e-05	0.00138355	0.101	0.084	1
Dmtf1	0.000100088	-0.0605328	0.241	0.265	1
Srrt	0.000100581	0.00465037	0.305	0.274	1
Ralgps2	0.000100964	-0.0904559	0.41	0.453	1
Akap8	0.00010131	-0.0212158	0.48	0.465	1
Mxd4	0.000102033	-0.00882948	0.175	0.159	1
Ldb1	0.000102212	-0.0128815	0.142	0.131	1
Pitpnm3	0.000102266	-0.0570955	0.471	0.456	1
Plekhh1	0.000103506	0.0440848	0.156	0.117	1
Mvb12a	0.000104119	-0.0209212	0.105	0.097	1
Gnaq	0.000104771	-0.0564228	0.835	0.842	1
Arl4a	0.000105556	-0.0428727	0.078	0.112	1
Thap3	0.000105737	0.0472698	0.354	0.303	1
Capn6	0.000106403	0.0457524	0.117	0.082	1
Lrrk2	0.000107724	0.028301	0.309	0.261	1
Khsrp	0.000108019	0.0197157	0.289	0.251	1
Arhgap15	0.000108367	0.0827363	0.295	0.242	1
Eogt	0.000111204	0.0398158	0.116	0.081	1
Zfp112	0.000111697	0.0634286	0.201	0.155	1
4430402I18Rik	0.000112046	-0.0123451	0.371	0.349	1
Magi2	0.00011388	0.0594465	0.992	0.993	1
Olfm1	0.000115597	-0.0634172	0.379	0.395	1
Rapgef5	0.000115871	0.0311748	0.593	0.537	1
Stxbp3	0.000118067	-0.00224267	0.101	0.085	1
Sbf1	0.0001186	-0.0320924	0.151	0.154	1
Pla2g4e	0.000119028	0.0364383	0.245	0.203	1
Trim46	0.000119451	-0.0638337	0.274	0.298	1
Slc8a2	0.000121735	-0.0640953	0.127	0.157	1
Pkm	0.000123038	-0.0369821	0.279	0.281	1
Rabl6	0.000123461	-0.0709035	0.515	0.546	1
Hdac3	0.000123937	-0.000526351	0.336	0.311	1
Pdpr	0.00012442	0.0648515	0.364	0.308	1
Abcb4	0.000124786	0.0593387	0.13	0.095	1
A630089N07Rik	0.000125482	0.0878149	0.296	0.245	1
Mkx	0.000126547	0.113903	0.455	0.422	1
Xrcc4	0.000126626	-0.0913208	0.279	0.322	1
Cfap54	0.000128269	-0.00318583	0.464	0.429	1
Pgap1	0.000128605	-0.0741993	0.263	0.305	1
Pelp1	0.000130285	0.027595	0.131	0.097	1
Trappc3	0.000130301	0.0189734	0.189	0.156	1
Srsf6	0.000133681	-0.0290774	0.089	0.111	1
Rpl41	0.000134033	-0.0379641	0.106	0.122	1
Tmem63b	0.000134111	-0.0307973	0.414	0.411	1
Aldh1l2	0.000134492	0.0581778	0.122	0.087	1
Gde1	0.00013461	-0.0565908	0.212	0.234	1
Cacul1	0.000135616	0.0761205	0.346	0.292	1
Pigb	0.000135847	0.0414508	0.254	0.209	1
Rogdi	0.000138636	-0.0413942	0.193	0.217	1
Ptchd4	0.000139199	0.0909097	0.771	0.748	1
Glul	0.000139201	-0.0179034	0.122	0.108	1
Lrtm1	0.000139717	0.0519428	0.162	0.122	1
Micu2	0.000140169	0.0827518	0.608	0.58	1
Fam19a5	0.00014092	-0.094414	0.715	0.737	1
Sgf29	0.00014333	-0.0481036	0.079	0.104	1
Rnf144a	0.000144151	0.0475872	0.263	0.215	1
Clasrp	0.000144284	-0.0107272	0.256	0.24	1
Nom1	0.000144581	0.0651373	0.259	0.209	1
Eif4a1	0.000144629	-0.0371594	0.146	0.159	1
Cdc42	0.000145471	-0.0656817	0.486	0.512	1
Tanc2	0.000146598	-0.0636608	0.925	0.937	1
Spock1	0.000147373	0.0735046	0.816	0.77	1
Nipal2	0.000149822	0.0938141	0.465	0.416	1
Plekhh2	0.000151811	0.0445768	0.353	0.302	1
Gm44151	0.000152102	-0.0744936	0.469	0.501	1
Cntnap3	0.000152196	0.0873776	0.424	0.368	1
Cntrob	0.000153898	-0.0196754	0.138	0.126	1
Bsg	0.000153931	-0.0443576	0.354	0.359	1
Lhx6	0.000153972	0.078295	0.257	0.208	1
Rnpepl1	0.000154001	-0.00815349	0.176	0.159	1
Cdkl3	0.000154319	0.0721688	0.309	0.256	1
Hbs1l	0.000154779	-0.012682	0.361	0.337	1
Sntb2	0.000157713	-0.0622128	0.251	0.265	1
Spats2	0.000159811	0.0660247	0.435	0.377	1
Ankrd16	0.000159846	-0.0282237	0.158	0.157	1
Atp6v1d	0.000159976	-0.0520933	0.196	0.228	1
Gabra5	0.000160751	-0.0675961	0.156	0.172	1
Pea15a	0.000161463	-0.033055	0.196	0.192	1
Zcchc11	0.000162292	0.0847512	0.642	0.605	1
Xylt1	0.000163714	0.118465	0.427	0.37	1
Hars2	0.000163899	-0.0265821	0.1	0.109	1
Gaa	0.000164416	-0.0446765	0.448	0.443	1
Shisa7	0.000165998	-0.0594193	0.206	0.245	1
A330008L17Rik	0.000166141	-0.158233	0.346	0.388	1
Rnf187	0.000166417	-0.0434104	0.134	0.153	1
A230077H06Rik	0.000166446	0.0595881	0.19	0.146	1
Rab3c	0.00016733	0.0419338	0.87	0.828	1
Htr1f	0.000168247	-0.115543	0.266	0.272	1
Colgalt1	0.000168413	-0.0238333	0.22	0.215	1
Prdm11	0.00016876	0.0500119	0.33	0.278	1
Plxna2	0.000170059	0.0974544	0.693	0.653	1
Plekho1	0.000171443	-0.0512054	0.238	0.243	1
Ik	0.000171799	-0.0110485	0.144	0.13	1
Eif2ak3	0.00017258	0.0206162	0.222	0.187	1
Hrh2	0.000175084	0.0847281	0.27	0.228	1
Srsf3	0.000176025	-0.0420125	0.207	0.212	1
Ninl	0.000177492	0.0310518	0.113	0.081	1
Limk2	0.00017772	-0.0529565	0.391	0.393	1
Slc4a4	0.000178127	0.137068	0.324	0.282	1
Exoc1	0.000178363	0.0451109	0.273	0.225	1
Bmp2k	0.000178467	0.00101215	0.156	0.131	1
Dip2c	0.000180721	-0.0775227	0.894	0.903	1
Pxn	0.000184211	-0.00931533	0.114	0.101	1
St3gal6	0.000185661	0.0357982	0.19	0.15	1
Pde5a	0.000186086	0.133296	0.265	0.219	1
Cntn6	0.000186333	0.109957	0.469	0.414	1
Ubl3	0.000186346	-0.0734058	0.345	0.386	1
Uba5	0.000188738	-0.0381346	0.175	0.187	1
Ctnnal1	0.000190182	0.0345965	0.336	0.292	1
Traf3ip2	0.000191797	0.0594053	0.279	0.229	1
Zfp955b	0.000191936	0.0429663	0.107	0.074	1
Dhx8	0.000192262	0.0405621	0.153	0.115	1
Mbnl2	0.000192494	-0.0398733	0.747	0.73	1
4930556J24Rik	0.00019504	0.031386	0.135	0.102	1
Chd3	0.00019533	-0.0236214	0.34	0.329	1
Prkcsh	0.000197315	-0.0304761	0.166	0.169	1
Hdgf	0.000197596	-0.0543945	0.138	0.166	1
Dpf3	0.000199677	-0.0936874	0.145	0.181	1
Ptpn12	0.000199745	-0.0698935	0.463	0.511	1
Shtn1	0.000200591	0.063426	0.645	0.589	1
Unc13a	0.00020064	-0.0572903	0.572	0.575	1
Zfp207	0.000201295	-0.0811609	0.34	0.37	1
Galnt9	0.000201708	-0.0405804	0.261	0.263	1
Chd5	0.000202404	0.063701	0.518	0.46	1
Actn1	0.000204773	-0.0656823	0.259	0.292	1
Abcc8	0.000205074	0.0461887	0.195	0.155	1
4732471J01Rik	0.000205351	0.0841287	0.631	0.582	1
Gm15398	0.000206666	-0.0688377	0.282	0.304	1
Smpd4	0.000206668	-0.0314141	0.188	0.192	1
Tmem132d	0.000207125	0.0887353	0.589	0.531	1
Crebzf	0.000209057	0.0348777	0.417	0.373	1
Fis1	0.000209836	-0.0389815	0.12	0.13	1
Rasgef1a	0.00021069	-0.0540824	0.442	0.45	1
B4galnt1	0.000211731	-0.0222408	0.116	0.111	1
Galns	0.000213457	0.0307697	0.18	0.146	1
Phyhipl	0.000221388	0.0951964	0.488	0.443	1
Sirt2	0.000221756	-0.0326179	0.265	0.267	1
Kmt2a	0.000221909	0.0712204	0.766	0.719	1
Golga3	0.000223461	0.0139072	0.29	0.252	1
Pcnx3	0.000225027	0.0210582	0.22	0.187	1
Ell	0.000225192	0.0705138	0.282	0.233	1
Kcnq1	0.000225232	-0.0206161	0.645	0.624	1
Mpped1	0.000226179	0.0706163	0.507	0.449	1
Rab11fip2	0.000226621	-0.078981	0.411	0.463	1
Zfp287	0.000228389	0.0624459	0.158	0.119	1
Adamts20	0.000233897	-0.0232034	0.147	0.139	1
Wasf3	0.000236646	0.0854134	0.556	0.51	1
Zfp110	0.000236762	0.0155427	0.12	0.094	1
Foxo3	0.000237904	0.0762435	0.365	0.311	1
Dhx9	0.000238933	0.0450289	0.248	0.203	1
Gpcpd1	0.000240638	-0.0694351	0.385	0.42	1
Trnau1ap	0.000243745	-0.0223901	0.133	0.13	1
Galnt17	0.000244583	-0.107133	0.593	0.603	1
Dlgap2	0.000245705	0.106415	0.975	0.968	1
Uggt2	0.00024817	0.0860909	0.512	0.462	1
Itga3	0.000248447	0.0233337	0.156	0.123	1
Tspyl2	0.000248773	-0.024717	0.237	0.23	1
Pde4d	0.000249167	0.0845868	0.978	0.97	1
Dnah9	0.000252963	-0.0743016	0.181	0.212	1
Cask	0.000256302	-0.0848874	0.646	0.681	1
Ccnd2	0.000259947	-0.098474	0.214	0.248	1
Adap1	0.000262177	0.00411831	0.349	0.317	1
E4f1	0.000263643	-0.0147941	0.153	0.146	1
Atp1a3	0.000265822	0.0708604	0.872	0.85	1
Man2b1	0.000265927	-0.0527868	0.137	0.169	1
Cadps2	0.000267044	-0.0327067	0.253	0.215	1
Vat1l	0.000267751	-0.0640876	0.196	0.191	1
Slc27a1	0.000270906	-0.033259	0.122	0.131	1
Pnn	0.00027116	-0.0241867	0.483	0.475	1
Zfp64	0.000272299	0.0757788	0.325	0.273	1
Sidt2	0.000274017	-0.0194674	0.159	0.153	1
Map3k13	0.000274226	0.0869439	0.5	0.461	1
Fyco1	0.000276615	-0.0455747	0.276	0.277	1
Mical3	0.000279229	0.0767624	0.832	0.8	1
Rab3b	0.000280379	0.0642874	0.458	0.402	1
Gpatch2	0.000282512	0.0715044	0.503	0.446	1
Tarbp2	0.000282677	0.00864547	0.107	0.083	1
Satb1	0.000285736	0.0961806	0.48	0.424	1
Epha3	0.000286304	-0.137293	0.559	0.596	1
Gm47283	0.0002871	-0.0476209	0.209	0.221	1
Pkd2	0.000291569	-0.0464941	0.38	0.383	1
Adam17	0.000292754	-0.0128522	0.157	0.145	1
Tub	0.000293377	-0.0349162	0.239	0.243	1
Grin2a	0.000294191	0.0156955	0.736	0.761	1
Lifr	0.000294284	-0.000781961	0.14	0.117	1
Larp1b	0.000295616	-0.0742827	0.304	0.313	1
Ssr4	0.000295836	-0.0419422	0.087	0.108	1
Per2	0.00029594	-0.0448081	0.104	0.119	1
Sgip1	0.000298606	-0.0457542	0.958	0.963	1
Hnrnpu	0.000298631	0.0523596	0.638	0.584	1
Thrb	0.000303495	0.045422	0.904	0.869	1
Smarcd3	0.000304208	0.0728498	0.344	0.293	1
Wdr25	0.000305922	0.0418777	0.144	0.107	1
Nap1l1	0.000306248	-0.0468458	0.279	0.288	1
Meg3	0.000307319	-0.0411176	1	0.998	1
Cd81	0.00030749	-0.0152615	0.369	0.351	1
Syt5	0.000308637	-0.0459245	0.102	0.122	1
Gm5441	0.000311574	-0.0628881	0.133	0.165	1
Hnrnpa2b1	0.000311731	-0.0308804	0.494	0.497	1
Zbtb7c	0.000311972	-0.108388	0.119	0.157	1
Mgll	0.000314313	0.0241406	0.576	0.525	1
Npc1	0.000316296	0.0371024	0.296	0.25	1
Hdgfl2	0.000316657	-0.01983	0.195	0.19	1
Csf2ra	0.000319867	-0.0321075	0.153	0.164	1
Ppid	0.000322422	0.0398682	0.118	0.084	1
Cntrl	0.000322457	0.0534729	0.207	0.163	1
Nrg1	0.000323703	-0.0545927	0.405	0.46	1
Ccdc50	0.000329256	-0.0200364	0.404	0.38	1
Tbkbp1	0.000330611	-0.0107269	0.112	0.105	1
Zfp609	0.000333029	-0.0864961	0.578	0.599	1
Ccdc106	0.000334159	-0.045349	0.112	0.131	1
Slc26a8	0.000337051	0.0300262	0.117	0.087	1
Ablim2	0.000340001	0.0583325	0.678	0.624	1
Cox19	0.000341209	0.0334722	0.263	0.219	1
Ptk2	0.000341608	-0.0636165	0.735	0.749	1
Capn15	0.000341675	-0.0563186	0.441	0.453	1
Bcan	0.000343402	-0.0381368	0.145	0.167	1
Actr3	0.000343547	-0.0691741	0.279	0.302	1
Cirbp	0.00034663	0.00213339	0.138	0.119	1
0610009O20Rik	0.000346944	0.00449921	0.17	0.146	1
Apaf1	0.000347833	0.0335279	0.187	0.149	1
Gm26561	0.000348219	0.0567935	0.234	0.188	1
Slc25a28	0.000348778	0.0234432	0.235	0.2	1
Lgi3	0.000351735	-0.0014147	0.128	0.111	1
Snx1	0.000352068	0.0287146	0.349	0.306	1
Kcnip1	0.000355528	0.117143	0.773	0.775	1
Col11a1	0.000358324	0.0439405	0.104	0.074	1
Ctps2	0.000358998	0.0529776	0.419	0.365	1
Eno2	0.000365186	-0.0415274	0.33	0.339	1
Ndnf	0.000369675	-0.109271	0.102	0.138	1
Kazn	0.000374615	0.0792226	0.363	0.313	1
Ano3	0.000376763	-0.0747732	0.277	0.312	1
Uvrag	0.000379696	-0.0623393	0.609	0.633	1
6330576A10Rik	0.000382628	0.046283	0.109	0.077	1
Wscd2	0.000383127	-0.0743743	0.389	0.4	1
Rapgef3	0.000387781	-0.0344373	0.103	0.107	1
Car2	0.000388378	-0.0112945	0.138	0.129	1
Wbp11	0.000388529	-0.0413714	0.146	0.154	1
Gle1	0.000390677	0.0631541	0.303	0.254	1
Dtnbos	0.000400533	0.0314004	0.341	0.296	1
Ltbp3	0.000402137	0.0344772	0.195	0.157	1
5530401A14Rik	0.000404386	0.0319752	0.144	0.11	1
Gtf3c1	0.00040757	0.0647512	0.391	0.338	1
Gm43192	0.00041386	-0.0145609	0.101	0.093	1
Cct8	0.000418089	-0.0371078	0.094	0.113	1
Wdr17	0.000418831	-0.0298491	0.446	0.447	1
Bcas3os1	0.000419505	0.0319626	0.154	0.12	1
Disp3	0.000420089	-0.0619001	0.122	0.142	1
Trafd1	0.00042211	0.0289728	0.377	0.332	1
Fem1c	0.000427484	-0.0513348	0.124	0.163	1
Kmt2b	0.000430681	0.0340104	0.255	0.216	1
Bcl2l1	0.000432861	-0.057322	0.313	0.332	1
Dlg1	0.000436264	0.0448739	0.48	0.431	1
Anks3	0.000436817	-0.0291298	0.347	0.342	1
Csmd3	0.000438062	-0.0691124	0.84	0.861	1
Polrmt	0.000438977	0.0300706	0.147	0.113	1
Vwc2	0.000439523	0.0872119	0.558	0.503	1
Ptpdc1	0.000441802	-0.0543536	0.136	0.166	1
C130073E24Rik	0.000442886	0.177651	0.628	0.62	1
Lrrc14	0.000444869	0.0333068	0.117	0.085	1
Gigyf1	0.000449239	0.0216344	0.289	0.253	1
Wars	0.000449514	0.0475234	0.157	0.119	1
St8sia1	0.000454119	0.0672583	0.351	0.3	1
Slco3a1	0.000454275	-0.078902	0.71	0.725	1
Arhgef28	0.000454449	-0.0104968	0.235	0.212	1
2610037D02Rik	0.000460642	-0.078466	0.547	0.581	1
Fsd1	0.000462525	-0.041285	0.185	0.203	1
Syt1	0.000462957	0.0260478	0.997	0.996	1
Plec	0.00046423	0.0290349	0.389	0.346	1
Rap1gds1	0.000466405	-0.0752294	0.558	0.583	1
Tecpr2	0.000466464	-0.0297529	0.348	0.349	1
Mtm1	0.000470187	0.0652264	0.316	0.266	1
Nrip1	0.000473593	0.0243787	0.351	0.309	1
Slc16a10	0.000475895	0.0304367	0.143	0.111	1
Map7d1	0.000478096	-0.0465034	0.187	0.214	1
Actr1b	0.000478765	-0.034201	0.28	0.292	1
Hdac9	0.000479227	-0.0752384	0.741	0.773	1
Gna11	0.000482701	-0.029233	0.166	0.164	1
Gm26854	0.000484787	0.0446828	0.147	0.11	1
Rae1	0.000488345	-0.021015	0.24	0.229	1
Grem2	0.000490439	0.0329813	0.114	0.083	1
Sbk1	0.00049128	0.0393575	0.201	0.161	1
Kcnq3	0.000494481	0.117004	0.772	0.732	1
Clk3	0.00049505	-0.0179388	0.118	0.111	1
Rab40b	0.000496213	-0.0581684	0.22	0.243	1
Prrc2b	0.000498329	0.0201229	0.573	0.535	1
Zfp804b	0.000500687	0.152809	0.471	0.42	1
Zfp746	0.000501809	-0.0190544	0.191	0.181	1
Rtn4	0.000504516	-0.0636915	0.635	0.663	1
Ext2	0.000506299	0.0712081	0.491	0.438	1
Nsg2	0.000512313	-0.0731515	0.597	0.639	1
Adck5	0.000515257	-0.0176755	0.138	0.138	1
Ptprg	0.000519967	-0.0864092	0.836	0.838	1
Borcs5	0.00052209	-0.0567701	0.236	0.253	1
Eps15	0.00052216	-0.0548719	0.359	0.376	1
Sphkap	0.000523161	-0.100082	0.402	0.439	1
Zbtb20	0.000531559	0.0119796	0.512	0.555	1
Rpl6	0.000532009	-0.010484	0.281	0.261	1
Isca2	0.000532336	-0.0262796	0.099	0.108	1
Map1b	0.000534715	-0.0754224	0.847	0.863	1
Hlf	0.000536217	0.0191009	0.132	0.104	1
Adam9	0.000536338	0.035383	0.156	0.123	1
Rasgrf2	0.00053992	0.0348333	0.67	0.622	1
Trim35	0.000541592	-0.0511766	0.577	0.582	1
Gda	0.00054643	-0.0666414	0.187	0.206	1
Cdkl2	0.000546678	0.055601	0.243	0.198	1
Tmem80	0.000546838	-0.0307145	0.093	0.104	1
Gcfc2	0.000549913	0.0459274	0.15	0.113	1
Lrrc58	0.00055022	-0.0438219	0.309	0.322	1
Ncaph2	0.000554359	-0.00602592	0.181	0.164	1
Slc12a5	0.000557615	-0.0218634	0.515	0.5	1
Mau2	0.000559893	0.0781256	0.482	0.431	1
Mir9-3hg	0.000563691	0.0708189	0.56	0.506	1
Eps8	0.00056516	-0.0959885	0.421	0.411	1
Mccc2	0.0005663	0.0667058	0.271	0.226	1
Pclo	0.000571297	0.0740845	0.937	0.935	1
Map3k4	0.000571949	0.00945581	0.347	0.313	1
Atf6b	0.000575146	-0.0132495	0.125	0.118	1
Rab31	0.000579692	0.000727414	0.231	0.204	1
5730522E02Rik	0.000582528	-0.0271009	0.619	0.605	1
Fnip2	0.000588375	0.0831342	0.495	0.443	1
Actr3b	0.000588457	-0.0643557	0.313	0.332	1
Timm44	0.000591973	0.024949	0.272	0.236	1
Ubr4	0.000597397	0.0624068	0.352	0.302	1
Rps6kl1	0.00059796	0.00871954	0.226	0.196	1
Tmem126a	0.000600915	0.0460028	0.396	0.354	1
Gm10419	0.000602282	-0.0361563	0.218	0.223	1
Tmem181a	0.000608835	0.0910749	0.645	0.599	1
Tbc1d30	0.000609177	0.0789493	0.454	0.406	1
Mpv17	0.000612371	-0.0355308	0.156	0.165	1
Ulk2	0.000612637	0.078088	0.71	0.669	1
Rfc1	0.000616303	0.0745756	0.247	0.206	1
Pcnx2	0.000616754	0.0653566	0.621	0.569	1
Pou2f2	0.000618886	-0.0373939	0.22	0.219	1
Ube2m	0.000629066	-0.0250112	0.125	0.128	1
Adgrl1	0.000629767	-0.0224767	0.558	0.542	1
Atp6v1a	0.00063146	-0.0135038	0.455	0.431	1
Cit	0.000640084	0.0854291	0.829	0.815	1
Mpp2	0.000641954	0.0403451	0.246	0.204	1
Cyld	0.000644288	-0.051051	0.45	0.461	1
Tsc22d1	0.000646992	-0.0647132	0.56	0.592	1
Scml4	0.000647435	0.0516592	0.18	0.143	1
Gm45341	0.000655389	0.120899	0.39	0.341	1
Aak1	0.000659004	0.0727436	0.896	0.877	1
Ivd	0.0006626	-0.059319	0.294	0.333	1
Thsd7a	0.00067839	0.128053	0.622	0.573	1
Kcnj3	0.000684467	-0.086839	0.685	0.697	1
Cdh2	0.000689118	-0.0582457	0.613	0.656	1
Abhd16a	0.000689892	-0.0192619	0.231	0.222	1
Ttc39a	0.000693344	0.0174042	0.132	0.106	1
St3gal4	0.000694718	0.069998	0.182	0.146	1
Camsap3	0.000695756	0.0397363	0.128	0.095	1
Tmem179	0.000697057	-0.00924281	0.243	0.224	1
Snap23	0.00069745	-0.03927	0.24	0.244	1
Nell1	0.000698832	0.0588877	0.6	0.547	1
Ttc5	0.000699728	-0.0512818	0.174	0.19	1
Tshz1	0.000708959	0.0531375	0.207	0.168	1
Gys1	0.000711797	0.0494199	0.299	0.252	1
Zbtb16	0.000715998	0.0818912	0.653	0.602	1
Eif4e	0.000719523	-0.054294	0.292	0.317	1
Bex2	0.000720153	-0.0499445	0.111	0.141	1
Glyr1	0.000722895	0.0304595	0.41	0.366	1
Pigt	0.000724581	0.0192449	0.174	0.144	1
Hsf2	0.000725141	-0.0346942	0.176	0.185	1
Tmcc3	0.000725924	0.0488878	0.353	0.306	1
Adamts6	0.000726318	-0.00488361	0.276	0.25	1
Sdc3	0.000727464	0.00246207	0.149	0.13	1
Cdh20	0.000730081	0.0613385	0.363	0.317	1
Mink1	0.00073329	-0.017651	0.357	0.346	1
Tnip2	0.00074121	0.00389479	0.185	0.16	1
Kif21b	0.000744049	0.0534739	0.323	0.275	1
Bcl2	0.00074535	-0.0717789	0.351	0.371	1
4930590J08Rik	0.000745698	0.0381983	0.112	0.08	1
Mras	0.000746914	0.0536988	0.38	0.33	1
Mgst3	0.000748413	0.0185635	0.116	0.089	1
Rccd1	0.000748557	0.0311205	0.206	0.169	1
Hnrnpll	0.000750878	-0.0340772	0.35	0.354	1
Mctp1	0.000754444	-0.101803	0.672	0.695	1
Oxa1l	0.000755003	0.0418266	0.243	0.201	1
Ptchd1	0.000756988	-0.0823052	0.168	0.205	1
Efr3b	0.00075779	0.0321798	0.524	0.476	1
Trim23	0.000758451	0.0608928	0.228	0.185	1
Arglu1	0.000759122	-0.0276719	0.621	0.616	1
Rffl	0.000760668	-0.0606735	0.214	0.234	1
Kcnc1	0.000765214	0.0361499	0.756	0.709	1
Tbc1d19	0.000766629	0.0763813	0.414	0.365	1
Khdrbs2	0.000769026	-0.0437605	0.476	0.467	1
Oxct1	0.000782589	0.0783373	0.804	0.791	1
Cnot6	0.000787686	0.000662252	0.288	0.261	1
Elavl4	0.000788556	0.0745037	0.67	0.626	1
Tox	0.000792392	-0.0204661	0.324	0.311	1
Mon1a	0.000795331	-0.0463403	0.101	0.133	1
Eef2k	0.000795637	-0.0305178	0.295	0.289	1
Eif2ak1	0.000796103	0.0662961	0.246	0.204	1
Acvr2b	0.000796606	-0.0161799	0.129	0.12	1
Clk4	0.000796799	-0.016147	0.297	0.284	1
Spag6l	0.000796899	-0.0482576	0.101	0.116	1
Kndc1	0.000801263	0.0316323	0.24	0.202	1
Rimkla	0.000806961	-0.0270435	0.111	0.111	1
Ankra2	0.000810673	-0.0167675	0.135	0.127	1
Cdh4	0.000811646	0.10439	0.419	0.368	1
Slc35f4	0.000813005	0.0124711	0.664	0.62	1
Kcnk2	0.000814074	0.0538623	0.175	0.138	1
Stmn4	0.000819376	-0.02817	0.152	0.147	1
Vegfc	0.000822407	0.0500929	0.105	0.075	1
Mtch1	0.000822791	-0.0401849	0.32	0.334	1
Gm28928	0.000829862	0.187185	0.138	0.135	1
Ddx3y	0.000832042	-0.0184342	0.237	0.225	1
Gm3764	0.0008325	-0.00871253	0.714	0.696	1
Copz1	0.000835213	-0.0405191	0.175	0.181	1
Spcs2	0.000839802	-0.0539679	0.184	0.207	1
1700024B18Rik	0.00084124	-0.0382717	0.128	0.135	1
Mum1	0.000842001	0.0421413	0.141	0.107	1
Nme7	0.000844783	0.083205	0.486	0.435	1
Fdft1	0.00084496	0.0352402	0.168	0.132	1
Sptbn4	0.000855422	0.0716222	0.683	0.653	1
Dmxl1	0.000858744	0.0791592	0.712	0.683	1
Map2k5	0.000862254	0.0685914	0.575	0.523	1
Hid1	0.000864576	-0.0184437	0.183	0.175	1
Rnf138	0.000867668	-0.0499569	0.258	0.274	1
Zscan21	0.000869719	0.0437919	0.16	0.124	1
Eif2b4	0.000869869	0.0340896	0.22	0.181	1
Ror2	0.000870047	0.0948098	0.174	0.137	1
Gm39090	0.000872127	0.0558927	0.174	0.136	1
Cpsf4	0.000872537	-0.0280588	0.114	0.124	1
Fbl	0.000878814	0.0370018	0.15	0.116	1
Cdadc1	0.00088217	-0.013156	0.307	0.285	1
Prkg1	0.000883507	-0.177203	0.546	0.558	1
Gm26745	0.000883623	-0.00125004	0.141	0.121	1
Zfp335os	0.000885558	0.0554522	0.166	0.129	1
Atp1b2	0.000891824	-0.0299268	0.11	0.111	1
Acvr2a	0.000893235	-0.0454784	0.283	0.299	1
Ddah1	0.000895036	0.053371	0.184	0.145	1
Arpc2	0.000897869	-0.0506624	0.366	0.378	1
Rab14	0.000898088	-0.0546014	0.338	0.363	1
Rab40c	0.00090224	-0.0735107	0.466	0.511	1
Eepd1	0.000911427	0.0783592	0.291	0.246	1
Klhl2	0.000911799	0.0556362	0.561	0.509	1
Pex5l	0.000912732	-0.00781007	0.577	0.572	1
Gm40841	0.000915828	-0.0636934	0.426	0.452	1
Rasa3	0.000924588	0.0551458	0.266	0.221	1
Syngap1	0.00092477	-0.0212346	0.135	0.136	1
Rabggtb	0.000927979	-0.0084461	0.112	0.103	1
Grik5	0.000928298	0.0441191	0.6	0.552	1
Zbtb7a	0.00093008	-0.0374493	0.293	0.293	1
Lyst	0.000930926	-0.0516108	0.442	0.45	1
Pknox2	0.000932479	0.0733477	0.731	0.691	1
1700111E14Rik	0.00093424	0.0209285	0.209	0.176	1
Ube2e1	0.000935106	-0.0514358	0.282	0.33	1
Map7	0.000938885	-0.0261606	0.59	0.574	1
Stk32b	0.000947126	0.0824565	0.113	0.082	1
Brd2	0.000947249	-0.0110229	0.11	0.104	1
Maml3	0.000954077	-0.108457	0.324	0.368	1
Ndn	0.00095417	-0.0481186	0.113	0.148	1
Gcnt7	0.000959509	-0.0261147	0.135	0.141	1
Shc2	0.000961033	0.0543954	0.297	0.25	1
Mical2	0.000967762	0.0799808	0.657	0.608	1
Slc20a1	0.000968088	-0.0104962	0.14	0.131	1
Pld5	0.000968287	-0.190226	0.284	0.317	1
Homer2	0.000970417	-0.0783379	0.434	0.478	1
Asphd2	0.000971274	-0.0235942	0.162	0.161	1
Kcnab2	0.00097195	0.0805106	0.332	0.29	1
Zfyve19	0.000978381	-0.0231547	0.102	0.1	1
Pgm2l1	0.000980965	-0.0433847	0.253	0.266	1
Lonp1	0.000981221	0.0180299	0.122	0.097	1
Srsf7	0.000985476	-0.0284796	0.485	0.486	1
Tubb4a	0.000985862	0.0488317	0.307	0.261	1
Raph1	0.000986666	-0.046173	0.472	0.464	1
Akain1	0.00100518	0.0620579	0.245	0.201	1
Trmu	0.00100581	-0.0390927	0.171	0.182	1
Tmem214	0.00101113	0.00298951	0.222	0.197	1
Pcnt	0.00102008	0.0423278	0.154	0.12	1
Cbl	0.00102505	-0.0698848	0.375	0.395	1
Crlf3	0.0010281	-0.026274	0.125	0.12	1
Cstf3	0.0010287	-0.0537463	0.519	0.533	1
Polr3gl	0.00102871	-0.00281066	0.18	0.16	1
Rgs12	0.00102915	0.0133755	0.216	0.187	1
Snca	0.00103076	-0.0818376	0.357	0.39	1
Erp29	0.00103285	-0.0350749	0.155	0.157	1
St8sia4	0.00103316	0.0795417	0.326	0.289	1
Htra1	0.00104002	0.00489318	0.166	0.142	1
Ankrd27	0.00104308	0.0232066	0.225	0.19	1
Tmem2	0.00104754	-0.0304318	0.143	0.141	1
Gss	0.0010529	0.0381849	0.122	0.09	1
Ptpn21	0.00105602	0.0391313	0.101	0.072	1
Samm50	0.00105662	0.025009	0.179	0.149	1
Psmd3	0.00105728	-0.00760004	0.17	0.158	1
Rfx3	0.00106137	-0.075092	0.542	0.575	1
Luc7l	0.00106499	-0.00694366	0.371	0.35	1
Skiv2l	0.00106788	-0.0325397	0.116	0.128	1
Orc2	0.00107026	0.0660515	0.413	0.363	1
Wwc1	0.00107393	-0.0511252	0.208	0.225	1
C1qtnf4	0.00107844	0.0578404	0.515	0.464	1
Ankrd13a	0.00108506	0.0423329	0.382	0.336	1
Crocc	0.0010914	-0.0103579	0.184	0.169	1
Scg2	0.00109423	0.0812115	0.297	0.257	1
Polg	0.00109499	-0.02132	0.181	0.178	1
Trak2	0.0010962	0.0596679	0.317	0.269	1
Sntg2	0.00110047	0.0966993	0.248	0.206	1
Ubtf	0.00110388	-0.0299484	0.096	0.109	1
Actl6b	0.00110657	-0.029896	0.215	0.219	1
Zfr	0.00111664	-0.0527213	0.739	0.756	1
Sergef	0.00112512	0.0749577	0.689	0.644	1
Synj2	0.0011376	-0.0266126	0.135	0.137	1
Radil	0.00113782	-0.0538644	0.165	0.191	1
Fto	0.00114019	0.0803049	0.831	0.817	1
Pcsk1	0.00115507	0.0280252	0.114	0.088	1
Ppib	0.00115623	-0.0142251	0.244	0.235	1
Mcrip1	0.00115652	-0.0160524	0.146	0.137	1
Atcay	0.00116494	0.0664386	0.584	0.54	1
Gas2	0.00116541	0.0695749	0.373	0.324	1
Katnal2	0.00116835	-0.0470669	0.086	0.117	1
Coq4	0.0011702	-0.00796655	0.122	0.107	1
Selenos	0.00117218	-0.0224271	0.12	0.12	1
Jph4	0.00117286	-0.0505486	0.272	0.285	1
Maz	0.00117695	-0.0354898	0.093	0.107	1
Ganc	0.00117768	0.0417594	0.108	0.079	1
Otulin	0.00118809	0.0541434	0.274	0.23	1
Cttn	0.00118848	-0.000419844	0.232	0.212	1
Ncln	0.00119522	0.0160402	0.186	0.161	1
Chuk	0.0011957	-0.0239397	0.305	0.303	1
Cacna1i	0.00120003	0.0325961	0.177	0.142	1
Dnajc13	0.00121465	0.0820155	0.48	0.433	1
Fnbp4	0.00122356	0.0245233	0.363	0.326	1
Gm28198	0.00122385	0.0459874	0.337	0.292	1
Smg6	0.00122411	0.0743216	0.8	0.779	1
Nisch	0.00122542	-0.0303459	0.541	0.533	1
Retreg1	0.00122893	0.0822966	0.519	0.473	1
Hint1	0.00123016	-0.0451201	0.111	0.129	1
Yars	0.00123789	0.062192	0.388	0.339	1
Gabarapl1	0.00123828	-0.046143	0.108	0.138	1
Paqr8	0.00123843	-0.0394949	0.154	0.161	1
Plcd3	0.00123958	0.037433	0.144	0.111	1
Ist1	0.00124661	0.0558796	0.221	0.18	1
Rragb	0.0012483	0.0675339	0.335	0.303	1
Ewsr1	0.00125144	-0.0388209	0.523	0.526	1
Nup98	0.00125488	0.0778883	0.513	0.47	1
Helq	0.00125953	0.0126052	0.263	0.231	1
Trappc8	0.00126261	0.0612695	0.516	0.465	1
Tpr	0.00126269	0.0475157	0.552	0.502	1
Chst11	0.00126854	0.0266597	0.387	0.344	1
Rpl27a	0.00126988	-0.0360526	0.102	0.119	1
Arhgap18	0.00127606	0.0731455	0.435	0.385	1
Eif1b	0.00128412	-0.0283122	0.114	0.124	1
Clip1	0.00128753	0.0664552	0.71	0.667	1
Kcnq4	0.00128795	0.0824697	0.223	0.185	1
Pebp1	0.00129177	-0.0298874	0.313	0.319	1
Rora	0.00129404	0.101925	0.899	0.894	1
Pcif1	0.00129816	-0.0157627	0.133	0.128	1
Vwc2l	0.00129905	0.0991924	0.182	0.144	1
Pgam1	0.00129943	-0.0443768	0.12	0.144	1
Slc37a1	0.00130062	-0.0516669	0.087	0.115	1
Elmo2	0.00130319	-0.0195789	0.152	0.151	1
Rab11fip5	0.00130385	0.013857	0.191	0.165	1
Chrm1	0.0013043	-0.00686413	0.146	0.131	1
Nktr	0.00131095	-0.0561252	0.696	0.721	1
Calm3	0.00132204	-0.0363276	0.157	0.176	1
Vps13b	0.00133012	0.0580231	0.869	0.85	1
Arfgap2	0.00133089	0.00430512	0.177	0.154	1
Speg	0.00133149	0.0244848	0.264	0.232	1
Cacna1b	0.0013355	0.0709143	0.862	0.846	1
Nav3	0.00133723	-0.0433481	0.959	0.963	1
Ywhab	0.00134026	-0.0394496	0.198	0.208	1
Cpne6	0.00134916	-0.0247555	0.15	0.154	1
E2f3	0.00135619	-0.0681849	0.329	0.351	1
Sst	0.00137139	-0.0469765	0.274	0.251	1
Lamtor4	0.00137312	-0.0104609	0.122	0.113	1
Vps50	0.00137421	-0.0214764	0.459	0.45	1
Slx1b	0.00137472	-0.0236185	0.145	0.139	1
Usp11	0.00137478	-0.000532346	0.259	0.237	1
Xpnpep1	0.00137687	0.0564675	0.256	0.214	1
Taf1d	0.00138935	0.0519283	0.228	0.187	1
Phf14	0.00139347	-0.0487295	0.697	0.701	1
Nck2	0.00139472	-0.0588167	0.299	0.318	1
Gm15834	0.00139558	0.0434862	0.112	0.082	1
Tmem47	0.00139652	-0.0377725	0.102	0.112	1
Usp6nl	0.00139782	-0.0556352	0.178	0.207	1
Lamp5	0.00141633	-0.064865	0.091	0.116	1
Gas6	0.00141633	0.0421309	0.358	0.315	1
Vars	0.00141635	0.0349112	0.123	0.092	1
Shank2	0.00141673	-0.10348	0.642	0.65	1
Ptar1	0.00141695	0.0435881	0.166	0.13	1
Abca8b	0.00141735	0.0468761	0.295	0.252	1
Lamp1	0.0014184	0.00482446	0.275	0.245	1
Ctnna2	0.00141866	-0.0426501	0.984	0.987	1
Mllt6	0.00142738	-0.0255103	0.202	0.198	1
Fam57b	0.00143407	-0.00396013	0.148	0.138	1
Fbxl19	0.00143596	-0.0304193	0.166	0.168	1
Klhl33	0.00143919	-0.0469616	0.085	0.112	1
Dclk2	0.00143922	0.0470496	0.64	0.646	1
Eml2	0.00144078	0.0641422	0.526	0.477	1
Ccbe1	0.00144708	0.0902395	0.207	0.167	1
Porcn	0.00144773	0.00519168	0.213	0.192	1
Tmem59	0.00145638	-0.0362242	0.295	0.3	1
Iars2	0.00145817	0.0499216	0.317	0.271	1
Gm15283	0.00146004	0.0232275	0.112	0.085	1
4933434E20Rik	0.00147166	-0.0449152	0.249	0.263	1
Sema4g	0.0014924	0.0192581	0.222	0.19	1
Mfap3	0.00149301	0.0752138	0.455	0.415	1
Cc2d2a	0.00149774	0.0343966	0.236	0.198	1
Calcoco1	0.00151209	0.0477247	0.223	0.183	1
Negr1	0.00152101	0.0762154	0.972	0.956	1
Sptbn2	0.00152469	0.00169693	0.329	0.305	1
Blm	0.0015279	0.0611626	0.172	0.137	1
Rrp1	0.00152926	-0.0132505	0.166	0.16	1
Tada2a	0.00154403	0.0472548	0.308	0.263	1
Rims4	0.00154736	0.0724253	0.429	0.381	1
Snx10	0.00154768	0.0562707	0.446	0.396	1
Nipa1	0.001553	0.0516111	0.439	0.39	1
Irf2	0.00156718	-0.067026	0.459	0.483	1
Osbpl6	0.00156876	-0.0537833	0.76	0.769	1
Slc25a23	0.00157939	0.0331519	0.471	0.426	1
Spout1	0.00158385	-0.0234472	0.12	0.118	1
Rabac1	0.00158703	-0.0344291	0.214	0.219	1
Exoc7	0.001591	0.0408305	0.253	0.211	1
Gpatch1	0.00159602	0.0629245	0.34	0.293	1
Nup210	0.00159644	0.0460513	0.284	0.241	1
Echdc1	0.00160152	0.0232672	0.244	0.208	1
Lipe	0.00160941	0.00967012	0.178	0.155	1
Afap1	0.00161051	0.0409606	0.51	0.462	1
Eif3m	0.00161646	0.0272507	0.125	0.095	1
4833420G17Rik	0.00162605	0.01669	0.253	0.222	1
Stk32c	0.00163864	0.0239645	0.236	0.2	1
Wasl	0.00163971	-0.0638799	0.377	0.387	1
Zcchc6	0.00164857	0.055848	0.267	0.224	1
Clock	0.00164924	-0.0533656	0.544	0.564	1
Rarb	0.00165298	0.073506	0.201	0.164	1
Slit3	0.00165816	-0.0597874	0.364	0.411	1
Rnmt	0.00166831	-0.0464202	0.149	0.167	1
Zmym3	0.00167779	0.00106736	0.2	0.181	1
Apbb1	0.00168021	-0.0346139	0.191	0.199	1
Nadk	0.00168041	-0.00440391	0.232	0.214	1
Smc5	0.00169132	0.0509722	0.389	0.341	1
Trdn	0.00170541	0.028172	0.104	0.08	1
Malsu1	0.00171447	0.0566366	0.281	0.237	1
Fubp3	0.00173514	-0.0491651	0.294	0.317	1
Rpap1	0.00173773	0.00732473	0.12	0.1	1
Lrch1	0.00173816	0.0737838	0.703	0.665	1
5330417C22Rik	0.00173827	0.0734152	0.558	0.508	1
Wwc2	0.00173874	-0.0430384	0.25	0.253	1
Ypel2	0.00174007	0.00764348	0.402	0.368	1
Ash1l	0.00174639	0.0720062	0.759	0.719	1
Man2c1	0.00174973	0.00146738	0.123	0.108	1
Cox7b	0.00175004	-0.0138841	0.24	0.231	1
Cdan1	0.00175713	0.0641842	0.236	0.197	1
Nop56	0.00175856	-0.0177645	0.236	0.233	1
Cpped1	0.00177313	0.0556578	0.187	0.15	1
Slc25a38	0.00178524	0.000375786	0.112	0.096	1
Flrt1	0.00178897	0.0286697	0.225	0.19	1
Asic1	0.0017954	0.0192201	0.174	0.144	1
Supt6	0.00180348	0.0475291	0.353	0.307	1
Mri1	0.00181932	-0.0607428	0.209	0.231	1
A230050P20Rik	0.00182121	-0.0154576	0.225	0.222	1
Tceal3	0.00182229	-0.0386394	0.073	0.102	1
Mapk6	0.0018254	0.0241039	0.159	0.13	1
Cbfa2t2	0.00182824	0.072536	0.623	0.579	1
Ccdc12	0.00183018	-0.0454154	0.193	0.213	1
Gnpat	0.00183053	-0.0350863	0.245	0.247	1
Gtf2i	0.00183212	-0.0365212	0.62	0.611	1
Ipo11	0.00183523	-0.0276302	0.494	0.483	1
Csad	0.00184094	-0.0404183	0.187	0.203	1
Gcn1l1	0.00184782	0.0334163	0.36	0.319	1
Kdm8	0.00185709	0.0354055	0.11	0.081	1
Bivm	0.00186168	-0.0131603	0.158	0.147	1
Fndc3b	0.00186847	-0.0638049	0.281	0.301	1
2810403A07Rik	0.00188534	-0.0046097	0.381	0.363	1
Phf24	0.00188785	0.067258	0.411	0.363	1
Sorbs2	0.00189117	-0.0557606	0.892	0.909	1
Tbc1d17	0.00189357	0.000405403	0.11	0.096	1
Rap1gap2	0.00189521	0.0505263	0.358	0.313	1
Smarca5	0.00190171	0.0599104	0.34	0.293	1
Rpp14	0.00190354	0.0332231	0.103	0.075	1
Nek7	0.00191039	0.0854806	0.247	0.207	1
Gm26724	0.00191103	-0.0272855	0.243	0.245	1
Zbtb49	0.00191136	0.0369882	0.115	0.085	1
Sh3gl1	0.0019285	-0.0163235	0.321	0.303	1
Matr3	0.00193033	-0.0586158	0.301	0.328	1
Os9	0.00194446	-0.0147799	0.326	0.307	1
Nrxn2	0.00194871	0.0788876	0.759	0.723	1
Sars	0.00197108	-0.0308438	0.371	0.372	1
Plekhg5	0.00197207	-0.0124864	0.297	0.279	1
Gabra3	0.0019955	0.0689129	0.391	0.35	1
Bin1	0.00199767	-0.023478	0.551	0.553	1
Grm4	0.00199972	-0.0633595	0.149	0.167	1
Zfp704	0.00200844	0.0797244	0.665	0.636	1
Thra	0.00201812	-0.0204621	0.458	0.45	1
Tmod1	0.00202522	0.0258631	0.165	0.133	1
Acss2	0.00202777	0.0648211	0.397	0.35	1
Adamts17	0.00203347	0.0924203	0.657	0.628	1
Hdlbp	0.00203848	-0.0305069	0.36	0.355	1
Pcsk1n	0.0020456	-0.00434411	0.631	0.6	1
Serinc5	0.00204561	-0.0327232	0.273	0.269	1
Jam3	0.00205507	-0.0253781	0.246	0.241	1
Pkd1l3	0.00206105	0.0292564	0.102	0.076	1
Cdk11b	0.00206591	0.0487124	0.338	0.292	1
Mroh1	0.00208584	0.0418683	0.44	0.394	1
Mettl7a1	0.00208879	0.0318999	0.108	0.082	1
Rspo2	0.00208995	-0.03575	0.121	0.111	1
Llgl1	0.00209347	-0.0246363	0.112	0.126	1
Insr	0.00209647	0.0724684	0.575	0.54	1
Adra1a	0.00209745	0.0219061	0.442	0.398	1
Camta2	0.00210406	-0.0116742	0.196	0.185	1
Gm26749	0.00210472	0.0304595	0.183	0.15	1
Xpa	0.002107	0.0559303	0.26	0.218	1
Gpn1	0.0021123	0.0239909	0.114	0.088	1
Ctnnd2	0.00212053	0.0393451	0.984	0.987	1
Cul4b	0.00212545	0.0371289	0.118	0.088	1
Ica1	0.00212773	0.0644574	0.789	0.751	1
Gm11417	0.0021423	0.0212123	0.274	0.238	1
Dcaf11	0.00214733	-0.00267976	0.134	0.121	1
Grm7	0.00215418	-0.115868	0.745	0.777	1
Sorcs3	0.0021551	0.00057338	0.467	0.516	1
Blmh	0.0021653	-0.0558952	0.285	0.307	1
Zfp639	0.00216834	-0.0179216	0.165	0.157	1
Prmt7	0.00217512	0.0228078	0.304	0.269	1
Taok3	0.00217546	0.0640194	0.522	0.473	1
Ppia	0.00217605	0.0164089	0.156	0.129	1
Gm26790	0.00218245	-0.0166758	0.102	0.101	1
Bms1	0.00218553	0.0503616	0.201	0.163	1
Epb41l4b	0.00219019	-0.05807	0.493	0.493	1
Apopt1	0.00222523	-0.0600415	0.249	0.277	1
Gatb	0.00223048	0.0176628	0.145	0.117	1
Tenm4	0.00223135	0.117547	0.921	0.913	1
Atp5s	0.00223375	-0.0483887	0.141	0.166	1
Prkcg	0.00224932	-0.0306383	0.351	0.347	1
Vps41	0.00225096	-0.0400448	0.48	0.478	1
Cap2	0.00225428	-0.071619	0.477	0.511	1
Selenow	0.00226047	-0.0289417	0.216	0.216	1
C330007P06Rik	0.00228091	0.0642534	0.202	0.172	1
Gm9866	0.00228097	0.0678022	0.223	0.184	1
1700109K24Rik	0.00228113	-0.0420429	0.083	0.109	1
Adss	0.00228274	0.023246	0.281	0.248	1
Daam1	0.0022862	0.0728842	0.724	0.685	1
Setbp1	0.00228942	0.0661094	0.936	0.937	1
Atf1	0.00229278	0.0570363	0.232	0.194	1
Msrb2	0.00229616	0.0289926	0.126	0.098	1
Gcdh	0.0023046	-0.0327571	0.087	0.102	1
Ccdc62	0.00230828	0.00362637	0.107	0.091	1
Prpf8	0.00232371	0.0559046	0.193	0.157	1
Gfra1	0.00234529	-0.0879273	0.138	0.157	1
Slc9a8	0.00234785	0.0416232	0.318	0.277	1
Rreb1	0.00235454	0.0535817	0.119	0.089	1
Rassf3	0.00235557	0.0311087	0.241	0.206	1
Prpf40b	0.00235698	0.00262364	0.332	0.309	1
Mettl17	0.00235938	0.0387612	0.154	0.12	1
Sfxn4	0.00236301	0.0364386	0.159	0.126	1
Bach2	0.00236842	0.0590811	0.844	0.817	1
Brox	0.00236996	-0.0336745	0.154	0.165	1
Zdhhc6	0.00237993	0.00145691	0.284	0.264	1
Urb1	0.00238005	-0.0123486	0.112	0.105	1
Dennd4b	0.00240712	-0.00550414	0.105	0.096	1
Gtdc1	0.00241063	-0.0246423	0.615	0.598	1
Cope	0.00241768	-0.0275336	0.121	0.128	1
Ccdc34	0.00241803	0.0406571	0.185	0.15	1
Sp3os	0.00242844	-0.00439878	0.104	0.091	1
Agap2	0.00242905	-0.0197079	0.185	0.189	1
Ywhae	0.00243851	-0.0390892	0.432	0.44	1
Zfp810	0.00243965	0.0692632	0.27	0.231	1
Nrxn3	0.00247871	0.0389919	0.998	1	1
A830018L16Rik	0.00249862	0.0835511	0.648	0.605	1
Pck2	0.00250109	0.0378385	0.128	0.099	1
Wscd1	0.0025041	-0.0268304	0.154	0.161	1
Fancm	0.0025135	0.023377	0.172	0.142	1
Sipa1l3	0.00252508	-0.0690751	0.558	0.578	1
Prdx6	0.0025311	0.0134308	0.146	0.124	1
Atp5g1	0.00253331	-0.0142963	0.127	0.129	1
Clip2	0.00253463	0.0727929	0.393	0.348	1
Kcnk10	0.002537	-0.0453894	0.179	0.202	1
Capns1	0.00254136	-0.0292931	0.152	0.151	1
Pdzrn3	0.00254313	0.109031	0.363	0.319	1
Exd2	0.00254556	-0.0331698	0.191	0.194	1
Adarb2	0.00256218	0.128528	0.483	0.434	1
Gnb4	0.00256546	-0.0612908	0.115	0.142	1
Ndufaf4	0.0025664	-0.0348664	0.144	0.15	1
Gnal	0.00257714	-0.0756455	0.624	0.65	1
Camk2b	0.00257742	-0.0219356	0.546	0.531	1
App	0.00258389	-0.0554171	0.937	0.941	1
Mtif3	0.00258863	-0.0167116	0.109	0.1	1
Pcyox1	0.00259334	0.0644999	0.205	0.175	1
Acbd5	0.00260016	0.0471377	0.411	0.365	1
Kcna2	0.00261296	-0.0468327	0.263	0.272	1
Immt	0.00263561	0.0463039	0.357	0.311	1
Slc15a2	0.00264495	0.0519776	0.149	0.117	1
Iqsec2	0.00265612	-0.047205	0.439	0.441	1
B230217C12Rik	0.00266651	-0.0394102	0.081	0.102	1
Slc25a33	0.0026723	-0.0182366	0.128	0.12	1
Sgk1	0.00270268	0.0376755	0.596	0.551	1
Hook1	0.00270469	0.0154624	0.399	0.367	1
Arhgap35	0.00271514	0.0510212	0.6	0.553	1
Arpp19	0.00272253	0.0272543	0.182	0.152	1
Senp8	0.00273241	0.023816	0.259	0.225	1
Coro6	0.00273526	0.0386749	0.247	0.213	1
Eif4ebp2	0.00274374	-0.042276	0.264	0.267	1
Trrap	0.00274541	0.0281141	0.434	0.393	1
Dynll2	0.00274746	-0.0427779	0.12	0.147	1
Slc25a36	0.00275538	0.0663891	0.452	0.405	1
Grin3a	0.0027764	0.131771	0.54	0.492	1
Pitpnm1	0.00278499	-0.0195217	0.155	0.15	1
Supv3l1	0.00279664	0.0418909	0.181	0.146	1
Plppr2	0.0028015	-0.0287169	0.294	0.281	1
Fam120a	0.00282158	-0.0325079	0.419	0.407	1
Sort1	0.00282805	-0.0136305	0.514	0.49	1
Skiv2l2	0.00282912	-0.00201706	0.247	0.224	1
Pcgf2	0.0028421	0.00145712	0.127	0.111	1
Chrna7	0.0028452	0.0826577	0.404	0.364	1
Crem	0.00284605	0.0527776	0.163	0.131	1
Arnt	0.0028555	0.0568842	0.51	0.462	1
Narfl	0.00286096	-0.0290252	0.092	0.103	1
Dhps	0.00287512	0.0374184	0.202	0.167	1
Mypn	0.00288674	0.0408824	0.114	0.087	1
Enah	0.00288695	-0.0622686	0.825	0.837	1
Tax1bp1	0.00289141	0.0579887	0.417	0.37	1
Gclc	0.00289144	0.0367512	0.338	0.297	1
Cr1l	0.00290505	0.0347748	0.215	0.179	1
Nudt4	0.0029103	0.00229727	0.111	0.095	1
Arhgef33	0.0029218	0.0385009	0.126	0.096	1
Safb2	0.00294509	0.0383388	0.458	0.413	1
Tsc22d4	0.00295488	-0.0219459	0.237	0.234	1
Pfkfb3	0.00295767	-0.0406461	0.117	0.13	1
B4galnt4	0.0029578	0.0158761	0.168	0.144	1
Med17	0.00296344	0.0595304	0.189	0.155	1
Ubap1l	0.00296747	0.0218377	0.227	0.194	1
Fam13c	0.00296748	0.076343	0.607	0.565	1
Gria3	0.00296806	-0.0470664	0.757	0.754	1
Gm29514	0.00297313	-0.065008	0.18	0.215	1
Gm45645	0.0029757	-0.0413028	0.081	0.109	1
Entpd3	0.00297844	0.0426814	0.113	0.084	1
Tmem241	0.00299473	0.059134	0.318	0.274	1
Sfxn3	0.00299888	-0.00209662	0.117	0.104	1
Cgref1	0.00301808	0.0512781	0.151	0.119	1
Dnajc7	0.00302137	-0.0487329	0.485	0.486	1
Ccdc186	0.00302627	0.0522386	0.296	0.254	1
Zfand6	0.00303616	-0.0416452	0.185	0.2	1
Col4a2	0.00303755	-0.0374379	0.343	0.343	1
Zdhhc8	0.00303976	-0.0228522	0.331	0.32	1
Gm10516	0.00305784	0.0482739	0.201	0.164	1
Gm26936	0.0030642	0.0378388	0.158	0.124	1
Ptpn4	0.00306613	0.070538	0.713	0.685	1
Il34	0.00307278	-0.00843814	0.157	0.142	1
Plcl2	0.00307466	-0.063515	0.604	0.626	1
Fech	0.00310147	-0.00767694	0.196	0.178	1
Polr2a	0.00310472	-0.0276535	0.301	0.291	1
Tmem170b	0.00311005	-0.0362178	0.161	0.172	1
Gm19710	0.00311433	0.0608758	0.403	0.357	1
Rps8	0.00312112	-0.0280164	0.191	0.201	1
Rnf25	0.00313186	-0.00178625	0.243	0.222	1
Dock4	0.00313428	-0.0534568	0.736	0.765	1
Lasp1	0.00314068	0.00141873	0.178	0.158	1
Ift52	0.00314208	-0.0547643	0.191	0.221	1
Mthfr	0.00314688	0.00560651	0.21	0.189	1
Fam193b	0.00315959	-0.0333162	0.471	0.474	1
Tmem132e	0.00317358	-0.0209529	0.121	0.114	1
Map3k5	0.00319354	-0.0376706	0.231	0.239	1
Fggy	0.00319579	0.0674756	0.297	0.255	1
Stk10	0.00319756	0.0525402	0.216	0.178	1
Ssh2	0.00320819	-0.0627792	0.871	0.872	1
Pnoc	0.00322138	-0.0316427	0.147	0.178	1
Dctn2	0.00323192	-0.0169415	0.254	0.246	1
Osbpl5	0.00323297	0.0154122	0.11	0.089	1
Fam196a	0.00326622	0.0342794	0.162	0.13	1
Ano8	0.00327288	-0.00230746	0.175	0.162	1
Shank1	0.00327464	-0.026992	0.665	0.659	1
Lrp1	0.0032752	0.0326612	0.532	0.487	1
Ppp1r12a	0.00327676	-0.0342422	0.72	0.711	1
Bcar1	0.00327691	0.00640862	0.209	0.187	1
Sympk	0.00329766	-0.0492067	0.382	0.398	1
Golim4	0.00329906	0.0507867	0.223	0.185	1
Grk6	0.00330167	-0.0307226	0.159	0.168	1
Rad51ap2	0.00330297	0.0254833	0.111	0.085	1
Pls3	0.00331677	0.0797073	0.324	0.283	1
Ncapd3	0.00332698	0.06984	0.398	0.352	1
Ahi1	0.00335517	0.0262179	0.939	0.915	1
Slc6a8	0.0033721	-0.0111356	0.107	0.1	1
Hectd1	0.00338186	0.0673446	0.451	0.412	1
Kdm3b	0.0033842	0.0707941	0.416	0.372	1
Epm2a	0.00339074	0.0644065	0.313	0.271	1
Zzz3	0.00340728	-0.0485386	0.295	0.314	1
Cnot3	0.00341054	-0.0401392	0.153	0.172	1
CT025619.1	0.00341239	-0.0637077	0.528	0.557	1
Bud23	0.00342602	-0.0200555	0.129	0.133	1
Cops4	0.00343358	0.0454112	0.181	0.146	1
Fbxw2	0.00343953	0.0200997	0.292	0.259	1
Coq2	0.00344806	-0.00574041	0.162	0.153	1
Sel1l3	0.00345359	0.105859	0.354	0.314	1
Txndc16	0.00346807	0.0489464	0.367	0.323	1
Dzank1	0.00347411	0.0444408	0.602	0.556	1
Syp	0.00347866	-0.055718	0.615	0.633	1
Polb	0.00348141	-0.0511061	0.525	0.552	1
Tmem184b	0.00348594	0.066005	0.346	0.306	1
Trio	0.00349208	-0.0542625	0.894	0.894	1
Lrp8os2	0.00349274	0.029372	0.193	0.162	1
Gatad2a	0.00350593	-0.0389188	0.186	0.194	1
Dus3l	0.00351634	-0.00265766	0.127	0.116	1
Stt3b	0.00351758	-0.0559	0.287	0.302	1
Dlgap1	0.00353333	0.0673551	0.994	0.994	1
Ecd	0.00353842	0.0295073	0.252	0.216	1
Zfp652	0.00354921	-0.0279148	0.401	0.395	1
Sgsm1	0.00355086	-0.0356138	0.511	0.506	1
Mast3	0.00355965	-0.0299499	0.106	0.109	1
Slc16a7	0.00356228	-0.0500319	0.424	0.443	1
Wdr26	0.00358141	-0.0577972	0.419	0.449	1
Frmpd3	0.00358889	0.0708528	0.597	0.552	1
AI593442	0.00359146	-0.0550153	0.204	0.235	1
Tcte2	0.00359474	0.0716883	0.669	0.641	1
Ppt1	0.00360851	-0.0578739	0.387	0.401	1
Fbxo3	0.00361562	-0.0321435	0.245	0.249	1
Klhl7	0.00362606	0.0653183	0.544	0.499	1
Gm13269	0.00365434	-0.0452031	0.094	0.122	1
Atp13a1	0.00365928	-0.00557653	0.158	0.144	1
Ppp2r5c	0.0036776	0.0561278	0.712	0.672	1
Mapk8ip2	0.00367848	-0.0375543	0.229	0.245	1
Tial1	0.00369068	-0.0410113	0.397	0.412	1
Gm48321	0.00370085	0.000171218	0.206	0.187	1
Gm16168	0.00370801	0.0188094	0.151	0.122	1
Ppp1r21	0.00371419	-0.0465941	0.322	0.356	1
Klf12	0.00371436	0.0807333	0.911	0.905	1
Ntmt1	0.0037369	-0.0215734	0.237	0.233	1
Pfas	0.00373723	0.045245	0.197	0.162	1
Sf3b6	0.00374066	0.0212675	0.279	0.244	1
Usp12	0.00375031	-0.00989779	0.207	0.194	1
Cdc42ep3	0.00375742	-0.0304437	0.223	0.221	1
Ccar2	0.00376086	0.0345955	0.111	0.083	1
Gng2	0.00376598	-0.0749246	0.6	0.628	1
3110082I17Rik	0.00377127	-0.0395033	0.207	0.217	1
Brd9	0.0037722	-0.0125852	0.269	0.255	1
E130102H24Rik	0.00378193	0.0167397	0.153	0.126	1
Cnpy3	0.00378959	0.0285755	0.159	0.131	1
Chd1	0.00379699	0.068662	0.319	0.28	1
Rab21	0.00380819	0.0649526	0.372	0.329	1
Arsg	0.00381628	0.0160777	0.11	0.087	1
Wdr89	0.00381862	-0.0268359	0.122	0.13	1
Dnm1l	0.00381952	0.0606005	0.456	0.41	1
Anp32a	0.00385147	-0.053113	0.254	0.291	1
Gm15965	0.00386218	0.0163716	0.135	0.109	1
Cwc15	0.0038642	0.00832604	0.17	0.148	1
Chd8	0.00386459	0.0644897	0.512	0.466	1
Mrpl43	0.00387678	-0.0121147	0.106	0.099	1
Abi2	0.00387712	-0.0513218	0.573	0.593	1
Snx6	0.0038773	0.0444003	0.371	0.328	1
C920021L13Rik	0.0038829	0.0579987	0.167	0.135	1
Fgf1	0.00388747	0.0533983	0.387	0.342	1
Cdh22	0.00390738	-0.0665739	0.178	0.194	1
Igf1r	0.00390921	-0.0683401	0.592	0.628	1
Nrg3os	0.00394745	0.0553227	0.73	0.689	1
Dmxl2	0.00394912	-0.0133167	0.619	0.6	1
Gpc3	0.00395097	-0.115071	0.098	0.122	1
Tmem59l	0.00396911	-0.0454568	0.307	0.32	1
Sap18	0.00397827	0.00640036	0.126	0.108	1
Mtor	0.00398394	-0.0355562	0.456	0.455	1
Ago3	0.00399478	-0.0613958	0.674	0.699	1
Nav2	0.00399558	-0.0443795	0.965	0.972	1
Qtrt1	0.00400047	-0.00562132	0.217	0.195	1
Srpk1	0.00402146	-0.0330034	0.397	0.405	1
Vdac1	0.00403191	-0.0201321	0.287	0.283	1
Arl8a	0.0040366	-0.0272882	0.18	0.185	1
Uhrf1bp1l	0.00404188	-0.00645121	0.437	0.414	1
Fam49a	0.0040761	0.0624396	0.678	0.636	1
Ak5	0.00410406	-0.0749156	0.448	0.453	1
Ncan	0.00411597	-0.00689162	0.169	0.156	1
Ano5	0.00412764	0.0460911	0.115	0.088	1
Slc39a11	0.00413269	-0.0386423	0.249	0.25	1
Naxd	0.00413756	-0.0307294	0.236	0.239	1
Tmbim1	0.00415293	0.0251671	0.192	0.162	1
Caly	0.00415563	-0.0414377	0.313	0.323	1
Snx21	0.00416413	0.0526203	0.28	0.24	1
Plekhm3	0.00418045	0.0580295	0.551	0.506	1
Lnpep	0.0041828	0.00981365	0.521	0.486	1
Tmc7	0.00419451	0.043447	0.192	0.157	1
Pitpnc1	0.00419665	0.0879192	0.681	0.641	1
Sart1	0.00422877	-0.0139983	0.109	0.104	1
Pten	0.00423396	0.0598529	0.629	0.585	1
Ache	0.00424614	0.0155832	0.211	0.184	1
C2cd2	0.00425414	0.00692444	0.282	0.257	1
Utp6	0.00425842	0.0264835	0.122	0.095	1
Gm48383	0.00426852	0.0347298	0.181	0.15	1
Ikbkb	0.00427169	-0.0346698	0.227	0.231	1
Lrpap1	0.00428036	-0.014962	0.325	0.307	1
Smyd3	0.00430442	0.0551351	0.849	0.846	1
Clip3	0.0043219	-0.00106517	0.266	0.244	1
Txndc9	0.00433129	0.0206989	0.118	0.094	1
Kif26b	0.00433858	-0.00319321	0.371	0.407	1
Rin2	0.00435656	0.04778	0.143	0.112	1
Unc13b	0.00436094	0.0322971	0.324	0.287	1
Fkbp15	0.00436273	0.0463294	0.286	0.245	1
Fam76b	0.00437101	0.0308524	0.201	0.169	1
Slc7a5	0.00437292	0.0470113	0.138	0.108	1
Slc7a6	0.00437847	0.0110015	0.368	0.34	1
Stxbp6	0.00438995	0.0742617	0.437	0.393	1
Mgat4b	0.0044104	0.0115665	0.213	0.19	1
Zfp81	0.00441626	0.0162858	0.114	0.091	1
Atg4d	0.00442282	0.0391053	0.194	0.159	1
Fgd3	0.00444181	0.0313979	0.161	0.131	1
Smarcad1	0.00444392	0.0596358	0.387	0.347	1
Ikbkap	0.00444398	0.00379433	0.291	0.264	1
Fxyd4	0.00444774	0.0238662	0.123	0.097	1
Pik3ip1	0.00445263	0.0194543	0.147	0.122	1
Gnaz	0.00445839	-0.0137351	0.197	0.184	1
Hmgcl	0.00446946	0.00187311	0.237	0.217	1
Epb41l4a	0.00447028	-0.00690876	0.254	0.231	1
Gm26848	0.00449487	0.0645357	0.742	0.713	1
Kif21a	0.00449998	0.0539079	0.869	0.861	1
Ift172	0.00451314	0.00623783	0.199	0.175	1
Tmem201	0.00451754	-0.0263818	0.195	0.195	1
Cntn2	0.00454454	0.0162393	0.218	0.192	1
Tbc1d13	0.00455394	0.0218222	0.174	0.148	1
St5	0.00457417	0.0338823	0.478	0.437	1
Tdp1	0.00457457	0.034701	0.266	0.229	1
Zfp598	0.0045864	-0.0317161	0.12	0.128	1
Smyd4	0.00462239	0.0210333	0.204	0.174	1
Fhod3	0.00463247	0.0176488	0.603	0.561	1
Ppfia1	0.00463394	0.0504515	0.473	0.427	1
Sult4a1	0.00463784	-0.00895893	0.169	0.16	1
Mapkbp1	0.00467661	-0.03085	0.39	0.389	1
Nceh1	0.00468289	0.0618451	0.438	0.394	1
Ikzf2	0.00470636	0.064399	0.19	0.17	1
Igsf9b	0.00471065	0.0393013	0.402	0.36	1
Uqcrq	0.00472297	0.00198501	0.112	0.094	1
Ctdsp2	0.00472636	-0.00189731	0.129	0.117	1
Dopey2	0.00474703	0.000394338	0.485	0.456	1
Ppp4r3a	0.00475082	-0.0191589	0.302	0.292	1
Ilkap	0.00475975	-0.0271829	0.167	0.17	1
Pygo1	0.00476166	0.0333756	0.28	0.242	1
Bin3	0.00476443	-0.0433717	0.124	0.142	1
Ccm2	0.00477552	0.0375346	0.252	0.218	1
Zfp941	0.00477974	0.0436074	0.191	0.156	1
Ndufaf7	0.00478337	0.00969714	0.327	0.299	1
Mgat5b	0.00478735	0.075204	0.347	0.313	1
Slc35f3	0.00481544	-0.0854741	0.468	0.491	1
Grip1os2	0.00481904	0.0593823	0.342	0.3	1
Arpc1a	0.00482215	-0.0473855	0.333	0.345	1
Tiam2	0.0048247	0.0627449	0.203	0.167	1
Caml	0.00482622	-0.0375186	0.199	0.209	1
Cep192	0.00483046	-0.0536361	0.221	0.244	1
Lama3	0.00484576	-0.0601454	0.183	0.184	1
Epha5	0.00485797	-0.0540763	0.88	0.896	1
Hivep2	0.00486976	-0.0292731	0.931	0.927	1
Slc6a15	0.00489686	0.0432385	0.31	0.272	1
Tbl1x	0.0049017	-0.0698491	0.521	0.554	1
Ccdc92b	0.00491152	0.0474904	0.183	0.15	1
Kmt5a	0.00492801	-0.022868	0.184	0.181	1
Atf7ip	0.00493203	0.0634651	0.425	0.382	1
Cdk19	0.0049329	0.0216964	0.265	0.233	1
Btbd3	0.00494679	-0.0570096	0.277	0.301	1
Hadha	0.00496035	0.0420839	0.303	0.264	1
Dip2a	0.00496406	0.0557234	0.509	0.465	1
Hace1	0.00496661	-0.0365004	0.369	0.365	1
Rcbtb2	0.00496715	0.00540235	0.149	0.129	1
[truncated: 5,606 more rows]

## Sheet: MEF2C target_EN DEG_TDI
Table S11. Differentially expressed MEF2C target genes in excitatory neuron clusters of P301S TDI vs P301S vehicle mice
	gene
1	Runx1t1
2	Ptprg
3	Snca
4	Dgkh
5	Plcb4
6	Ccdc85a
7	Satb1
8	Pdzrn3
9	Pde4d
10	Camk4
11	Ppp2r2b
12	Asap1
13	Lgi1
14	Arnt2
15	Nsf
16	Osbp2
17	Ntng1
18	Efr3b
19	Cacnb4
20	Cntn4
21	Pex5l
22	Ldb2
23	Tbc1d1
24	Fras1
25	Tenm3
26	Adcy2
27	Gria1
28	Cplx2
29	Bach2
30	Pde7b
31	Unc5d
32	Ext1
33	Nfib
34	Apba1
35	Nr4a3
36	Luzp2
37	Tenm4
38	Pknox2
39	Ntm
40	Myo16
41	Mical3
42	Asap2
43	Nrxn1
44	Lrrtm4
45	Dpp10
46	Adam23
47	Nyap2
48	Fgf12
49	Rasgef1b
50	Rapgef2
51	Ankrd33b
52	Mctp1
53	Pam
54	Efna5
55	Rcan2
56	Epha7
57	Synj2
58	Thsd7a
59	Ank1
60	Rims2
61	Ptprd
62	Nell1
63	Gria4
64	R3hdm2
65	Fam19a2
66	Rassf3
67	Rimbp2
68	Farp1
69	Shisa9
70	Pitpnc1
71	Dtna
72	Fhod3
73	Tiam1
74	Sipa1l2
75	Chrm3
76	Bcl11a
77	Kcnh7
78	Satb2
79	Cntn6
80	Alcam
81	Clstn2
82	Cdh6
83	Mlip
84	Fut9
85	Ptprk
86	Stx1a
87	Unc13b
88	Slit1
89	Kcnip2
90	Kirrel3
91	Trpc4
92	Hs6st3
93	Rgs6
94	Klf13
95	Sv2b
96	Sipa1l3
97	Ppp1r16b
98	Hunk
99	Hs6st2
100	Fnbp1l
101	Magi3
102	Lrp1b
103	Zeb2
104	Pcdh7
105	Pcdh10
106	Cdh9
107	Prkag2
108	Spon1
109	Elmod1
110	Cux2
111	Efnb2
112	Stxbp6
113	Eml1
114	Gsg1l
115	Ccbe1
116	Scube1
117	Grm1
118	Vstm2a
119	Mpped1
120	Rorb
121	Ssbp4
122	Pcdh19

## Sheet: MEF2C target_IN DEG_TDI
Table S11. Differentially expressed MEF2C target genes in inhibitory neuron clusters of P301S TDI vs P301S vehicle mice
	gene
1	Runx1t1
2	Syne1
3	Dgkh
4	Asap1
5	Vwa8
6	Sipa1l1
7	Arnt2
8	Ildr2
9	Kalrn
10	Fras1
11	Pdzd2
12	Mef2c
13	Phactr2
14	Ust
15	Chn2
16	Ext1
17	Nfib
18	Myo16
19	Prkca
20	Rbms1
21	Nlgn1
22	Epha7
23	Ank1
24	Fat3
25	Prmt8
26	Fam19a2
27	Rps6ka5
28	Adam11
29	Ppm1e
30	Crim1
31	Aff3
32	Fam19a1
33	Slc24a2
34	Slit1
35	Kcnip2
36	Atp2b1
37	Trpc4
38	Hs6st3
39	Rgs6
40	Klf13
41	Cdh8
42	Myo5b
43	Grik1
44	Hs6st2
45	Ajap1
46	Zeb2
47	Dgkg
48	Nr3c2
49	Spon1
50	Cux2
51	Fam155a
52	Tyro3
53	Itm2c
54	Syn2
55	Grm1
56	Vstm2a
57	Lzts1
58	Slc24a4
59	Maf
60	Ssbp4
