# Supplementary material for: Tau activation of microglial cGAS–IFN reduces MEF2C-mediated cognitive resilience
Source: Nat Neurosci. Author manuscript; Available in PMC 2023 May 30. (PMC10166855; doi:10.1038/s41593-023-01315-6)
Supplement: Supplementary Table 5 [file NIHMS1897713-supplement-Supplementary_Table_5.xlsx]

## Sheet: PS19HetvsPS19WT_DE_MG_RNAassa
Table S5. Differentially expressed genes in microglial clusters of P301S Cgas+/- vs P301S Cgas+/+ mice
	p_val	avg_log2FC	pct.1	pct.2	p_val_adj
Stat1	7.00699e-21	-0.5575	0.18	0.249	1.72183e-16
Ttr	1.50197e-29	-0.51877	0.041	0.122	3.6908e-25
Gm4951	1.84661e-15	-0.514753	0.067	0.126	4.53767e-11
Arhgap15	2.67871e-10	-0.44362	0.247	0.309	6.5824e-06
Sp100	5.18324e-13	-0.436639	0.162	0.223	1.27368e-08
Cd74	8.86741e-07	-0.417941	0.146	0.199	0.0217899
Cacna1a	1.23784e-27	-0.414769	0.674	0.743	3.04175e-23
Ddx60	2.85793e-13	-0.410908	0.131	0.179	7.02279e-09
Rnf213	3.35948e-12	-0.394196	0.279	0.318	8.25524e-08
Parp14	5.3755e-11	-0.383386	0.154	0.198	1.32092e-06
Rtn4rl1	5.45121e-15	-0.371858	0.318	0.379	1.33953e-10
Trim30a	3.08852e-14	-0.34612	0.356	0.407	7.58942e-10
Cd300lf	1.8415e-10	-0.339417	0.117	0.169	4.52513e-06
Tnfsf8	4.09356e-09	-0.335102	0.099	0.136	0.000100591
Epha6	4.17927e-14	-0.329347	0.443	0.467	1.02697e-09
Gm13710	6.20906e-08	-0.320622	0.12	0.156	0.00152575
Xist	2.92697e-16	-0.316571	0.397	0.511	7.19245e-12
Trim30d	1.44862e-12	-0.298674	0.204	0.234	3.55969e-08
Fam19a1	4.8319e-07	-0.284928	0.261	0.284	0.0118734
Nlrc5	5.09101e-10	-0.279144	0.158	0.181	1.25101e-05
Nkain3	1.44712e-06	-0.275994	0.091	0.129	0.0355602
Plp1	2.44931e-10	-0.270668	0.217	0.268	6.01869e-06
Parp9	5.03241e-07	-0.269464	0.163	0.2	0.0123661
Prr5l	1.1178e-08	-0.269253	0.147	0.176	0.000274678
Tiam1	1.21765e-09	-0.265217	0.179	0.208	2.99213e-05
Hdac9	1.58528e-12	-0.255073	0.632	0.653	3.89551e-08
Herc6	3.40954e-07	-0.254273	0.138	0.162	0.00837827
Fggy	1.33174e-10	-0.252942	0.218	0.239	3.27249e-06
Gcnt1	1.39175e-09	-0.251893	0.201	0.234	3.41996e-05
Gm42418	2.88947e-19	-0.244829	0.889	0.862	7.10031e-15
Sptan1	1.25283e-08	-0.241538	0.16	0.196	0.000307858
Eif2ak2	7.72082e-09	-0.239599	0.186	0.208	0.000189724
Epsti1	3.00276e-08	-0.23765	0.327	0.354	0.000737869
Lrmda	1.58183e-18	-0.23277	0.959	0.972	3.88703e-14
Znrf2	3.96506e-10	-0.228559	0.358	0.381	9.74334e-06
Mical3	2.51276e-09	-0.223318	0.147	0.167	6.17462e-05
Pik3ap1	1.24987e-11	-0.223302	0.623	0.638	3.0713e-07
Acer3	2.93665e-10	-0.223217	0.519	0.544	7.21623e-06
Lgmn	5.27536e-16	-0.223143	0.753	0.755	1.29631e-11
Fmnl2	2.19843e-09	-0.221636	0.549	0.555	5.40221e-05
Rasgrf1	2.49346e-09	-0.220993	0.146	0.173	6.12717e-05
Lrfn5	1.03879e-07	-0.22066	0.302	0.316	0.00255263
Ntng1	7.64493e-07	-0.220074	0.068	0.105	0.0187859
Arhgap25	7.75185e-10	-0.219609	0.541	0.559	1.90486e-05
Phip	5.77099e-11	-0.214597	0.383	0.404	1.41811e-06
Nf1	6.69597e-13	-0.208844	0.611	0.624	1.6454e-08
Ptprm	2.57018e-09	-0.206272	0.652	0.674	6.3157e-05
Unc5c	5.37991e-09	-0.203024	0.185	0.198	0.0001322
Tlr7	4.84295e-08	-0.201003	0.262	0.282	0.00119006
Tbc1d1	4.75442e-11	-0.198331	0.249	0.257	1.1683e-06
Tor1aip1	1.02351e-06	-0.193929	0.278	0.303	0.0251506
Itfg1	3.23863e-10	-0.192787	0.215	0.224	7.95828e-06
Galnt7	2.61985e-09	-0.19266	0.369	0.376	6.43776e-05
Zbtb20	1.85126e-07	-0.192226	0.83	0.85	0.0045491
Slfn8	7.83789e-13	-0.191926	0.237	0.237	1.92601e-08
St6galnac5	5.2106e-07	-0.189871	0.097	0.12	0.012804
Spata5	3.45591e-08	-0.184341	0.191	0.205	0.000849222
Fnip1	4.53406e-08	-0.182754	0.412	0.434	0.00111415
Klf12	1.04895e-08	-0.181711	0.653	0.657	0.000257758
Cdh23	2.07564e-07	-0.181192	0.383	0.387	0.00510046
Trpm3	1.11903e-15	-0.180828	0.093	0.162	2.7498e-11
Slc12a2	6.62224e-09	-0.180054	0.222	0.229	0.000162728
Mbnl1	1.86981e-09	-0.176771	0.827	0.832	4.59468e-05
Rufy3	7.79559e-10	-0.176352	0.293	0.295	1.91561e-05
Plxdc2	2.91573e-11	-0.17572	0.976	0.983	7.16481e-07
Gna12	3.80676e-15	-0.174743	0.557	0.542	9.35434e-11
Akt3	9.20416e-07	-0.174017	0.529	0.554	0.0226174
Pak1	1.1887e-07	-0.172959	0.21	0.225	0.00292098
Catspere2	6.12268e-07	-0.172542	0.136	0.148	0.0150453
Ctsc	2.59742e-09	-0.172184	0.243	0.245	6.38263e-05
Lhfpl2	3.13257e-08	-0.169227	0.607	0.619	0.000769767
Usp25	9.67016e-09	-0.168349	0.266	0.272	0.000237625
Kdm6a	6.04384e-09	-0.167441	0.234	0.242	0.000148515
Synj1	1.78729e-08	-0.165862	0.345	0.36	0.000439191
Ptprc	9.70073e-12	-0.161237	0.609	0.608	2.38376e-07
Pde4dip	3.89928e-10	-0.160306	0.286	0.279	9.58171e-06
Grb2	3.2468e-10	-0.15807	0.52	0.527	7.97836e-06
Hif1a	1.50402e-06	-0.155226	0.16	0.168	0.0369582
Sppl2a	3.24717e-09	-0.155211	0.226	0.23	7.97928e-05
Inpp4b	3.19536e-07	-0.154932	0.844	0.847	0.00785197
Bdp1	3.47948e-07	-0.15093	0.163	0.173	0.00855013
Fam46c	1.05772e-08	-0.149881	0.156	0.161	0.000259913
Atp6v1c1	6.05926e-10	-0.146868	0.229	0.23	1.48894e-05
Adar	7.64884e-07	-0.146767	0.172	0.181	0.0187955
Apobec3	8.75398e-08	-0.145373	0.321	0.324	0.00215112
Cep350	4.06012e-09	-0.14471	0.301	0.303	9.97693e-05
Glul	3.24514e-07	-0.144242	0.148	0.156	0.00797427
Myo1f	6.32684e-09	-0.143976	0.793	0.785	0.000155469
Lyst	3.58304e-07	-0.141514	0.441	0.448	0.00880461
Axl	2.19859e-09	-0.141366	0.236	0.226	5.40259e-05
Skap2	3.39744e-10	-0.141238	0.671	0.66	8.34854e-06
Ppp1r21	4.38631e-11	-0.140996	0.37	0.364	1.07785e-06
Mbtd1	8.45309e-08	-0.140838	0.353	0.361	0.00207718
Rala	2.42923e-08	-0.138825	0.176	0.179	0.000596934
Grk3	2.46073e-07	-0.138127	0.229	0.23	0.00604674
Dtnbp1	1.89257e-06	-0.137875	0.334	0.339	0.0465061
Ubtd1	8.652e-07	-0.13577	0.291	0.293	0.0212606
Csnk2a1	6.07232e-07	-0.13407	0.116	0.122	0.0149215
Mtmr3	6.09673e-09	-0.133594	0.405	0.405	0.000149815
Dync1i2	4.76477e-07	-0.133265	0.262	0.263	0.0117085
Zfp652	9.85872e-08	-0.132012	0.462	0.458	0.00242258
Atp6v1a	1.71818e-07	-0.131852	0.163	0.166	0.00422209
Lgals9	1.69798e-08	-0.130421	0.249	0.249	0.000417244
Atf7ip	5.53371e-07	-0.12995	0.296	0.302	0.013598
Adamts16	4.90846e-09	-0.12975	0.1	0.098	0.000120615
Slc6a6	3.16788e-08	-0.128417	0.407	0.406	0.000778444
Ankrd17	2.43701e-10	-0.128322	0.486	0.48	5.98847e-06
Dagla	1.00174e-06	-0.127221	0.205	0.21	0.0246157
Vav2	7.08373e-07	-0.127077	0.366	0.368	0.0174069
Trim14	6.74281e-11	-0.126497	0.245	0.236	1.65691e-06
Kdm7a	7.43844e-08	-0.125785	0.279	0.278	0.00182785
Vps54	8.77121e-07	-0.125656	0.401	0.404	0.0215535
Zc3hav1	1.81259e-07	-0.12425	0.264	0.26	0.00445408
Usp32	1.84387e-09	-0.124031	0.252	0.245	4.53094e-05
Wbp1l	4.16124e-07	-0.123804	0.2	0.205	0.0102254
Morc3	2.50819e-10	-0.123456	0.314	0.31	6.16338e-06
Tbc1d5	1.76984e-06	-0.122295	0.739	0.736	0.0434902
Adam10	2.92833e-07	-0.122077	0.366	0.364	0.0071958
Arhgap39	5.32412e-08	-0.122024	0.688	0.679	0.0013083
Lyn	2.70771e-09	-0.121493	0.928	0.907	6.65364e-05
Mycbp2	1.02754e-07	-0.121402	0.757	0.75	0.00252496
Mcph1	1.07438e-06	-0.121229	0.151	0.149	0.0264008
Diaph2	4.78782e-07	-0.119942	0.813	0.803	0.0117651
Snd1	2.95281e-07	-0.119273	0.447	0.446	0.00725593
Cd86	2.70055e-08	-0.117997	0.504	0.494	0.000663605
Agps	9.04053e-12	-0.117782	0.318	0.307	2.22153e-07
Trim12a	2.8271e-07	-0.117697	0.162	0.165	0.00694704
Tab2	2.69738e-07	-0.117329	0.326	0.325	0.00662828
Tcf20	8.29353e-08	-0.116717	0.377	0.368	0.00203797
Acbd6	3.60621e-08	-0.115046	0.157	0.151	0.000886155
Rab8b	1.00564e-06	-0.114881	0.422	0.421	0.0247116
Pik3ca	3.88271e-09	-0.114075	0.279	0.271	9.54098e-05
Zfp277	1.32245e-11	-0.113954	0.222	0.214	3.24966e-07
Stx16	1.38147e-06	-0.113589	0.285	0.288	0.0339467
Usp15	2.70893e-10	-0.113349	0.336	0.319	6.65666e-06
Tmem131	5.61397e-09	-0.11327	0.27	0.267	0.000137952
Cnot2	7.9507e-09	-0.112725	0.369	0.364	0.000195373
Aak1	1.81668e-08	-0.112544	0.399	0.384	0.000446413
Wdfy4	1.64675e-08	-0.112496	0.471	0.46	0.000404656
Tbl1xr1	2.14093e-08	-0.112043	0.411	0.408	0.00052609
Usp8	1.85656e-12	-0.111951	0.319	0.306	4.56213e-08
Man1a2	3.50367e-08	-0.11185	0.488	0.479	0.000860956
Cep170	2.65039e-07	-0.110721	0.257	0.26	0.00651279
Pank2	4.33238e-08	-0.110617	0.156	0.153	0.0010646
Sp140	3.37663e-07	-0.109696	0.098	0.101	0.0082974
Papola	3.80414e-08	-0.108919	0.372	0.366	0.000934792
Wnk1	1.38257e-07	-0.108457	0.742	0.722	0.00339738
Chm	1.70209e-06	-0.107958	0.144	0.146	0.0418254
Dock8	1.92993e-07	-0.105256	0.852	0.837	0.00474242
Atf6	1.06704e-09	-0.105207	0.348	0.333	2.62203e-05
Pias1	9.22377e-07	-0.104916	0.48	0.476	0.0226656
Stxbp3	3.13314e-07	-0.104793	0.133	0.134	0.00769907
Hnrnpm	6.67122e-10	-0.104603	0.283	0.273	1.63932e-05
Ncoa3	1.57351e-10	-0.104018	0.359	0.342	3.86657e-06
Eml4	1.32117e-09	-0.103904	0.515	0.494	3.24651e-05
Oxct1	2.50724e-07	-0.103592	0.542	0.532	0.00616104
Zmynd8	5.02003e-08	-0.102889	0.437	0.425	0.00123357
Retreg1	1.02251e-08	-0.102744	0.664	0.646	0.00025126
Rad50	3.90729e-07	-0.101987	0.132	0.13	0.00960138
Pepd	3.72325e-07	-0.101584	0.186	0.184	0.00914915
Tspan14	5.09712e-09	-0.101472	0.46	0.442	0.000125252
Rptor	2.41762e-09	-0.101306	0.74	0.724	5.94083e-05
Usp9x	6.50914e-07	-0.10018	0.34	0.335	0.0159949
Arhgap30	6.6018e-12	0.100015	0.332	0.268	1.62226e-07
Slc9a8	1.7183e-06	0.101491	0.197	0.157	0.0422238
Golga4	2.88558e-09	0.102381	0.307	0.251	7.09075e-05
Foxk2	1.57677e-07	0.102494	0.254	0.209	0.0038746
Ddx17	4.10215e-08	0.102644	0.406	0.345	0.00100802
Irf5	7.65382e-10	0.10272	0.233	0.185	1.88077e-05
Amfr	1.93942e-06	0.103154	0.131	0.1	0.0476574
Nfic	7.97337e-07	0.103892	0.17	0.134	0.019593
Ppp1r12c	2.10799e-08	0.104438	0.15	0.112	0.000517995
Esrra	1.35404e-07	0.10484	0.109	0.078	0.00332729
Dock1	2.85969e-10	0.106624	0.44	0.368	7.02712e-06
Zfp950	3.43327e-09	0.106992	0.266	0.213	8.43657e-05
Prkcd	6.58379e-11	0.108062	0.485	0.41	1.61783e-06
Ncf1	5.46568e-09	0.109254	0.366	0.305	0.000134308
Sh3pxd2a	5.86236e-10	0.109621	0.485	0.415	1.44056e-05
Sirpa	9.78441e-08	0.110856	0.885	0.831	0.00240432
Ankrd12	6.71308e-07	0.111547	0.406	0.347	0.0164961
Slc12a9	2.76298e-07	0.111903	0.193	0.151	0.00678947
Cd300c2	7.4057e-07	0.112564	0.242	0.196	0.018198
Cflar	1.15961e-09	0.112801	0.492	0.419	2.84952e-05
Lmo2	5.19697e-07	0.113885	0.275	0.225	0.0127705
Myo9b	1.60867e-06	0.114056	0.525	0.463	0.0395298
Cln3	7.96245e-08	0.114409	0.162	0.123	0.00195661
Gusb	7.5812e-07	0.114974	0.252	0.204	0.0186293
Rubcnl	1.23604e-11	0.115619	0.221	0.171	3.03733e-07
Ggta1	3.69695e-08	0.116096	0.18	0.139	0.000908452
3110082I17Rik	7.31808e-08	0.117537	0.303	0.248	0.00179827
Brd3	2.81822e-08	0.118075	0.142	0.104	0.000692521
Dgkz	4.66033e-07	0.1194	0.48	0.414	0.0114518
Sgms1	7.68183e-07	0.119674	0.375	0.317	0.0188766
Arid3b	8.23988e-07	0.121616	0.214	0.171	0.0202479
Srsf5	5.49703e-07	0.123023	0.357	0.299	0.0135078
Gmip	1.47981e-10	0.123625	0.344	0.279	3.63634e-06
Cyp4f13	5.4392e-08	0.124683	0.135	0.098	0.00133657
Stxbp4	2.72433e-08	0.126292	0.127	0.089	0.000669451
Vps39	1.17324e-06	0.126977	0.143	0.105	0.02883
Tm9sf4	2.7239e-07	0.127275	0.187	0.143	0.00669344
Prpsap2	2.44061e-10	0.128033	0.223	0.171	5.99731e-06
Ccser1	1.96032e-07	0.128045	0.367	0.301	0.00481709
Txndc11	3.8938e-07	0.12806	0.209	0.163	0.00956825
Nrxn1	1.50084e-11	0.130723	0.732	0.644	3.68802e-07
Colgalt1	1.6536e-08	0.130888	0.207	0.158	0.00040634
Tubgcp5	1.83656e-06	0.1312	0.401	0.341	0.0451298
Camk1	7.7924e-13	0.132796	0.337	0.266	1.91483e-08
Malt1	7.26004e-07	0.13378	0.177	0.135	0.0178401
Pcdh9	1.2049e-08	0.134139	0.798	0.741	0.000296079
Cotl1	3.92166e-07	0.134214	0.438	0.373	0.00963671
Csf2ra	6.92566e-08	0.134713	0.22	0.171	0.00170184
Fcrls	4.01731e-10	0.135521	0.245	0.19	9.87174e-06
Syt1	1.52015e-08	0.136121	0.651	0.574	0.000373546
Tcirg1	6.65305e-12	0.136317	0.264	0.201	1.63485e-07
Nrg3	8.67432e-08	0.136348	0.751	0.69	0.00213154
Pde4d	5.17913e-07	0.136557	0.489	0.419	0.0127267
Kif21b	1.30929e-12	0.142427	0.329	0.259	3.21731e-08
Erp29	5.12249e-07	0.143177	0.231	0.181	0.0125875
R3hdm1	3.61211e-10	0.143186	0.496	0.417	8.87604e-06
Uty	1.10598e-17	0.14402	0.16	0.105	2.71772e-13
Gtpbp2	4.53774e-08	0.144717	0.212	0.162	0.00111506
Csmd1	6.14227e-07	0.145714	0.655	0.6	0.0150934
Cd33	1.4228e-06	0.146214	0.208	0.163	0.0349625
Cacnb4	8.50617e-08	0.147965	0.198	0.145	0.00209022
Sh2b2	4.34663e-10	0.148861	0.297	0.234	1.0681e-05
Pja2	8.37094e-08	0.148868	0.211	0.161	0.00205699
Naa40	9.37115e-07	0.149748	0.144	0.103	0.0230277
Sh3bp2	1.64776e-08	0.150685	0.315	0.252	0.000404904
Ank2	4.86823e-09	0.151192	0.779	0.707	0.000119627
Adgrl3	1.29665e-06	0.151276	0.398	0.332	0.0318625
Gnas	2.0127e-06	0.151946	0.396	0.334	0.049458
Abi3	6.13564e-10	0.153039	0.499	0.419	1.50771e-05
Vps41	4.72701e-08	0.153889	0.315	0.255	0.00116157
Gm26542	5.81022e-07	0.155588	0.422	0.357	0.0142775
Kcnip4	2.09683e-14	0.156085	0.813	0.727	5.15254e-10
Eif4h	2.04039e-13	0.156889	0.175	0.121	5.01384e-09
Lyzl4	1.1874e-06	0.157917	0.177	0.134	0.029178
Arpp21	2.34082e-09	0.157958	0.299	0.229	5.75209e-05
Arhgap45	1.05588e-11	0.160926	0.747	0.659	2.59462e-07
Gm16867	9.06257e-11	0.16218	0.144	0.098	2.22694e-06
Matk	1.12276e-06	0.162357	0.111	0.071	0.0275896
Lcp1	5.2348e-10	0.162713	0.413	0.336	1.28635e-05
Igf1r	7.98098e-07	0.162863	0.496	0.425	0.0196117
Pitpna	3.43116e-12	0.163326	0.464	0.378	8.43138e-08
4933406I18Rik	2.87117e-08	0.163743	0.666	0.589	0.000705532
Snrnp70	5.38423e-09	0.164923	0.586	0.503	0.000132307
Tmem181a	2.4213e-08	0.165167	0.202	0.15	0.000594987
Neurl3	1.09439e-10	0.165334	0.171	0.12	2.68925e-06
C1qb	9.60589e-09	0.165943	0.483	0.407	0.000236045
Atp6v0b	6.2139e-08	0.167528	0.353	0.287	0.00152694
Anxa3	5.51408e-08	0.16847	0.591	0.514	0.00135497
Pura	2.17565e-11	0.170609	0.199	0.141	5.34624e-07
Dlgap2	1.83239e-06	0.173343	0.215	0.161	0.0450274
Kcnb2	1.57474e-07	0.17381	0.205	0.152	0.00386962
Fgf14	1.58853e-08	0.176105	0.574	0.493	0.000390349
Plekho1	3.58378e-08	0.177525	0.465	0.39	0.000880642
Zmat4	5.95738e-11	0.17785	0.111	0.061	1.46391e-06
Ints6l	1.20297e-06	0.179722	0.494	0.424	0.0295606
Mbd6	1.34808e-06	0.182785	0.124	0.083	0.0331264
Grm8	1.02087e-06	0.183109	0.131	0.087	0.0250858
Csad	1.30805e-06	0.184155	0.255	0.2	0.0321427
Ifitm10	9.78572e-15	0.184667	0.257	0.187	2.40465e-10
Pbxip1	7.46166e-07	0.186252	0.191	0.142	0.0183355
Zfp64	1.69187e-06	0.18662	0.152	0.109	0.0415743
Ccnd3	1.03781e-11	0.187529	0.808	0.729	2.55022e-07
Trem2	3.38574e-09	0.190215	0.337	0.266	8.31977e-05
Efna5	3.11746e-11	0.190803	0.117	0.067	7.66053e-07
Arl10	3.16176e-08	0.191244	0.11	0.07	0.000776939
Fmn1	1.41083e-06	0.191884	0.364	0.3	0.0346684
Grn	6.49971e-11	0.192863	0.283	0.214	1.59717e-06
Ckb	1.47788e-06	0.193473	0.109	0.07	0.0363159
Ctsa	1.34599e-08	0.193705	0.22	0.162	0.00033075
Chrm3	1.24983e-08	0.193919	0.211	0.151	0.000307121
Frrs1	2.47818e-11	0.196276	0.332	0.257	6.08963e-07
Snhg11	3.91098e-17	0.198011	0.778	0.674	9.61045e-13
Klf13	2.78193e-07	0.198022	0.197	0.144	0.00683605
Ldb2	6.85598e-16	0.198266	0.107	0.052	1.68472e-11
Mlph	1.93866e-11	0.201837	0.268	0.199	4.76387e-07
Itga9	1.17078e-08	0.203172	0.309	0.242	0.000287696
Rgl2	3.81107e-13	0.203882	0.284	0.207	9.36495e-09
Cables1	1.53815e-09	0.204635	0.425	0.347	3.7797e-05
Fut9	1.90456e-06	0.205526	0.141	0.096	0.0468008
Dock3	5.16517e-09	0.207174	0.223	0.159	0.000126924
Asic2	1.63211e-07	0.207473	0.111	0.072	0.00401059
Adarb1	4.24453e-07	0.208348	0.142	0.096	0.0104301
Nav1	1.22753e-06	0.214353	0.248	0.19	0.030164
Gm5086	2.48369e-09	0.214891	0.539	0.454	6.10318e-05
Slc2a13	1.86077e-06	0.216621	0.122	0.08	0.0457247
Pcdh7	3.66953e-08	0.217153	0.227	0.166	0.000901714
Tmsb4x	5.05209e-10	0.217584	0.255	0.212	1.24145e-05
Cdk9	1.31488e-08	0.21797	0.145	0.094	0.000323105
Abca1	1.06508e-07	0.218369	0.644	0.575	0.00261721
Tmem206	2.03057e-09	0.225299	0.181	0.125	4.98972e-05
Scoc	7.55123e-10	0.228534	0.174	0.118	1.85556e-05
Ntrk2	4.46639e-08	0.229186	0.164	0.11	0.00109753
Tom1l1	2.11232e-13	0.231154	0.192	0.127	5.1906e-09
Arap3	2.02661e-11	0.232038	0.234	0.166	4.97999e-07
Lrp1	1.14502e-09	0.234339	0.607	0.522	2.81365e-05
Rbpms	5.01303e-10	0.236558	0.202	0.14	1.23185e-05
Tsc22d4	2.44747e-12	0.238013	0.344	0.258	6.01416e-08
Fblim1	1.98737e-11	0.238363	0.112	0.063	4.88358e-07
Ralyl	5.2348e-16	0.238549	0.466	0.356	1.28635e-11
Kcnh7	1.01314e-10	0.249302	0.37	0.284	2.48958e-06
Celf4	1.00876e-07	0.250335	0.131	0.084	0.00247882
Astn2	1.56783e-09	0.251358	0.205	0.141	3.85262e-05
Fth1	1.76191e-13	0.254265	0.146	0.127	4.32954e-09
Dclk1	9.22127e-08	0.267357	0.284	0.223	0.00226594
Nrxn3	1.79766e-11	0.268033	0.699	0.633	4.41739e-07
Il1rapl1	3.30279e-13	0.272113	0.5	0.399	8.11594e-09
Stab1	4.72828e-12	0.27681	0.246	0.171	1.16188e-07
Cdh18	4.03141e-17	0.289655	0.188	0.11	9.90639e-13
Lrrtm4	5.26901e-10	0.292178	0.604	0.532	1.29475e-05
Rora	1.32253e-10	0.29693	0.159	0.139	3.24985e-06
Cmss1	5.58804e-12	0.309563	0.431	0.338	1.37315e-07
Mid1	2.98144e-13	0.310345	0.119	0.062	7.3263e-09
Rsrp1	1.25275e-16	0.335541	0.585	0.477	3.07838e-12
Dpp10	3.08561e-18	0.33839	0.255	0.159	7.58227e-14
Lrrc4c	5.16571e-24	0.34975	0.539	0.399	1.26937e-19
Hpgd	6.23385e-12	0.359497	0.196	0.125	1.53184e-07
Plcb1	9.93434e-17	0.370262	0.398	0.289	2.44117e-12
Brinp3	1.93586e-14	0.383578	0.2	0.124	4.75699e-10
Pcdh15	2.74021e-17	0.388314	0.259	0.163	6.73352e-13
Gm47283	3.4967e-20	0.402397	0.245	0.148	8.59244e-16
Fkbp5	9.06688e-10	0.402571	0.351	0.276	2.228e-05
Atp8a2	9.90089e-41	0.451625	0.777	0.622	2.43295e-36
Nrg1	6.2804e-38	0.462136	0.424	0.257	1.54328e-33
Cntn4	3.77359e-30	0.472758	0.316	0.181	9.27285e-26
Msh5	2.76608e-35	0.477848	0.102	0.025	6.79709e-31
Ptprd	1.29798e-49	0.506088	0.801	0.641	3.18953e-45
Phactr1	1.98377e-26	0.546172	0.414	0.283	4.87473e-22
Ntm	1.29412e-23	0.56735	0.238	0.148	3.18004e-19
Sgcz	7.85301e-35	0.582536	0.447	0.287	1.92972e-30
Apoe	3.25916e-14	0.611058	0.471	0.415	8.00874e-10
Arsb	8.72248e-62	0.632035	0.742	0.539	2.14338e-57
Gm28928	3.71844e-90	0.919552	0.393	0.156	9.13732e-86

## Sheet: PS19KOvsPS19WT_DE_MG_RNAassa
Table S5. Differentially expressed genes in microglial clusters of P301S Cgas-/- vs P301S Cgas+/+ mice
	p_val	avg_log2FC	pct.1	pct.2	p_val_adj
Ttr	1.88301e-66	-0.699003	0.013	0.122	4.62713e-62
Xist	7.22691e-40	-0.637156	0.344	0.511	1.77587e-35
Arhgap15	1.51212e-12	-0.417091	0.27	0.309	3.71574e-08
Sfi1	5.10023e-18	-0.395027	0.255	0.322	1.25328e-13
Ppfia2	7.95511e-15	-0.389889	0.27	0.327	1.95481e-10
Negr1	1.93374e-14	-0.389479	0.26	0.291	4.75177e-10
Fam19a1	2.07831e-10	-0.369485	0.232	0.284	5.10704e-06
Magi1	7.26588e-17	-0.363995	0.512	0.593	1.78545e-12
Dgkb	1.46026e-11	-0.363321	0.162	0.222	3.5883e-07
Trpm3	1.35613e-17	-0.35913	0.086	0.162	3.33242e-13
Cd300lf	3.38513e-14	-0.354005	0.124	0.169	8.31829e-10
Lsamp	2.86854e-19	-0.342236	0.664	0.767	7.04886e-15
Dcc	7.14553e-11	-0.341505	0.265	0.331	1.75587e-06
Gabra2	8.77395e-12	-0.339407	0.117	0.166	2.15602e-07
Gria1	3.69467e-12	-0.336775	0.217	0.297	9.07892e-08
Rasgrf1	2.94362e-16	-0.335443	0.131	0.173	7.23336e-12
Fam155a	9.60306e-08	-0.329806	0.348	0.369	0.00235976
Dpp6	4.58149e-09	-0.328458	0.132	0.161	0.000112581
Nkain3	3.84787e-10	-0.328287	0.082	0.129	9.45538e-06
Stat1	1.41908e-11	-0.323725	0.224	0.249	3.48711e-07
Gm4951	3.5534e-08	-0.317595	0.1	0.126	0.000873176
Ptprg	6.83281e-11	-0.314242	0.103	0.162	1.67903e-06
Dgkg	1.56477e-15	-0.305399	0.049	0.102	3.8451e-11
Tenm4	1.77549e-10	-0.301682	0.103	0.147	4.3629e-06
Mgat4c	5.45098e-09	-0.286962	0.188	0.213	0.000133947
Tenm1	4.91624e-09	-0.285959	0.092	0.128	0.000120807
Dlgap1	2.02796e-10	-0.282016	0.432	0.465	4.98331e-06
Erc2	5.0236e-08	-0.28014	0.245	0.273	0.00123445
Parp14	2.20282e-10	-0.279694	0.181	0.198	5.41299e-06
St6galnac5	1.88164e-10	-0.268892	0.079	0.12	4.62376e-06
Iqsec2	2.91784e-09	-0.264474	0.223	0.257	7.17e-05
Rims1	5.8483e-07	-0.250303	0.301	0.326	0.014371
Grm1	9.82806e-08	-0.250138	0.094	0.124	0.00241505
Cntnap2	5.91499e-08	-0.249794	0.534	0.536	0.00145349
Nlgn1	1.33458e-08	-0.243808	0.607	0.626	0.000327945
Grin2b	1.68922e-08	-0.243186	0.25	0.274	0.000415091
Nrros	4.4997e-09	-0.239034	0.303	0.341	0.000110571
Trim30a	7.97006e-10	-0.238753	0.396	0.407	1.95848e-05
Rnf213	6.68966e-08	-0.236932	0.309	0.318	0.00164385
Arhgap31	9.14463e-07	-0.236762	0.24	0.277	0.0224711
Gria2	1.10053e-08	-0.235116	0.477	0.519	0.000270433
Sptan1	4.2578e-10	-0.23335	0.167	0.196	1.04627e-05
Ppp1r21	1.25672e-12	-0.232797	0.337	0.364	3.08814e-08
Brinp1	4.17495e-08	-0.231351	0.196	0.222	0.00102591
Gcnt1	5.03691e-11	-0.229527	0.209	0.234	1.23772e-06
Tiam1	1.5152e-07	-0.226752	0.184	0.208	0.00372331
Cd74	1.11981e-06	-0.226321	0.205	0.199	0.027517
Herc6	1.81906e-09	-0.223994	0.154	0.162	4.46997e-05
Slc2a9	4.92213e-07	-0.2235	0.087	0.113	0.0120951
Nlrc5	3.21078e-07	-0.223408	0.162	0.181	0.00788984
Camk2a	2.6517e-08	-0.222055	0.153	0.171	0.000651603
Hs3st4	7.26877e-08	-0.217113	0.102	0.151	0.00178616
Fggy	2.22922e-07	-0.217106	0.216	0.239	0.00547785
Slfn8	5.40098e-08	-0.21561	0.219	0.237	0.00132718
Lrp1b	2.92892e-07	-0.21399	0.565	0.589	0.00719725
Dzip3	8.2515e-08	-0.211728	0.117	0.138	0.00202764
Sp100	1.14157e-08	-0.210621	0.216	0.223	0.000280517
Slit3	1.47632e-06	-0.210099	0.071	0.106	0.0362777
Cacna1e	1.47892e-07	-0.206821	0.168	0.185	0.00363416
Klf12	7.15497e-10	-0.206552	0.635	0.657	1.75819e-05
Spata5	8.99457e-07	-0.204743	0.182	0.205	0.0221024
Phip	1.33628e-08	-0.203453	0.378	0.404	0.000328365
Apobec3	4.59603e-07	-0.198786	0.301	0.324	0.0112938
Acer3	1.56861e-09	-0.197823	0.522	0.544	3.85454e-05
Kdm6a	7.48782e-07	-0.196306	0.218	0.242	0.0183998
Ascc3	6.66012e-09	-0.191137	0.353	0.376	0.000163659
Eif2ak2	5.56125e-09	-0.189603	0.196	0.208	0.000136657
Anks1b	4.35318e-08	-0.185868	0.382	0.373	0.00106971
Dync1i2	1.7064e-07	-0.185147	0.245	0.263	0.00419314
Wnk1	1.73757e-10	-0.184694	0.711	0.722	4.26973e-06
Gm26740	5.27264e-09	-0.183783	0.379	0.382	0.000129565
Tlr7	8.52173e-10	-0.181348	0.272	0.282	2.09405e-05
Egfem1	1.32098e-09	-0.176999	0.302	0.284	3.24604e-05
Trim30d	1.15338e-06	-0.175509	0.22	0.234	0.0283419
1810011H11Rik	1.47557e-08	-0.174023	0.185	0.2	0.000362592
Oxr1	3.50173e-07	-0.171956	0.596	0.607	0.00860481
Ubash3b	3.85446e-08	-0.170507	0.819	0.833	0.000947156
Atf7ip	8.91083e-10	-0.169974	0.288	0.302	2.18966e-05
Kcnn2	1.10342e-06	-0.16814	0.101	0.113	0.0271142
Gphn	4.70425e-07	-0.164992	0.5	0.504	0.0115598
Trpm7	1.9774e-07	-0.162251	0.284	0.299	0.00485907
Ice1	1.21135e-07	-0.160291	0.126	0.14	0.00297665
Cd2ap	6.97504e-09	-0.157367	0.299	0.309	0.000171398
Ttc7	6.84818e-07	-0.154132	0.275	0.283	0.016828
Ikzf1	1.00521e-09	-0.148787	0.84	0.835	2.47011e-05
Akt3	1.25189e-06	-0.148271	0.55	0.554	0.0307628
Capza2	3.37775e-07	-0.143621	0.245	0.257	0.00830016
Itpr2	9.75505e-09	-0.140157	0.617	0.615	0.000239711
Rabep1	1.77218e-12	-0.139784	0.47	0.454	4.35478e-08
Fnip1	8.14246e-07	-0.139425	0.424	0.434	0.0200085
Syt1	1.59559e-12	-0.138739	0.615	0.574	3.92085e-08
Galnt7	3.40984e-07	-0.135099	0.376	0.376	0.00837899
Usp25	3.94239e-08	-0.132081	0.274	0.272	0.000968764
Plxdc2	7.79841e-08	-0.131541	0.981	0.983	0.0019163
Smad2	4.81542e-09	-0.125496	0.167	0.168	0.000118329
Sppl2a	1.61119e-07	-0.124281	0.228	0.23	0.00395918
Synj1	1.88445e-08	-0.123269	0.361	0.36	0.000463066
Fkbp15	1.99724e-06	-0.120903	0.32	0.324	0.0490782
Rasa1	6.79328e-07	-0.120092	0.287	0.289	0.0166931
Ranbp9	1.05392e-08	-0.117809	0.295	0.289	0.00025898
Rcsd1	1.52614e-06	-0.116303	0.409	0.404	0.0375019
Ubp1	2.34154e-08	-0.113196	0.153	0.154	0.000575387
Agps	2.74111e-07	-0.112037	0.308	0.307	0.00673573
Tdrd7	2.62503e-08	-0.111939	0.144	0.143	0.000645049
Tec	3.13374e-09	-0.111334	0.394	0.383	7.70055e-05
Arid2	7.14257e-07	-0.110971	0.303	0.301	0.0175514
Ago2	1.30229e-09	-0.107174	0.199	0.195	3.20012e-05
Ccni	7.61978e-07	-0.106948	0.184	0.184	0.0187241
Zfp638	5.63071e-07	-0.103923	0.426	0.418	0.0138363
Usp15	2.1796e-07	-0.101536	0.326	0.319	0.00535593
Tet3	3.80324e-08	-0.101094	0.502	0.49	0.00093457
Itsn2	1.74734e-06	-0.100384	0.462	0.461	0.0429373
Cd37	8.49759e-08	0.100959	0.324	0.272	0.00208811
Pura	3.59242e-10	0.104672	0.186	0.141	8.82766e-06
Abi3	1.25009e-07	0.108927	0.483	0.419	0.00307185
Ldhb	5.60249e-08	0.10905	0.13	0.095	0.0013767
Trem2	2.11027e-07	0.109535	0.318	0.266	0.00518555
B2m	2.80994e-08	0.110018	0.258	0.208	0.000690488
Nfe2l2	5.19594e-09	0.11009	0.365	0.305	0.00012768
Khdrbs1	2.1389e-07	0.111007	0.346	0.291	0.00525591
Lacc1	2.70601e-08	0.111881	0.21	0.165	0.000664948
Hnrnph1	8.41972e-07	0.114152	0.21	0.168	0.0206898
Arhgap30	3.06564e-10	0.114366	0.329	0.268	7.53321e-06
Zfp90	3.41378e-07	0.114463	0.174	0.135	0.00838869
Heatr5a	1.47989e-06	0.114675	0.414	0.357	0.0363654
St3gal6	1.41224e-07	0.115531	0.487	0.425	0.0034703
Colgalt1	3.34146e-08	0.1161	0.202	0.158	0.000821097
Hnrnpa2b1	1.80367e-06	0.118515	0.389	0.332	0.0443215
Ppp1r9b	1.31685e-06	0.120232	0.223	0.181	0.032359
Cyp4f13	7.56455e-07	0.121175	0.131	0.098	0.0185884
Malt1	1.66119e-07	0.123208	0.176	0.135	0.00408205
Usf2	1.68706e-06	0.124256	0.178	0.139	0.0414561
Usp2	2.1306e-09	0.125456	0.167	0.126	5.23551e-05
Cmtm7	3.67711e-07	0.125753	0.358	0.3	0.00903577
C1qb	1.04565e-07	0.128907	0.471	0.407	0.00256947
Arid3b	2.42978e-07	0.129342	0.216	0.171	0.00597071
Atpaf1	1.50006e-07	0.130661	0.103	0.069	0.0036861
Ppfia1	1.68165e-06	0.134353	0.171	0.129	0.0413231
Pik3r6	1.71866e-10	0.134733	0.24	0.186	4.22327e-06
Col27a1	7.90326e-08	0.134922	0.403	0.34	0.00194207
Aebp2	1.68808e-08	0.138145	0.163	0.12	0.000414811
Ctsa	8.9561e-07	0.13962	0.208	0.162	0.0220078
Fam105a	1.89363e-06	0.140464	0.611	0.545	0.0465321
Pitpna	2.97234e-09	0.141848	0.451	0.378	7.30393e-05
Ctsh	5.26239e-07	0.142645	0.356	0.297	0.0129313
Mtmr6	2.00687e-09	0.142986	0.189	0.141	4.93147e-05
Cpsf7	2.2929e-07	0.1441	0.171	0.129	0.00563434
Rps6ka1	2.87194e-07	0.144278	0.395	0.333	0.00705721
Mms19	1.51233e-07	0.146697	0.239	0.188	0.00371625
Lcp1	1.27073e-06	0.149187	0.398	0.336	0.0312256
Eif2s3y	1.92871e-10	0.14951	0.101	0.064	4.73943e-06
Arsb	4.89783e-07	0.149869	0.609	0.539	0.0120354
Fut9	2.86432e-07	0.154805	0.141	0.096	0.00703849
Tmem181a	1.74624e-07	0.15718	0.198	0.15	0.00429104
Bin2	2.01325e-07	0.15741	0.376	0.314	0.00494716
Lst1	2.7021e-07	0.159536	0.102	0.068	0.00663988
Ccnd3	2.09483e-10	0.159941	0.802	0.729	5.14762e-06
Slco2b1	2.42837e-09	0.169255	0.806	0.739	5.96722e-05
Fgd2	6.44772e-09	0.169293	0.623	0.544	0.00015844
Map3k14	3.81179e-07	0.170554	0.348	0.287	0.00936672
Mylip	4.37316e-07	0.171878	0.453	0.385	0.0107462
Ildr2	3.73735e-07	0.174484	0.185	0.137	0.00918379
Liph	1.053e-06	0.178289	0.162	0.12	0.0258755
Csf1r	6.65585e-10	0.179752	0.829	0.765	1.63554e-05
Prpf6	9.1844e-07	0.180322	0.145	0.103	0.0225688
Nmnat3	1.86204e-06	0.180486	0.112	0.076	0.0457559
Man2b1	5.26824e-07	0.181172	0.34	0.278	0.0129456
Coro2a	2.93952e-13	0.183085	0.203	0.142	7.22328e-09
Atp8a2	3.21431e-07	0.185218	0.69	0.622	0.00789853
Cd33	6.76265e-08	0.186079	0.215	0.163	0.00166179
Ccnl2	2.20052e-07	0.186913	0.272	0.213	0.00540733
Nod1	3.02401e-07	0.187729	0.119	0.079	0.00743091
Khsrp	1.04925e-06	0.188086	0.102	0.065	0.0257833
Snx20	3.61741e-07	0.189576	0.174	0.127	0.00888905
Ctsl	9.37565e-08	0.189919	0.136	0.091	0.00230388
Tcirg1	3.43548e-10	0.191996	0.268	0.201	8.442e-06
Tmem206	3.09887e-08	0.193548	0.174	0.125	0.000761487
Coro1a	1.0597e-08	0.194401	0.103	0.062	0.0002604
Cdk11b	7.00596e-08	0.197987	0.158	0.111	0.00172157
Csnk1e	1.39201e-08	0.19952	0.292	0.228	0.000342059
Cmss1	1.13258e-10	0.205017	0.421	0.338	2.7831e-06
Calm2	2.107e-07	0.211541	0.26	0.2	0.00517754
4933406I18Rik	1.62209e-10	0.225716	0.672	0.589	3.98595e-06
Cotl1	2.11685e-10	0.234811	0.459	0.373	5.20175e-06
Tsc22d4	8.64715e-12	0.23942	0.341	0.258	2.12486e-07
Tmem184b	2.73522e-10	0.242728	0.264	0.193	6.72127e-06
Lrrc4c	2.37274e-20	0.242879	0.524	0.399	5.83054e-16
Anxa3	3.22636e-13	0.245852	0.613	0.514	7.92813e-09
Smg9	4.27628e-09	0.250297	0.151	0.098	0.000105081
Park2	1.77305e-11	0.253082	0.726	0.65	4.35691e-07
Camk1	4.24663e-11	0.255128	0.348	0.266	1.04352e-06
Ptprd	3.78277e-36	0.258991	0.792	0.641	9.2954e-32
Cntn4	1.63423e-14	0.264169	0.267	0.181	4.0158e-10
Mir142hg	1.69782e-12	0.266469	0.252	0.175	4.17205e-08
Fhit	5.0529e-08	0.269414	0.565	0.491	0.00124165
Fblim1	7.17758e-12	0.289546	0.115	0.063	1.76375e-07
Ifnar2	2.6529e-10	0.293822	0.297	0.221	6.51897e-06
Brinp3	1.1013e-10	0.297947	0.181	0.124	2.70623e-06
Rab6b	4.14809e-10	0.303777	0.17	0.111	1.01931e-05
Uty	3.37157e-23	0.309022	0.187	0.105	8.28496e-19
Atp2c1	9.3495e-12	0.313795	0.384	0.296	2.29745e-07
Rsrp1	5.93548e-17	0.323562	0.58	0.477	1.45852e-12
2610035D17Rik	6.35411e-10	0.34478	0.109	0.063	1.5614e-05
Fat3	1.44326e-11	0.34983	0.582	0.502	3.54653e-07
2310008N11Rik	2.37705e-21	0.459408	0.145	0.068	5.84111e-17
Gm28928	7.2834e-47	0.474156	0.316	0.156	1.78975e-42
Apoe	2.19934e-18	0.583591	0.494	0.415	5.40443e-14
Sgcz	5.26324e-55	0.60994	0.486	0.287	1.29334e-50

## Sheet: MG_seurat_cluster_1_marker
Table S5. Microglial Seurat cluster 1 markers.
	p_val	avg_log2FC	pct.1	pct.2	p_val_adj	cluster	gene
Bank1	7.11865e-270	1.64236	0.328	0.056	1.74927e-265	1	Bank1
8030442B05Rik	5.08447e-222	1.21652	0.537	0.257	1.24941e-217	1	8030442B05Rik
Csmd3	0	1.13148	0.956	0.807	0	1	Csmd3
Selplg	3.7803e-269	1.10944	0.726	0.475	9.28934e-265	1	Selplg
Khdrbs3	6.69405e-102	1.07321	0.371	0.215	1.64493e-97	1	Khdrbs3
Prkca	2.02629e-190	1.01267	0.668	0.448	4.97919e-186	1	Prkca
Ctnnd2	1.42599e-90	0.952705	0.474	0.343	3.50409e-86	1	Ctnnd2
Plxna4	1.0898e-172	0.930265	0.697	0.508	2.67796e-168	1	Plxna4
Mtss1	4.45069e-86	0.928795	0.291	0.145	1.09367e-81	1	Mtss1
Siglech	3.73692e-196	0.9247	0.681	0.442	9.18273e-192	1	Siglech
Whrn	1.63738e-106	0.924597	0.41	0.237	4.02354e-102	1	Whrn
Itga9	3.63966e-103	0.922867	0.37	0.198	8.94373e-99	1	Itga9
Meg3	1.08643e-209	0.880078	0.907	0.814	2.66969e-205	1	Meg3
Rbfox1	5.97038e-124	0.868751	0.666	0.469	1.4671e-119	1	Rbfox1
Tmem119	1.09681e-82	0.860381	0.257	0.117	2.69518e-78	1	Tmem119
Lsamp	5.07867e-186	0.856854	0.85	0.678	1.24798e-181	1	Lsamp
Prkce	8.833e-82	0.845103	0.532	0.423	2.17053e-77	1	Prkce
Pmepa1	7.80383e-116	0.827679	0.604	0.454	1.91764e-111	1	Pmepa1
Stab1	2.17931e-74	0.82328	0.289	0.153	5.35521e-70	1	Stab1
Opcml	5.43096e-106	0.81975	0.615	0.452	1.33455e-101	1	Opcml
Tenm2	4.34058e-100	0.799122	0.712	0.583	1.06661e-95	1	Tenm2
Nos1ap	8.91332e-76	0.796961	0.465	0.343	2.19027e-71	1	Nos1ap
Ralgps1	5.0843e-66	0.794562	0.335	0.21	1.24936e-61	1	Ralgps1
Kcnip4	1.1335e-147	0.784667	0.846	0.707	2.78535e-143	1	Kcnip4
Setbp1	1.85706e-38	0.782424	0.255	0.169	4.56335e-34	1	Setbp1
Csmd1	4.33152e-104	0.779782	0.703	0.552	1.06438e-99	1	Csmd1
Cst3	3.49216e-99	0.77105	0.607	0.479	8.58129e-95	1	Cst3
Slc24a3	5.61959e-98	0.760616	0.603	0.45	1.3809e-93	1	Slc24a3
Elmo1	0	0.756667	0.987	0.959	0	1	Elmo1
Dlc1	2.08792e-42	0.755469	0.265	0.168	5.13064e-38	1	Dlc1
Eef2k	8.40814e-60	0.754908	0.341	0.222	2.06613e-55	1	Eef2k
Snhg11	5.72204e-117	0.754571	0.788	0.693	1.40608e-112	1	Snhg11
Cdh23	5.07499e-92	0.754442	0.489	0.327	1.24708e-87	1	Cdh23
Dlgap1	3.93466e-65	0.753291	0.536	0.426	9.66864e-61	1	Dlgap1
Numb	1.94083e-189	0.750988	0.831	0.698	4.76921e-185	1	Numb
St3gal6	1.76622e-92	0.748194	0.548	0.402	4.34013e-88	1	St3gal6
Pde4d	1.12194e-60	0.745284	0.512	0.423	2.75695e-56	1	Pde4d
Col27a1	2.7956e-81	0.738588	0.458	0.316	6.86962e-77	1	Col27a1
Kcnd2	2.20411e-59	0.737292	0.561	0.484	5.41616e-55	1	Kcnd2
Zfhx3	0	0.725597	0.973	0.938	0	1	Zfhx3
Pde3b	1.74289e-165	0.723827	0.823	0.695	4.28281e-161	1	Pde3b
Rhobtb1	4.93366e-53	0.715087	0.312	0.2	1.21235e-48	1	Rhobtb1
Grm5	1.04021e-56	0.711396	0.515	0.43	2.5561e-52	1	Grm5
Fam155a	4.84719e-69	0.703639	0.463	0.326	1.1911e-64	1	Fam155a
Bbs9	2.3775e-73	0.698283	0.551	0.433	5.84224e-69	1	Bbs9
Epha6	4.75802e-58	0.696913	0.508	0.414	1.16919e-53	1	Epha6
Dlg2	1.38694e-93	0.696118	0.784	0.687	3.40812e-89	1	Dlg2
Lrrtm4	3.99315e-75	0.693655	0.628	0.514	9.81236e-71	1	Lrrtm4
Gm26542	5.66529e-59	0.69203	0.458	0.342	1.39213e-54	1	Gm26542
Fgf14	1.4089e-56	0.684359	0.58	0.496	3.46209e-52	1	Fgf14
Lingo2	3.74792e-41	0.675681	0.483	0.425	9.20977e-37	1	Lingo2
Dab1	7.37135e-49	0.672199	0.389	0.281	1.81136e-44	1	Dab1
Nrxn1	2.26249e-84	0.669661	0.75	0.655	5.55961e-80	1	Nrxn1
Lrba	2.73864e-45	0.663246	0.415	0.326	6.72966e-41	1	Lrba
Sparc	5.87514e-57	0.659066	0.384	0.268	1.4437e-52	1	Sparc
Nlgn1	6.18377e-70	0.65378	0.675	0.594	1.51954e-65	1	Nlgn1
Grin2a	7.30676e-45	0.649589	0.313	0.207	1.79549e-40	1	Grin2a
Fchsd2	2.60202e-96	0.648043	0.694	0.587	6.39395e-92	1	Fchsd2
Agmo	2.57248e-61	0.647852	0.529	0.421	6.32137e-57	1	Agmo
Auts2	7.76934e-50	0.64627	0.358	0.247	1.90916e-45	1	Auts2
Gria1	1.11619e-39	0.644832	0.324	0.23	2.74282e-35	1	Gria1
Erc2	7.05554e-32	0.640149	0.328	0.254	1.73376e-27	1	Erc2
P2ry12	2.26109e-90	0.640027	0.678	0.552	5.55618e-86	1	P2ry12
Cntnap2	2.56542e-63	0.637318	0.586	0.496	6.30401e-59	1	Cntnap2
Nrg3	8.21317e-89	0.634193	0.782	0.688	2.01822e-84	1	Nrg3
Rtn1	2.40702e-58	0.63231	0.512	0.41	5.91478e-54	1	Rtn1
Syt1	3.76235e-56	0.632128	0.651	0.587	9.24522e-52	1	Syt1
Anks1b	3.46303e-34	0.628656	0.438	0.364	8.50971e-30	1	Anks1b
Adgrb3	8.63733e-52	0.624023	0.616	0.553	2.12245e-47	1	Adgrb3
Lrrc4c	1.02942e-35	0.620213	0.503	0.454	2.52959e-31	1	Lrrc4c
Nrxn3	2.05906e-67	0.619512	0.711	0.615	5.05972e-63	1	Nrxn3
Nkain2	2.32252e-52	0.617962	0.631	0.576	5.70713e-48	1	Nkain2
Nfia	3.57721e-85	0.616234	0.715	0.638	8.79028e-81	1	Nfia
Fam102b	6.80581e-55	0.613281	0.501	0.401	1.67239e-50	1	Fam102b
Ppm1l	2.98298e-27	0.611041	0.271	0.2	7.33008e-23	1	Ppm1l
Gria2	1.92239e-43	0.610148	0.538	0.49	4.7239e-39	1	Gria2
4933406I18Rik	2.53575e-81	0.609236	0.694	0.6	6.2311e-77	1	4933406I18Rik
Lrrc7	9.48484e-31	0.60863	0.427	0.37	2.33071e-26	1	Lrrc7
Grm7	3.617e-25	0.60689	0.448	0.413	8.88805e-21	1	Grm7
Pard3b	3.01711e-53	0.603884	0.531	0.431	7.41393e-49	1	Pard3b
Rapgef5	1.58027e-138	0.601562	0.859	0.747	3.88319e-134	1	Rapgef5
Vsir	1.17024e-53	0.600346	0.473	0.384	2.87564e-49	1	Vsir
Ivns1abp	1.26349e-44	0.599458	0.46	0.384	3.10477e-40	1	Ivns1abp
Abca9	6.8073e-56	0.595187	0.457	0.345	1.67276e-51	1	Abca9
Dip2b	2.14305e-114	0.593678	0.812	0.73	5.26613e-110	1	Dip2b
Fry	9.98506e-34	0.593555	0.371	0.294	2.45363e-29	1	Fry
Hs6st3	2.33508e-26	0.589711	0.385	0.331	5.738e-22	1	Hs6st3
Pcdh9	6.95115e-85	0.588618	0.82	0.742	1.70811e-80	1	Pcdh9
0610040J01Rik	6.34587e-61	0.585455	0.589	0.493	1.55937e-56	1	0610040J01Rik
Maf	4.84876e-47	0.585118	0.413	0.31	1.19148e-42	1	Maf
Maml3	6.58165e-170	0.583674	0.948	0.895	1.61731e-165	1	Maml3
Ptprd	2.99193e-65	0.579411	0.788	0.7	7.35206e-61	1	Ptprd
Tjp1	3.06676e-35	0.579367	0.386	0.313	7.53596e-31	1	Tjp1
Nrip1	1.22908e-54	0.575436	0.532	0.442	3.02023e-50	1	Nrip1
Gab1	4.58232e-29	0.573535	0.33	0.254	1.12601e-24	1	Gab1
Rims1	7.26731e-18	0.565885	0.352	0.319	1.7858e-13	1	Rims1
Snap25	1.79615e-23	0.564034	0.356	0.307	4.41367e-19	1	Snap25
Cacnb2	2.62162e-74	0.563982	0.682	0.575	6.44211e-70	1	Cacnb2
Arsb	2.02982e-56	0.561787	0.644	0.566	4.98788e-52	1	Arsb
St3gal5	1.00508e-40	0.561605	0.389	0.292	2.46979e-36	1	St3gal5
Gabrb3	5.39576e-17	0.555495	0.267	0.222	1.3259e-12	1	Gabrb3
Susd3	1.13434e-27	0.555235	0.258	0.186	2.78741e-23	1	Susd3
Ptgs1	6.5777e-39	0.554463	0.367	0.275	1.61634e-34	1	Ptgs1
Ralyl	1.35868e-26	0.553525	0.435	0.394	3.33867e-22	1	Ralyl
Arpp21	1.92727e-16	0.550378	0.288	0.244	4.73588e-12	1	Arpp21
Kalrn	1.75435e-17	0.548482	0.345	0.299	4.31095e-13	1	Kalrn
Pld1	1.50488e-46	0.546114	0.492	0.401	3.69795e-42	1	Pld1
Chd9	2.03223e-131	0.540887	0.886	0.834	4.99381e-127	1	Chd9
Dmd	5.59545e-25	0.540803	0.403	0.354	1.37497e-20	1	Dmd
Dcc	1.56103e-21	0.539885	0.338	0.287	3.83592e-17	1	Dcc
Cmtm7	3.45324e-30	0.536554	0.375	0.305	8.48564e-26	1	Cmtm7
Xkr4	2.01144e-16	0.533805	0.318	0.279	4.94271e-12	1	Xkr4
Nav3	3.49373e-143	0.532353	0.942	0.876	8.58515e-139	1	Nav3
Macrod2	6.82621e-16	0.530898	0.395	0.368	1.6774e-11	1	Macrod2
Cadm2	2.20407e-41	0.53078	0.696	0.661	5.41607e-37	1	Cadm2
Mdga2	6.54476e-28	0.529855	0.509	0.474	1.60824e-23	1	Mdga2
Cables1	2.74387e-36	0.528124	0.423	0.341	6.7425e-32	1	Cables1
Srgap2	2.75141e-179	0.525521	0.972	0.942	6.76103e-175	1	Srgap2
Tpst2	1.18793e-24	0.524597	0.307	0.244	2.9191e-20	1	Tpst2
Lrfn5	4.98425e-15	0.524038	0.327	0.295	1.22478e-10	1	Lrfn5
Grin2b	1.21301e-16	0.523435	0.298	0.256	2.98073e-12	1	Grin2b
Adgrl3	5.60648e-17	0.521356	0.376	0.351	1.37768e-12	1	Adgrl3
Cttnbp2	3.54291e-19	0.520949	0.31	0.263	8.706e-15	1	Cttnbp2
Slco2b1	7.6191e-96	0.518241	0.825	0.737	1.87224e-91	1	Slco2b1
Il1rapl1	4.19106e-25	0.515179	0.469	0.43	1.02987e-20	1	Il1rapl1
Ank3	5.79965e-24	0.504498	0.303	0.232	1.42515e-19	1	Ank3
Sntg1	2.66417e-13	0.503804	0.286	0.251	6.54666e-09	1	Sntg1
Fhit	1.11044e-29	0.503619	0.553	0.496	2.72869e-25	1	Fhit
Med12l	9.06421e-22	0.502927	0.313	0.258	2.22735e-17	1	Med12l
Galntl6	2.79516e-15	0.500906	0.42	0.405	6.86855e-11	1	Galntl6
Magi2	2.91972e-32	0.500299	0.573	0.532	7.17463e-28	1	Magi2
Epha5	2.38141e-12	0.499992	0.275	0.246	5.85185e-08	1	Epha5
Serinc3	5.31453e-58	0.498212	0.628	0.548	1.30594e-53	1	Serinc3
Rps6ka1	3.36306e-27	0.495615	0.396	0.336	8.26405e-23	1	Rps6ka1
Lrp1b	7.4713e-33	0.49211	0.608	0.581	1.83592e-28	1	Lrp1b
Trim2	7.17359e-18	0.490741	0.342	0.301	1.76277e-13	1	Trim2
Gng2	2.80217e-24	0.490132	0.419	0.366	6.88578e-20	1	Gng2
Phactr1	1.45475e-15	0.48846	0.365	0.32	3.57476e-11	1	Phactr1
Plcb1	1.06115e-15	0.48469	0.352	0.317	2.60757e-11	1	Plcb1
P3h2	1.5002e-39	0.479692	0.567	0.49	3.68644e-35	1	P3h2
Kif21b	1.71199e-23	0.479163	0.332	0.273	4.20688e-19	1	Kif21b
Cryl1	5.54614e-19	0.478965	0.361	0.317	1.36285e-14	1	Cryl1
Cntn5	7.67157e-10	0.478489	0.282	0.258	1.88513e-05	1	Cntn5
Zdhhc14	1.54079e-27	0.473172	0.466	0.414	3.78618e-23	1	Zdhhc14
Ctnna2	4.31228e-12	0.471911	0.337	0.31	1.05966e-07	1	Ctnna2
Nbea	4.94517e-23	0.470598	0.513	0.494	1.21518e-18	1	Nbea
Ppfia2	5.93909e-13	0.47025	0.322	0.296	1.45941e-08	1	Ppfia2
Ryr2	3.14555e-09	0.467186	0.263	0.242	7.72955e-05	1	Ryr2
Kcnq5	1.92299e-10	0.466842	0.368	0.353	4.72536e-06	1	Kcnq5
Csf1r	5.77112e-81	0.463839	0.828	0.781	1.41814e-76	1	Csf1r
Gabrb1	2.03474e-08	0.46108	0.301	0.287	0.000499996	1	Gabrb1
Tmeff2	9.72144e-11	0.454211	0.262	0.232	2.38885e-06	1	Tmeff2
Fgf12	4.06364e-09	0.451832	0.306	0.286	9.98558e-05	1	Fgf12
Ccser1	4.34905e-14	0.450051	0.344	0.315	1.06869e-09	1	Ccser1
Fkbp5	1.09525e-11	0.44775	0.318	0.286	2.69137e-07	1	Fkbp5
Sdk1	1.62173e-11	0.444923	0.368	0.337	3.98507e-07	1	Sdk1
Nrg1	4.76241e-06	0.444666	0.336	0.327	0.117027	1	Nrg1
Negr1	4.83059e-10	0.438119	0.309	0.284	1.18702e-05	1	Negr1
Cnksr2	1.52472e-10	0.437843	0.304	0.28	3.74669e-06	1	Cnksr2
Slc16a6	4.95465e-15	0.43012	0.34	0.303	1.21751e-10	1	Slc16a6
Cx3cr1	8.01699e-53	0.427166	0.759	0.717	1.97001e-48	1	Cx3cr1
Sipa1l1	3.33215e-22	0.42697	0.449	0.41	8.1881e-18	1	Sipa1l1
Fgd2	4.38366e-44	0.425314	0.626	0.55	1.0772e-39	1	Fgd2
Entpd1	2.81398e-41	0.424862	0.651	0.586	6.9148e-37	1	Entpd1
Usp24	2.10813e-21	0.423653	0.387	0.342	5.18031e-17	1	Usp24
Garnl3	2.53457e-15	0.42337	0.328	0.285	6.22819e-11	1	Garnl3
Cadps	5.60701e-07	0.421777	0.288	0.275	0.0137781	1	Cadps
Grik2	3.40909e-13	0.420648	0.418	0.403	8.37716e-09	1	Grik2
Dock10	1.02324e-60	0.417031	0.793	0.753	2.51442e-56	1	Dock10
Slc24a2	1.07851e-09	0.415647	0.261	0.23	2.65023e-05	1	Slc24a2
Frmd4a	1.52556e-91	0.409756	0.932	0.917	3.74877e-87	1	Frmd4a
Tanc2	7.03159e-122	0.409426	0.977	0.963	1.72787e-117	1	Tanc2
Arhgap45	2.48483e-51	0.408758	0.722	0.679	6.10597e-47	1	Arhgap45
Zfp710	2.31171e-53	0.406354	0.792	0.757	5.68056e-49	1	Zfp710
Rgs10	6.42102e-39	0.404606	0.645	0.602	1.57784e-34	1	Rgs10
Celf2	4.76639e-75	0.404262	0.938	0.92	1.17125e-70	1	Celf2
Dapp1	4.99086e-17	0.402945	0.394	0.353	1.2264e-12	1	Dapp1
Ppm1e	5.80878e-09	0.395912	0.305	0.282	0.000142739	1	Ppm1e
Frmpd4	3.30942e-09	0.395716	0.352	0.335	8.13224e-05	1	Frmpd4
Dock4	1.12182e-119	0.394328	0.975	0.958	2.75666e-115	1	Dock4
Wdfy2	2.37733e-18	0.394228	0.4	0.361	5.8418e-14	1	Wdfy2
Atp8a2	3.63877e-45	0.393496	0.721	0.658	8.94154e-41	1	Atp8a2
Fam19a1	2.06759e-14	0.392906	0.287	0.247	5.08068e-10	1	Fam19a1
Sgcz	3.85205e-09	0.388884	0.396	0.385	9.46564e-05	1	Sgcz
Man1a	1.71751e-20	0.38858	0.474	0.431	4.22044e-16	1	Man1a
Soga1	9.98742e-33	0.383731	0.646	0.617	2.45421e-28	1	Soga1
Ncam2	5.0939e-06	0.373689	0.287	0.278	0.125172	1	Ncam2
Mgat4a	6.35822e-27	0.36997	0.574	0.544	1.56241e-22	1	Mgat4a
Wasf2	1.87034e-27	0.367589	0.647	0.638	4.59598e-23	1	Wasf2
Mtus1	5.61443e-13	0.362161	0.361	0.33	1.37963e-08	1	Mtus1
Tcf7l2	1.10282e-10	0.358919	0.352	0.325	2.70995e-06	1	Tcf7l2
Kcnh7	2.84092e-05	0.358653	0.321	0.32	0.698099	1	Kcnh7
A830008E24Rik	3.15528e-11	0.354671	0.355	0.318	7.75347e-07	1	A830008E24Rik
Rock2	2.42502e-23	0.354647	0.556	0.542	5.95901e-19	1	Rock2
Tm6sf1	5.47431e-10	0.354261	0.256	0.224	1.3452e-05	1	Tm6sf1
Golm1	7.26065e-13	0.353866	0.341	0.309	1.78416e-08	1	Golm1
Il6ra	7.49622e-22	0.353004	0.535	0.51	1.84205e-17	1	Il6ra
Tln2	2.0958e-10	0.350284	0.311	0.28	5.15e-06	1	Tln2
Wdr44	4.65353e-07	0.349158	0.255	0.233	0.0114351	1	Wdr44
Sort1	5.55479e-11	0.348346	0.315	0.285	1.36498e-06	1	Sort1
Arhgap5	8.15014e-26	0.346651	0.643	0.621	2.00273e-21	1	Arhgap5
Gtf2h2	4.08634e-11	0.346215	0.358	0.336	1.00414e-06	1	Gtf2h2
Picalm	4.83964e-27	0.343987	0.622	0.594	1.18924e-22	1	Picalm
Phactr2	5.49471e-07	0.343889	0.337	0.322	0.0135021	1	Phactr2
Abi3	2.48442e-17	0.340576	0.476	0.45	6.10498e-13	1	Abi3
Lpcat3	1.08839e-06	0.339089	0.269	0.25	0.026745	1	Lpcat3
Pde4b	0.000718935	0.33694	0.307	0.313	1	1	Pde4b
Ankrd44	1.63784e-39	0.3362	0.792	0.776	4.02466e-35	1	Ankrd44
Fer	5.35509e-08	0.334623	0.266	0.24	0.00131591	1	Fer
Pkig	2.53472e-11	0.331663	0.402	0.378	6.22858e-07	1	Pkig
Rfx3	2.38839e-06	0.33061	0.304	0.297	0.05869	1	Rfx3
Bin2	9.27523e-11	0.329764	0.354	0.329	2.2792e-06	1	Bin2
Pten	1.32454e-07	0.328159	0.339	0.333	0.0032548	1	Pten
Ulk2	3.28978e-17	0.327806	0.541	0.523	8.08397e-13	1	Ulk2
Tgfb1	3.85545e-14	0.323959	0.314	0.268	9.47401e-10	1	Tgfb1
Erbb4	7.46712e-06	0.32207	0.333	0.33	0.183489	1	Erbb4
Tubgcp5	3.66222e-08	0.320831	0.376	0.37	0.000899918	1	Tubgcp5
Ssh2	5.09389e-45	0.31891	0.886	0.86	1.25172e-40	1	Ssh2
Nav2	1.24137e-81	0.318182	0.981	0.954	3.05043e-77	1	Nav2
Rin3	1.37491e-08	0.317296	0.325	0.305	0.000337857	1	Rin3
Plcl2	8.57478e-27	0.317106	0.748	0.747	2.10708e-22	1	Plcl2
Capn3	4.47419e-16	0.315464	0.453	0.413	1.09944e-11	1	Capn3
Sall1	4.29606e-10	0.314734	0.295	0.263	1.05567e-05	1	Sall1
Egfem1	1.17303e-07	0.310341	0.308	0.288	0.00288249	1	Egfem1
Adap2	3.32269e-30	0.309991	0.753	0.727	8.16485e-26	1	Adap2
Pwwp2a	2.04052e-09	0.302696	0.414	0.409	5.01418e-05	1	Pwwp2a
Map4k4	9.11547e-18	0.302622	0.587	0.586	2.23994e-13	1	Map4k4
Adcy9	1.35561e-05	0.297552	0.314	0.307	0.333114	1	Adcy9
Mgll	2.41345e-11	0.296753	0.303	0.266	5.93057e-07	1	Mgll
Git2	6.98525e-18	0.295364	0.583	0.57	1.71649e-13	1	Git2
Kif13a	0.0002186	0.294891	0.297	0.296	1	1	Kif13a
Rtn4rl1	3.60071e-10	0.292948	0.392	0.362	8.84804e-06	1	Rtn4rl1
Laptm5	4.92324e-06	0.292396	0.317	0.314	0.120979	1	Laptm5
Fam105a	6.21039e-19	0.290346	0.575	0.557	1.52608e-14	1	Fam105a
Bcl9	0.000725513	0.286827	0.253	0.245	1	1	Bcl9
Pip4k2a	5.41987e-27	0.286561	0.807	0.816	1.33182e-22	1	Pip4k2a
Tacc1	1.97878e-12	0.28446	0.593	0.597	4.86245e-08	1	Tacc1
Sh3pxd2a	3.1734e-10	0.283715	0.443	0.434	7.79799e-06	1	Sh3pxd2a
Rcsd1	1.23928e-11	0.283347	0.417	0.392	3.04529e-07	1	Rcsd1
Ints6l	3.1165e-09	0.282503	0.452	0.45	7.65819e-05	1	Ints6l
Rabgap1l	0.00665751	0.280069	0.3	0.313	1	1	Rabgap1l
Gna15	3.205e-05	0.276532	0.294	0.287	0.787565	1	Gna15
Kdm2b	4.6606e-05	0.275365	0.287	0.277	1	1	Kdm2b
Bin1	2.41783e-24	0.271622	0.726	0.711	5.94134e-20	1	Bin1
Ccm2	0.00011181	0.270268	0.274	0.264	1	1	Ccm2
Inpp5d	1.98784e-63	0.269702	0.978	0.971	4.88472e-59	1	Inpp5d
Zfp652	4.77513e-08	0.265032	0.455	0.457	0.00117339	1	Zfp652
Cttnbp2nl	1.7314e-11	0.263276	0.537	0.541	4.25457e-07	1	Cttnbp2nl
Lgmn	1.50368e-24	0.262164	0.765	0.752	3.695e-20	1	Lgmn
Pnisr	5.43857e-07	0.26197	0.477	0.498	0.0133642	1	Pnisr
Apc	6.12103e-07	0.260841	0.451	0.465	0.0150412	1	Apc
Smad3	4.87175e-09	0.260559	0.45	0.439	0.000119713	1	Smad3
Disc1	6.36923e-07	0.258831	0.381	0.372	0.0156511	1	Disc1
Scamp2	3.05583e-05	0.258464	0.347	0.344	0.75091	1	Scamp2
Atp2c1	0.000257688	0.257526	0.329	0.334	1	1	Atp2c1
Nr3c2	0.00132493	0.254568	0.395	0.411	1	1	Nr3c2
Pag1	1.73452e-31	0.253521	0.887	0.892	4.26223e-27	1	Pag1
Smarca2	1.35655e-05	0.252319	0.425	0.434	0.333346	1	Smarca2
Gtf2i	2.64994e-05	0.251321	0.366	0.371	0.651169	1	Gtf2i
Rassf2	0.00050866	0.250133	0.309	0.311	1	1	Rassf2

## Sheet: MG_seurat_cluster_2_marker
Table S5. Microglial Seurat cluster 2 markers.
Lrmda	6.46695e-97	0.464241	0.99	0.943	1.58912e-92	2	Lrmda
Arhgap24	4.12282e-56	0.549291	0.688	0.499	1.0131e-51	2	Arhgap24
Anapc15	1.03604e-46	0.610832	0.42	0.26	2.54586e-42	2	Anapc15
Ppm1h	1.33618e-41	0.377688	0.893	0.814	3.28339e-37	2	Ppm1h
Cadm1	2.95178e-38	0.418163	0.841	0.739	7.2534e-34	2	Cadm1
Ly86	1.68411e-33	0.411876	0.884	0.793	4.13838e-29	2	Ly86
Mitf	2.83742e-28	0.307129	0.807	0.687	6.97238e-24	2	Mitf
Rassf3	1.44025e-26	0.382649	0.558	0.421	3.53911e-22	2	Rassf3
Cd9	1.45337e-26	0.402273	0.502	0.371	3.57136e-22	2	Cd9
Cacna1a	1.85252e-26	0.302057	0.794	0.664	4.55219e-22	2	Cacna1a
Camk1d	5.41782e-25	0.301037	0.913	0.848	1.33132e-20	2	Camk1d
Prkch	9.54406e-25	0.457238	0.466	0.351	2.34526e-20	2	Prkch
Sipa1l2	1.10046e-24	0.357877	0.708	0.61	2.70416e-20	2	Sipa1l2
Rftn1	1.75486e-24	0.433992	0.399	0.282	4.31222e-20	2	Rftn1
Pvt1	2.20489e-21	0.308452	0.697	0.594	5.41809e-17	2	Pvt1
Cd84	2.33183e-20	0.338436	0.562	0.445	5.73002e-16	2	Cd84
Pitpnc1	7.91414e-20	0.408004	0.758	0.681	1.94474e-15	2	Pitpnc1
Man1c1	2.16528e-19	0.353089	0.682	0.587	5.32074e-15	2	Man1c1
Snx24	2.70132e-19	0.373194	0.679	0.593	6.63795e-15	2	Snx24
Cacna1d	2.84445e-19	0.320416	0.684	0.584	6.98967e-15	2	Cacna1d
Cd83	4.08028e-19	0.34402	0.252	0.166	1.00265e-14	2	Cd83
Wipf1	7.8553e-19	0.311392	0.657	0.561	1.93028e-14	2	Wipf1
Tbc1d8	4.4485e-18	0.367259	0.381	0.284	1.09313e-13	2	Tbc1d8
Gm26740	1.63061e-17	0.411795	0.418	0.327	4.00689e-13	2	Gm26740
St6gal1	3.87013e-16	0.334747	0.499	0.401	9.51006e-12	2	St6gal1
Abr	5.16109e-15	0.274362	0.65	0.555	1.26823e-10	2	Abr
Ppard	8.23597e-15	0.333084	0.477	0.39	2.02382e-10	2	Ppard
Kcnma1	9.97724e-15	0.28677	0.73	0.643	2.45171e-10	2	Kcnma1
AU020206	1.66087e-14	0.276857	0.556	0.461	4.08126e-10	2	AU020206
Arid5b	5.10001e-14	0.327717	0.523	0.434	1.25323e-09	2	Arid5b
Fgr	3.13172e-13	0.289867	0.309	0.23	7.69558e-09	2	Fgr
Plek	6.64941e-12	0.279761	0.441	0.364	1.63396e-07	2	Plek
Cd86	2.0233e-11	0.25937	0.542	0.466	4.97187e-07	2	Cd86
Magi1	2.11369e-11	0.280848	0.608	0.534	5.19396e-07	2	Magi1
Slc12a2	9.35704e-11	0.287469	0.278	0.21	2.29931e-06	2	Slc12a2
Tnfrsf11a	1.37254e-09	0.268142	0.48	0.415	3.37275e-05	2	Tnfrsf11a
Ipcef1	1.86253e-09	0.27234	0.332	0.267	4.5768e-05	2	Ipcef1
Pfkfb3	1.92912e-09	0.284078	0.313	0.251	4.74042e-05	2	Pfkfb3
Serpine2	2.25362e-09	0.256742	0.331	0.265	5.53781e-05	2	Serpine2
Dpy19l4	1.17371e-08	0.290491	0.411	0.351	0.000288416	2	Dpy19l4
Kcnk13	1.76421e-08	0.254136	0.527	0.465	0.000433521	2	Kcnk13
Abcd2	3.42967e-08	0.280329	0.309	0.256	0.000842772	2	Abcd2
Daam1	5.20639e-08	0.272045	0.308	0.255	0.00127937	2	Daam1
Sncaip	5.61377e-08	0.275768	0.32	0.257	0.00137947	2	Sncaip
Slc1a3	1.84971e-07	0.265952	0.433	0.377	0.0045453	2	Slc1a3
Myo1e	2.96e-09	-0.458374	0.302	0.328	7.28e-05
Xylt1	9.9e-09	-0.462215	0.203	0.256	0.000243378
Trim30d	8.45e-24	-0.464775	0.129	0.222	2.08e-19
Ddhd1	1.38e-17	-0.466713	0.152	0.231	3.38e-13
Gm4951	1.69e-24	-0.503047	0.038	0.103	4.16e-20
Apoe	9.92e-14	-0.506117	0.39	0.405	2.44e-09
Csf1	4.54e-17	-0.512892	0.093	0.163	1.12e-12
Stat1	5.58e-19	-0.523921	0.135	0.216	1.37e-14
Trim30a	3.23e-24	-0.524999	0.272	0.378	7.95e-20
Colec12	2.13e-10	-0.525583	0.236	0.254	5.23e-06
Bcar3	3.11e-20	-0.54314	0.081	0.154	7.64e-16
Myo18b	1.88e-26	-0.548307	0.057	0.126	4.62e-22
Mdfic	1.99e-35	-0.564252	0.045	0.13	4.89e-31
Nlrc5	1.99e-33	-0.570516	0.07	0.165	4.88e-29
Nhs	1.86e-18	-0.618012	0.047	0.1	4.57e-14
Sp100	8.24e-33	-0.619492	0.096	0.2	2.02e-28
Parp14	3.37e-37	-0.680507	0.082	0.187	8.27e-33
Fam20c	2.73e-34	-0.703427	0.048	0.134	6.71e-30
Alcam	3.05e-22	-0.70505	0.114	0.191	7.49e-18
Rnf213	7.25e-34	-0.742734	0.187	0.302	1.78e-29
Apobec1	1.31e-47	-0.888153	0.186	0.319	3.22e-43
Gas7	3.03e-37	-0.904611	0.123	0.234	7.45e-33
Cd74	4.78e-44	-0.915789	0.071	0.181	1.18e-39
Bank1	2.13e-63	-0.965929	0.078	0.218	5.24e-59

## Sheet: MG_seurat_cluster_3_marker
Table S5. Microglial Seurat cluster 3 markers.
	p_val	avg_log2FC	pct.1	pct.2	p_val_adj	cluster	gene
Rnf213	0	2.10942	0.716	0.216	0	3	Rnf213
Sp100	0	1.90697	0.589	0.12	0	3	Sp100
Trim30a	0	1.74239	0.783	0.297	0	3	Trim30a
Oasl2	0	1.68063	0.32	0.031	0	3	Oasl2
Parp14	5.49887e-279	1.82522	0.51	0.115	1.35124e-274	3	Parp14
Gm4951	8.16393e-279	1.69937	0.362	0.05	2.00612e-274	3	Gm4951
Stat1	2.13312e-265	1.78078	0.558	0.148	5.24171e-261	3	Stat1
Ifi44	1.59785e-245	1.30782	0.261	0.026	3.9264e-241	3	Ifi44
Eif2ak2	1.09899e-210	1.47235	0.495	0.137	2.70054e-206	3	Eif2ak2
Trim30d	1.35695e-195	1.37725	0.517	0.158	3.33444e-191	3	Trim30d
Stat2	2.55089e-185	1.45655	0.393	0.095	6.26831e-181	3	Stat2
Nlrc5	3.60625e-183	1.40992	0.414	0.108	8.86164e-179	3	Nlrc5
Epsti1	1.05151e-161	1.28119	0.652	0.281	2.58388e-157	3	Epsti1
Ddx60	6.59301e-144	1.37933	0.388	0.114	1.6201e-139	3	Ddx60
Herc6	1.30342e-140	1.42924	0.37	0.107	3.2029e-136	3	Herc6
Parp9	3.00024e-105	1.05995	0.39	0.14	7.37248e-101	3	Parp9
Slfn8	5.97164e-96	1.0345	0.44	0.182	1.46741e-91	3	Slfn8
Znfx1	2.79044e-75	0.984391	0.383	0.167	6.85696e-71	3	Znfx1
Trim14	1.64836e-69	0.919692	0.418	0.198	4.05052e-65	3	Trim14
Ly6e	4.24743e-59	0.813937	0.321	0.137	1.04372e-54	3	Ly6e
Pik3ap1	6.16646e-58	0.767403	0.779	0.6	1.51528e-53	3	Pik3ap1
Zc3hav1	1.30001e-54	0.797775	0.43	0.226	3.19451e-50	3	Zc3hav1
Adar	4.69177e-54	0.724787	0.321	0.144	1.15291e-49	3	Adar
Lrmda1	1.02196e-50	0.38591	0.991	0.947	2.51127e-46	3	Lrmda
H2-K1	8.17017e-48	0.723456	0.333	0.163	2.00766e-43	3	H2-K1
Samhd1	2.68877e-44	0.849645	0.324	0.163	6.60711e-40	3	Samhd1
4930599N23Rik	1.58688e-40	0.741669	0.255	0.116	3.89945e-36	3	4930599N23Rik
Zufsp	4.70411e-40	0.656273	0.391	0.216	1.15594e-35	3	Zufsp
Axl	1.17157e-38	0.710033	0.34	0.184	2.87889e-34	3	Axl
Lrch3	3.55735e-37	0.588016	0.543	0.359	8.74149e-33	3	Lrch3
Lgals9	7.42497e-37	0.624293	0.384	0.217	1.82454e-32	3	Lgals9
Ly861	3.75719e-35	0.538841	0.896	0.799	9.23255e-31	3	Ly86
Prr5l	1.75715e-33	0.615341	0.261	0.13	4.31784e-29	3	Prr5l
Tiam1	8.32777e-33	0.623216	0.313	0.17	2.04638e-28	3	Tiam1
Fmnl2	1.99052e-30	0.665086	0.654	0.493	4.89131e-26	3	Fmnl2
Hck	4.23613e-27	0.47557	0.618	0.458	1.04094e-22	3	Hck
Tor1aip1	4.86701e-27	0.5705	0.415	0.266	1.19597e-22	3	Tor1aip1
Trim12a	9.95531e-27	0.494364	0.268	0.143	2.44632e-22	3	Trim12a
Apobec3	8.98785e-26	0.535731	0.424	0.279	2.20858e-21	3	Apobec3
Sppl2a	3.49544e-25	0.537461	0.334	0.201	8.58934e-21	3	Sppl2a
Etnk1	5.65992e-24	0.534822	0.385	0.251	1.39081e-19	3	Etnk1
Morc3	7.04889e-24	0.477028	0.438	0.288	1.73212e-19	3	Morc3
Acer3	1.42973e-22	0.429613	0.629	0.481	3.51328e-18	3	Acer3
Gm267401	2.07592e-22	0.511756	0.473	0.327	5.10116e-18	3	Gm26740
B2m	4.38175e-21	0.467138	0.302	0.185	1.07673e-16	3	B2m
Arid5b1	7.42165e-21	0.489356	0.57	0.435	1.82372e-16	3	Arid5b
Synj1	1.08787e-20	0.421959	0.464	0.326	2.67323e-16	3	Synj1
Lyn	3.8626e-20	0.3076	0.959	0.902	9.49158e-16	3	Lyn
Tbc1d81	2.09702e-19	0.520443	0.413	0.287	5.153e-15	3	Tbc1d8
Atp6v0a2	3.34899e-19	0.423698	0.321	0.201	8.22946e-15	3	Atp6v0a2
Rad51b	8.67566e-18	0.46801	0.31	0.199	2.13187e-13	3	Rad51b
Il10ra	4.98504e-16	0.363498	0.461	0.335	1.22497e-11	3	Il10ra
Usp25	6.28642e-16	0.450898	0.354	0.245	1.54476e-11	3	Usp25
Cd180	9.77703e-16	0.367865	0.609	0.485	2.40251e-11	3	Cd180
Xrn1	1.09965e-15	0.397127	0.392	0.281	2.70217e-11	3	Xrn1
Cd861	1.74712e-15	0.377313	0.591	0.465	4.29319e-11	3	Cd86
Ascc3	1.81717e-15	0.44669	0.457	0.342	4.46532e-11	3	Ascc3
Stx16	2.59533e-15	0.353732	0.374	0.262	6.37752e-11	3	Stx16
H2-D1	6.44229e-15	0.350133	0.268	0.171	1.58306e-10	3	H2-D1
Inpp4b	2.00685e-14	0.311563	0.885	0.831	4.93144e-10	3	Inpp4b
Etv6	2.38665e-14	0.296964	0.842	0.743	5.8647e-10	3	Etv6
Larp1	1.62035e-13	0.351885	0.393	0.282	3.98168e-09	3	Larp1
Fyb	1.95827e-13	0.264438	0.872	0.8	4.81206e-09	3	Fyb
Capza2	2.58674e-13	0.33947	0.33	0.23	6.3564e-09	3	Capza2
Vps54	3.98329e-13	0.327122	0.473	0.362	9.78815e-09	3	Vps54
Ctsc	5.00366e-13	0.340139	0.323	0.222	1.22955e-08	3	Ctsc
Peli1	7.58136e-13	0.358298	0.521	0.415	1.86297e-08	3	Peli1
Lcp2	8.63832e-13	0.352452	0.515	0.402	2.12269e-08	3	Lcp2
Dpysl2	2.95834e-12	0.326679	0.424	0.315	7.26952e-08	3	Dpysl2
Cd831	2.99279e-12	0.588454	0.254	0.173	7.35418e-08	3	Cd83
Tmem184b	5.34487e-12	0.360391	0.293	0.205	1.3134e-07	3	Tmem184b
Sat1	8.1962e-12	0.31327	0.281	0.194	2.01405e-07	3	Sat1
Lpcat2	9.68142e-12	0.264143	0.722	0.617	2.37901e-07	3	Lpcat2
Bbx	1.23282e-11	0.40163	0.275	0.19	3.0294e-07	3	Bbx
Atp8a1	1.40102e-11	0.270691	0.772	0.687	3.44274e-07	3	Atp8a1
Lacc1	1.58981e-11	0.361656	0.254	0.172	3.90663e-07	3	Lacc1
Gm12185	1.85136e-11	0.32549	0.251	0.167	4.54934e-07	3	Gm12185
Gsap	2.01379e-11	0.250663	0.584	0.475	4.94847e-07	3	Gsap
Dennd1b	2.96847e-11	0.312117	0.371	0.276	7.29442e-07	3	Dennd1b
Ctss	5.34147e-11	0.263339	0.725	0.629	1.31256e-06	3	Ctss
Fnbp4	1.33223e-10	0.290037	0.308	0.219	3.27369e-06	3	Fnbp4
Cers6	2.47127e-10	0.30723	0.437	0.337	6.07265e-06	3	Cers6
Rnpep	3.88208e-10	0.289988	0.372	0.277	9.53944e-06	3	Rnpep
Smchd1	6.05261e-10	0.26278	0.373	0.279	1.48731e-05	3	Smchd1
D5Ertd579e	1.42533e-09	0.274314	0.283	0.202	3.50246e-05	3	D5Ertd579e
Evl	1.70416e-09	0.27628	0.664	0.578	4.18763e-05	3	Evl
Aim2	2.06748e-09	0.285687	0.432	0.336	5.08041e-05	3	Aim2
Fndc3a	2.94185e-09	0.262528	0.4	0.303	7.22901e-05	3	Fndc3a
Rasa4	4.86923e-09	0.305648	0.309	0.23	0.000119652	3	Rasa4
Xrn2	6.12895e-09	0.254243	0.286	0.205	0.000150607	3	Xrn2
Camk2d	6.15801e-09	0.262687	0.685	0.604	0.000151321	3	Camk2d
Plek1	6.21212e-09	0.292841	0.458	0.368	0.000152651	3	Plek
Sgk3	1.37601e-08	0.258585	0.31	0.231	0.000338127	3	Sgk3
Dnajc13	1.77757e-08	0.253157	0.388	0.305	0.000436803	3	Dnajc13
Naip2	1.89937e-08	0.259155	0.296	0.219	0.000466731	3	Naip2
Fbrsl1	2.04268e-08	0.264388	0.442	0.352	0.000501947	3	Fbrsl1
Cept1	3.55155e-08	0.253916	0.254	0.182	0.000872722	3	Cept1
Susd6	1.73613e-07	0.285042	0.505	0.417	0.00426618	3	Susd6
Phip	1.73089e-06	0.255932	0.447	0.371	0.0425332	3	Phip
Tbc1d1	3.59809e-06	0.278945	0.287	0.228	0.0884159	3	Tbc1d1
P4ha1	3.84967e-06	0.255456	0.334	0.267	0.0945979	3	P4ha1
Stat3	1.0045e-05	0.251038	0.359	0.292	0.246836	3	Stat3
Rufy3	4.16485e-05	0.25627	0.328	0.271	1	3	Rufy3

## Sheet: MG_seurat_cluster_4_marker
Table S5. Microglial Seurat cluster 4 markers.
Gas7	0	2.3817	0.602	0.102	0	4	Gas7
Apoe	0	2.37862	0.833	0.29	0	4	Apoe
Colec12	0	2.26998	0.635	0.147	0	4	Colec12
Cd74	0	2.2392	0.524	0.057	0	4	Cd74
2023-03-03	0	2.14985	0.702	0.179	0	4	2023-03-03
Xylt1	0	1.94352	0.573	0.157	0	4	Xylt1
Fam20c	0	1.89749	0.389	0.039	0	4	Fam20c
Myo1e	0	1.89073	0.671	0.232	0	4	Myo1e
Apobec1	0	1.82733	0.631	0.196	0	4	Apobec1
Bcar3	0	1.7771	0.419	0.061	0	4	Bcar3
Myo5a	0	1.69985	0.723	0.221	0	4	Myo5a
Lpl	0	1.66314	0.278	0.02	0	4	Lpl
Acaca	0	1.65443	0.631	0.181	0	4	Acaca
Fgr1	0	1.64319	0.626	0.139	0	4	Fgr
Flt1	0	1.61783	0.272	0.022	0	4	Flt1
Fmn1	0	1.60711	0.643	0.203	0	4	Fmn1
Mdfic	0	1.56284	0.371	0.04	0	4	Mdfic
Rai14	0	1.53242	0.519	0.11	0	4	Rai14
St8sia6	0	1.50457	0.485	0.099	0	4	St8sia6
Rftn11	0	1.48208	0.657	0.207	0	4	Rftn1
Apbb2	0	1.47312	0.936	0.562	0	4	Apbb2
Sh3pxd2b	0	1.38712	0.32	0.033	0	4	Sh3pxd2b
Axl1	0	1.37762	0.524	0.114	0	4	Axl
Itgax	0	1.28841	0.305	0.032	0	4	Itgax
Fgf13	2.22682e-300	1.58574	0.883	0.526	5.47195e-296	4	Fgf13
Csf1	2.08064e-295	1.61866	0.402	0.079	5.11277e-291	4	Csf1
Ank	6.70063e-257	1.71634	0.641	0.259	1.64655e-252	4	Ank
Mitf1	8.12636e-253	1.0556	0.922	0.652	1.99689e-248	4	Mitf
Ddhd1	7.62523e-242	1.33637	0.479	0.14	1.87375e-237	4	Ddhd1
Osbpl8	1.06319e-217	1.20957	0.722	0.347	2.61257e-213	4	Osbpl8
Cd841	5.53217e-217	1.06244	0.758	0.387	1.35942e-212	4	Cd84
Cacna1a1	1.12418e-216	1.00761	0.908	0.629	2.76245e-212	4	Cacna1a
Rassf31	3.99082e-215	1.05952	0.746	0.365	9.80663e-211	4	Rassf3
Plekhm2	2.73708e-213	1.12859	0.669	0.296	6.72583e-209	4	Plekhm2
P2rx4	5.30643e-200	1.11992	0.595	0.246	1.30395e-195	4	P2rx4
Alcam	6.00011e-198	1.65153	0.39	0.113	1.47441e-193	4	Alcam
Arhgap15	1.41178e-197	1.19156	0.507	0.18	3.46917e-193	4	Arhgap15
Arhgap241	7.58221e-188	0.940209	0.81	0.46	1.86318e-183	4	Arhgap24
Nceh1	1.57246e-181	1.04204	0.355	0.095	3.86401e-177	4	Nceh1
Lrmda2	6.2509e-180	0.566215	0.998	0.939	1.53603e-175	4	Lrmda
Lyst	1.73489e-167	1.07786	0.665	0.342	4.26315e-163	4	Lyst
Zfp704	5.9077e-167	1.07867	0.47	0.174	1.4517e-162	4	Zfp704
Fnip2	5.62026e-165	1.18485	0.67	0.356	1.38107e-160	4	Fnip2
Myo1f	1.13023e-163	0.71854	0.928	0.713	2.77731e-159	4	Myo1f
Nrp1	4.45261e-163	0.94577	0.763	0.447	1.09414e-158	4	Nrp1
Gng12	4.84179e-162	0.96424	0.555	0.234	1.18977e-157	4	Gng12
Myo9b	6.13929e-159	0.854025	0.729	0.386	1.50861e-154	4	Myo9b
Trps1	6.27329e-159	1.04147	0.464	0.177	1.54154e-154	4	Trps1
Cd91	6.1371e-158	1.0473	0.645	0.327	1.50807e-153	4	Cd9
Bcl2	2.33266e-152	1.13331	0.378	0.125	5.73204e-148	4	Bcl2
Ptprc	1.93235e-151	0.810773	0.818	0.502	4.74836e-147	4	Ptprc
Znrf3	5.7956e-150	0.956685	0.44	0.161	1.42415e-145	4	Znrf3
Ctsb	4.32659e-147	0.892853	0.647	0.318	1.06317e-142	4	Ctsb
AU0202061	1.05882e-143	0.803043	0.737	0.408	2.60185e-139	4	AU020206
Arhgap26	5.18505e-141	0.975386	0.442	0.174	1.27412e-136	4	Arhgap26
Arid5b2	7.92057e-139	0.895284	0.692	0.385	1.94632e-134	4	Arid5b
Tns3	4.59399e-138	0.674249	0.927	0.714	1.12888e-133	4	Tns3
Ptchd1	3.14923e-137	0.935408	0.309	0.091	7.7386e-133	4	Ptchd1
Cers61	3.00975e-134	0.897851	0.585	0.284	7.39585e-130	4	Cers6
Gsap1	6.42278e-126	0.787179	0.726	0.423	1.57827e-121	4	Gsap
Asph	1.30301e-125	0.777995	0.8	0.523	3.20187e-121	4	Asph
Tnfsf8	4.56934e-124	0.858548	0.254	0.068	1.12282e-119	4	Tnfsf8
Dtnbp1	6.28622e-123	0.815521	0.535	0.249	1.54471e-118	4	Dtnbp1
Slc16a10	8.57187e-123	0.813407	0.469	0.196	2.10637e-118	4	Slc16a10
Coro1c	9.29013e-120	0.802093	0.364	0.131	2.28286e-115	4	Coro1c
Dnajb14	2.23784e-119	0.761149	0.408	0.158	5.49905e-115	4	Dnajb14
Tec	7.38425e-117	0.815264	0.591	0.3	1.81453e-112	4	Tec
Galnt7	3.20766e-116	0.796521	0.572	0.282	7.88217e-112	4	Galnt7
Anapc151	4.62383e-115	0.763781	0.51	0.23	1.13621e-110	4	Anapc15
Cd832	6.26301e-115	0.948297	0.358	0.134	1.53901e-110	4	Cd83
Sh3bp2	2.68158e-114	0.842393	0.456	0.198	6.58944e-110	4	Sh3bp2
Nrp2	5.91468e-114	0.830554	0.478	0.212	1.45341e-109	4	Nrp2
Atg7	1.64084e-113	0.794747	0.41	0.166	4.03205e-109	4	Atg7
Arhgap25	4.57492e-112	0.834843	0.73	0.459	1.12419e-107	4	Arhgap25
Hif1a	2.56104e-110	0.81803	0.315	0.109	6.29323e-106	4	Hif1a
Vps13c	8.28029e-110	0.764658	0.498	0.231	2.03472e-105	4	Vps13c
Dgkz	6.06185e-107	0.766889	0.632	0.353	1.48958e-102	4	Dgkz
Itsn1	4.58658e-106	0.695765	0.277	0.089	1.12706e-101	4	Itsn1
Cdkal1	8.32412e-106	0.768933	0.685	0.405	2.04549e-101	4	Cdkal1
Aplp2	9.22097e-106	0.789746	0.306	0.107	2.26587e-101	4	Aplp2
Lrguk	4.41247e-105	0.722754	0.258	0.079	1.08428e-100	4	Lrguk
Usp12	6.85568e-105	0.754353	0.569	0.292	1.68465e-100	4	Usp12
Dhrs3	2.30529e-99	0.737249	0.421	0.183	5.66479e-95	4	Dhrs3
Plekha1	1.15493e-97	0.705092	0.477	0.224	2.83801e-93	4	Plekha1
Snx8	3.26973e-97	0.707148	0.352	0.138	8.0347e-93	4	Snx8
Cux1	4.90885e-95	0.594365	0.88	0.679	1.20625e-90	4	Cux1
Cotl1	4.04928e-93	0.731918	0.593	0.328	9.95029e-89	4	Cotl1
Rnf149	4.69072e-93	0.757715	0.317	0.122	1.15265e-88	4	Rnf149
Creb3l2	4.65139e-92	0.743596	0.435	0.201	1.14299e-87	4	Creb3l2
Dock2	3.21247e-91	0.458699	0.966	0.856	7.894e-87	4	Dock2
Etl4	1.72858e-90	0.86339	0.576	0.341	4.24765e-86	4	Etl4
Neat1	5.6469e-90	0.714192	0.38	0.163	1.38761e-85	4	Neat1
Zc3h12c	6.59757e-89	0.708618	0.283	0.103	1.62122e-84	4	Zc3h12c
Soat1	1.02873e-87	0.667769	0.329	0.131	2.52789e-83	4	Soat1
Chst11	2.12637e-87	1.03723	0.602	0.373	5.22514e-83	4	Chst11
Alpk1	5.40706e-87	0.657409	0.29	0.107	1.32868e-82	4	Alpk1
Cpd	5.73955e-85	0.697433	0.316	0.127	1.41038e-80	4	Cpd
Adcy7	9.90448e-85	0.63416	0.521	0.265	2.43383e-80	4	Adcy7
Tspan5	3.179e-84	0.751301	0.409	0.193	7.81175e-80	4	Tspan5
Rbpj	5.08679e-84	0.733435	0.378	0.169	1.24998e-79	4	Rbpj
Cpq	6.27615e-84	0.681787	0.273	0.101	1.54224e-79	4	Cpq
Nlrc51	3.87758e-82	0.586653	0.284	0.107	9.52837e-78	4	Nlrc5
Ppard1	2.316e-81	0.618786	0.611	0.35	5.69111e-77	4	Ppard
Atp8a11	5.53605e-81	0.583813	0.853	0.654	1.36037e-76	4	Atp8a1
Rbm47	1.38523e-80	0.657847	0.682	0.437	3.40393e-76	4	Rbm47
Csf2ra	5.47855e-78	0.642488	0.327	0.139	1.34624e-73	4	Csf2ra
Prune2	3.43198e-77	0.566467	0.39	0.177	8.4334e-73	4	Prune2
Tank	6.01569e-77	0.654797	0.347	0.152	1.47824e-72	4	Tank
Fyn	1.00513e-76	0.671987	0.277	0.109	2.4699e-72	4	Fyn
Abca1	1.89756e-76	0.611179	0.751	0.526	4.66286e-72	4	Abca1
Itpkb	2.88905e-76	0.687848	0.579	0.337	7.09926e-72	4	Itpkb
Abr1	5.84015e-76	0.569695	0.77	0.518	1.4351e-71	4	Abr
Nfe2l2	2.94962e-75	0.695099	0.495	0.267	7.2481e-71	4	Nfe2l2
Tns1	5.35931e-75	0.632932	0.569	0.327	1.31694e-70	4	Tns1
H2-K11	5.44188e-75	0.575428	0.332	0.143	1.33723e-70	4	H2-K1
Gnptab	1.00102e-74	0.658545	0.293	0.12	2.4598e-70	4	Gnptab
Fam219a	4.03323e-74	0.634675	0.466	0.241	9.91086e-70	4	Fam219a
Slc11a1	1.05981e-73	0.584625	0.347	0.152	2.60427e-69	4	Slc11a1
Gpr137b	7.59357e-73	0.683579	0.348	0.159	1.86597e-68	4	Gpr137b
Fam46c	7.85612e-72	0.627872	0.276	0.112	1.93049e-67	4	Fam46c
Mapkapk2	2.73122e-71	0.685049	0.381	0.184	6.71142e-67	4	Mapkapk2
Fam214a	8.29717e-71	0.689425	0.303	0.132	2.03886e-66	4	Fam214a
Abhd12	2.8711e-70	0.522074	0.849	0.666	7.05516e-66	4	Abhd12
Cpeb2	2.36691e-69	0.574614	0.416	0.204	5.81622e-65	4	Cpeb2
H2-D11	2.69421e-69	0.539134	0.326	0.144	6.62049e-65	4	H2-D1
Slc6a6	6.32e-69	0.566743	0.573	0.328	1.55301e-64	4	Slc6a6
Lrp12	1.63361e-68	0.628074	0.296	0.128	4.01426e-64	4	Lrp12
Prkg1	2.20421e-67	0.787996	0.568	0.357	5.41642e-63	4	Prkg1
3110082I17Rik	2.27042e-67	0.546851	0.423	0.212	5.57911e-63	4	3110082I17Rik
Slc38a6	2.35039e-67	0.644318	0.349	0.164	5.7756e-63	4	Slc38a6
Bcl2l1	6.32965e-67	0.644932	0.611	0.385	1.55538e-62	4	Bcl2l1
Cd48	8.98264e-67	0.608838	0.251	0.1	2.2073e-62	4	Cd48
2900089D17Rik	1.50481e-66	0.613742	0.277	0.117	3.69777e-62	4	2900089D17Rik
Tbc1d11	1.62982e-66	0.556028	0.394	0.192	4.00496e-62	4	Tbc1d1
Ctsz	2.59437e-66	0.582061	0.413	0.208	6.37515e-62	4	Ctsz
Prkch1	1.46063e-64	0.575202	0.554	0.323	3.5892e-60	4	Prkch
Abcg1	1.78909e-64	0.614857	0.372	0.183	4.39633e-60	4	Abcg1
Plek2	6.78023e-63	0.632948	0.553	0.33	1.66611e-58	4	Plek
Peak1	8.01866e-63	0.595088	0.533	0.305	1.97043e-58	4	Peak1
Sgms1	1.64962e-62	0.587574	0.509	0.291	4.0536e-58	4	Sgms1
Akap10	5.53241e-62	0.515172	0.616	0.374	1.35948e-57	4	Akap10
Rabep1	1.19996e-61	0.490641	0.64	0.393	2.94867e-57	4	Rabep1
Atp6v1b2	2.58415e-61	0.515508	0.325	0.15	6.35003e-57	4	Atp6v1b2
Rbpms	6.36471e-61	0.539791	0.268	0.113	1.564e-56	4	Rbpms
Cdk14	4.83557e-60	0.642149	0.697	0.475	1.18824e-55	4	Cdk14
Kif13b	1.92617e-59	0.557074	0.536	0.315	4.73319e-55	4	Kif13b
Fmnl21	1.06011e-58	0.531225	0.685	0.465	2.605e-54	4	Fmnl2
Zeb2	1.31659e-57	0.411226	0.972	0.919	3.23526e-53	4	Zeb2
Trak1	1.71799e-57	0.472055	0.427	0.222	4.22161e-53	4	Trak1
Oxct1	2.281e-57	0.494118	0.704	0.464	5.6051e-53	4	Oxct1
Irak2	9.67576e-57	0.480311	0.785	0.575	2.37762e-52	4	Irak2
Anxa3	9.86277e-57	0.530133	0.704	0.492	2.42358e-52	4	Anxa3
Elf2	1.41417e-56	0.512008	0.561	0.336	3.47504e-52	4	Elf2
Skap2	1.61409e-56	0.444987	0.813	0.579	3.9663e-52	4	Skap2
Hpcal1	6.17892e-56	0.495828	0.348	0.172	1.51835e-51	4	Hpcal1
Tpd52	9.3751e-56	0.522209	0.483	0.275	2.30374e-51	4	Tpd52
Gm267402	1.47328e-55	0.464109	0.511	0.299	3.6203e-51	4	Gm26740
Colgalt1	4.23667e-55	0.47968	0.296	0.137	1.04108e-50	4	Colgalt1
Cadm11	1.2727e-54	0.528039	0.878	0.726	3.1274e-50	4	Cadm1
Sgpl1	2.41585e-54	0.467236	0.335	0.163	5.93646e-50	4	Sgpl1
Eya4	4.9811e-54	0.533852	0.371	0.194	1.22401e-49	4	Eya4
Slc44a1	1.02211e-53	0.477296	0.294	0.138	2.51162e-49	4	Slc44a1
Znrf2	1.30913e-53	0.503799	0.516	0.301	3.21694e-49	4	Znrf2
Atp6v1c1	1.7174e-53	0.489579	0.356	0.178	4.22016e-49	4	Atp6v1c1
Dnmt3a	2.72816e-53	0.442089	0.882	0.712	6.70392e-49	4	Dnmt3a
Pvt11	4.93619e-53	0.460774	0.779	0.568	1.21297e-48	4	Pvt1
Pi4ka	3.79323e-52	0.46505	0.483	0.276	9.32111e-48	4	Pi4ka
Ddi2	4.50437e-52	0.451934	0.571	0.347	1.10686e-47	4	Ddi2
Ncf2	4.53767e-52	0.504055	0.472	0.27	1.11504e-47	4	Ncf2
Atp6v1a	1.62907e-51	0.482393	0.269	0.123	4.00311e-47	4	Atp6v1a
Slc25a25	2.25608e-51	0.503023	0.276	0.129	5.54387e-47	4	Slc25a25
Nfkb1	2.08222e-50	0.526786	0.754	0.556	5.11664e-46	4	Nfkb1
Cacna1d1	5.17889e-50	0.421779	0.769	0.558	1.27261e-45	4	Cacna1d
Klhl6	2.00843e-49	0.487251	0.377	0.2	4.93531e-45	4	Klhl6
Prr5l1	5.14514e-49	0.476997	0.253	0.117	1.26432e-44	4	Prr5l
Cd1801	1.14315e-48	0.501792	0.659	0.457	2.80907e-44	4	Cd180
Plekhm3	1.72187e-48	0.469666	0.614	0.398	4.23116e-44	4	Plekhm3
2010111I01Rik	1.79531e-48	0.488905	0.583	0.372	4.41162e-44	4	2010111I01Rik
Actr3	4.73832e-48	0.459491	0.382	0.205	1.16435e-43	4	Actr3
Mroh1	6.42994e-48	0.41789	0.362	0.187	1.58003e-43	4	Mroh1
Manba	8.14108e-48	0.433505	0.367	0.194	2.00051e-43	4	Manba
Tbxas1	2.6323e-47	0.400202	0.852	0.69	6.46835e-43	4	Tbxas1
Tbc1d82	9.68582e-47	0.465018	0.45	0.262	2.3801e-42	4	Tbc1d8
Pacsin1	2.31848e-46	0.599406	0.302	0.158	5.6972e-42	4	Pacsin1
Lpcat1	2.92469e-46	0.427496	0.289	0.141	7.18685e-42	4	Lpcat1
Slc23a2	5.28316e-46	0.457873	0.458	0.268	1.29823e-41	4	Slc23a2
Abl2	7.34864e-46	0.44325	0.498	0.297	1.80578e-41	4	Abl2
Eea1	1.38353e-45	0.470518	0.347	0.183	3.39976e-41	4	Eea1
Litaf	3.22667e-45	0.512643	0.349	0.189	7.92891e-41	4	Litaf
Gnaq	4.71136e-45	0.345266	0.901	0.751	1.15772e-40	4	Gnaq
Daam11	4.95594e-45	0.439441	0.403	0.227	1.21782e-40	4	Daam1
Nek6	1.13462e-44	0.431407	0.411	0.23	2.7881e-40	4	Nek6
Tbc1d22a	1.99996e-44	0.409166	0.775	0.579	4.9145e-40	4	Tbc1d22a
Rap2a	8.24745e-44	0.455661	0.269	0.132	2.02665e-39	4	Rap2a
Cyth1	8.99767e-44	0.441522	0.339	0.181	2.211e-39	4	Cyth1
Nadk	1.17358e-43	0.459738	0.274	0.136	2.88383e-39	4	Nadk
Rufy31	1.29436e-43	0.435006	0.418	0.239	3.18064e-39	4	Rufy3
Fat3	1.51025e-43	0.649375	0.65	0.476	3.71115e-39	4	Fat3
Timp2	7.49912e-43	0.402958	0.307	0.157	1.84276e-38	4	Timp2
Otulin	2.20487e-42	0.415719	0.325	0.17	5.41803e-38	4	Otulin
Susd61	2.49997e-42	0.405983	0.591	0.382	6.14316e-38	4	Susd6
Aig1	3.05053e-42	0.456853	0.455	0.273	7.49608e-38	4	Aig1
Snx241	6.23282e-42	0.388911	0.764	0.567	1.53159e-37	4	Snx24
Rai1	1.10578e-41	0.456935	0.533	0.341	2.71722e-37	4	Rai1
Stx7	5.41901e-41	0.390668	0.48	0.287	1.33161e-36	4	Stx7
Nol4l	7.36124e-41	0.477139	0.457	0.284	1.80888e-36	4	Nol4l
Fbxl17	9.57829e-41	0.449997	0.834	0.672	2.35367e-36	4	Fbxl17
Ranbp9	1.08733e-40	0.372194	0.417	0.239	2.67191e-36	4	Ranbp9
Atxn10	1.13101e-40	0.415036	0.444	0.263	2.77923e-36	4	Atxn10
Lrrc8d	1.18313e-40	0.428846	0.575	0.375	2.9073e-36	4	Lrrc8d
Ctsc1	1.45033e-40	0.507309	0.355	0.201	3.56389e-36	4	Ctsc
Sdcbp	1.5833e-40	0.380409	0.285	0.144	3.89065e-36	4	Sdcbp
Ddx31	6.72359e-40	0.458277	0.304	0.162	1.65219e-35	4	Ddx31
Nsmce2	1.98016e-39	0.403704	0.569	0.378	4.86584e-35	4	Nsmce2
Psap	2.14264e-39	0.430017	0.632	0.433	5.26511e-35	4	Psap
Dpy19l41	5.93994e-39	0.404524	0.511	0.321	1.45962e-34	4	Dpy19l4
Fnip1	1.25868e-38	0.408158	0.554	0.357	3.09294e-34	4	Fnip1
Arhgef7	1.47855e-38	0.342503	0.316	0.168	3.63324e-34	4	Arhgef7
Prickle1	2.11228e-38	0.439467	0.365	0.213	5.1905e-34	4	Prickle1
Bri3	2.40897e-38	0.389344	0.364	0.205	5.91957e-34	4	Bri3
Snx10	2.46407e-38	0.349225	0.375	0.212	6.05496e-34	4	Snx10
Prkag2	2.69811e-38	0.35419	0.349	0.194	6.63008e-34	4	Prkag2
Zmiz1	2.8609e-38	0.372645	0.767	0.584	7.03008e-34	4	Zmiz1
Pik3cb	4.73441e-38	0.429956	0.439	0.262	1.16339e-33	4	Pik3cb
Sh3kbp1	1.2269e-37	0.352005	0.799	0.615	3.01485e-33	4	Sh3kbp1
Ipcef11	1.4464e-37	0.400936	0.409	0.244	3.55423e-33	4	Ipcef1
Taok3	1.622e-37	0.371882	0.636	0.434	3.98575e-33	4	Taok3
Dapk1	1.83884e-37	0.429788	0.314	0.174	4.51859e-33	4	Dapk1
BC005537	2.24235e-37	0.362097	0.254	0.127	5.51013e-33	4	BC005537
Sat11	6.48151e-37	0.387068	0.319	0.173	1.5927e-32	4	Sat1
Ccdc88a	7.24117e-37	0.404025	0.472	0.292	1.77937e-32	4	Ccdc88a
Mfhas1	1.02955e-36	0.38276	0.429	0.257	2.5299e-32	4	Mfhas1
Cdk8	1.37922e-36	0.386519	0.444	0.27	3.38916e-32	4	Cdk8
Pign	1.46329e-36	0.399084	0.476	0.298	3.59574e-32	4	Pign
Ctsh	1.81747e-36	0.43165	0.438	0.269	4.46607e-32	4	Ctsh
Blnk	4.6386e-36	0.341583	0.776	0.604	1.13984e-31	4	Blnk
Amz1	6.4466e-36	0.363071	0.276	0.145	1.58412e-31	4	Amz1
Frrs1	8.14736e-36	0.366371	0.394	0.232	2.00205e-31	4	Frrs1
Chn2	4.65437e-35	0.48664	0.851	0.751	1.14372e-30	4	Chn2
Atp6v0d1	4.75372e-35	0.361529	0.308	0.168	1.16813e-30	4	Atp6v0d1
Man1c11	5.96342e-35	0.380362	0.749	0.566	1.46539e-30	4	Man1c1
Atp2b1	7.68292e-35	0.393566	0.712	0.524	1.88792e-30	4	Atp2b1
Grb2	8.60428e-35	0.357602	0.664	0.456	2.11433e-30	4	Grb2
Mbp	9.9127e-35	0.265257	0.261	0.135	2.43585e-30	4	Mbp
Pfkfb31	8.69826e-34	0.397065	0.384	0.23	2.13742e-29	4	Pfkfb3
Adam17	9.62063e-34	0.362706	0.417	0.25	2.36408e-29	4	Adam17
Rab40c	1.12465e-33	0.379849	0.418	0.258	2.76361e-29	4	Rab40c
Zfp516	3.57832e-33	0.32902	0.255	0.133	8.793e-29	4	Zfp516
Aff1	4.04315e-33	0.368904	0.383	0.229	9.93524e-29	4	Aff1
Bmt2	4.62685e-33	0.353273	0.334	0.192	1.13696e-28	4	Bmt2
Clint1	7.77888e-33	0.31908	0.629	0.43	1.91151e-28	4	Clint1
Hvcn1	1.80154e-32	0.367444	0.289	0.16	4.42692e-28	4	Hvcn1
Fam129a	3.0091e-32	0.378177	0.291	0.163	7.39426e-28	4	Fam129a
Fyb1	4.53396e-32	0.348995	0.883	0.789	1.11413e-27	4	Fyb
Rassf4	8.45368e-32	0.374962	0.251	0.135	2.07732e-27	4	Rassf4
Arhgef2	1.20671e-31	0.34215	0.408	0.247	2.96525e-27	4	Arhgef2
Prkcb	1.2383e-31	0.313924	0.882	0.755	3.04287e-27	4	Prkcb
Ccny	2.1734e-31	0.394593	0.449	0.288	5.3407e-27	4	Ccny
Mthfs	4.41819e-31	0.381369	0.432	0.274	1.08568e-26	4	Mthfs
Asap1	5.54512e-31	0.304407	0.912	0.803	1.3626e-26	4	Asap1
Rasa41	1.21717e-30	0.337047	0.351	0.208	2.99095e-26	4	Rasa4
Pip5k1c	1.34323e-30	0.358634	0.291	0.163	3.30072e-26	4	Pip5k1c
Agap1	2.68588e-30	0.544635	0.329	0.198	6.60002e-26	4	Agap1
Samsn1	3.50764e-30	0.403188	0.361	0.222	8.61932e-26	4	Samsn1
Arid1b	4.10101e-30	0.285139	0.8	0.613	1.00774e-25	4	Arid1b
Luzp1	4.2895e-30	0.318062	0.259	0.141	1.05406e-25	4	Luzp1
Tfeb	4.36716e-30	0.331864	0.412	0.255	1.07314e-25	4	Tfeb
Lamp2	5.26062e-30	0.321241	0.43	0.269	1.29269e-25	4	Lamp2
Slf2	1.21665e-29	0.291824	0.422	0.258	2.98966e-25	4	Slf2
Abcb1b	1.5008e-29	0.351868	0.265	0.147	3.68791e-25	4	Abcb1b
Tgfbr2	1.68003e-29	0.344219	0.784	0.635	4.12835e-25	4	Tgfbr2
Kcnq1ot1	2.59784e-29	0.287364	0.509	0.334	6.38368e-25	4	Kcnq1ot1
Fndc3b	7.39703e-29	0.316466	0.538	0.362	1.81767e-24	4	Fndc3b
Pde4dip	8.81512e-29	0.386501	0.386	0.241	2.16614e-24	4	Pde4dip
St6gal11	3.53701e-28	0.313239	0.556	0.382	8.6915e-24	4	St6gal1
Ifngr2	3.84947e-28	0.310905	0.403	0.249	9.45931e-24	4	Ifngr2
Eml4	3.85436e-28	0.364989	0.622	0.447	9.47132e-24	4	Eml4
Map4k3	4.33457e-28	0.342545	0.519	0.346	1.06513e-23	4	Map4k3
Rad51b1	4.42244e-28	0.429107	0.307	0.187	1.08673e-23	4	Rad51b
Traf3	4.71396e-28	0.333172	0.527	0.355	1.15836e-23	4	Traf3
Slc9a7	5.28433e-28	0.306856	0.268	0.151	1.29852e-23	4	Slc9a7
Cdk17	9.92875e-28	0.303199	0.34	0.204	2.43979e-23	4	Cdk17
Ralgapa2	1.1539e-27	0.317534	0.348	0.211	2.83547e-23	4	Ralgapa2
Coro7	1.20038e-27	0.292257	0.315	0.184	2.9497e-23	4	Coro7
Eps15	1.8828e-27	0.270728	0.337	0.2	4.6266e-23	4	Eps15
Arfgef2	2.42408e-27	0.281262	0.321	0.189	5.9567e-23	4	Arfgef2
Stx6	2.49949e-27	0.305544	0.253	0.14	6.14199e-23	4	Stx6
Akt3	4.12916e-27	0.275676	0.669	0.487	1.01466e-22	4	Akt3
Kpna3	4.25962e-27	0.323007	0.373	0.233	1.04672e-22	4	Kpna3
Map3k1	5.0434e-27	0.301941	0.337	0.204	1.23931e-22	4	Map3k1
Cerk	8.1866e-27	0.352007	0.684	0.516	2.01169e-22	4	Cerk
Atp6v0a1	1.57725e-26	0.373355	0.614	0.449	3.87578e-22	4	Atp6v0a1
Specc1l	1.96629e-26	0.26128	0.279	0.16	4.83176e-22	4	Specc1l
Eya3	4.7652e-26	0.293187	0.31	0.184	1.17095e-21	4	Eya3
Trem2	5.30199e-26	0.307819	0.406	0.256	1.30286e-21	4	Trem2
Tom1	5.71129e-26	0.295573	0.265	0.152	1.40344e-21	4	Tom1
Cmip	6.49753e-26	0.302011	0.806	0.658	1.59664e-21	4	Cmip
Gm26917	6.90823e-26	0.277661	0.37	0.228	1.69756e-21	4	Gm26917
Msn	8.22014e-26	0.298419	0.356	0.219	2.01994e-21	4	Msn
Acer31	1.16258e-25	0.280973	0.641	0.46	2.8568e-21	4	Acer3
Ehd4	3.4987e-25	0.292646	0.461	0.306	8.59735e-21	4	Ehd4
Lcp1	4.41799e-25	0.337909	0.477	0.323	1.08563e-20	4	Lcp1
Rasa1	4.55686e-25	0.305091	0.389	0.246	1.11976e-20	4	Rasa1
Gm2245	5.01788e-25	0.26747	0.255	0.146	1.23304e-20	4	Gm2245
Slc16a7	6.61278e-25	0.304665	0.378	0.238	1.62496e-20	4	Slc16a7
Hexa	1.09523e-24	0.287128	0.362	0.226	2.69132e-20	4	Hexa
Srpk2	1.90717e-24	0.265044	0.443	0.286	4.68649e-20	4	Srpk2
Abcd21	2.05914e-24	0.30669	0.374	0.236	5.05992e-20	4	Abcd2
Golga4	2.1558e-24	0.267745	0.365	0.225	5.29746e-20	4	Golga4
Ptk2b	2.94088e-24	0.282972	0.627	0.453	7.22663e-20	4	Ptk2b
Ankrd12	4.44621e-24	0.296506	0.479	0.32	1.09257e-19	4	Ankrd12
Rps6ka3	4.66853e-24	0.295958	0.49	0.333	1.1472e-19	4	Rps6ka3
Ago2	9.43786e-24	0.25819	0.268	0.157	2.31917e-19	4	Ago2
Galk2	1.25259e-23	0.258233	0.315	0.191	3.078e-19	4	Galk2
Cyth3	1.91956e-23	0.263037	0.275	0.162	4.71693e-19	4	Cyth3
Gna12	1.98617e-23	0.298001	0.678	0.5	4.88062e-19	4	Gna12
Asah1	1.99815e-23	0.250474	0.275	0.161	4.91006e-19	4	Asah1
Tlk1	3.54768e-23	0.254503	0.363	0.23	8.71773e-19	4	Tlk1
Gna13	6.32411e-23	0.313677	0.325	0.203	1.55402e-18	4	Gna13
Wipf11	6.34679e-23	0.251689	0.718	0.541	1.5596e-18	4	Wipf1
Slc38a1	9.33671e-23	0.269518	0.312	0.192	2.29431e-18	4	Slc38a1
Ptpra	1.67144e-22	0.266856	0.653	0.483	4.10723e-18	4	Ptpra
Elk3	4.54367e-22	0.275191	0.617	0.454	1.11652e-17	4	Elk3
Prkcd	5.75892e-22	0.279371	0.552	0.388	1.41514e-17	4	Prkcd
Pnpla7	6.03503e-22	0.329233	0.66	0.507	1.48299e-17	4	Pnpla7
Mkl1	6.20933e-22	0.268932	0.51	0.356	1.52582e-17	4	Mkl1
Smurf1	1.3216e-21	0.255428	0.47	0.318	3.24757e-17	4	Smurf1
B2m1	1.41681e-21	0.260084	0.286	0.175	3.48154e-17	4	B2m
Sirpa	1.83103e-21	0.266182	0.901	0.823	4.49938e-17	4	Sirpa
Fbxw8	2.2885e-21	0.250914	0.26	0.156	5.62354e-17	4	Fbxw8
Fgd4	2.8237e-21	0.266372	0.37	0.24	6.93868e-17	4	Fgd4
Micu2	3.14712e-21	0.253724	0.291	0.18	7.73342e-17	4	Micu2
Atp7a	1.60447e-20	0.272586	0.316	0.2	3.94267e-16	4	Atp7a
Mctp1	3.88166e-20	0.261441	0.727	0.585	9.5384e-16	4	Mctp1
Ctsa	6.74272e-20	0.255384	0.259	0.158	1.65689e-15	4	Ctsa
Tgfbr1	9.6294e-20	0.256339	0.953	0.906	2.36623e-15	4	Tgfbr1
Gnas	6.08885e-19	0.283593	0.449	0.313	1.49621e-14	4	Gnas
Pid1	9.33663e-19	0.492793	0.632	0.509	2.29429e-14	4	Pid1
Igf1r	8.63161e-15	0.252127	0.556	0.423	2.12105e-10	4	Igf1r
Cdk6	1.67739e-13	0.280482	0.402	0.298	4.12185e-09	4	Cdk6
Kcnma11	1.40662e-12	0.26366	0.749	0.635	3.45649e-08	4	Kcnma1

## Sheet: Gene lists of disease modules
Table S5. Gene lists of disease modules.
	id	module	supermodule	dim_1	dim_2	Disease module
3	Colec12	2	1	1.46705	4.37992	Disease module 1
28	Cd83	2	1	-0.605383	2.64887	Disease module 1
33	Bcar3	2	1	1.3457	4.32575	Disease module 1
34	Il1b	2	1	-0.901965	2.56335	Disease module 1
39	Ly86	2	1	0.255069	3.04794	Disease module 1
43	Lama3	2	1	1.69019	4.03849	Disease module 1
45	Ccl4	2	1	-1.14583	2.83848	Disease module 1
50	Ptpn22	2	1	2.25586	1.8594	Disease module 1
54	Xist	2	1	1.06906	2.15533	Disease module 1
64	Fnip2	2	1	1.47573	3.95311	Disease module 1
70	Fmnl2	2	1	-0.255508	3.07738	Disease module 1
72	Myo5a	2	1	1.4319	4.26949	Disease module 1
79	Arid5b	2	1	0.877767	3.23738	Disease module 1
84	Egr1	2	1	-1.13104	2.69425	Disease module 1
85	Flt4	2	1	0.0217608	1.65145	Disease module 1
87	Lrmda	2	1	0.933837	2.99292	Disease module 1
90	Wwox	2	1	0.637774	2.62279	Disease module 1
92	Gm34084	2	1	0.674028	2.03095	Disease module 1
93	Rftn1	2	1	1.30841	3.86274	Disease module 1
94	Sec31b	2	1	-0.978371	2.29766	Disease module 1
96	Arhgap24	2	1	1.31024	3.26337	Disease module 1
101	Rgs1	2	1	-1.13504	2.89421	Disease module 1
111	Hpse	2	1	1.84191	4.34203	Disease module 1
113	Tnf	2	1	-0.8966	2.45363	Disease module 1
120	Hspa1a	2	1	-1.22468	2.70615	Disease module 1
126	Rnls	2	1	0.346981	1.93489	Disease module 1
137	Asb4	2	1	0.0616528	1.77446	Disease module 1
139	Cpq	2	1	1.18366	3.42091	Disease module 1
140	Gm17268	2	1	-1.35451	2.5469	Disease module 1
143	Ccl2	2	1	-1.30539	2.66287	Disease module 1
146	Clybl	2	1	1.07231	3.08316	Disease module 1
148	Plek	2	1	-0.671892	2.98533	Disease module 1
151	Ccl3	2	1	-1.12573	2.86058	Disease module 1
152	Sugct	2	1	0.124904	2.65464	Disease module 1
153	Ttr	2	1	0.965108	2.44838	Disease module 1
157	Egr2	2	1	-1.19929	2.69013	Disease module 1
159	Immp2l	2	1	0.969706	2.90095	Disease module 1
163	Nrp1	2	1	0.718391	3.7808	Disease module 1
166	Gm26740	2	1	0.721013	2.90748	Disease module 1
168	Gm47392	2	1	0.703253	1.26364	Disease module 1
169	Pitpnc1	2	1	0.989027	2.91802	Disease module 1
171	Gm13710	2	1	1.14328	3.01584	Disease module 1
172	Mapkapk2	2	1	-0.740209	2.63682	Disease module 1
176	Rasgrp2	2	1	2.13489	1.53049	Disease module 1
178	AF529169	2	1	1.26378	4.08543	Disease module 1
181	Rxrg	2	1	0.366914	3.21675	Disease module 1
183	Ripor2	2	1	0.622101	2.82321	Disease module 1
189	Anapc15	2	1	1.32873	3.25054	Disease module 1
191	Gm29282	2	1	2.25805	1.81257	Disease module 1
194	Mgmt	2	1	1.05648	2.87192	Disease module 1
195	Lyst	2	1	1.62076	3.84715	Disease module 1
196	Egr3	2	1	-1.24422	2.59703	Disease module 1
204	Gm11728	2	1	0.586382	2.83404	Disease module 1
205	Rassf3	2	1	0.639306	3.50294	Disease module 1
206	Eepd1	2	1	1.43428	4.10123	Disease module 1
208	Gm26714	2	1	0.946483	4.04386	Disease module 1
210	Cd84	2	1	0.830017	3.61008	Disease module 1
211	P2rx4	2	1	1.01493	4.14819	Disease module 1
213	Trim7	2	1	0.882442	3.12895	Disease module 1
214	Cp	2	1	0.62458	2.85237	Disease module 1
217	Tank	2	1	-0.488732	2.85865	Disease module 1
220	Nfe2l2	2	1	-0.478552	2.82786	Disease module 1
221	Tmem266	2	1	1.87991	4.34075	Disease module 1
225	Camkmt	2	1	0.594546	2.30401	Disease module 1
229	Ddo	2	1	0.600747	2.77514	Disease module 1
230	Plekhm2	2	1	1.14835	3.95391	Disease module 1
231	Ctsc	2	1	-0.759786	2.71177	Disease module 1
232	Gng12	2	1	1.23407	4.35008	Disease module 1
234	Zeb2	2	1	0.717127	2.93412	Disease module 1
235	Zbtb46	2	1	-0.442679	2.699	Disease module 1
239	Rbpms	2	1	-0.31229	2.92382	Disease module 1
240	Il12rb2	2	1	-0.0537819	2.84762	Disease module 1
242	Nceh1	2	1	1.52898	4.00105	Disease module 1
243	2900089D17Rik	2	1	1.3026	3.84234	Disease module 1
244	Tbc1d8	2	1	0.179726	2.81876	Disease module 1
246	Gm32401	2	1	-0.300998	2.98224	Disease module 1
247	Tmem26	2	1	0.197273	3.15254	Disease module 1
249	Enpp1	2	1	1.47634	3.67426	Disease module 1
250	Esr1	2	1	0.600826	2.74956	Disease module 1
253	Srgn	2	1	-1.01019	2.40386	Disease module 1
254	Slc38a6	2	1	1.39703	3.96101	Disease module 1
259	Cd300lf	2	1	1.15891	2.656	Disease module 1
262	Cd244	2	1	1.4581	3.3288	Disease module 1
263	Ankrd12	2	1	1.45518	3.85472	Disease module 1
264	Gm26522	2	1	-0.855245	2.77139	Disease module 1
266	Enox2	2	1	0.545227	2.62019	Disease module 1
268	Relb	2	1	-0.436783	2.61222	Disease module 1
269	Nol4l	2	1	1.32573	3.47036	Disease module 1
273	Ttyh2	2	1	1.45536	4.08085	Disease module 1
274	Tmem88	2	1	-1.32227	2.60763	Disease module 1
276	Cntn6	2	1	2.26626	1.78624	Disease module 1
277	Optn	2	1	1.21957	3.95759	Disease module 1
279	Npnt	2	1	1.10653	3.07679	Disease module 1
281	Aig1	2	1	1.3876	3.86686	Disease module 1
283	Ctsb	2	1	0.929631	3.74987	Disease module 1
291	Icam1	2	1	-0.521948	2.57387	Disease module 1
295	Lrguk	2	1	1.2824	3.13154	Disease module 1
301	Cotl1	2	1	0.598933	3.48805	Disease module 1
302	Mthfs	2	1	1.65068	3.44625	Disease module 1
304	Abhd12	2	1	0.991384	3.24275	Disease module 1
305	Abcg1	2	1	1.60007	3.97354	Disease module 1
309	Gm12474	2	1	1.59989	4.00049	Disease module 1
311	Gab3	2	1	1.69741	4.12026	Disease module 1
315	Macrod1	2	1	0.00805519	2.05182	Disease module 1
318	Dna2	2	1	0.899831	3.72179	Disease module 1
320	H2-K1	2	1	0.152509	2.97733	Disease module 1
321	Tmem154	2	1	0.0851043	1.75116	Disease module 1
322	Nfkbiz	2	1	-0.735744	2.73488	Disease module 1
324	Zfp981	2	1	-0.381249	2.43809	Disease module 1
326	Hif1a	2	1	1.59897	3.65443	Disease module 1
328	Anxa4	2	1	1.26361	4.25656	Disease module 1
330	1700110K17Rik	2	1	1.32116	3.26068	Disease module 1
331	Gm26760	2	1	0.548663	1.88498	Disease module 1
332	Gm31718	2	1	2.26754	1.87476	Disease module 1
333	Hist2h4	2	1	2.26766	1.83151	Disease module 1
334	St14	2	1	1.59897	3.8967	Disease module 1
335	Klkb1	2	1	-0.927489	2.39025	Disease module 1
336	Galm	2	1	1.40613	2.97353	Disease module 1
337	Pfkfb3	2	1	0.623112	3.40493	Disease module 1
338	Il1a	2	1	-0.82025	2.48093	Disease module 1
340	Gnptab	2	1	0.940935	4.18473	Disease module 1
343	Osbpl3	2	1	1.58284	3.72399	Disease module 1
347	Zfp36	2	1	-1.01726	2.52248	Disease module 1
348	Sycp2l	2	1	0.349658	2.99288	Disease module 1
349	Gpr137b	2	1	1.34918	3.95223	Disease module 1
350	Nmnat3	2	1	1.62812	3.53627	Disease module 1
353	Lima1	2	1	0.811636	3.46581	Disease module 1
355	Eya4	2	1	1.53581	3.58706	Disease module 1
356	Wwtr1	2	1	0.618909	3.67119	Disease module 1
359	Ccm2l	2	1	0.0388906	1.70217	Disease module 1
360	Cd86	2	1	0.360675	2.77006	Disease module 1
362	Rftn2	2	1	2.22304	1.88691	Disease module 1
363	Fgd5	2	1	0.00698862	1.67467	Disease module 1
364	Fam219a	2	1	1.15293	3.86748	Disease module 1
367	Serpinb6a	2	1	1.72105	3.45276	Disease module 1
368	Fam234a	2	1	0.193866	2.17428	Disease module 1
369	Abca1	2	1	1.10993	3.29317	Disease module 1
371	Foxp4	2	1	-0.457293	2.63149	Disease module 1
372	Sys1	2	1	1.52845	3.4227	Disease module 1
373	Aplp2	2	1	0.988328	4.22195	Disease module 1
376	Batf	2	1	-0.420962	2.38481	Disease module 1
379	Tnfrsf11a	2	1	0.504521	2.92841	Disease module 1
380	A930002C04Rik	2	1	0.0534427	1.82652	Disease module 1
382	Nlrc3	2	1	2.24811	1.92888	Disease module 1
386	Gm9951	2	1	0.778199	2.65132	Disease module 1
387	H2-Q6	2	1	0.0419199	2.72508	Disease module 1
388	Lrrd1	2	1	0.695627	0.209344	Disease module 1
389	Gm2245	2	1	-0.135752	2.71444	Disease module 1
390	Tnfaip8	2	1	0.657805	2.7177	Disease module 1
391	C130050O18Rik	2	1	0.990859	2.37965	Disease module 1
392	Cd48	2	1	1.183	3.81233	Disease module 1
393	Slc1a3	2	1	0.581395	2.67526	Disease module 1
394	Snx24	2	1	1.13991	3.32999	Disease module 1
397	Gm31363	2	1	0.684293	1.36664	Disease module 1
398	Kank2	2	1	0.701487	1.45873	Disease module 1
400	Wdpcp	2	1	0.954389	3.51301	Disease module 1
401	Ntng2	2	1	1.71049	3.98777	Disease module 1
404	Fblim1	2	1	1.25101	3.95937	Disease module 1
406	Gm5082	2	1	0.618834	2.19278	Disease module 1
407	Rbm47	2	1	1.02132	3.70504	Disease module 1
409	Prkch	2	1	0.798512	3.5664	Disease module 1
414	Nadk	2	1	-0.206554	2.72025	Disease module 1
416	Trim69	2	1	2.25491	1.83346	Disease module 1
418	Clec1a	2	1	1.57768	3.53359	Disease module 1
419	Atrnl1	2	1	0.942773	2.63365	Disease module 1
421	Rasgef1b	2	1	-0.0609482	2.96168	Disease module 1
422	Snx12	2	1	1.71098	3.45207	Disease module 1
423	Slc26a11	2	1	1.33822	2.6979	Disease module 1
424	Rragd	2	1	1.59125	4.0623	Disease module 1
425	Hpcal1	2	1	0.680897	3.31912	Disease module 1
427	Ahrr	2	1	0.731347	0.359874	Disease module 1
429	Gm14230	2	1	1.12285	1.78391	Disease module 1
431	Pcbd2	2	1	1.12379	2.2468	Disease module 1
432	Soat2	2	1	0.483598	3.59603	Disease module 1
433	Birc3	2	1	-0.480552	2.50898	Disease module 1
434	Zpbp	2	1	0.0634059	1.69781	Disease module 1
435	Cyp20a1	2	1	0.178186	2.61262	Disease module 1
438	Mapkapk3	2	1	0.960111	3.98616	Disease module 1
440	Fam46c	2	1	1.37262	3.91376	Disease module 1
442	Wars2	2	1	1.41749	3.64314	Disease module 1
447	Nexn	2	1	1.55161	3.70829	Disease module 1
448	Gm13814	2	1	0.567564	2.81622	Disease module 1
449	Ier2	2	1	-1.23185	2.64604	Disease module 1
450	Pygl	2	1	1.20992	3.32324	Disease module 1
451	Smim3	2	1	0.427187	3.27526	Disease module 1
452	Tox2	2	1	1.1935	4.13458	Disease module 1
454	Gm48653	2	1	1.44355	4.02472	Disease module 1
457	Tnfaip2	2	1	-0.686807	2.41963	Disease module 1
459	Ipcef1	2	1	0.531462	3.38481	Disease module 1
463	Syt8	2	1	1.39179	4.14286	Disease module 1
464	Bach2os	2	1	0.380025	3.40709	Disease module 1
465	Epb41l3	2	1	1.18462	2.95464	Disease module 1
466	Fam107b	2	1	-1.29096	2.27165	Disease module 1
468	B3gnt2	2	1	1.54543	3.98979	Disease module 1
471	Tmem30c	2	1	0.755192	2.3306	Disease module 1
472	Hist1h2bc	2	1	1.94661	2.1055	Disease module 1
474	Runx1	2	1	0.516622	2.85477	Disease module 1
475	Dgkz	2	1	0.667147	3.5932	Disease module 1
476	Ly9	2	1	1.1959	3.69532	Disease module 1
477	Olfr110	2	1	0.961839	4.08121	Disease module 1
1	Reln	3	2	0.490267	-9.31387	Non Disease
5	Trp73	3	2	0.416763	-9.34654	Non Disease
6	Trpm3	3	2	1.21184	-6.37304	Non Disease
10	Nxph1	3	2	1.26478	-7.27216	Non Disease
11	Pdzd2	3	2	0.500815	-9.24502	Non Disease
12	Ndnf	3	2	0.520314	-9.24551	Non Disease
13	Clstn2	3	2	0.995816	-8.57188	Non Disease
14	Dscaml1	3	2	0.75283	-8.95035	Non Disease
15	Nrxn3	3	2	1.52027	-7.67941	Non Disease
16	St6galnac3	3	2	1.50811	-7.0136	Non Disease
17	Kcnb2	3	2	1.04893	-8.31743	Non Disease
19	Dach1	3	2	0.495153	-9.24765	Non Disease
20	Tenm3	3	2	1.27849	-7.74917	Non Disease
21	Cacna1c	3	2	1.36267	-6.80171	Non Disease
22	Auts2	3	2	1.95402	-7.69145	Non Disease
23	Thsd7b	3	2	0.735	-8.98128	Non Disease
24	Cdh4	3	2	0.546015	-9.20937	Non Disease
25	Rbfox1	3	2	1.63579	-7.81104	Non Disease
26	Hs3st5	3	2	0.582358	-9.08158	Non Disease
29	Kcnmb2	3	2	1.14087	-7.99976	Non Disease
30	Ank3	3	2	1.4891	-7.3176	Non Disease
32	Lsamp	3	2	2.18407	-7.89626	Non Disease
35	Cntnap2	3	2	1.63604	-8.07976	Non Disease
36	Galntl6	3	2	2.29268	-7.80418	Non Disease
37	Fam155a	3	2	1.43217	-8.16127	Non Disease
41	Hs6st3	3	2	1.73046	-8.03086	Non Disease
42	Kcnd2	3	2	1.93985	-7.93489	Non Disease
48	Dlgap1	3	2	2.30275	-7.87217	Non Disease
52	Dab1	3	2	2.01263	-7.83758	Non Disease
57	Slc24a2	3	2	1.82114	-7.35741	Non Disease
59	Gm48521	3	2	0.519143	-9.24146	Non Disease
62	Kcnip4	3	2	1.44929	-7.77725	Non Disease
63	Sorcs2	3	2	1.81451	-7.41403	Non Disease
65	Galnt17	3	2	2.4198	-7.77589	Non Disease
66	Gria1	3	2	2.48199	-7.75761	Non Disease
68	Aff3	3	2	1.5747	-7.99829	Non Disease
71	Slit3	3	2	2.37639	-7.71931	Non Disease
73	Kcnq5	3	2	1.22452	-7.92288	Non Disease
74	Robo2	3	2	1.18434	-8.53957	Non Disease
75	Opcml	3	2	1.89285	-7.82822	Non Disease
76	Erbb4	3	2	1.74517	-7.77708	Non Disease
77	Frmpd4	3	2	1.94412	-7.8078	Non Disease
78	Nlgn1	3	2	1.60098	-7.84776	Non Disease
80	Lrrtm4	3	2	1.42983	-7.66078	Non Disease
83	Shank2	3	2	1.82484	-7.13806	Non Disease
88	4930578G10Rik	3	2	1.50525	-7.28304	Non Disease
91	Fgf14	3	2	1.06089	-7.76191	Non Disease
97	Tnr	3	2	1.62958	-7.83727	Non Disease
98	Gm43647	3	2	2.02201	-7.52976	Non Disease
99	Fam19a1	3	2	2.50513	-7.84836	Non Disease
100	Adarb2	3	2	1.97745	-7.57229	Non Disease
103	Myo16	3	2	1.71686	-7.94847	Non Disease
104	Dync1i1	3	2	1.07139	-8.40506	Non Disease
105	Csmd1	3	2	1.26447	-7.77405	Non Disease
106	Celf4	3	2	1.59463	-8.14919	Non Disease
109	Kctd8	3	2	0.815388	-8.37496	Non Disease
110	Plcb1	3	2	1.02029	-7.84632	Non Disease
112	Cd55	3	2	2.29079	-7.34141	Non Disease
115	Grin2a	3	2	2.42189	-7.77675	Non Disease
117	Dlgap2	3	2	1.93525	-7.80819	Non Disease
118	Pde4b	3	2	1.49838	-7.16169	Non Disease
119	Luzp2	3	2	1.73732	-7.48514	Non Disease
122	Kcnh7	3	2	1.1324	-8.06024	Non Disease
123	Emx2	3	2	0.471304	-9.27247	Non Disease
124	Kalrn	3	2	2.00123	-7.64217	Non Disease
127	Zbtb16	3	2	1.86338	-7.39028	Non Disease
132	Gm29683	3	2	0.543885	-9.26934	Non Disease
133	Tenm2	3	2	1.4268	-7.86445	Non Disease
134	Anks1b	3	2	1.52068	-7.98201	Non Disease
135	Ano1	3	2	1.46536	-6.68427	Non Disease
136	Frmd5	3	2	1.38465	-7.31818	Non Disease
138	Adcy2	3	2	1.48635	-8.02279	Non Disease
141	Tenm4	3	2	0.957116	-8.19329	Non Disease
144	Sphkap	3	2	2.20286	-7.83897	Non Disease
145	Pcbp3	3	2	0.509022	-9.23408	Non Disease
150	Zfp536	3	2	1.41704	-6.7752	Non Disease
154	Kcnq3	3	2	1.5608	-7.38318	Non Disease
158	Ppp1r16b	3	2	1.45979	-7.00943	Non Disease
160	Ctnna2	3	2	1.02121	-7.75879	Non Disease
164	Nrg3	3	2	1.16488	-7.96376	Non Disease
167	Lhx1os	3	2	0.444256	-9.31016	Non Disease
173	Egfem1	3	2	2.3866	-7.87837	Non Disease
177	Cacna2d3	3	2	1.40235	-8.10329	Non Disease
180	Syt1	3	2	1.27444	-7.84688	Non Disease
184	Dlg2	3	2	1.41761	-7.75821	Non Disease
185	Gm31938	3	2	0.509675	-9.2529	Non Disease
186	Erc2	3	2	1.66926	-8.13372	Non Disease
190	B3galt1	3	2	1.14038	-8.25837	Non Disease
192	Slc1a2	3	2	1.15024	-7.67461	Non Disease
197	Stox2	3	2	1.69533	-7.16396	Non Disease
199	Kcnj6	3	2	2.46727	-7.80986	Non Disease
201	Kcnc2	3	2	1.14825	-8.56324	Non Disease
202	Pcdh9	3	2	1.28075	-7.5438	Non Disease
203	Magi2	3	2	1.71892	-7.43314	Non Disease
215	Lingo2	3	2	1.02978	-7.81816	Non Disease
227	Cntnap5a	3	2	1.14192	-7.68123	Non Disease
233	Macrod2	3	2	1.28042	-7.63459	Non Disease
236	Fam163a	3	2	1.17264	-7.49922	Non Disease
238	St18	3	2	1.70338	-7.03555	Non Disease
241	Lrp1b	3	2	1.82151	-7.60417	Non Disease
252	Tnik	3	2	1.07446	-8.42657	Non Disease
255	Cadm2	3	2	1.91918	-7.91005	Non Disease
258	Ntrk2	3	2	0.860634	-8.12152	Non Disease
261	Sema5a	3	2	2.34218	-7.67031	Non Disease
265	Ptprn2	3	2	1.02923	-8.03854	Non Disease
267	Chrm3	3	2	1.37692	-7.5239	Non Disease
275	Mapt	3	2	1.40677	-6.88473	Non Disease
280	Pip5k1b	3	2	2.42049	-7.75074	Non Disease
284	Limch1	3	2	1.52417	-7.38155	Non Disease
285	Hivep2	3	2	1.4017	-7.56729	Non Disease
288	Iqgap2	3	2	2.48674	-7.81667	Non Disease
290	Epha6	3	2	2.476	-7.80149	Non Disease
292	Gpr158	3	2	1.28127	-8.11716	Non Disease
293	Grik1	3	2	1.87347	-7.54742	Non Disease
296	Nkain2	3	2	1.70193	-7.60183	Non Disease
297	Srgap3	3	2	1.7016	-8.11741	Non Disease
298	Gpc5	3	2	1.44692	-7.79836	Non Disease
299	Prtn3	3	2	0.475079	-9.23925	Non Disease
300	Rgs7bp	3	2	1.68051	-8.09727	Non Disease
306	Pex5l	3	2	1.77768	-7.74841	Non Disease
312	Tanc1	3	2	2.51005	-7.81259	Non Disease
316	Pard6g	3	2	0.477533	-9.27113	Non Disease
323	Slc44a5	3	2	2.42917	-7.76624	Non Disease
325	Reep1	3	2	1.33994	-7.58004	Non Disease
339	Gnao1	3	2	1.60946	-7.3223	Non Disease
341	Ube2e2	3	2	1.82929	-7.49812	Non Disease
342	Grip1	3	2	2.00266	-7.75428	Non Disease
346	Meg3	3	2	1.68289	-7.61649	Non Disease
354	Ksr2	3	2	1.87696	-7.77583	Non Disease
358	Fam189a1	3	2	1.52173	-8.28532	Non Disease
374	Grm7	3	2	1.30516	-7.79293	Non Disease
375	Aff2	3	2	1.40826	-7.17008	Non Disease
378	Prickle2	3	2	1.17946	-7.38906	Non Disease
381	Nell1	3	2	1.43571	-7.8852	Non Disease
383	Ppm1e	3	2	2.33664	-7.70076	Non Disease
399	Chst9	3	2	2.41423	-7.71226	Non Disease
405	Dcc	3	2	2.10623	-7.82442	Non Disease
410	Nell2	3	2	2.08151	-7.90158	Non Disease
412	Slc2a13	3	2	1.48302	-8.12943	Non Disease
413	Rbms3	3	2	0.782837	-8.35737	Non Disease
426	Gfod1	3	2	1.11771	-7.4916	Non Disease
430	Ncam1	3	2	1.85764	-7.43023	Non Disease
443	Grin2b	3	2	1.63983	-7.74997	Non Disease
444	Sgcd	3	2	1.23639	-7.8357	Non Disease
445	Kctd16	3	2	1.39111	-7.65423	Non Disease
453	A830018L16Rik	3	2	1.33719	-7.89281	Non Disease
461	Cacna2d1	3	2	1.27117	-8.14408	Non Disease
473	Unc5b	3	2	0.480982	-9.24427	Non Disease
2	Cxcl10	4	3	-3.92959	2.08244	Disease module 2
4	Iigp1	4	3	-4.59035	1.80748	Disease module 2
7	Plbd1	4	3	-2.63704	3.39407	Disease module 2
8	Rsad2	4	3	-4.232	1.8623	Disease module 2
9	Grap2	4	3	-3.25218	2.36112	Disease module 2
18	Clec9a	4	3	-2.56512	3.45726	Disease module 2
27	Cd40	4	3	-3.71577	2.27239	Disease module 2
31	Atp8b4	4	3	-3.32393	2.5194	Disease module 2
38	Itk	4	3	-2.96544	2.08912	Disease module 2
40	Runx3	4	3	-3.16944	3.5641	Disease module 2
44	Adam19	4	3	-3.42687	3.60371	Disease module 2
46	Klra2	4	3	-2.7177	3.43397	Disease module 2
47	Mx1	4	3	-4.96376	1.97909	Disease module 2
49	Arhgap28	4	3	-3.66067	3.69343	Disease module 2
51	Zfp366	4	3	-3.68963	3.62699	Disease module 2
53	Cmah	4	3	-2.96744	3.52921	Disease module 2
55	Cd36	4	3	-2.60338	3.45586	Disease module 2
56	Rnf213	4	3	-5.29946	1.97805	Disease module 2
58	Abtb2	4	3	-3.74547	3.59139	Disease module 2
60	Mmp25	4	3	-3.67592	3.44634	Disease module 2
61	Gm20756	4	3	-3.70046	3.65953	Disease module 2
67	Itga1	4	3	-2.96712	2.091	Disease module 2
69	Ifi213	4	3	-5.04404	1.69271	Disease module 2
81	Myo3b	4	3	-2.96212	2.08796	Disease module 2
82	Mreg	4	3	-3.6718	3.65773	Disease module 2
86	Gm4951	4	3	-5.20841	1.91786	Disease module 2
89	Oasl2	4	3	-5.28104	1.99841	Disease module 2
95	Cmpk2	4	3	-4.37757	1.7021	Disease module 2
102	Stat1	4	3	-5.57356	2.00173	Disease module 2
107	Parp14	4	3	-5.18746	2.04134	Disease module 2
108	Oasl1	4	3	-5.20991	1.83755	Disease module 2
114	Ifih1	4	3	-4.84456	1.94848	Disease module 2
116	Cytip	4	3	-3.67395	3.6792	Disease module 2
121	Oas3	4	3	-4.99007	1.82939	Disease module 2
125	Mndal	4	3	-3.51244	2.40896	Disease module 2
128	Ifi205	4	3	-3.52266	2.45149	Disease module 2
129	Gramd3	4	3	-5.09367	2.20927	Disease module 2
130	Gbp5	4	3	-4.01428	2.0357	Disease module 2
131	Nostrin	4	3	-3.65396	3.62962	Disease module 2
142	Ifi207	4	3	-5.26375	1.85644	Disease module 2
147	Herc6	4	3	-4.95689	1.98539	Disease module 2
149	Ifi204	4	3	-5.11561	1.85901	Disease module 2
155	Ifi209	4	3	-4.74827	1.86759	Disease module 2
156	Traf1	4	3	-3.7724	3.54895	Disease module 2
161	Sp100	4	3	-5.56986	1.93279	Disease module 2
162	Usp18	4	3	-5.08778	1.97414	Disease module 2
165	A4galt	4	3	-4.32944	1.61406	Disease module 2
170	Avp	4	3	-3.89063	2.13793	Disease module 2
174	Ddx60	4	3	-5.4829	1.96671	Disease module 2
175	Slfn5	4	3	-5.09854	2.05587	Disease module 2
179	Gm16685	4	3	-3.70466	3.64325	Disease module 2
182	Gm4117	4	3	-5.08378	1.55727	Disease module 2
187	Ifit2	4	3	-4.94409	1.97291	Disease module 2
188	Oas2	4	3	-5.26514	1.72627	Disease module 2
193	Stat2	4	3	-5.45147	2.04162	Disease module 2
198	Trim30a	4	3	-5.49682	2.04094	Disease module 2
200	Arhgef3	4	3	-3.76164	3.49104	Disease module 2
207	Ifi44	4	3	-5.60123	2.0863	Disease module 2
209	Stx11	4	3	-3.7675	2.16691	Disease module 2
212	Prr5l	4	3	-5.22158	2.279	Disease module 2
216	Net1	4	3	-3.65274	3.61124	Disease module 2
218	Nlrc5	4	3	-5.24457	2.15518	Disease module 2
219	Trim30c	4	3	-4.93606	1.9445	Disease module 2
222	Ifi206	4	3	-4.8388	1.98343	Disease module 2
223	C130026I21Rik	4	3	-5.0487	1.70836	Disease module 2
224	Pcgf5	4	3	-5.08988	2.02162	Disease module 2
226	Helz2	4	3	-4.40409	1.83472	Disease module 2
228	Pstpip2	4	3	-3.14446	2.637	Disease module 2
237	Itgb8	4	3	-3.60957	3.74574	Disease module 2
245	Gm21188	4	3	-2.75786	3.11945	Disease module 2
248	Clec12a	4	3	-2.93461	3.60285	Disease module 2
251	Gm13713	4	3	-4.31361	1.73656	Disease module 2
256	Ccl12	4	3	-5.17553	1.82224	Disease module 2
257	Csnka2ip	4	3	-2.72548	1.87914	Disease module 2
260	Atp10a	4	3	-4.67236	2.02717	Disease module 2
270	Ms4a4c	4	3	-3.57646	2.43963	Disease module 2
271	Ifi44l	4	3	-5.58983	2.02858	Disease module 2
272	Samhd1	4	3	-5.2103	1.96892	Disease module 2
278	Epsti1	4	3	-5.56201	1.99143	Disease module 2
282	Samd9l	4	3	-4.98279	1.76799	Disease module 2
286	Mak	4	3	-3.02457	3.56445	Disease module 2
287	Gm33843	4	3	-3.69513	3.66315	Disease module 2
289	Cd69	4	3	-4.38196	2.05926	Disease module 2
294	Ccl5	4	3	-3.91866	2.11915	Disease module 2
303	Itpr1	4	3	-4.65654	1.77015	Disease module 2
307	Eif2ak2	4	3	-5.53296	1.9681	Disease module 2
308	Fam241a	4	3	-5.09235	1.87026	Disease module 2
310	Irf1	4	3	-3.9186	2.07571	Disease module 2
313	Pkib	4	3	-3.74327	3.5579	Disease module 2
314	Adora2a	4	3	-3.73729	3.60653	Disease module 2
317	Slfn3	4	3	-4.68255	1.87855	Disease module 2
319	Gm47243	4	3	-5.33508	1.82475	Disease module 2
327	Slfn1	4	3	-4.37465	1.63981	Disease module 2
329	1700025F22Rik	4	3	-2.89197	2.04761	Disease module 2
344	Ifit3	4	3	-4.76003	1.89876	Disease module 2
345	F830016B08Rik	4	3	-5.13283	1.60464	Disease module 2
351	Tnfsf10	4	3	-4.83948	2.01572	Disease module 2
352	Phf11c	4	3	-4.02639	2.06103	Disease module 2
357	Oas1a	4	3	-5.3816	1.97405	Disease module 2
361	Ddx58	4	3	-5.03323	1.97489	Disease module 2
365	Phf11a	4	3	-5.14489	2.0358	Disease module 2
366	Gbp2b	4	3	-4.45468	2.01997	Disease module 2
370	Ifnlr1	4	3	-3.68697	3.70082	Disease module 2
377	Scimp	4	3	-5.20785	1.97141	Disease module 2
384	Tgtp2	4	3	-4.15787	1.98509	Disease module 2
385	Cmtm8	4	3	-4.8054	1.89645	Disease module 2
395	A630012P03Rik	4	3	-5.19314	1.61543	Disease module 2
396	Hs3st3a1	4	3	-2.62929	3.42166	Disease module 2
402	Gbp7	4	3	-4.30856	1.71204	Disease module 2
403	Gm8369	4	3	-5.644	1.99212	Disease module 2
408	4930599N23Rik	4	3	-5.53676	2.07325	Disease module 2
411	Masp1	4	3	-4.82817	1.63338	Disease module 2
415	Spdl1	4	3	-3.43042	2.4564	Disease module 2
417	Sil1	4	3	-3.13534	3.46507	Disease module 2
420	Ifi214	4	3	-5.50924	1.87116	Disease module 2
428	Gm12216	4	3	-5.24999	1.80368	Disease module 2
436	Pstpip1	4	3	-2.58744	3.45435	Disease module 2
437	Gm20663	4	3	-5.20083	1.73578	Disease module 2
439	Ccdc166	4	3	-2.49674	3.10858	Disease module 2
441	Tiam1	4	3	-4.52892	1.6641	Disease module 2
446	Gbp8	4	3	-5.51037	2.08574	Disease module 2
455	Gm26797	4	3	-5.52279	2.01931	Disease module 2
456	Trim14	4	3	-5.62445	1.96938	Disease module 2
458	Trim30d	4	3	-5.5572	1.98165	Disease module 2
460	Glipr2	4	3	-3.61348	3.68226	Disease module 2
462	Gbp2	4	3	-4.04851	2.00462	Disease module 2
467	Isg15	4	3	-4.07729	1.96253	Disease module 2
469	Ifit1	4	3	-4.30237	1.96498	Disease module 2
470	Met	4	3	-3.86388	2.27901	Disease module 2
